# Supplementary material for: Taxonomic revision of the New World members of the trapdoor spider genus Ummidia Thorell (Araneae, Mygalomorphae, Halonoproctidae)
Source: Zookeys. 2021 Apr 2;1027:1–165. doi: 10.3897/zookeys.1027.54888 (PMC8035127; doi:10.3897/zookeys.1027.54888)
Supplement: XML Treatment for Ummidia [file zookeys.1027.54888-treatment1.xml]

<!DOCTYPE tp:taxon-treatment
  PUBLIC "-//TaxonX//DTD Taxonomic Treatment Publishing DTD v0 20100105//EN" "tax-treatment-NSO.dtd">
<tp:taxon-treatment xmlns:tp="http://www.plazi.org/taxpub"><tp:treatment-meta><kwd-group><label>Taxon classification</label><kwd><named-content xmlns:xlink="http://www.w3.org/1999/xlink" content-type="kingdom">Animalia</named-content></kwd><kwd><named-content xmlns:xlink="http://www.w3.org/1999/xlink" content-type="order">Araneae</named-content></kwd><kwd><named-content xmlns:xlink="http://www.w3.org/1999/xlink" content-type="family">Halonoproctidae</named-content></kwd></kwd-group><mixed-citation publication-type="journal"><person-group><name><surname>Godwin</surname><given-names>Rebecca L.</given-names></name><name><surname>Bond</surname><given-names>Jason E.</given-names></name></person-group><article-title>Taxonomic revision of the New World members of the trapdoor spider genus <italic><tp:taxon-name><tp:taxon-name-part taxon-name-part-type="genus" reg="Ummidia">Ummidia</tp:taxon-name-part></tp:taxon-name></italic> Thorell (<tp:taxon-name><tp:taxon-name-part taxon-name-part-type="order">Araneae</tp:taxon-name-part></tp:taxon-name>, <tp:taxon-name><tp:taxon-name-part taxon-name-part-type="suborder">Mygalomorphae</tp:taxon-name-part></tp:taxon-name>, <tp:taxon-name><tp:taxon-name-part taxon-name-part-type="family">Halonoproctidae</tp:taxon-name-part></tp:taxon-name>)</article-title><source>Zookeys</source><day>02</day><month>4</month><year>2021</year><volume>1027</volume><fpage>1</fpage><lpage>165</lpage><pub-id pub-id-type="doi">10.3897/zookeys.1027.54888</pub-id></mixed-citation></tp:treatment-meta><tp:nomenclature><label>Genus</label><tp:taxon-name><object-id xmlns:xlink="http://www.w3.org/1999/xlink" content-type="arpha" xlink:type="simple">B1FA24F2-0C60-5DC9-8E36-3E7D58E3F15A</object-id>
                <tp:taxon-name-part taxon-name-part-type="genus" reg="Ummidia">Ummidia</tp:taxon-name-part>
                <object-id xmlns:xlink="http://www.w3.org/1999/xlink" content-type="zoobank" xlink:type="simple">http://zoobank.org/FB0A4D7B-72E2-4F6B-AB6D-0EB71EB85C87</object-id>
              </tp:taxon-name><tp:taxon-authority>Thorell, 1875</tp:taxon-authority><tp:nomenclature-citation-list><tp:nomenclature-citation><tp:taxon-name>
                    <tp:taxon-name-part taxon-name-part-type="genus" reg="Ummidia">Ummidia</tp:taxon-name-part>
                  </tp:taxon-name><comment>Thorell, 1875.</comment></tp:nomenclature-citation><tp:nomenclature-citation><tp:taxon-name>
                    <tp:taxon-name-part taxon-name-part-type="genus" reg="Pachylomerus">Pachylomerus</tp:taxon-name-part>
                  </tp:taxon-name><comment>Ausserer, 1871.</comment></tp:nomenclature-citation></tp:nomenclature-citation-list></tp:nomenclature><tp:treatment-sec sec-type="diagnosis" id="SECID0E2AAI"><title>Diagnosis.</title><p><italic><tp:taxon-name><tp:taxon-name-part taxon-name-part-type="genus" reg="Ummidia">Ummidia</tp:taxon-name-part></tp:taxon-name></italic> can be differentiated from all other halonoproctid genera except <italic><tp:taxon-name><tp:taxon-name-part taxon-name-part-type="genus" reg="Conothele">Conothele</tp:taxon-name-part></tp:taxon-name></italic> by the presence of a dorsal, glabrous, saddle-like depression on tibia III. <italic><tp:taxon-name><tp:taxon-name-part taxon-name-part-type="genus" reg="Ummidia">Ummidia</tp:taxon-name-part></tp:taxon-name></italic> can be further distinguished from <italic><tp:taxon-name><tp:taxon-name-part taxon-name-part-type="genus" reg="Bothriocyrtum">Bothriocyrtum</tp:taxon-name-part></tp:taxon-name></italic>, <italic><tp:taxon-name><tp:taxon-name-part taxon-name-part-type="genus" reg="Cyclocosmia">Cyclocosmia</tp:taxon-name-part></tp:taxon-name></italic>, and <italic><tp:taxon-name><tp:taxon-name-part taxon-name-part-type="genus" reg="Hebestatis">Hebestatis</tp:taxon-name-part></tp:taxon-name></italic> by the presence of clavate trichobothria and the absence of lateral sternal sigilla.</p></tp:treatment-sec><tp:treatment-sec sec-type="description" id="SECID0ELCAI"><title>General description.</title><p>Small to large trapdoor spiders. Cephalothorax longer than wide. Pars cephalica highest behind the eyes and sloping posteriorly. Carapace evenly sclerotized; rough/rugose in males, smooth/shiny in females. Fovea procurved, and deep. At least median eyes on tubercle, eye diameter variable. Anterior eye row procurved, posterior eye row relatively straight to slightly recurved or procurved. Carapace of ethanol preserved specimens yellow, reddish, or dark brown. Living spiders usually black to very dark brown. Abdominal coloration generally dark grey, occasionally with a bright white dorsal patch, pale opalescence, or light patches at apodemes.</p><p>Sternum usually approximately as wide as long. Lacking lateral sigilla, posterior sigilla large, central, and indistinct. Palpal endites and labium usually with cuspules, size and number of cuspules variable. Palpal endites longer than wide and without anterior lobe. Chelicerae biserially dentate, cheliceral rastellum generally consisting of large spines on a mound.</p><p>With two pairs of spinnerets. Posterior median spinnerets (<abbrev xmlns:xlink="http://www.w3.org/1999/xlink" xlink:title="Posterior median spinnerets" id="ABBRID0ETCAI" xlink:type="simple">PMS</abbrev>) short and unsegmented. Posterior lateral spinnerets (<abbrev xmlns:xlink="http://www.w3.org/1999/xlink" xlink:title="Posterior lateral spinnerets" id="ABBRID0EXCAI" xlink:type="simple">PLS</abbrev>) relatively short and three segmented with apical segment shortest and domed. Females with single-lobed spermathecae, which are lightly sclerotized with apical bulb. Male palpal bulb with thin embolus.</p><p>Females lacking scopulae, but palps, legs I &amp; II with numerous curved, thorn-like spines laterally. Males with scopulae on legs I &amp; II, tarsi cylindrical to proximally enlarged. Anterior legs with few to many prominent spines on the tibia, metatarsus, and tarsus. Posterior legs stouter with heavy spines. Tibia III with dorsal, glabrous, saddle-like depression. Tarsi with mix of clavate and filiform trichobothria arranged in wide band.</p></tp:treatment-sec><tp:treatment-sec sec-type="distribution" id="SECID0E3CAI"><title>Distribution.</title><p><italic><tp:taxon-name><tp:taxon-name-part taxon-name-part-type="genus" reg="Ummidia">Ummidia</tp:taxon-name-part></tp:taxon-name></italic> is a wide-ranging genus, found in the southwestern Mediterranean, Central Asia, and in the Americas from as far north as Ohio and Maryland west to Arizona and south to Brazil, including the Greater and Lesser Antilles.</p></tp:treatment-sec><tp:treatment-sec sec-type="key" id="SECID0EJDAI"><title>Keys to males by region.</title><p>As with many members of <tp:taxon-name><tp:taxon-name-part taxon-name-part-type="suborder">Mygalomorphae</tp:taxon-name-part></tp:taxon-name>, the highly conserved morphology of <italic><tp:taxon-name><tp:taxon-name-part taxon-name-part-type="genus" reg="Ummidia">Ummidia</tp:taxon-name-part></tp:taxon-name></italic> makes identification non-trivial. In addition, females in particular frequently lack reliably identifiable characters of any sort. The authors have provided keys to the males of species divided by region with notes on females where appropriate, but it should be noted that the keys should be used in combination with other information, to include species descriptions, knowledge of the specimen’s locality, and, for males, the season in which it was collected. In addition, for the reasons mentioned above, there is no key to <italic><tp:taxon-name><tp:taxon-name-part taxon-name-part-type="genus" reg="Ummidia">Ummidia</tp:taxon-name-part></tp:taxon-name></italic> of South America and the Caribbean due to the lack of male material for all species except <italic><tp:taxon-name><tp:taxon-name-part taxon-name-part-type="genus" reg="Ummidia">Ummidia</tp:taxon-name-part> <tp:taxon-name-part taxon-name-part-type="species" reg="asperula">asperula</tp:taxon-name-part></tp:taxon-name></italic>.</p></tp:treatment-sec></tp:taxon-treatment>
