# Supplementary material for: Taxonomic revision of the New World members of the trapdoor spider genus Ummidia Thorell (Araneae, Mygalomorphae, Halonoproctidae)
Source: Zookeys. 2021 Apr 2;1027:1–165. doi: 10.3897/zookeys.1027.54888 (PMC8035127; doi:10.3897/zookeys.1027.54888)
Supplement: XML Treatment for Ummidia audouini [file zookeys.1027.54888-treatment2.xml]

<!DOCTYPE tp:taxon-treatment
  PUBLIC "-//TaxonX//DTD Taxonomic Treatment Publishing DTD v0 20100105//EN" "tax-treatment-NSO.dtd">
<tp:taxon-treatment xmlns:tp="http://www.plazi.org/taxpub"><tp:treatment-meta><kwd-group><label>Taxon classification</label><kwd><named-content xmlns:xlink="http://www.w3.org/1999/xlink" content-type="kingdom">Animalia</named-content></kwd><kwd><named-content xmlns:xlink="http://www.w3.org/1999/xlink" content-type="order">Araneae</named-content></kwd><kwd><named-content xmlns:xlink="http://www.w3.org/1999/xlink" content-type="family">Halonoproctidae</named-content></kwd></kwd-group><mixed-citation publication-type="journal"><person-group><name><surname>Godwin</surname><given-names>Rebecca L.</given-names></name><name><surname>Bond</surname><given-names>Jason E.</given-names></name></person-group><article-title>Taxonomic revision of the New World members of the trapdoor spider genus <italic><tp:taxon-name><tp:taxon-name-part taxon-name-part-type="genus" reg="Ummidia">Ummidia</tp:taxon-name-part></tp:taxon-name></italic> Thorell (<tp:taxon-name><tp:taxon-name-part taxon-name-part-type="order">Araneae</tp:taxon-name-part></tp:taxon-name>, <tp:taxon-name><tp:taxon-name-part taxon-name-part-type="suborder">Mygalomorphae</tp:taxon-name-part></tp:taxon-name>, <tp:taxon-name><tp:taxon-name-part taxon-name-part-type="family">Halonoproctidae</tp:taxon-name-part></tp:taxon-name>)</article-title><source>Zookeys</source><day>02</day><month>4</month><year>2021</year><volume>1027</volume><fpage>1</fpage><lpage>165</lpage><pub-id pub-id-type="doi">10.3897/zookeys.1027.54888</pub-id></mixed-citation></tp:treatment-meta><tp:nomenclature><tp:taxon-name><object-id xmlns:xlink="http://www.w3.org/1999/xlink" content-type="arpha" xlink:type="simple">CCEC59C8-3A66-5AEC-99DF-4D76776EB82B</object-id>
              <tp:taxon-name-part taxon-name-part-type="genus" reg="Ummidia">Ummidia</tp:taxon-name-part>
              <tp:taxon-name-part taxon-name-part-type="species" reg="audouini">audouini</tp:taxon-name-part>
            </tp:taxon-name><tp:taxon-authority>(Lucas, 1835)</tp:taxon-authority><xref ref-type="fig" rid="F5">Figs 4</xref><xref ref-type="fig" rid="F6">, 5</xref><xref ref-type="fig" rid="F7">, Map 2</xref><tp:nomenclature-citation-list><tp:nomenclature-citation><tp:taxon-name>
                  <tp:taxon-name-part taxon-name-part-type="genus" reg="Pachyloscelis">Pachyloscelis</tp:taxon-name-part> <tp:taxon-name-part taxon-name-part-type="species" reg="audouini">audouini</tp:taxon-name-part></tp:taxon-name><comment>Lucas, 1835: 5; HOLOTYPE: 1 ♀ (26274) from North America, deposited in the <named-content xmlns:xlink="http://www.w3.org/1999/xlink" content-type="dwc:institutional_code" xlink:type="simple">MNHN</named-content>; examined.</comment></tp:nomenclature-citation><tp:nomenclature-citation><tp:taxon-name>
                  <tp:taxon-name-part taxon-name-part-type="genus" reg="Actinopus">Actinopus</tp:taxon-name-part> <tp:taxon-name-part taxon-name-part-type="species" reg="audouini">audouini</tp:taxon-name-part></tp:taxon-name><comment>Lucas, 1837: 387.</comment></tp:nomenclature-citation><tp:nomenclature-citation><tp:taxon-name>
                  <tp:taxon-name-part taxon-name-part-type="genus" reg="Sphodros">Sphodros</tp:taxon-name-part> <tp:taxon-name-part taxon-name-part-type="species" reg="audouini">audouini</tp:taxon-name-part></tp:taxon-name><comment>Walckenaer, 1841: 436.</comment></tp:nomenclature-citation><tp:nomenclature-citation><tp:taxon-name>
                  <tp:taxon-name-part taxon-name-part-type="genus" reg="Mygale">Mygale</tp:taxon-name-part> <tp:taxon-name-part taxon-name-part-type="species" reg="solstitialis">solstitialis</tp:taxon-name-part></tp:taxon-name><comment>Hentz, 1842: 56.</comment></tp:nomenclature-citation><tp:nomenclature-citation><tp:taxon-name>
                  <tp:taxon-name-part taxon-name-part-type="genus" reg="Mygale">Mygale</tp:taxon-name-part> <tp:taxon-name-part taxon-name-part-type="species" reg="carolinensis">carolinensis</tp:taxon-name-part></tp:taxon-name><comment>Hentz, 1842: 56.</comment></tp:nomenclature-citation><tp:nomenclature-citation><tp:taxon-name>
                  <tp:taxon-name-part taxon-name-part-type="genus" reg="Pachylomerus">Pachylomerus</tp:taxon-name-part> <tp:taxon-name-part taxon-name-part-type="species" reg="carolinensis">carolinensis</tp:taxon-name-part></tp:taxon-name><comment>Ausserer, 1871: 147.</comment></tp:nomenclature-citation><tp:nomenclature-citation><tp:taxon-name>
                  <tp:taxon-name-part taxon-name-part-type="genus" reg="Pachylomerus">Pachylomerus</tp:taxon-name-part> <tp:taxon-name-part taxon-name-part-type="species" reg="turris">turris</tp:taxon-name-part></tp:taxon-name><comment>Atkinson, 1886: 136.</comment></tp:nomenclature-citation><tp:nomenclature-citation><tp:taxon-name>
                  <tp:taxon-name-part taxon-name-part-type="genus" reg="Pachylomerus">Pachylomerus</tp:taxon-name-part> <tp:taxon-name-part taxon-name-part-type="species" reg="audouini">audouini</tp:taxon-name-part></tp:taxon-name><comment>Simon, 1891a: 312.</comment></tp:nomenclature-citation><tp:nomenclature-citation><tp:taxon-name>
                  <tp:taxon-name-part taxon-name-part-type="genus" reg="Pachylomerus">Pachylomerus</tp:taxon-name-part> <tp:taxon-name-part taxon-name-part-type="species" reg="tuobitus">tuobitus</tp:taxon-name-part></tp:taxon-name><comment>Chamberlin, 1917: 33; HOLOTYPE: 1 ♀ (IZ30181) from Illinois, deposited in the <named-content xmlns:xlink="http://www.w3.org/1999/xlink" content-type="dwc:institutional_code" xlink:type="simple">MCZ</named-content>, examined, <bold>syn. nov.</bold></comment></tp:nomenclature-citation><tp:nomenclature-citation><tp:taxon-name>
                  <tp:taxon-name-part taxon-name-part-type="genus" reg="Pachylomerides">Pachylomerides</tp:taxon-name-part> <tp:taxon-name-part taxon-name-part-type="species" reg="absolutus">absolutus</tp:taxon-name-part></tp:taxon-name><comment>Gertsch and Mulaik, 1940: 311; HOLOTYPE: 1 ♀ (IZC327744) from Bandera, Texas vii-viii.1937, coll. B Hale, deposited in the <named-content xmlns:xlink="http://www.w3.org/1999/xlink" content-type="dwc:institutional_code" xlink:type="simple">AMNH</named-content>, examined, <bold>syn. nov.</bold></comment></tp:nomenclature-citation><tp:nomenclature-citation><tp:taxon-name>
                  <tp:taxon-name-part taxon-name-part-type="genus" reg="Ummidia">Ummidia</tp:taxon-name-part> <tp:taxon-name-part taxon-name-part-type="species" reg="audouini">audouini</tp:taxon-name-part></tp:taxon-name><comment>Roddy, 1957: 286.</comment></tp:nomenclature-citation></tp:nomenclature-citation-list></tp:nomenclature><tp:treatment-sec sec-type="diagnosis" id="SECID0ECWBI"><title>Diagnosis.</title><p><italic><tp:taxon-name><tp:taxon-name-part taxon-name-part-type="genus" reg="Ummidia">Ummidia</tp:taxon-name-part> <tp:taxon-name-part taxon-name-part-type="species" reg="audouini">audouini</tp:taxon-name-part></tp:taxon-name></italic> can be differentiated from all other co-occurring species in the eastern United States by the presence of a brush on the retrolateral face of tarsus IV and being relatively larger and hairier than other species. Females can be differentiated from all other eastern United States species on the basis of the spermathecae, which curve strongly laterally and coil distally; bulbs facing laterally. In males, eye mound relatively low, eyes relatively small and eye group usually more than twice as wide as long. Palpal bulb relatively small, embolus sinuous. Males disperse from June to August.</p><fig id="F7" position="float" orientation="portrait"><object-id xmlns:xlink="http://www.w3.org/1999/xlink" content-type="doi" xlink:type="simple">10.3897/zookeys.1027.54888.map2</object-id><object-id xmlns:xlink="http://www.w3.org/1999/xlink" content-type="arpha" xlink:type="simple">1FA626F1-8E16-5C91-B1B1-A79BACA33D09</object-id><label>Map 2.</label><caption><p>Locality records for <italic><tp:taxon-name><tp:taxon-name-part taxon-name-part-type="genus" reg="Ummidia">Ummidia</tp:taxon-name-part> <tp:taxon-name-part taxon-name-part-type="species" reg="audouini">audouini</tp:taxon-name-part></tp:taxon-name></italic>.</p></caption><graphic xmlns:xlink="http://www.w3.org/1999/xlink" xlink:href="zookeys-1027-001-g005.jpg" position="float" orientation="portrait" xlink:type="simple" id="oo_527464.jpg"><uri content-type="original_file" xlink:type="simple">https://binary.pensoft.net/fig/527464</uri></graphic></fig></tp:treatment-sec><tp:treatment-sec sec-type="description" id="SECID0ELXBI"><title>Description of female holotype.</title><p><italic>Specimen preparation and condition</italic>. Specimen preserved in 80% EtOH. Spermathecae removed, cleared, in vial with specimen. Color faded. <italic>General coloration</italic>. Carapace, chelicerae, and legs dark yellowish brown 10YR 4/6. Abdomen brown 10YR 5/3, spinnerets light yellowish brown 2.5YR 6/3. <italic>Cephalothorax</italic>. Carapace 11.39 long, 10.88 wide. Pars cephalica 8.27 long. Foveal groove procurved, 1.13 long, 2.8 wide. Eye tubercle low. <abbrev xmlns:xlink="http://www.w3.org/1999/xlink" xlink:title="Anterior eye row" id="ABBRID0EXXBI" xlink:type="simple">AER</abbrev> procurved <abbrev xmlns:xlink="http://www.w3.org/1999/xlink" xlink:title="posterior eye row" id="ABBRID0E2XBI" xlink:type="simple">PER</abbrev> straight. Eye group 1.2 long, 2.41 wide, <abbrev xmlns:xlink="http://www.w3.org/1999/xlink" xlink:title="Anterior median eyes" id="ABBRID0E6XBI" xlink:type="simple">AME</abbrev> 0.44, <abbrev xmlns:xlink="http://www.w3.org/1999/xlink" xlink:title="posterior median eyes" id="ABBRID0EDYBI" xlink:type="simple">PME</abbrev> 0.29, <abbrev xmlns:xlink="http://www.w3.org/1999/xlink" xlink:title="Anterior lateral eyes" id="ABBRID0EHYBI" xlink:type="simple">ALE</abbrev> 0.54, <abbrev xmlns:xlink="http://www.w3.org/1999/xlink" xlink:title="posterior lateral eyes" id="ABBRID0ELYBI" xlink:type="simple">PLE</abbrev> 0.37. Sternum sparsely setose around outer edges; thicker anteriorly <abbrev xmlns:xlink="http://www.w3.org/1999/xlink" xlink:title="Sternum length" id="ABBRID0EPYBI" xlink:type="simple">STRl</abbrev> 7.48, <abbrev xmlns:xlink="http://www.w3.org/1999/xlink" xlink:title="Sternum width" id="ABBRID0ETYBI" xlink:type="simple">STRw</abbrev> 6.8. Chelicerae with anterior row comprising six teeth, posterior margin with nine teeth. Palpal endites with 26 cuspules spread across proximal half of endite and ~100 short spinules distally, <abbrev xmlns:xlink="http://www.w3.org/1999/xlink" xlink:title="Palpal endite width" id="ABBRID0EXYBI" xlink:type="simple">ENDw</abbrev> 2.63, <abbrev xmlns:xlink="http://www.w3.org/1999/xlink" xlink:title="Palpal endite length" id="ABBRID0E2YBI" xlink:type="simple">ENDl</abbrev> 4.41. Labium with 17 cuspules, <abbrev xmlns:xlink="http://www.w3.org/1999/xlink" xlink:title="Labium width" id="ABBRID0E6YBI" xlink:type="simple">LBw</abbrev> 2.33, <abbrev xmlns:xlink="http://www.w3.org/1999/xlink" xlink:title="Labium length" id="ABBRID0EDZBI" xlink:type="simple">LBl</abbrev> 1.86. Rastellum with many strong spines on process continuing up cheliceral face for ~ 3× the length of process. <italic>Abdomen</italic>. Evenly setose. <italic>Legs</italic>. <abbrev xmlns:xlink="http://www.w3.org/1999/xlink" xlink:title="Femur I length" id="ABBRID0ELZBI" xlink:type="simple">F1</abbrev> 6.64; <abbrev xmlns:xlink="http://www.w3.org/1999/xlink" xlink:title="Femur I width" id="ABBRID0EPZBI" xlink:type="simple">F1w</abbrev> 2.64; <abbrev xmlns:xlink="http://www.w3.org/1999/xlink" xlink:title="Patella I length" id="ABBRID0ETZBI" xlink:type="simple">P1</abbrev> 4.32; <abbrev xmlns:xlink="http://www.w3.org/1999/xlink" xlink:title="Tibia I length" id="ABBRID0EXZBI" xlink:type="simple">Ti1</abbrev> 4.21; <abbrev xmlns:xlink="http://www.w3.org/1999/xlink" xlink:title="Metatarsus I length" id="ABBRID0E2ZBI" xlink:type="simple">Mt1</abbrev> 2.63; <abbrev xmlns:xlink="http://www.w3.org/1999/xlink" xlink:title="Tarsus I length" id="ABBRID0E6ZBI" xlink:type="simple">Tr1</abbrev> 1.82; <abbrev xmlns:xlink="http://www.w3.org/1999/xlink" xlink:title="Femur III lengthFemur III length" id="ABBRID0ED1BI" xlink:type="simple">F3</abbrev> 6.07; <abbrev xmlns:xlink="http://www.w3.org/1999/xlink" xlink:title="Femur III width" id="ABBRID0EH1BI" xlink:type="simple">F3w</abbrev> 3.2; <abbrev xmlns:xlink="http://www.w3.org/1999/xlink" xlink:title="Patella III length" id="ABBRID0EL1BI" xlink:type="simple">P3</abbrev> 4.09; <abbrev xmlns:xlink="http://www.w3.org/1999/xlink" xlink:title="Tibia III length" id="ABBRID0EP1BI" xlink:type="simple">Ti3</abbrev> 3.52, <abbrev xmlns:xlink="http://www.w3.org/1999/xlink" xlink:title="Saddle length" id="ABBRID0ET1BI" xlink:type="simple">Sd3</abbrev> 2.82; <abbrev xmlns:xlink="http://www.w3.org/1999/xlink" xlink:title="Metatarsus III length" id="ABBRID0EX1BI" xlink:type="simple">Mt3</abbrev> 2.6; <abbrev xmlns:xlink="http://www.w3.org/1999/xlink" xlink:title="Tarsus III length" id="ABBRID0E21BI" xlink:type="simple">Tr3</abbrev> 2.55; <abbrev xmlns:xlink="http://www.w3.org/1999/xlink" xlink:title="Femur IV length" id="ABBRID0E61BI" xlink:type="simple">F4</abbrev> 7.37; <abbrev xmlns:xlink="http://www.w3.org/1999/xlink" xlink:title="Femur IV width" id="ABBRID0ED2BI" xlink:type="simple">F4w</abbrev> 3.47; <abbrev xmlns:xlink="http://www.w3.org/1999/xlink" xlink:title="Patella IV length" id="ABBRID0EH2BI" xlink:type="simple">P4</abbrev> 4.45; <abbrev xmlns:xlink="http://www.w3.org/1999/xlink" xlink:title="Tibia IV length" id="ABBRID0EL2BI" xlink:type="simple">Ti4</abbrev> 4.27; <abbrev xmlns:xlink="http://www.w3.org/1999/xlink" xlink:title="Metatarsus IV length" id="ABBRID0EP2BI" xlink:type="simple">Mt4</abbrev> 4.19; <abbrev xmlns:xlink="http://www.w3.org/1999/xlink" xlink:title="Tarsus IV length" id="ABBRID0ET2BI" xlink:type="simple">Tr4</abbrev> 2.57. Retrolateral face tarsus IV with thick brush. <italic>Pedipalps</italic>. <abbrev xmlns:xlink="http://www.w3.org/1999/xlink" xlink:title="Palp femur length" id="ABBRID0EZ2BI" xlink:type="simple">PF</abbrev> 6.07, <abbrev xmlns:xlink="http://www.w3.org/1999/xlink" xlink:title="Palp patella length" id="ABBRID0E42BI" xlink:type="simple">PP</abbrev> 3.52, <abbrev xmlns:xlink="http://www.w3.org/1999/xlink" xlink:title="Palp tibia length" id="ABBRID0EB3BI" xlink:type="simple">PTi</abbrev> 4.1, <abbrev xmlns:xlink="http://www.w3.org/1999/xlink" xlink:title="Palp tarsus length" id="ABBRID0EF3BI" xlink:type="simple">PTr</abbrev> 3.23. Spermathecae curved laterally with distal coil, bulbs facing laterally.</p><fig id="F5" position="float" orientation="portrait"><object-id xmlns:xlink="http://www.w3.org/1999/xlink" content-type="doi" xlink:type="simple">10.3897/zookeys.1027.54888.figure4</object-id><object-id xmlns:xlink="http://www.w3.org/1999/xlink" content-type="arpha" xlink:type="simple">0B65C809-BEB2-5B72-A485-7F3EDF74654E</object-id><label>Figure 4.</label><caption><p><italic><tp:taxon-name><tp:taxon-name-part taxon-name-part-type="genus" reg="Ummidia">Ummidia</tp:taxon-name-part> <tp:taxon-name-part taxon-name-part-type="species" reg="audouini">audouini</tp:taxon-name-part></tp:taxon-name></italic> (Lucas, 1835) from North America. <bold>A</bold> male habitus illustration UMM194 <bold>B</bold> female habitus illustration AR26274. Scale bars: 4.0 mm.</p></caption><graphic xmlns:xlink="http://www.w3.org/1999/xlink" xlink:href="zookeys-1027-001-g006.jpg" position="float" orientation="portrait" xlink:type="simple" id="oo_527465.jpg"><uri content-type="original_file" xlink:type="simple">https://binary.pensoft.net/fig/527465</uri></graphic></fig></tp:treatment-sec><tp:treatment-sec sec-type="variation" id="SECID0EF4BI"><title>Variation, females</title><p><bold>(n = 99).</bold><abbrev xmlns:xlink="http://www.w3.org/1999/xlink" xlink:title="Carapace length" id="ABBRID0EN4BI" xlink:type="simple">CL</abbrev> 5.34–13.2, 10.2±0.18; <abbrev xmlns:xlink="http://www.w3.org/1999/xlink" xlink:title="Carapace width" id="ABBRID0ER4BI" xlink:type="simple">CW</abbrev> 5.04–12.85, 9.58±0.17; <abbrev xmlns:xlink="http://www.w3.org/1999/xlink" xlink:title="Caput length" id="ABBRID0EV4BI" xlink:type="simple">Cap</abbrev> 3.5–9.49, 6.96±0.13; <abbrev xmlns:xlink="http://www.w3.org/1999/xlink" xlink:title="Palpal endite length" id="ABBRID0EZ4BI" xlink:type="simple">ENDl</abbrev> 0.63–1.38, 1.05±0.02; <abbrev xmlns:xlink="http://www.w3.org/1999/xlink" xlink:title="Palpal endite width" id="ABBRID0E44BI" xlink:type="simple">ENDw</abbrev> 1.14–2.96, 2.16±0.04; <abbrev xmlns:xlink="http://www.w3.org/1999/xlink" xlink:title="Sternum length" id="ABBRID0EB5BI" xlink:type="simple">STRl</abbrev> 3.35–8.68, 6.43±0.12; <abbrev xmlns:xlink="http://www.w3.org/1999/xlink" xlink:title="Sternum width" id="ABBRID0EF5BI" xlink:type="simple">STRw</abbrev> 3.01–7.73, 5.72±0.1; <abbrev xmlns:xlink="http://www.w3.org/1999/xlink" xlink:title="Labium length" id="ABBRID0EJ5BI" xlink:type="simple">LBl</abbrev> 0.75–2.23, 1.58±0.03; <abbrev xmlns:xlink="http://www.w3.org/1999/xlink" xlink:title="Labium width" id="ABBRID0EN5BI" xlink:type="simple">LBw</abbrev> 1.1–3.22, 2.15±0.04; <abbrev xmlns:xlink="http://www.w3.org/1999/xlink" xlink:title="Femur I length" id="ABBRID0ER5BI" xlink:type="simple">F1</abbrev> 3.1–7.6, 5.91±0.1; <abbrev xmlns:xlink="http://www.w3.org/1999/xlink" xlink:title="Femur I width" id="ABBRID0EV5BI" xlink:type="simple">F1w</abbrev> 1.24–3.1, 2.31±0.04; <abbrev xmlns:xlink="http://www.w3.org/1999/xlink" xlink:title="Patella I length" id="ABBRID0EZ5BI" xlink:type="simple">P1</abbrev> 2–4.99, 3.89±0.07; <abbrev xmlns:xlink="http://www.w3.org/1999/xlink" xlink:title="Tibia I length" id="ABBRID0E45BI" xlink:type="simple">Ti1</abbrev> 1.69–4.84, 3.7±0.07; <abbrev xmlns:xlink="http://www.w3.org/1999/xlink" xlink:title="Metatarsus I length" id="ABBRID0EB6BI" xlink:type="simple">Mt1</abbrev> 1.12–3.33, 2.42±0.05; <abbrev xmlns:xlink="http://www.w3.org/1999/xlink" xlink:title="Tarsus I length" id="ABBRID0EF6BI" xlink:type="simple">Tr1</abbrev> 0.82–2.13, 1.55±0.03; <abbrev xmlns:xlink="http://www.w3.org/1999/xlink" xlink:title="Femur III lengthFemur III length" id="ABBRID0EJ6BI" xlink:type="simple">F3</abbrev> 2.73–6.96, 5.37±0.09; <abbrev xmlns:xlink="http://www.w3.org/1999/xlink" xlink:title="Femur III width" id="ABBRID0EN6BI" xlink:type="simple">F3w</abbrev> 1.62–4, 2.94±0.05; <abbrev xmlns:xlink="http://www.w3.org/1999/xlink" xlink:title="Patella III length" id="ABBRID0ER6BI" xlink:type="simple">P3</abbrev> 1.91–4.84, 3.66±0.07; <abbrev xmlns:xlink="http://www.w3.org/1999/xlink" xlink:title="Tibia III length" id="ABBRID0EV6BI" xlink:type="simple">Ti3</abbrev> 1.53–4.43, 3.29±0.06; <abbrev xmlns:xlink="http://www.w3.org/1999/xlink" xlink:title="Metatarsus III length" id="ABBRID0EZ6BI" xlink:type="simple">Mt3</abbrev> 0.97–3.84, 2.37±0.05; <abbrev xmlns:xlink="http://www.w3.org/1999/xlink" xlink:title="Tarsus III length" id="ABBRID0E46BI" xlink:type="simple">Tr3</abbrev> 1.06–2.91, 2.07±0.04; <abbrev xmlns:xlink="http://www.w3.org/1999/xlink" xlink:title="Femur IV length" id="ABBRID0EBACI" xlink:type="simple">F4</abbrev> 3.73–9.27, 7.01±0.12; <abbrev xmlns:xlink="http://www.w3.org/1999/xlink" xlink:title="Femur IV width" id="ABBRID0EFACI" xlink:type="simple">F4w</abbrev> 1.66–3.89, 3.05±0.05; <abbrev xmlns:xlink="http://www.w3.org/1999/xlink" xlink:title="Patella IV length" id="ABBRID0EJACI" xlink:type="simple">P4</abbrev> 2–5.15, 4.02±0.07; <abbrev xmlns:xlink="http://www.w3.org/1999/xlink" xlink:title="Tibia IV length" id="ABBRID0ENACI" xlink:type="simple">Ti4</abbrev> 2.02–5.04, 3.91±0.07; <abbrev xmlns:xlink="http://www.w3.org/1999/xlink" xlink:title="Metatarsus IV length" id="ABBRID0ERACI" xlink:type="simple">Mt4</abbrev> 1.88–5.04, 3.86±0.07; <abbrev xmlns:xlink="http://www.w3.org/1999/xlink" xlink:title="Tarsus IV length" id="ABBRID0EVACI" xlink:type="simple">Tr4</abbrev> 1.07–2.88, 2.03±0.03; <abbrev xmlns:xlink="http://www.w3.org/1999/xlink" xlink:title="Palp femur length" id="ABBRID0EZACI" xlink:type="simple">PF</abbrev> 2.72–7.13, 5.46±0.09; <abbrev xmlns:xlink="http://www.w3.org/1999/xlink" xlink:title="Palp patella length" id="ABBRID0E4ACI" xlink:type="simple">PP</abbrev> 1.68–4.14, 3.24±0.06; <abbrev xmlns:xlink="http://www.w3.org/1999/xlink" xlink:title="Palp tibia length" id="ABBRID0EBBCI" xlink:type="simple">PTi</abbrev> 1.68–4.61, 3.54±0.07; <abbrev xmlns:xlink="http://www.w3.org/1999/xlink" xlink:title="Palp tarsus length" id="ABBRID0EFBCI" xlink:type="simple">PTr</abbrev> 1.3–3.85, 2.93±0.05.</p><fig id="F6" position="float" orientation="portrait"><object-id xmlns:xlink="http://www.w3.org/1999/xlink" content-type="doi" xlink:type="simple">10.3897/zookeys.1027.54888.figure5</object-id><object-id xmlns:xlink="http://www.w3.org/1999/xlink" content-type="arpha" xlink:type="simple">6C7207BF-8B76-5F21-818A-CCCF9552BD2E</object-id><label>Figure 5.</label><caption><p><italic><tp:taxon-name><tp:taxon-name-part taxon-name-part-type="genus" reg="Ummidia">Ummidia</tp:taxon-name-part> <tp:taxon-name-part taxon-name-part-type="species" reg="audouini">audouini</tp:taxon-name-part></tp:taxon-name></italic> (Lucas, 1835) from North America <bold>A–D</bold> male exemplar (UMM194) <bold>A</bold> prolateral aspect, leg I <bold>B</bold> retrolateral aspect, leg I <bold>C</bold> line drawings, leg I prolateral and retrolateral aspects <bold>D</bold> retrolateral aspect, pedipalp <bold>E</bold> cleared spermathecae female holotype (AR26274). Scale bars: 1.0 mm.</p></caption><graphic xmlns:xlink="http://www.w3.org/1999/xlink" xlink:href="zookeys-1027-001-g007.jpg" position="float" orientation="portrait" xlink:type="simple" id="oo_527466.jpg"><uri content-type="original_file" xlink:type="simple">https://binary.pensoft.net/fig/527466</uri></graphic></fig></tp:treatment-sec><tp:treatment-sec sec-type="description" id="SECID0ENCCI"><title>Description of male exemplar.</title><p><italic>Specimen preparation and condition</italic>. Specimen preserved in 80% EtOH. Left palp and legs I removed; in vial with specimen. <italic>General coloration</italic>. Carapace and chelicerae reddish black 2.5YR 2.5/1; legs dark reddish brown 2.5YR 2.5/4. Abdomen black 7.5YR 2.5/1. Cephalothorax. Carapace 7.06 long, 7.23 wide. Pars cephalica 4.78 long. Foveal groove procurved, 0.61 long, 1.46 wide. Tubercle relatively low. <abbrev xmlns:xlink="http://www.w3.org/1999/xlink" xlink:title="Anterior eye row" id="ABBRID0EXCCI" xlink:type="simple">AER</abbrev> procurved. <abbrev xmlns:xlink="http://www.w3.org/1999/xlink" xlink:title="posterior eye row" id="ABBRID0E2CCI" xlink:type="simple">PER</abbrev> straight to slightly recurved. Eye group 0.86 long, 1.62 wide, <abbrev xmlns:xlink="http://www.w3.org/1999/xlink" xlink:title="Anterior median eyes" id="ABBRID0E6CCI" xlink:type="simple">AME</abbrev> 0.37, <abbrev xmlns:xlink="http://www.w3.org/1999/xlink" xlink:title="posterior median eyes" id="ABBRID0EDDCI" xlink:type="simple">PME</abbrev> 0.25, <abbrev xmlns:xlink="http://www.w3.org/1999/xlink" xlink:title="Anterior lateral eyes" id="ABBRID0EHDCI" xlink:type="simple">ALE</abbrev> 0.4, <abbrev xmlns:xlink="http://www.w3.org/1999/xlink" xlink:title="posterior lateral eyes" id="ABBRID0ELDCI" xlink:type="simple">PLE</abbrev> 0.28. Sternum moderately setose, thicker around outer 1/3, <abbrev xmlns:xlink="http://www.w3.org/1999/xlink" xlink:title="Sternum length" id="ABBRID0EPDCI" xlink:type="simple">STRl</abbrev> 4.67, <abbrev xmlns:xlink="http://www.w3.org/1999/xlink" xlink:title="Sternum width" id="ABBRID0ETDCI" xlink:type="simple">STRw</abbrev> 4.12. Chelicerae with anterior tooth row comprising eight teeth, posterior margin with six teeth. Palpal endites with 30 cuspules spread over proximal half of endite face, lacking distal endite cuspules, <abbrev xmlns:xlink="http://www.w3.org/1999/xlink" xlink:title="Palpal endite width" id="ABBRID0EXDCI" xlink:type="simple">ENDw</abbrev> 1.59, <abbrev xmlns:xlink="http://www.w3.org/1999/xlink" xlink:title="Palpal endite length" id="ABBRID0E2DCI" xlink:type="simple">ENDl</abbrev> 3. Labium with 13 cuspules, <abbrev xmlns:xlink="http://www.w3.org/1999/xlink" xlink:title="Labium width" id="ABBRID0E6DCI" xlink:type="simple">LBw</abbrev> 1.36, <abbrev xmlns:xlink="http://www.w3.org/1999/xlink" xlink:title="Labium length" id="ABBRID0EDECI" xlink:type="simple">LBl</abbrev> 1.1. Rastellum with many small spines on process. Abdomen thickly setose. Legs. <abbrev xmlns:xlink="http://www.w3.org/1999/xlink" xlink:title="Femur I length" id="ABBRID0EHECI" xlink:type="simple">F1</abbrev> 6.55; <abbrev xmlns:xlink="http://www.w3.org/1999/xlink" xlink:title="Femur I width" id="ABBRID0ELECI" xlink:type="simple">F1w</abbrev> 1.87; <abbrev xmlns:xlink="http://www.w3.org/1999/xlink" xlink:title="Patella I length" id="ABBRID0EPECI" xlink:type="simple">P1</abbrev> 3.29; <abbrev xmlns:xlink="http://www.w3.org/1999/xlink" xlink:title="Tibia I length" id="ABBRID0ETECI" xlink:type="simple">Ti1</abbrev> 4.46; <abbrev xmlns:xlink="http://www.w3.org/1999/xlink" xlink:title="Metatarsus I length" id="ABBRID0EXECI" xlink:type="simple">Mt1</abbrev> 2.86; <abbrev xmlns:xlink="http://www.w3.org/1999/xlink" xlink:title="Tarsus I length" id="ABBRID0E2ECI" xlink:type="simple">Tr1</abbrev> 1.70; <abbrev xmlns:xlink="http://www.w3.org/1999/xlink" xlink:title="Femur III lengthFemur III length" id="ABBRID0E6ECI" xlink:type="simple">F3</abbrev> 5; <abbrev xmlns:xlink="http://www.w3.org/1999/xlink" xlink:title="Femur III width" id="ABBRID0EDFCI" xlink:type="simple">F3w</abbrev> 2.31; <abbrev xmlns:xlink="http://www.w3.org/1999/xlink" xlink:title="Patella III length" id="ABBRID0EHFCI" xlink:type="simple">P3</abbrev> 2.66; <abbrev xmlns:xlink="http://www.w3.org/1999/xlink" xlink:title="Tibia III length" id="ABBRID0ELFCI" xlink:type="simple">Ti3</abbrev> 3.02; <abbrev xmlns:xlink="http://www.w3.org/1999/xlink" xlink:title="Saddle length" id="ABBRID0EPFCI" xlink:type="simple">Sd3</abbrev> 1.6; <abbrev xmlns:xlink="http://www.w3.org/1999/xlink" xlink:title="Metatarsus III length" id="ABBRID0ETFCI" xlink:type="simple">Mt3</abbrev> 2.7; <abbrev xmlns:xlink="http://www.w3.org/1999/xlink" xlink:title="Tarsus III length" id="ABBRID0EXFCI" xlink:type="simple">Tr3</abbrev> 2.34; <abbrev xmlns:xlink="http://www.w3.org/1999/xlink" xlink:title="Femur IV length" id="ABBRID0E2FCI" xlink:type="simple">F4</abbrev> 6.36; <abbrev xmlns:xlink="http://www.w3.org/1999/xlink" xlink:title="Femur IV width" id="ABBRID0E6FCI" xlink:type="simple">F4w</abbrev> 2.16; <abbrev xmlns:xlink="http://www.w3.org/1999/xlink" xlink:title="Patella IV length" id="ABBRID0EDGCI" xlink:type="simple">P4</abbrev> 3.06; <abbrev xmlns:xlink="http://www.w3.org/1999/xlink" xlink:title="Tibia IV length" id="ABBRID0EHGCI" xlink:type="simple">Ti4</abbrev> 4.1; <abbrev xmlns:xlink="http://www.w3.org/1999/xlink" xlink:title="Metatarsus IV length" id="ABBRID0ELGCI" xlink:type="simple">Mt4</abbrev> 4.37; <abbrev xmlns:xlink="http://www.w3.org/1999/xlink" xlink:title="Tarsus IV length" id="ABBRID0EPGCI" xlink:type="simple">Tr4</abbrev> 2.48. Tarsus I with mixed dorsal cluster of clavate/filiform trichobothria. Retrolateral face of tarsus IV with brush of strong spinules. Leg I spination pattern: <abbrev xmlns:xlink="http://www.w3.org/1999/xlink" xlink:title="Number of spines on the prolateral" id="ABBRID0ETGCI" xlink:type="simple">TSp</abbrev> 12, <abbrev xmlns:xlink="http://www.w3.org/1999/xlink" xlink:title="Number of spines on the proventral" id="ABBRID0EXGCI" xlink:type="simple">TSpv</abbrev> 7, <abbrev xmlns:xlink="http://www.w3.org/1999/xlink" xlink:title="Number of spines on the retroventral" id="ABBRID0E2GCI" xlink:type="simple">TSr</abbrev> 2, <abbrev xmlns:xlink="http://www.w3.org/1999/xlink" xlink:title="Number of spines on the retroventral" id="ABBRID0E6GCI" xlink:type="simple">TSrv</abbrev> 23, <abbrev xmlns:xlink="http://www.w3.org/1999/xlink" xlink:title="Number of spines on the prolateral" id="ABBRID0EDHCI" xlink:type="simple">MtSp</abbrev> 4, <abbrev xmlns:xlink="http://www.w3.org/1999/xlink" xlink:title="Number of spines on the retrolateral faces of the metatarsus I" id="ABBRID0EHHCI" xlink:type="simple">MtSr</abbrev> 12, <abbrev xmlns:xlink="http://www.w3.org/1999/xlink" xlink:title="Number of spines on the prolateral" id="ABBRID0ELHCI" xlink:type="simple">TrSp</abbrev> 6, <abbrev xmlns:xlink="http://www.w3.org/1999/xlink" xlink:title="Number of spines on the retrolateral faces of the tarsus I" id="ABBRID0EPHCI" xlink:type="simple">TrSr</abbrev> 12. Pedipalp: <abbrev xmlns:xlink="http://www.w3.org/1999/xlink" xlink:title="Palpal tibia length" id="ABBRID0ETHCI" xlink:type="simple">PTl</abbrev> 3.96, <abbrev xmlns:xlink="http://www.w3.org/1999/xlink" xlink:title="Palpal tibia width" id="ABBRID0EXHCI" xlink:type="simple">PTw</abbrev> 1.23, <abbrev xmlns:xlink="http://www.w3.org/1999/xlink" xlink:title="Bulb length" id="ABBRID0E2HCI" xlink:type="simple">Bl</abbrev> 3.25. Embolus relatively long; sinuous.</p></tp:treatment-sec><tp:treatment-sec sec-type="variation" id="SECID0E6HCI"><title>Variation, males</title><p><bold>(n = 50).</bold><abbrev xmlns:xlink="http://www.w3.org/1999/xlink" xlink:title="Carapace length" id="ABBRID0EHICI" xlink:type="simple">CL</abbrev> 6.09–10.32, 7.77±0.11; <abbrev xmlns:xlink="http://www.w3.org/1999/xlink" xlink:title="Carapace width" id="ABBRID0ELICI" xlink:type="simple">CW</abbrev> 3.28–9.53, 7.45±0.16; <abbrev xmlns:xlink="http://www.w3.org/1999/xlink" xlink:title="Caput length" id="ABBRID0EPICI" xlink:type="simple">Cap</abbrev> 3.91–6.61, 5.1±0.08; <abbrev xmlns:xlink="http://www.w3.org/1999/xlink" xlink:title="Palpal endite length" id="ABBRID0ETICI" xlink:type="simple">ENDl</abbrev> 0.54–1.06, 0.82±0.01; <abbrev xmlns:xlink="http://www.w3.org/1999/xlink" xlink:title="Palpal endite width" id="ABBRID0EXICI" xlink:type="simple">ENDw</abbrev> 1.21–1.99, 1.62±0.02; <abbrev xmlns:xlink="http://www.w3.org/1999/xlink" xlink:title="Sternum length" id="ABBRID0E2ICI" xlink:type="simple">STRl</abbrev> 3.59–6.18, 4.77±0.07; <abbrev xmlns:xlink="http://www.w3.org/1999/xlink" xlink:title="Sternum width" id="ABBRID0E6ICI" xlink:type="simple">STRw</abbrev> 3.32–5.11, 4.2±0.05; <abbrev xmlns:xlink="http://www.w3.org/1999/xlink" xlink:title="Labium length" id="ABBRID0EDJCI" xlink:type="simple">LBl</abbrev> 0.87–1.47, 1.18±0.02; <abbrev xmlns:xlink="http://www.w3.org/1999/xlink" xlink:title="Labium width" id="ABBRID0EHJCI" xlink:type="simple">LBw</abbrev> 1.2–1.84, 1.47±0.02; <abbrev xmlns:xlink="http://www.w3.org/1999/xlink" xlink:title="Femur I length" id="ABBRID0ELJCI" xlink:type="simple">F1</abbrev> 5.31–8.28, 6.56±0.09; <abbrev xmlns:xlink="http://www.w3.org/1999/xlink" xlink:title="Femur I width" id="ABBRID0EPJCI" xlink:type="simple">F1w</abbrev> 1.43–2.51, 1.95±0.03; <abbrev xmlns:xlink="http://www.w3.org/1999/xlink" xlink:title="Patella I length" id="ABBRID0ETJCI" xlink:type="simple">P1</abbrev> 1.87–4.46, 3.39±0.06; <abbrev xmlns:xlink="http://www.w3.org/1999/xlink" xlink:title="Tibia I length" id="ABBRID0EXJCI" xlink:type="simple">Ti1</abbrev> 3.45–5.63, 4.36±0.06; <abbrev xmlns:xlink="http://www.w3.org/1999/xlink" xlink:title="Metatarsus I length" id="ABBRID0E2JCI" xlink:type="simple">Mt1</abbrev> 1.99–3.98, 2.87±0.05; <abbrev xmlns:xlink="http://www.w3.org/1999/xlink" xlink:title="Tarsus I length" id="ABBRID0E6JCI" xlink:type="simple">Tr1</abbrev> 1.44–2.21, 1.74±0.02; <abbrev xmlns:xlink="http://www.w3.org/1999/xlink" xlink:title="Femur III lengthFemur III length" id="ABBRID0EDKCI" xlink:type="simple">F3</abbrev> 4.04–6.35, 5.17±0.07; <abbrev xmlns:xlink="http://www.w3.org/1999/xlink" xlink:title="Femur III width" id="ABBRID0EHKCI" xlink:type="simple">F3w</abbrev> 1.08–2.8, 2.23±0.04; <abbrev xmlns:xlink="http://www.w3.org/1999/xlink" xlink:title="Patella III length" id="ABBRID0ELKCI" xlink:type="simple">P3</abbrev> 2.21–3.81, 2.86±0.04; <abbrev xmlns:xlink="http://www.w3.org/1999/xlink" xlink:title="Tibia III length" id="ABBRID0EPKCI" xlink:type="simple">Ti3</abbrev> 2.32–3.68, 3.1±0.04; <abbrev xmlns:xlink="http://www.w3.org/1999/xlink" xlink:title="Metatarsus III length" id="ABBRID0ETKCI" xlink:type="simple">Mt3</abbrev> 2.16–3.74, 2.77±0.04; <abbrev xmlns:xlink="http://www.w3.org/1999/xlink" xlink:title="Tarsus III length" id="ABBRID0EXKCI" xlink:type="simple">Tr3</abbrev> 1.82–2.84, 2.29±0.03; <abbrev xmlns:xlink="http://www.w3.org/1999/xlink" xlink:title="Femur IV length" id="ABBRID0E2KCI" xlink:type="simple">F4</abbrev> 3.28–8.96, 6.79±0.11; <abbrev xmlns:xlink="http://www.w3.org/1999/xlink" xlink:title="Femur IV width" id="ABBRID0E6KCI" xlink:type="simple">F4w</abbrev> 1.43–2.89, 2.2±0.03; <abbrev xmlns:xlink="http://www.w3.org/1999/xlink" xlink:title="Patella IV length" id="ABBRID0EDLCI" xlink:type="simple">P4</abbrev> 2.5–4.26, 3.3±0.05; <abbrev xmlns:xlink="http://www.w3.org/1999/xlink" xlink:title="Tibia IV length" id="ABBRID0EHLCI" xlink:type="simple">Ti4</abbrev> 3.31–5.65, 4.35±0.06; <abbrev xmlns:xlink="http://www.w3.org/1999/xlink" xlink:title="Metatarsus IV length" id="ABBRID0ELLCI" xlink:type="simple">Mt4</abbrev> 2.55–5.74, 4.33±0.08; <abbrev xmlns:xlink="http://www.w3.org/1999/xlink" xlink:title="Tarsus IV length" id="ABBRID0EPLCI" xlink:type="simple">Tr4</abbrev> 1.96–2.98, 2.52±0.03; <abbrev xmlns:xlink="http://www.w3.org/1999/xlink" xlink:title="Number of spines on the prolateral" id="ABBRID0ETLCI" xlink:type="simple">TSp</abbrev> 0–21, 10.66±0.63; <abbrev xmlns:xlink="http://www.w3.org/1999/xlink" xlink:title="Number of spines on the proventral" id="ABBRID0EXLCI" xlink:type="simple">TSpv</abbrev> 0–23, 4.56±0.63; <abbrev xmlns:xlink="http://www.w3.org/1999/xlink" xlink:title="Number of spines on the retroventral" id="ABBRID0E2LCI" xlink:type="simple">TSr</abbrev> 0–5, 1.3±0.18; <abbrev xmlns:xlink="http://www.w3.org/1999/xlink" xlink:title="Number of spines on the retroventral" id="ABBRID0E6LCI" xlink:type="simple">TSrv</abbrev> 7–32, 17.82±0.78; <abbrev xmlns:xlink="http://www.w3.org/1999/xlink" xlink:title="Palpal tibia length" id="ABBRID0EDMCI" xlink:type="simple">PTl</abbrev> 3.31–4.83, 4.01±0.04; <abbrev xmlns:xlink="http://www.w3.org/1999/xlink" xlink:title="Palpal tibia width" id="ABBRID0EHMCI" xlink:type="simple">PTw</abbrev> 1.1–1.64, 1.27±0.02; BL 1.91–4.15, 3.15±0.05.</p></tp:treatment-sec><tp:treatment-sec sec-type="material" id="SECID0ELMCI"><title>Material examined.</title><p><bold>UNITED STATES: North America</bold> (AR26274, 1♀, M Noisette, <named-content xmlns:xlink="http://www.w3.org/1999/xlink" content-type="dwc:institutional_code" xlink:type="simple">MNHN</named-content>); <bold>Alabama: Bibb Co</bold>: <named-content xmlns:xlink="http://www.w3.org/1999/xlink" content-type="dwc:verbatimCoordinates" xlink:type="simple"><named-content content-type="geo-json" specific-use="{&#34;type&#34;:&#34;Point&#34;,&#34;coordinates&#34;:[-87.132600,32.951500]}" id="NCID0EANCI" xlink:type="simple">32.9515 -87.1326</named-content></named-content><sup>7</sup>, 67 m a.s.l. (UMM0272, 28.vii.1975, 1♀, C Benton, <named-content xmlns:xlink="http://www.w3.org/1999/xlink" content-type="dwc:institutional_code" xlink:type="simple">AMNH</named-content>); Butler: 1.2 mi NW jct AL-55 on US-31 (NW of McKenzie), <named-content xmlns:xlink="http://www.w3.org/1999/xlink" content-type="dwc:verbatimCoordinates" xlink:type="simple"><named-content content-type="geo-json" specific-use="{&#34;type&#34;:&#34;Point&#34;,&#34;coordinates&#34;:[-86.740200,31.566400]}" id="NCID0ERNCI" xlink:type="simple">31.5664 -86.7402</named-content></named-content><sup>1</sup>, 93 m a.s.l. (MY0002536, 26.ii.2004, 1♀, Hendrixson, Beamer, <abbrev xmlns:xlink="http://www.w3.org/1999/xlink" xlink:title="Bohart Museum of Entomology; University of California" id="ABBRID0EXNCI" xlink:type="simple">BME</abbrev>); McKenzie, 3 mi NW of McKenzie, <named-content xmlns:xlink="http://www.w3.org/1999/xlink" content-type="dwc:verbatimCoordinates" xlink:type="simple"><named-content content-type="geo-json" specific-use="{&#34;type&#34;:&#34;Point&#34;,&#34;coordinates&#34;:[-86.677900,31.573900]}" id="NCID0E5NCI" xlink:type="simple">31.5739 -86.6779</named-content></named-content><sup>5</sup>, 91 m a.s.l. (UMM0295, iii.1963, 1♀, BD Valentine, <named-content xmlns:xlink="http://www.w3.org/1999/xlink" content-type="dwc:institutional_code" xlink:type="simple">AMNH</named-content>); S of Georgiana, off hywy 31 (Mobile Rd), just N of Co Rd 8 intersection, <named-content xmlns:xlink="http://www.w3.org/1999/xlink" content-type="dwc:verbatimCoordinates" xlink:type="simple"><named-content content-type="geo-json" specific-use="{&#34;type&#34;:&#34;Point&#34;,&#34;coordinates&#34;:[-86.737900,31.570400]}" id="NCID0EPOCI" xlink:type="simple">31.5704 -86.7379</named-content></named-content><sup>1</sup>, 110 m a.s.l. (AUMS005133, 26.v.2013, 1♀, CA Hamilton, JE Bond, WA Shear, <abbrev xmlns:xlink="http://www.w3.org/1999/xlink" xlink:title="Bohart Museum of Entomology; University of California" id="ABBRID0EVOCI" xlink:type="simple">BME</abbrev>); <named-content xmlns:xlink="http://www.w3.org/1999/xlink" content-type="dwc:verbatimCoordinates" xlink:type="simple"><named-content content-type="geo-json" specific-use="{&#34;type&#34;:&#34;Point&#34;,&#34;coordinates&#34;:[-86.662300,31.676200]}" id="NCID0E3OCI" xlink:type="simple">31.6762 -86.6623</named-content></named-content><sup>7</sup>, 96 m a.s.l. (UMM0462, 10.xi.1957, 1♀, C Benton, <named-content xmlns:xlink="http://www.w3.org/1999/xlink" content-type="dwc:institutional_code" xlink:type="simple">AMNH</named-content>); <named-content xmlns:xlink="http://www.w3.org/1999/xlink" content-type="dwc:verbatimCoordinates" xlink:type="simple"><named-content content-type="geo-json" specific-use="{&#34;type&#34;:&#34;Point&#34;,&#34;coordinates&#34;:[-88.221900,32.089600]}" id="NCID0EPPCI" xlink:type="simple">32.0896 -88.2219</named-content></named-content><sup>7</sup>, 55 m a.s.l. (UMM0315, 18.iii.1973, 1juv, C Benton, <named-content xmlns:xlink="http://www.w3.org/1999/xlink" content-type="dwc:institutional_code" xlink:type="simple">AMNH</named-content>); <bold>Calhoun Co</bold>: Jacksonville, 415 High Plateau Drive, <named-content xmlns:xlink="http://www.w3.org/1999/xlink" content-type="dwc:verbatimCoordinates" xlink:type="simple"><named-content content-type="geo-json" specific-use="{&#34;type&#34;:&#34;Point&#34;,&#34;coordinates&#34;:[-85.797200,33.498600]}" id="NCID0ECQCI" xlink:type="simple">33.4986 -85.7972</named-content></named-content><sup>1</sup>, 370 m a.s.l. (AUMS016246, 1♂, C Plitt, <abbrev xmlns:xlink="http://www.w3.org/1999/xlink" xlink:title="Bohart Museum of Entomology; University of California" id="ABBRID0EIQCI" xlink:type="simple">BME</abbrev>); <bold>Coosa Co</bold>: Alexander City, 4mi from Alexander City, <named-content xmlns:xlink="http://www.w3.org/1999/xlink" content-type="dwc:verbatimCoordinates" xlink:type="simple"><named-content content-type="geo-json" specific-use="{&#34;type&#34;:&#34;Point&#34;,&#34;coordinates&#34;:[-85.959500,32.948600]}" id="NCID0ERQCI" xlink:type="simple">32.9486 -85.9595</named-content></named-content><sup>6</sup>, 221 m a.s.l. (UMM0695, 30.v.1974, 1♀, W Baker, <abbrev xmlns:xlink="http://www.w3.org/1999/xlink" xlink:title="Bohart Museum of Entomology; University of California" id="ABBRID0EXQCI" xlink:type="simple">BME</abbrev>); Goodwater, <named-content xmlns:xlink="http://www.w3.org/1999/xlink" content-type="dwc:verbatimCoordinates" xlink:type="simple"><named-content content-type="geo-json" specific-use="{&#34;type&#34;:&#34;Point&#34;,&#34;coordinates&#34;:[-86.052700,33.062100]}" id="NCID0E5QCI" xlink:type="simple">33.0621 -86.0527</named-content></named-content><sup>5</sup>, 255 m a.s.l. (UMM0732, 15.vi.1980, 1♂, W Baker, <abbrev xmlns:xlink="http://www.w3.org/1999/xlink" xlink:title="Bohart Museum of Entomology; University of California" id="ABBRID0EERCI" xlink:type="simple">BME</abbrev>); <bold>Cullman Co</bold>: Cullman, <named-content xmlns:xlink="http://www.w3.org/1999/xlink" content-type="dwc:verbatimCoordinates" xlink:type="simple"><named-content content-type="geo-json" specific-use="{&#34;type&#34;:&#34;Point&#34;,&#34;coordinates&#34;:[-86.811300,34.179100]}" id="NCID0ENRCI" xlink:type="simple">34.1791 -86.8113</named-content></named-content><sup>6</sup>, 255 m a.s.l. (AUMS024769, 9.vii.1991, 1♂, CS Murphree, <abbrev xmlns:xlink="http://www.w3.org/1999/xlink" xlink:title="Bohart Museum of Entomology; University of California" id="ABBRID0ETRCI" xlink:type="simple">BME</abbrev>); <bold>Jackson Co</bold>: Mound in Tennessee River near Scottsboro, <named-content xmlns:xlink="http://www.w3.org/1999/xlink" content-type="dwc:verbatimCoordinates" xlink:type="simple"><named-content content-type="geo-json" specific-use="{&#34;type&#34;:&#34;Point&#34;,&#34;coordinates&#34;:[-85.962200,34.652200]}" id="NCID0E3RCI" xlink:type="simple">34.6522 -85.9622</named-content></named-content><sup>5</sup>, 197 m a.s.l. (UMM0244, 23.iv.1909, 1♂, <named-content xmlns:xlink="http://www.w3.org/1999/xlink" content-type="dwc:institutional_code" xlink:type="simple">AMNH</named-content>); Scottsboro , <named-content xmlns:xlink="http://www.w3.org/1999/xlink" content-type="dwc:verbatimCoordinates" xlink:type="simple"><named-content content-type="geo-json" specific-use="{&#34;type&#34;:&#34;Point&#34;,&#34;coordinates&#34;:[-86.043900,34.660900]}" id="NCID0ENSCI" xlink:type="simple">34.6609 -86.0439</named-content></named-content><sup>5</sup>, 189 m a.s.l. (AUMS24770, 27.viii.2007, 1♀, T Rogers, <abbrev xmlns:xlink="http://www.w3.org/1999/xlink" xlink:title="Bohart Museum of Entomology; University of California" id="ABBRID0ETSCI" xlink:type="simple">BME</abbrev>); <bold>Lee Co</bold>: Auburn, <named-content xmlns:xlink="http://www.w3.org/1999/xlink" content-type="dwc:verbatimCoordinates" xlink:type="simple"><named-content content-type="geo-json" specific-use="{&#34;type&#34;:&#34;Point&#34;,&#34;coordinates&#34;:[-85.474100,32.609200]}" id="NCID0E3SCI" xlink:type="simple">32.6092 -85.4741</named-content></named-content><sup>5</sup>, 232 m a.s.l. (UMM0731, 7.vii.1996, 1♂, A Teem, <abbrev xmlns:xlink="http://www.w3.org/1999/xlink" xlink:title="Bohart Museum of Entomology; University of California" id="ABBRID0ECTCI" xlink:type="simple">BME</abbrev>); Auburn, <named-content xmlns:xlink="http://www.w3.org/1999/xlink" content-type="dwc:verbatimCoordinates" xlink:type="simple"><named-content content-type="geo-json" specific-use="{&#34;type&#34;:&#34;Point&#34;,&#34;coordinates&#34;:[-85.842500,32.600100]}" id="NCID0EJTCI" xlink:type="simple">32.6001 -85.8425</named-content></named-content><sup>4</sup>, 146 m a.s.l. (AUMS025725, v.1978, 1♂, F “Sonny”” Eiland III, <abbrev xmlns:xlink="http://www.w3.org/1999/xlink" xlink:title="Bohart Museum of Entomology; University of California" id="ABBRID0EPTCI" xlink:type="simple">BME</abbrev>); Auburn, Grove Hill, <named-content xmlns:xlink="http://www.w3.org/1999/xlink" content-type="dwc:verbatimCoordinates" xlink:type="simple"><named-content content-type="geo-json" specific-use="{&#34;type&#34;:&#34;Point&#34;,&#34;coordinates&#34;:[-87.777800,31.706200]}" id="NCID0EWTCI" xlink:type="simple">31.7062 -87.7778</named-content></named-content><sup>1</sup>, 151 m a.s.l. (AUMS016098, 30.v.2015, 1♀, NL Garrison, <abbrev xmlns:xlink="http://www.w3.org/1999/xlink" xlink:title="Bohart Museum of Entomology; University of California" id="ABBRID0E3TCI" xlink:type="simple">BME</abbrev>); Auburn, Minewa Drive, <named-content xmlns:xlink="http://www.w3.org/1999/xlink" content-type="dwc:verbatimCoordinates" xlink:type="simple"><named-content content-type="geo-json" specific-use="{&#34;type&#34;:&#34;Point&#34;,&#34;coordinates&#34;:[-85.424800,32.547600]}" id="NCID0EDUCI" xlink:type="simple">32.5476 -85.4248</named-content></named-content><sup>1</sup>, 182 m a.s.l. (AUMS016247, 13.vii.2015, 1♂, C Guyer, S Herman, <abbrev xmlns:xlink="http://www.w3.org/1999/xlink" xlink:title="Bohart Museum of Entomology; University of California" id="ABBRID0EJUCI" xlink:type="simple">BME</abbrev>); (AUMS16343, 29.ix.2015, 1juv, C Guyer, S Herman, <abbrev xmlns:xlink="http://www.w3.org/1999/xlink" xlink:title="Bohart Museum of Entomology; University of California" id="ABBRID0ENUCI" xlink:type="simple">BME</abbrev>); Auburn, Wire Road, <named-content xmlns:xlink="http://www.w3.org/1999/xlink" content-type="dwc:verbatimCoordinates" xlink:type="simple"><named-content content-type="geo-json" specific-use="{&#34;type&#34;:&#34;Point&#34;,&#34;coordinates&#34;:[-85.539400,32.569000]}" id="NCID0EUUCI" xlink:type="simple">32.569 -85.5394</named-content></named-content><sup>5</sup>, 171 m a.s.l. (UMM0696, vi.1966, 1♀, <abbrev xmlns:xlink="http://www.w3.org/1999/xlink" xlink:title="Bohart Museum of Entomology; University of California" id="ABBRID0E1UCI" xlink:type="simple">BME</abbrev>); Darwood Springs, <named-content xmlns:xlink="http://www.w3.org/1999/xlink" content-type="dwc:verbatimCoordinates" xlink:type="simple"><named-content content-type="geo-json" specific-use="{&#34;type&#34;:&#34;Point&#34;,&#34;coordinates&#34;:[-85.386000,32.599600]}" id="NCID0EBVCI" xlink:type="simple">32.5996 -85.386</named-content></named-content><sup>7</sup>, 227 m a.s.l. (UMM0736, 7.vii.1999, 1♂, M Patterson, <abbrev xmlns:xlink="http://www.w3.org/1999/xlink" xlink:title="Bohart Museum of Entomology; University of California" id="ABBRID0EHVCI" xlink:type="simple">BME</abbrev>); <named-content xmlns:xlink="http://www.w3.org/1999/xlink" content-type="dwc:verbatimCoordinates" xlink:type="simple"><named-content content-type="geo-json" specific-use="{&#34;type&#34;:&#34;Point&#34;,&#34;coordinates&#34;:[-85.386000,32.599600]}" id="NCID0EOVCI" xlink:type="simple">32.5996 -85.386</named-content></named-content><sup>7</sup>, 227m (UMM0772, 30.iv.2003, 1♀, B Taylor, <abbrev xmlns:xlink="http://www.w3.org/1999/xlink" xlink:title="Bohart Museum of Entomology; University of California" id="ABBRID0EUVCI" xlink:type="simple">BME</abbrev>); <named-content xmlns:xlink="http://www.w3.org/1999/xlink" content-type="dwc:verbatimCoordinates" xlink:type="simple"><named-content content-type="geo-json" specific-use="{&#34;type&#34;:&#34;Point&#34;,&#34;coordinates&#34;:[-85.386000,32.599600]}" id="NCID0E2VCI" xlink:type="simple">32.5996 -85.386</named-content></named-content><sup>7</sup>, 227 m a.s.l. (UMM0775, v.2000, 1♀, <abbrev xmlns:xlink="http://www.w3.org/1999/xlink" xlink:title="Bohart Museum of Entomology; University of California" id="ABBRID0EBWCI" xlink:type="simple">BME</abbrev>); <bold>Limestone Co</bold>: <named-content xmlns:xlink="http://www.w3.org/1999/xlink" content-type="dwc:verbatimCoordinates" xlink:type="simple"><named-content content-type="geo-json" specific-use="{&#34;type&#34;:&#34;Point&#34;,&#34;coordinates&#34;:[-86.996500,34.848600]}" id="NCID0EKWCI" xlink:type="simple">34.8486 -86.9965</named-content></named-content><sup>7</sup>, 234 m a.s.l. (UMM0694, vi.1999, 1♀, Chapman, <abbrev xmlns:xlink="http://www.w3.org/1999/xlink" xlink:title="Bohart Museum of Entomology; University of California" id="ABBRID0EQWCI" xlink:type="simple">BME</abbrev>); <bold>Mobile Co</bold>: <named-content xmlns:xlink="http://www.w3.org/1999/xlink" content-type="dwc:verbatimCoordinates" xlink:type="simple"><named-content content-type="geo-json" specific-use="{&#34;type&#34;:&#34;Point&#34;,&#34;coordinates&#34;:[-88.044400,30.696800]}" id="NCID0EZWCI" xlink:type="simple">30.6968 -88.0444</named-content></named-content><sup>7</sup>, 3 m a.s.l. (UMM0294, 1941, 1♀, T Johansen , <named-content xmlns:xlink="http://www.w3.org/1999/xlink" content-type="dwc:institutional_code" xlink:type="simple">AMNH</named-content>); <named-content xmlns:xlink="http://www.w3.org/1999/xlink" content-type="dwc:verbatimCoordinates" xlink:type="simple"><named-content content-type="geo-json" specific-use="{&#34;type&#34;:&#34;Point&#34;,&#34;coordinates&#34;:[-88.044400,30.696800]}" id="NCID0EKXCI" xlink:type="simple">30.6968 -88.0444</named-content></named-content><sup>7</sup>, 3 m a.s.l. (UMM0287, 1♀, TS Von Allen, <named-content xmlns:xlink="http://www.w3.org/1999/xlink" content-type="dwc:institutional_code" xlink:type="simple">AMNH</named-content>); <bold>Montgomery Co</bold>: Wetumpka, <named-content xmlns:xlink="http://www.w3.org/1999/xlink" content-type="dwc:verbatimCoordinates" xlink:type="simple"><named-content content-type="geo-json" specific-use="{&#34;type&#34;:&#34;Point&#34;,&#34;coordinates&#34;:[-86.207200,32.545000]}" id="NCID0E4XCI" xlink:type="simple">32.545 -86.2072</named-content></named-content><sup>4</sup>, 67 m a.s.l. (AUMS018926, 20.v.2003, 1♂, C Gunnels, <abbrev xmlns:xlink="http://www.w3.org/1999/xlink" xlink:title="Bohart Museum of Entomology; University of California" id="ABBRID0EDYCI" xlink:type="simple">BME</abbrev>); <bold>Pike Co</bold>: <named-content xmlns:xlink="http://www.w3.org/1999/xlink" content-type="dwc:verbatimCoordinates" xlink:type="simple"><named-content content-type="geo-json" specific-use="{&#34;type&#34;:&#34;Point&#34;,&#34;coordinates&#34;:[-86.011800,31.840300]}" id="NCID0EMYCI" xlink:type="simple">31.8403 -86.0118</named-content></named-content><sup>7</sup>, 102 m a.s.l. (UMM0362, 26.vi.1967, 1♂, C Benton, <named-content xmlns:xlink="http://www.w3.org/1999/xlink" content-type="dwc:institutional_code" xlink:type="simple">AMNH</named-content>); <bold>Talladega Co</bold>: <named-content xmlns:xlink="http://www.w3.org/1999/xlink" content-type="dwc:verbatimCoordinates" xlink:type="simple"><named-content content-type="geo-json" specific-use="{&#34;type&#34;:&#34;Point&#34;,&#34;coordinates&#34;:[-86.142200,33.417800]}" id="NCID0EBZCI" xlink:type="simple">33.4178 -86.1422</named-content></named-content><sup>7</sup>, 164 m a.s.l. (UMM0697, 8.ix.1999, 1♀, Extension, <abbrev xmlns:xlink="http://www.w3.org/1999/xlink" xlink:title="Bohart Museum of Entomology; University of California" id="ABBRID0EHZCI" xlink:type="simple">BME</abbrev>); <bold>Tallapoosa Co</bold>: Eagle Creek, <named-content xmlns:xlink="http://www.w3.org/1999/xlink" content-type="dwc:verbatimCoordinates" xlink:type="simple"><named-content content-type="geo-json" specific-use="{&#34;type&#34;:&#34;Point&#34;,&#34;coordinates&#34;:[-85.752900,32.944100]}" id="NCID0EQZCI" xlink:type="simple">32.9441 -85.7529</named-content></named-content><sup>7</sup>, 239 m a.s.l. (AUMS000588, 8.vii.2012, 1♀, W Walker, <abbrev xmlns:xlink="http://www.w3.org/1999/xlink" xlink:title="Bohart Museum of Entomology; University of California" id="ABBRID0EWZCI" xlink:type="simple">BME</abbrev>); <bold>Tuscaloosa Co</bold>: Near Holt, <named-content xmlns:xlink="http://www.w3.org/1999/xlink" content-type="dwc:verbatimCoordinates" xlink:type="simple"><named-content content-type="geo-json" specific-use="{&#34;type&#34;:&#34;Point&#34;,&#34;coordinates&#34;:[-87.484400,33.234000]}" id="NCID0E6ZCI" xlink:type="simple">33.234 -87.4844</named-content></named-content><sup>5</sup>, 115 m a.s.l. (UMM0608, 5.iv.1971, 1♀, M Cameron, <named-content xmlns:xlink="http://www.w3.org/1999/xlink" content-type="dwc:institutional_code" xlink:type="simple">AMNH</named-content>); Tuscaloosa , <named-content xmlns:xlink="http://www.w3.org/1999/xlink" content-type="dwc:verbatimCoordinates" xlink:type="simple"><named-content content-type="geo-json" specific-use="{&#34;type&#34;:&#34;Point&#34;,&#34;coordinates&#34;:[-87.569400,33.209400]}" id="NCID0EQ1CI" xlink:type="simple">33.2094 -87.5694</named-content></named-content><sup>6</sup>, 60 m a.s.l. (UMM0299, 16.x.1941, 1♀, <named-content xmlns:xlink="http://www.w3.org/1999/xlink" content-type="dwc:institutional_code" xlink:type="simple">AMNH</named-content>); <bold>Wilcox Co</bold>: <named-content xmlns:xlink="http://www.w3.org/1999/xlink" content-type="dwc:verbatimCoordinates" xlink:type="simple"><named-content content-type="geo-json" specific-use="{&#34;type&#34;:&#34;Point&#34;,&#34;coordinates&#34;:[-87.338000,32.007500]}" id="NCID0ED2CI" xlink:type="simple">32.0075 -87.338</named-content></named-content><sup>7</sup>, 54 m a.s.l. (UMM0436, 1.vi.1975, 1♀, C Benton, <named-content xmlns:xlink="http://www.w3.org/1999/xlink" content-type="dwc:institutional_code" xlink:type="simple">AMNH</named-content>); Wilson Dam, <named-content xmlns:xlink="http://www.w3.org/1999/xlink" content-type="dwc:verbatimCoordinates" xlink:type="simple"><named-content content-type="geo-json" specific-use="{&#34;type&#34;:&#34;Point&#34;,&#34;coordinates&#34;:[-87.625600,34.800400]}" id="NCID0EU2CI" xlink:type="simple">34.8004 -87.6256</named-content></named-content><sup>4</sup>, 154 m a.s.l. (UMM0246, 15.xii.1948, 1♀, <named-content xmlns:xlink="http://www.w3.org/1999/xlink" content-type="dwc:institutional_code" xlink:type="simple">AMNH</named-content>); <bold>Arkansas: Arkansas Co</bold>: DeWhit, <named-content xmlns:xlink="http://www.w3.org/1999/xlink" content-type="dwc:verbatimCoordinates" xlink:type="simple"><named-content content-type="geo-json" specific-use="{&#34;type&#34;:&#34;Point&#34;,&#34;coordinates&#34;:[-91.337800,34.292800]}" id="NCID0EJ3CI" xlink:type="simple">34.2928 -91.3378</named-content></named-content><sup>6</sup>, 58 m a.s.l. (UMM0320, 28.v.1957, 1♂, <named-content xmlns:xlink="http://www.w3.org/1999/xlink" content-type="dwc:institutional_code" xlink:type="simple">AMNH</named-content>); <bold>Benton Co</bold>: 2 mi N Siloam Springs, Woodland Rd, <named-content xmlns:xlink="http://www.w3.org/1999/xlink" content-type="dwc:verbatimCoordinates" xlink:type="simple"><named-content content-type="geo-json" specific-use="{&#34;type&#34;:&#34;Point&#34;,&#34;coordinates&#34;:[-94.540100,36.214000]}" id="NCID0E33CI" xlink:type="simple">36.214 -94.5401</named-content></named-content><sup>4</sup>, 345 m a.s.l. (UMM0219, 6.vii.1958, 1♂, M Hite, O Hite, <named-content xmlns:xlink="http://www.w3.org/1999/xlink" content-type="dwc:institutional_code" xlink:type="simple">MCZ</named-content>); <bold>Crawford Co</bold>: Ozark National Forest, Fall Creek crossing on AR-220, <named-content xmlns:xlink="http://www.w3.org/1999/xlink" content-type="dwc:verbatimCoordinates" xlink:type="simple"><named-content content-type="geo-json" specific-use="{&#34;type&#34;:&#34;Point&#34;,&#34;coordinates&#34;:[-94.308200,35.713500]}" id="NCID0EP4CI" xlink:type="simple">35.7135 -94.3082</named-content></named-content><sup>1</sup>, 249 m a.s.l. (MY0003384, 8.vii.2005, 1juv, B Hendrixson, <abbrev xmlns:xlink="http://www.w3.org/1999/xlink" xlink:title="Bohart Museum of Entomology; University of California" id="ABBRID0EV4CI" xlink:type="simple">BME</abbrev>); <bold>Lawrence Co</bold>: Imboden, <named-content xmlns:xlink="http://www.w3.org/1999/xlink" content-type="dwc:verbatimCoordinates" xlink:type="simple"><named-content content-type="geo-json" specific-use="{&#34;type&#34;:&#34;Point&#34;,&#34;coordinates&#34;:[-91.174500,36.202500]}" id="NCID0E54CI" xlink:type="simple">36.2025 -91.1745</named-content></named-content><sup>6</sup>, 95 m a.s.l. (UMM0451, 19.iv.1909, 1♂, 1♀, <named-content xmlns:xlink="http://www.w3.org/1999/xlink" content-type="dwc:institutional_code" xlink:type="simple">AMNH</named-content>); (UMM0335, 22.i.1929, 1♂, BC Marshall, <named-content xmlns:xlink="http://www.w3.org/1999/xlink" content-type="dwc:institutional_code" xlink:type="simple">AMNH</named-content>); <bold>Washington Co</bold>: Cove Creek 15mi S Prairie Grove, <named-content xmlns:xlink="http://www.w3.org/1999/xlink" content-type="dwc:verbatimCoordinates" xlink:type="simple"><named-content content-type="geo-json" specific-use="{&#34;type&#34;:&#34;Point&#34;,&#34;coordinates&#34;:[-94.294800,35.816800]}" id="NCID0EZ5CI" xlink:type="simple">35.8168 -94.2948</named-content></named-content><sup>6</sup>, 583 m a.s.l. (UMM0607, 1.vii.1960, 1♂, O Hite, M Hite, <named-content xmlns:xlink="http://www.w3.org/1999/xlink" content-type="dwc:institutional_code" xlink:type="simple">AMNH</named-content>); Fayetteville Sequoyah, <named-content xmlns:xlink="http://www.w3.org/1999/xlink" content-type="dwc:verbatimCoordinates" xlink:type="simple"><named-content content-type="geo-json" specific-use="{&#34;type&#34;:&#34;Point&#34;,&#34;coordinates&#34;:[-94.137200,36.065700]}" id="NCID0EK6CI" xlink:type="simple">36.0657 -94.1372</named-content></named-content><sup>4</sup>, 417 m a.s.l. (UMM0202, 21.ii.1951, 1juv, Causey, <named-content xmlns:xlink="http://www.w3.org/1999/xlink" content-type="dwc:institutional_code" xlink:type="simple">MCZ</named-content>); Fayetteville, Route 16, <named-content xmlns:xlink="http://www.w3.org/1999/xlink" content-type="dwc:verbatimCoordinates" xlink:type="simple"><named-content content-type="geo-json" specific-use="{&#34;type&#34;:&#34;Point&#34;,&#34;coordinates&#34;:[-94.317200,36.080600]}" id="NCID0E26CI" xlink:type="simple">36.0806 -94.3172</named-content></named-content><sup>1</sup>, 403 m a.s.l. (AUMS016827, 13.vii.2016, 1♂, JR Fisher, <abbrev xmlns:xlink="http://www.w3.org/1999/xlink" xlink:title="Bohart Museum of Entomology; University of California" id="ABBRID0EBADI" xlink:type="simple">BME</abbrev>); <bold>Florida: Alachua Co</bold>: A.M. Laessle place, <named-content xmlns:xlink="http://www.w3.org/1999/xlink" content-type="dwc:verbatimCoordinates" xlink:type="simple"><named-content content-type="geo-json" specific-use="{&#34;type&#34;:&#34;Point&#34;,&#34;coordinates&#34;:[-82.311000,29.657300]}" id="NCID0EKADI" xlink:type="simple">29.6573 -82.311</named-content></named-content><sup>7</sup>, 51 m a.s.l. (UMM0261, 3.i.1947, 1♀, <named-content xmlns:xlink="http://www.w3.org/1999/xlink" content-type="dwc:institutional_code" xlink:type="simple">AMNH</named-content>); Gainesville, <named-content xmlns:xlink="http://www.w3.org/1999/xlink" content-type="dwc:verbatimCoordinates" xlink:type="simple"><named-content content-type="geo-json" specific-use="{&#34;type&#34;:&#34;Point&#34;,&#34;coordinates&#34;:[-82.324800,29.651600]}" id="NCID0E2ADI" xlink:type="simple">29.6516 -82.3248</named-content></named-content><sup>6</sup>, 54 m a.s.l. (UMM0177, 13.iv.1982, 1♂, N Backus, <named-content xmlns:xlink="http://www.w3.org/1999/xlink" content-type="dwc:institutional_code" xlink:type="simple">UFMNH</named-content>); Gainesville, Devil’s Mill Hopper, <named-content xmlns:xlink="http://www.w3.org/1999/xlink" content-type="dwc:verbatimCoordinates" xlink:type="simple"><named-content content-type="geo-json" specific-use="{&#34;type&#34;:&#34;Point&#34;,&#34;coordinates&#34;:[-82.394000,29.707500]}" id="NCID0EMBDI" xlink:type="simple">29.7075 -82.394</named-content></named-content><sup>4</sup>, 61 m a.s.l. (UMM0255, 1♀, <named-content xmlns:xlink="http://www.w3.org/1999/xlink" content-type="dwc:institutional_code" xlink:type="simple">AMNH</named-content>); Hwy 547, <named-content xmlns:xlink="http://www.w3.org/1999/xlink" content-type="dwc:verbatimCoordinates" xlink:type="simple"><named-content content-type="geo-json" specific-use="{&#34;type&#34;:&#34;Point&#34;,&#34;coordinates&#34;:[-82.311400,39.657400]}" id="NCID0E4BDI" xlink:type="simple">39.6574 -82.3114</named-content></named-content><sup>7</sup>, 51 m a.s.l. (UMM0148, 25.iv.1936, 1♀, CUNHC); Rattlesnake Branch, <named-content xmlns:xlink="http://www.w3.org/1999/xlink" content-type="dwc:verbatimCoordinates" xlink:type="simple"><named-content content-type="geo-json" specific-use="{&#34;type&#34;:&#34;Point&#34;,&#34;coordinates&#34;:[-82.312300,29.654100]}" id="NCID0EGCDI" xlink:type="simple">29.6541 -82.3123</named-content></named-content><sup>7</sup>, 34 m a.s.l. (UMM0164, 14.vii.1952, 1♂, J McClamroch, <named-content xmlns:xlink="http://www.w3.org/1999/xlink" content-type="dwc:institutional_code" xlink:type="simple">AMNH</named-content>); <named-content xmlns:xlink="http://www.w3.org/1999/xlink" content-type="dwc:verbatimCoordinates" xlink:type="simple"><named-content content-type="geo-json" specific-use="{&#34;type&#34;:&#34;Point&#34;,&#34;coordinates&#34;:[-82.311000,29.657300]}" id="NCID0EXCDI" xlink:type="simple">29.6573 -82.311</named-content></named-content><sup>7</sup>, 51 m a.s.l. (UMM0275, 23.x.1947, 1juv, HW, Strawn, <named-content xmlns:xlink="http://www.w3.org/1999/xlink" content-type="dwc:institutional_code" xlink:type="simple">AMNH</named-content>); <named-content xmlns:xlink="http://www.w3.org/1999/xlink" content-type="dwc:verbatimCoordinates" xlink:type="simple"><named-content content-type="geo-json" specific-use="{&#34;type&#34;:&#34;Point&#34;,&#34;coordinates&#34;:[-82.479300,39.779900]}" id="NCID0EIDDI" xlink:type="simple">39.7799 -82.4793</named-content></named-content><sup>2</sup>, 1 m a.s.l. (UMM0441, iv.1935, 1♀, HK Wallace, <named-content xmlns:xlink="http://www.w3.org/1999/xlink" content-type="dwc:institutional_code" xlink:type="simple">AMNH</named-content>); <bold>Baker Co</bold>: Glen St. Mary, <named-content xmlns:xlink="http://www.w3.org/1999/xlink" content-type="dwc:verbatimCoordinates" xlink:type="simple"><named-content content-type="geo-json" specific-use="{&#34;type&#34;:&#34;Point&#34;,&#34;coordinates&#34;:[-82.161400,30.276100]}" id="NCID0E2DDI" xlink:type="simple">30.2761 -82.1614</named-content></named-content><sup>6</sup>, 39 m a.s.l. (UMM0189, 10.i.1961, 1juv, EW Holder, <named-content xmlns:xlink="http://www.w3.org/1999/xlink" content-type="dwc:institutional_code" xlink:type="simple">UFMNH</named-content>); <bold>Columbia Co</bold>: Itchetucknee Springs State Park, <named-content xmlns:xlink="http://www.w3.org/1999/xlink" content-type="dwc:verbatimCoordinates" xlink:type="simple"><named-content content-type="geo-json" specific-use="{&#34;type&#34;:&#34;Point&#34;,&#34;coordinates&#34;:[-82.761500,29.983200]}" id="NCID0EQEDI" xlink:type="simple">29.9832 -82.7615</named-content></named-content><sup>1</sup>, 23 m a.s.l. (AUMS016321, 6.ix.2015, 1♀, RL Godwin, <abbrev xmlns:xlink="http://www.w3.org/1999/xlink" xlink:title="Bohart Museum of Entomology; University of California" id="ABBRID0EWEDI" xlink:type="simple">BME</abbrev>); <bold>Flagler Co</bold>: Palm Coast Palm Coast, <named-content xmlns:xlink="http://www.w3.org/1999/xlink" content-type="dwc:verbatimCoordinates" xlink:type="simple"><named-content content-type="geo-json" specific-use="{&#34;type&#34;:&#34;Point&#34;,&#34;coordinates&#34;:[-81.196400,29.572400]}" id="NCID0E6EDI" xlink:type="simple">29.5724 -81.1964</named-content></named-content><sup>5</sup>, 3 m a.s.l. (UMM0843, 28.vi.1998, 1♂, D Chicken, <named-content xmlns:xlink="http://www.w3.org/1999/xlink" content-type="dwc:institutional_code" xlink:type="simple">TAMU</named-content>); <bold>Franklin Co</bold>: Dog Island, <named-content xmlns:xlink="http://www.w3.org/1999/xlink" content-type="dwc:verbatimCoordinates" xlink:type="simple"><named-content content-type="geo-json" specific-use="{&#34;type&#34;:&#34;Point&#34;,&#34;coordinates&#34;:[-84.611700,29.797000]}" id="NCID0ESFDI" xlink:type="simple">29.797 -84.6117</named-content></named-content><sup>5</sup>, 2 m a.s.l. (UMM0528, 4.iv.1984, 1♂, L Alexander, <named-content xmlns:xlink="http://www.w3.org/1999/xlink" content-type="dwc:institutional_code" xlink:type="simple">AMNH</named-content>); <bold>Gadsden Co</bold>: <named-content xmlns:xlink="http://www.w3.org/1999/xlink" content-type="dwc:verbatimCoordinates" xlink:type="simple"><named-content content-type="geo-json" specific-use="{&#34;type&#34;:&#34;Point&#34;,&#34;coordinates&#34;:[-84.647000,30.557800]}" id="NCID0EFGDI" xlink:type="simple">30.5578 -84.647</named-content></named-content><sup>7</sup>, 67 m a.s.l. (UMM0446, 14.iv.1935, 1♀, <named-content xmlns:xlink="http://www.w3.org/1999/xlink" content-type="dwc:institutional_code" xlink:type="simple">AMNH</named-content>); <bold>Leon Co</bold>: Tallahassee , <named-content xmlns:xlink="http://www.w3.org/1999/xlink" content-type="dwc:verbatimCoordinates" xlink:type="simple"><named-content content-type="geo-json" specific-use="{&#34;type&#34;:&#34;Point&#34;,&#34;coordinates&#34;:[-84.234200,30.450400]}" id="NCID0EYGDI" xlink:type="simple">30.4504 -84.2342</named-content></named-content><sup>6</sup>, 32 m a.s.l. (UMM0657, 16.vii.2001, 1♂, TD Gowan, <named-content xmlns:xlink="http://www.w3.org/1999/xlink" content-type="dwc:institutional_code" xlink:type="simple">UFMNH</named-content>); <bold>Liberty Co</bold>: Torreya State Park, <named-content xmlns:xlink="http://www.w3.org/1999/xlink" content-type="dwc:verbatimCoordinates" xlink:type="simple"><named-content content-type="geo-json" specific-use="{&#34;type&#34;:&#34;Point&#34;,&#34;coordinates&#34;:[-84.947600,30.569700]}" id="NCID0ELHDI" xlink:type="simple">30.5697 -84.9476</named-content></named-content><sup>5</sup>, 77 m a.s.l. (UMM0401, 11.iv.1967, 1♀, FJ Moore, <named-content xmlns:xlink="http://www.w3.org/1999/xlink" content-type="dwc:institutional_code" xlink:type="simple">AMNH</named-content>); (UMM0418, 31.v.1965, 1juv, FJ Moore, <named-content xmlns:xlink="http://www.w3.org/1999/xlink" content-type="dwc:institutional_code" xlink:type="simple">AMNH</named-content>); (UMM0196, 15.vii.1987, 1♂, D Matthews, P Skelley, <named-content xmlns:xlink="http://www.w3.org/1999/xlink" content-type="dwc:institutional_code" xlink:type="simple">UFMNH</named-content>); (UMM0191, 17.vii.1983, 1♂, PM Choate, A Cameron, <named-content xmlns:xlink="http://www.w3.org/1999/xlink" content-type="dwc:institutional_code" xlink:type="simple">UFMNH</named-content>); (UMM0303, 7.ix.1967, 1♀, FJ Moore, <named-content xmlns:xlink="http://www.w3.org/1999/xlink" content-type="dwc:institutional_code" xlink:type="simple">AMNH</named-content>); Torreya State Park, <named-content xmlns:xlink="http://www.w3.org/1999/xlink" content-type="dwc:verbatimCoordinates" xlink:type="simple"><named-content content-type="geo-json" specific-use="{&#34;type&#34;:&#34;Point&#34;,&#34;coordinates&#34;:[-85.951000,30.564900]}" id="NCID0E3IDI" xlink:type="simple">30.5649 -85.951</named-content></named-content><sup>4</sup>, 33 m a.s.l. (AUMS016786, iv.2016, 1♂, Alan Jeon, <abbrev xmlns:xlink="http://www.w3.org/1999/xlink" xlink:title="Bohart Museum of Entomology; University of California" id="ABBRID0ECJDI" xlink:type="simple">BME</abbrev>); Torreya State Park, Torreya Ravine, <named-content xmlns:xlink="http://www.w3.org/1999/xlink" content-type="dwc:verbatimCoordinates" xlink:type="simple"><named-content content-type="geo-json" specific-use="{&#34;type&#34;:&#34;Point&#34;,&#34;coordinates&#34;:[-84.947600,30.569700]}" id="NCID0EJJDI" xlink:type="simple">30.5697 -84.9476</named-content></named-content><sup>5</sup>, 77 m a.s.l. (UMM0184, 10.iii.1963, 1juv, F Hurt, <named-content xmlns:xlink="http://www.w3.org/1999/xlink" content-type="dwc:institutional_code" xlink:type="simple">UFMNH</named-content>); Torreya State Park, Weeping Ridge Trail, <named-content xmlns:xlink="http://www.w3.org/1999/xlink" content-type="dwc:verbatimCoordinates" xlink:type="simple"><named-content content-type="geo-json" specific-use="{&#34;type&#34;:&#34;Point&#34;,&#34;coordinates&#34;:[-85.951000,30.564900]}" id="NCID0E1JDI" xlink:type="simple">30.5649 -85.951</named-content></named-content><sup>1</sup>, 33 m a.s.l. (AUMS016217, 1.vii.2015, 1♀, RL Godwin, KF Bourguignon, L Montes de Oca, <abbrev xmlns:xlink="http://www.w3.org/1999/xlink" xlink:title="Bohart Museum of Entomology; University of California" id="ABBRID0EAKDI" xlink:type="simple">BME</abbrev>); (AUMS016218, 1♀, <abbrev xmlns:xlink="http://www.w3.org/1999/xlink" xlink:title="Bohart Museum of Entomology; University of California" id="ABBRID0EEKDI" xlink:type="simple">BME</abbrev>); (AUMS016216, 30.vi.2015, 1juv, <abbrev xmlns:xlink="http://www.w3.org/1999/xlink" xlink:title="Bohart Museum of Entomology; University of California" id="ABBRID0EIKDI" xlink:type="simple">BME</abbrev>); 30.1476 -84.8534<sup>7</sup>, 17 m a.s.l. (UMM0434, 11.iv.1935, 1♀, HKN, <named-content xmlns:xlink="http://www.w3.org/1999/xlink" content-type="dwc:institutional_code" xlink:type="simple">AMNH</named-content>); <bold>Seminole Co</bold>: Long-wood-Markham Rd, <named-content xmlns:xlink="http://www.w3.org/1999/xlink" content-type="dwc:verbatimCoordinates" xlink:type="simple"><named-content content-type="geo-json" specific-use="{&#34;type&#34;:&#34;Point&#34;,&#34;coordinates&#34;:[-81.405500,28.803600]}" id="NCID0E2KDI" xlink:type="simple">28.8036 -81.4055</named-content></named-content><sup>5</sup>, 15 m a.s.l. (UMM0173, 1.vii.1963, 1♂, GW Desin, <named-content xmlns:xlink="http://www.w3.org/1999/xlink" content-type="dwc:institutional_code" xlink:type="simple">AMNH</named-content>); <bold>Georgia: Cobb Co</bold>: Marrietta , <named-content xmlns:xlink="http://www.w3.org/1999/xlink" content-type="dwc:verbatimCoordinates" xlink:type="simple"><named-content content-type="geo-json" specific-use="{&#34;type&#34;:&#34;Point&#34;,&#34;coordinates&#34;:[-84.547700,33.952400]}" id="NCID0EOLDI" xlink:type="simple">33.9524 -84.5477</named-content></named-content><sup>6</sup>, 344 m a.s.l. (UMM0109, 1.iii.2002, 1♀, <named-content xmlns:xlink="http://www.w3.org/1999/xlink" content-type="dwc:institutional_code" xlink:type="simple">TAMU</named-content>); <bold>Coweta Co</bold>: <named-content xmlns:xlink="http://www.w3.org/1999/xlink" content-type="dwc:verbatimCoordinates" xlink:type="simple"><named-content content-type="geo-json" specific-use="{&#34;type&#34;:&#34;Point&#34;,&#34;coordinates&#34;:[-83.424700,35.066000]}" id="NCID0EBMDI" xlink:type="simple">35.066 -83.4247</named-content></named-content><sup>7</sup>, 760 m a.s.l. (AUMS011922, viii.2014, 1♂, B Mount, <abbrev xmlns:xlink="http://www.w3.org/1999/xlink" xlink:title="Bohart Museum of Entomology; University of California" id="ABBRID0EHMDI" xlink:type="simple">BME</abbrev>); <bold>Decatur Co</bold>: <named-content xmlns:xlink="http://www.w3.org/1999/xlink" content-type="dwc:verbatimCoordinates" xlink:type="simple"><named-content content-type="geo-json" specific-use="{&#34;type&#34;:&#34;Point&#34;,&#34;coordinates&#34;:[-84.521300,30.872100]}" id="NCID0EQMDI" xlink:type="simple">30.8721 -84.5213</named-content></named-content><sup>7</sup>, 44 m a.s.l. (UMM0328, 11.vi.1953, 1♂, TH Hubbell, <named-content xmlns:xlink="http://www.w3.org/1999/xlink" content-type="dwc:institutional_code" xlink:type="simple">AMNH</named-content>); <bold>Fulton Co</bold>: Roswell , <named-content xmlns:xlink="http://www.w3.org/1999/xlink" content-type="dwc:verbatimCoordinates" xlink:type="simple"><named-content content-type="geo-json" specific-use="{&#34;type&#34;:&#34;Point&#34;,&#34;coordinates&#34;:[-84.361500,34.022900]}" id="NCID0EDNDI" xlink:type="simple">34.0229 -84.3615</named-content></named-content><sup>6</sup>, 313 m a.s.l. (UMM0220, 1♀, King, <named-content xmlns:xlink="http://www.w3.org/1999/xlink" content-type="dwc:institutional_code" xlink:type="simple">MCZ</named-content>); <bold>Gwinnett Co</bold>: Lawrenceville Lawn, <named-content xmlns:xlink="http://www.w3.org/1999/xlink" content-type="dwc:verbatimCoordinates" xlink:type="simple"><named-content content-type="geo-json" specific-use="{&#34;type&#34;:&#34;Point&#34;,&#34;coordinates&#34;:[-83.988100,33.956000]}" id="NCID0EWNDI" xlink:type="simple">33.956 -83.9881</named-content></named-content><sup>6</sup>, 312 m a.s.l. (UMM0116, 25.viii.1967, 1♀, P Wilson, <named-content xmlns:xlink="http://www.w3.org/1999/xlink" content-type="dwc:institutional_code" xlink:type="simple">AMNH</named-content>); <bold>Lee Co</bold>: Bellamy, <named-content xmlns:xlink="http://www.w3.org/1999/xlink" content-type="dwc:verbatimCoordinates" xlink:type="simple"><named-content content-type="geo-json" specific-use="{&#34;type&#34;:&#34;Point&#34;,&#34;coordinates&#34;:[-84.143200,31.812600]}" id="NCID0EJODI" xlink:type="simple">31.8126 -84.1432</named-content></named-content><sup>7</sup>, 80 m a.s.l. (UMM0609, 14.i.1939, 1♀, HKW, <named-content xmlns:xlink="http://www.w3.org/1999/xlink" content-type="dwc:institutional_code" xlink:type="simple">AMNH</named-content>); <bold>Spalding Co</bold>: <named-content xmlns:xlink="http://www.w3.org/1999/xlink" content-type="dwc:verbatimCoordinates" xlink:type="simple"><named-content content-type="geo-json" specific-use="{&#34;type&#34;:&#34;Point&#34;,&#34;coordinates&#34;:[-84.312100,33.263700]}" id="NCID0E3ODI" xlink:type="simple">33.2637 -84.3121</named-content></named-content><sup>7</sup>, 271 m a.s.l. (UMM0124, 14.v.1956, 1♀, JE Roberts, <named-content xmlns:xlink="http://www.w3.org/1999/xlink" content-type="dwc:institutional_code" xlink:type="simple">AMNH</named-content>); <bold>Troup Co</bold>: LaGrange , <named-content xmlns:xlink="http://www.w3.org/1999/xlink" content-type="dwc:verbatimCoordinates" xlink:type="simple"><named-content content-type="geo-json" specific-use="{&#34;type&#34;:&#34;Point&#34;,&#34;coordinates&#34;:[-85.034200,33.029700]}" id="NCID0EPPDI" xlink:type="simple">33.0297 -85.0342</named-content></named-content><sup>5</sup>, 216 m a.s.l. (UMM0693, 18.viii.2005, 1♀, Z Ogles, <abbrev xmlns:xlink="http://www.w3.org/1999/xlink" xlink:title="Bohart Museum of Entomology; University of California" id="ABBRID0EVPDI" xlink:type="simple">BME</abbrev>); <bold>Ware Co</bold>: Okefenokee Swamp Park, nr entrance on Hwy 177, <named-content xmlns:xlink="http://www.w3.org/1999/xlink" content-type="dwc:verbatimCoordinates" xlink:type="simple"><named-content content-type="geo-json" specific-use="{&#34;type&#34;:&#34;Point&#34;,&#34;coordinates&#34;:[-82.271700,31.063400]}" id="NCID0E5PDI" xlink:type="simple">31.0634 -82.2717</named-content></named-content><sup>5</sup>, 39 m a.s.l. (UMM0440, 3.vii.1984, 1♂, GL Miller, <named-content xmlns:xlink="http://www.w3.org/1999/xlink" content-type="dwc:institutional_code" xlink:type="simple">AMNH</named-content>); <bold>Illinois: Saline Co</bold>: Harrisburg , <named-content xmlns:xlink="http://www.w3.org/1999/xlink" content-type="dwc:verbatimCoordinates" xlink:type="simple"><named-content content-type="geo-json" specific-use="{&#34;type&#34;:&#34;Point&#34;,&#34;coordinates&#34;:[-88.540400,37.738200]}" id="NCID0ERQDI" xlink:type="simple">37.7382 -88.5404</named-content></named-content><sup>6</sup>, 121 m a.s.l. (UMM0433, 23.v.1959, 1♀, RE Sands, <named-content xmlns:xlink="http://www.w3.org/1999/xlink" content-type="dwc:institutional_code" xlink:type="simple">AMNH</named-content>); Murray’s Bluff, <named-content xmlns:xlink="http://www.w3.org/1999/xlink" content-type="dwc:verbatimCoordinates" xlink:type="simple"><named-content content-type="geo-json" specific-use="{&#34;type&#34;:&#34;Point&#34;,&#34;coordinates&#34;:[-88.555700,37.713900]}" id="NCID0ECRDI" xlink:type="simple">37.7139 -88.5557</named-content></named-content><sup>7</sup>, 129 m a.s.l. (UMM0382, 9.vii.1969, 1♂, D Evans, <named-content xmlns:xlink="http://www.w3.org/1999/xlink" content-type="dwc:institutional_code" xlink:type="simple">AMNH</named-content>); <bold>Williamson Co</bold>: Little Grassy Lake, <named-content xmlns:xlink="http://www.w3.org/1999/xlink" content-type="dwc:verbatimCoordinates" xlink:type="simple"><named-content content-type="geo-json" specific-use="{&#34;type&#34;:&#34;Point&#34;,&#34;coordinates&#34;:[-89.143100,37.628700]}" id="NCID0EVRDI" xlink:type="simple">37.6287 -89.1431</named-content></named-content><sup>5</sup>, 153 m a.s.l. (UMM0431, 27.vi.1970, 1♂, J Hunt, <named-content xmlns:xlink="http://www.w3.org/1999/xlink" content-type="dwc:institutional_code" xlink:type="simple">AMNH</named-content>); (UMM0402, 30.vi.1970, 1♂, <named-content xmlns:xlink="http://www.w3.org/1999/xlink" content-type="dwc:institutional_code" xlink:type="simple">AMNH</named-content>); (UMM0381, 5–23.vii.1971, 1♂, <named-content xmlns:xlink="http://www.w3.org/1999/xlink" content-type="dwc:institutional_code" xlink:type="simple">AMNH</named-content>); (UMM0425, 6.vii.1970, 1♂, <named-content xmlns:xlink="http://www.w3.org/1999/xlink" content-type="dwc:institutional_code" xlink:type="simple">AMNH</named-content>); Touch of Nature, <named-content xmlns:xlink="http://www.w3.org/1999/xlink" content-type="dwc:verbatimCoordinates" xlink:type="simple"><named-content content-type="geo-json" specific-use="{&#34;type&#34;:&#34;Point&#34;,&#34;coordinates&#34;:[-89.146500,37.625900]}" id="NCID0E5SDI" xlink:type="simple">37.6259 -89.1465</named-content></named-content><sup>4</sup>, 162 m a.s.l. (UMM0405, 16.vi.1975, 1♂, T Meldau, <named-content xmlns:xlink="http://www.w3.org/1999/xlink" content-type="dwc:institutional_code" xlink:type="simple">AMNH</named-content>); (UMM0453, 24.vi.1975, 1♂, J Culpen, <named-content xmlns:xlink="http://www.w3.org/1999/xlink" content-type="dwc:institutional_code" xlink:type="simple">AMNH</named-content>); <bold>Indiana: Perry Co</bold>: Hoosier National Forest, Morgan Ridge, <named-content xmlns:xlink="http://www.w3.org/1999/xlink" content-type="dwc:verbatimCoordinates" xlink:type="simple"><named-content content-type="geo-json" specific-use="{&#34;type&#34;:&#34;Point&#34;,&#34;coordinates&#34;:[-86.533200,38.055600]}" id="NCID0EZTDI" xlink:type="simple">38.0556 -86.5332</named-content></named-content> 1, 165 m a.s.l. (UMM0692, 12.vii.2017, 1♂, A Bess, <abbrev xmlns:xlink="http://www.w3.org/1999/xlink" xlink:title="Bohart Museum of Entomology; University of California" id="ABBRID0E5TDI" xlink:type="simple">BME</abbrev>); Rome, Tobin Township, <named-content xmlns:xlink="http://www.w3.org/1999/xlink" content-type="dwc:verbatimCoordinates" xlink:type="simple"><named-content content-type="geo-json" specific-use="{&#34;type&#34;:&#34;Point&#34;,&#34;coordinates&#34;:[-86.589000,37.952500]}" id="NCID0EFUDI" xlink:type="simple">37.9525 -86.589</named-content></named-content><sup>5</sup>, 223 m a.s.l. (UMM0769, 27.viii.2016, 1♀, H Machen, <abbrev xmlns:xlink="http://www.w3.org/1999/xlink" xlink:title="Bohart Museum of Entomology; University of California" id="ABBRID0ELUDI" xlink:type="simple">BME</abbrev>); <bold>Kentucky: Edmonson Co</bold>: Indian Hill , <named-content xmlns:xlink="http://www.w3.org/1999/xlink" content-type="dwc:verbatimCoordinates" xlink:type="simple"><named-content content-type="geo-json" specific-use="{&#34;type&#34;:&#34;Point&#34;,&#34;coordinates&#34;:[-86.250000,37.202700]}" id="NCID0EUUDI" xlink:type="simple">37.2027 -86.25</named-content></named-content><sup>4</sup>, 226 m a.s.l. (UMM0221, 22.viii.1881, 1♀, <named-content xmlns:xlink="http://www.w3.org/1999/xlink" content-type="dwc:institutional_code" xlink:type="simple">MCZ</named-content>); <bold>Meade Co</bold>: Brandenburg, Rock Ridge Road, <named-content xmlns:xlink="http://www.w3.org/1999/xlink" content-type="dwc:verbatimCoordinates" xlink:type="simple"><named-content content-type="geo-json" specific-use="{&#34;type&#34;:&#34;Point&#34;,&#34;coordinates&#34;:[-86.057700,37.949500]}" id="NCID0EHVDI" xlink:type="simple">37.9495 -86.0577</named-content></named-content><sup>1</sup>, 197 m a.s.l. (AUMS024101, 7.vii.2017, 1♂, D Steenbergen, <abbrev xmlns:xlink="http://www.w3.org/1999/xlink" xlink:title="Bohart Museum of Entomology; University of California" id="ABBRID0EPVDI" xlink:type="simple">BME</abbrev>); <bold>Ohio Co</bold>: Olaton, New Baymus Rd, <named-content xmlns:xlink="http://www.w3.org/1999/xlink" content-type="dwc:verbatimCoordinates" xlink:type="simple"><named-content content-type="geo-json" specific-use="{&#34;type&#34;:&#34;Point&#34;,&#34;coordinates&#34;:[-86.729600,37.532500]}" id="NCID0EYVDI" xlink:type="simple">37.5325 -86.7296</named-content></named-content><sup>1</sup>, 150 m a.s.l. (MY0002041, 16.vi.2003, 1♂, Canary, Canary, <abbrev xmlns:xlink="http://www.w3.org/1999/xlink" xlink:title="Bohart Museum of Entomology; University of California" id="ABBRID0E5VDI" xlink:type="simple">BME</abbrev>); <bold>Louisiana: East Baton Rouge Co</bold>: Highland Rd, Oak Hills Area, <named-content xmlns:xlink="http://www.w3.org/1999/xlink" content-type="dwc:verbatimCoordinates" xlink:type="simple"><named-content content-type="geo-json" specific-use="{&#34;type&#34;:&#34;Point&#34;,&#34;coordinates&#34;:[-91.094600,30.355300]}" id="NCID0EHWDI" xlink:type="simple">30.3553 -91.0946</named-content></named-content><sup>4</sup>, 6 m a.s.l. (UMM0290, iv.1975, 1♀, <named-content xmlns:xlink="http://www.w3.org/1999/xlink" content-type="dwc:institutional_code" xlink:type="simple">AMNH</named-content>); Baton Rouge, <named-content xmlns:xlink="http://www.w3.org/1999/xlink" content-type="dwc:verbatimCoordinates" xlink:type="simple"><named-content content-type="geo-json" specific-use="{&#34;type&#34;:&#34;Point&#34;,&#34;coordinates&#34;:[-91.140500,30.457900]}" id="NCID0EYWDI" xlink:type="simple">30.4579 -91.1405</named-content></named-content><sup>6</sup>, 15 m a.s.l. (UMM0260, ix.1956, 1♂, <named-content xmlns:xlink="http://www.w3.org/1999/xlink" content-type="dwc:institutional_code" xlink:type="simple">AMNH</named-content>); <named-content xmlns:xlink="http://www.w3.org/1999/xlink" content-type="dwc:verbatimCoordinates" xlink:type="simple"><named-content content-type="geo-json" specific-use="{&#34;type&#34;:&#34;Point&#34;,&#34;coordinates&#34;:[-91.098100,30.569600]}" id="NCID0EJXDI" xlink:type="simple">30.5696 -91.0981</named-content></named-content><sup>7</sup>, 22 m a.s.l. (UMM0567, vi.1955, 1♂, LR Roddy, <named-content xmlns:xlink="http://www.w3.org/1999/xlink" content-type="dwc:institutional_code" xlink:type="simple">AMNH</named-content>); <bold>Ouachita Co</bold>: 20mi SW of Monroe, <named-content xmlns:xlink="http://www.w3.org/1999/xlink" content-type="dwc:verbatimCoordinates" xlink:type="simple"><named-content content-type="geo-json" specific-use="{&#34;type&#34;:&#34;Point&#34;,&#34;coordinates&#34;:[-92.283900,32.389400]}" id="NCID0E3XDI" xlink:type="simple">32.3894 -92.2839</named-content></named-content><sup>5</sup>, 54m (UMM0312, 24.viii.1940, 1♀, S Mulaik, D Mulaik, <named-content xmlns:xlink="http://www.w3.org/1999/xlink" content-type="dwc:institutional_code" xlink:type="simple">AMNH</named-content>); <bold>Vernon Co</bold>: <named-content xmlns:xlink="http://www.w3.org/1999/xlink" content-type="dwc:verbatimCoordinates" xlink:type="simple"><named-content content-type="geo-json" specific-use="{&#34;type&#34;:&#34;Point&#34;,&#34;coordinates&#34;:[-93.178100,31.130600]}" id="NCID0EPYDI" xlink:type="simple">31.1306 -93.1781</named-content></named-content><sup>7</sup>, 97 m a.s.l. (UMM0217, 14.vi.1956, 1♂, T Mitcham, <named-content xmlns:xlink="http://www.w3.org/1999/xlink" content-type="dwc:institutional_code" xlink:type="simple">MCZ</named-content>); <bold>West Feliciano Co</bold>: Tunica Hills Nature Preserve, 2.25 Airline miles W Weyanoke, <named-content xmlns:xlink="http://www.w3.org/1999/xlink" content-type="dwc:verbatimCoordinates" xlink:type="simple"><named-content content-type="geo-json" specific-use="{&#34;type&#34;:&#34;Point&#34;,&#34;coordinates&#34;:[-91.498500,30.946700]}" id="NCID0ECZDI" xlink:type="simple">30.9467 -91.4985</named-content></named-content><sup>4</sup>, 73 m a.s.l. (UMM0326, 1.xii.1973, 1♀, Rossman, Erwin, <named-content xmlns:xlink="http://www.w3.org/1999/xlink" content-type="dwc:institutional_code" xlink:type="simple">AMNH</named-content>); (UMM0327, 19.iv.1978, 1♀, Rossman, Vaeth, <named-content xmlns:xlink="http://www.w3.org/1999/xlink" content-type="dwc:institutional_code" xlink:type="simple">AMNH</named-content>); <bold>Maryland: Calvert Co</bold>: Olivet, ca. 2 mi NE of Solomons, <named-content xmlns:xlink="http://www.w3.org/1999/xlink" content-type="dwc:verbatimCoordinates" xlink:type="simple"><named-content content-type="geo-json" specific-use="{&#34;type&#34;:&#34;Point&#34;,&#34;coordinates&#34;:[-76.440200,38.345300]}" id="NCID0E4ZDI" xlink:type="simple">38.3453 -76.4402</named-content></named-content><sup>5</sup>, 9 m a.s.l. (UMM0250, 16.vi.1966, 1♀, F Younger, <named-content xmlns:xlink="http://www.w3.org/1999/xlink" content-type="dwc:institutional_code" xlink:type="simple">AMNH</named-content>); Conduit Rd, near Cabin John P.O., <named-content xmlns:xlink="http://www.w3.org/1999/xlink" content-type="dwc:verbatimCoordinates" xlink:type="simple"><named-content content-type="geo-json" specific-use="{&#34;type&#34;:&#34;Point&#34;,&#34;coordinates&#34;:[-76.562300,39.387500]}" id="NCID0EO1DI" xlink:type="simple">39.3875 -76.5623</named-content></named-content><sup>4</sup>, 121 m a.s.l. (UMM0232, 10.vii.1911, 1♂, EA Schwarz, <named-content xmlns:xlink="http://www.w3.org/1999/xlink" content-type="dwc:institutional_code" xlink:type="simple">AMNH</named-content>); <bold>Mississippi: Choctaw Co</bold>: Tom Bigbee National Forest, nr Hwy-15, Choctaw WMA, campground hiking trail, <named-content xmlns:xlink="http://www.w3.org/1999/xlink" content-type="dwc:verbatimCoordinates" xlink:type="simple"><named-content content-type="geo-json" specific-use="{&#34;type&#34;:&#34;Point&#34;,&#34;coordinates&#34;:[-89.144900,33.273300]}" id="NCID0EB2DI" xlink:type="simple">33.2733 -89.1449</named-content></named-content><sup>1</sup>, 131 m a.s.l. (MY0003600, 2.viii.2007, 1juv, BE Hendrixson, AK Stockman, <abbrev xmlns:xlink="http://www.w3.org/1999/xlink" xlink:title="Carapace length" id="ABBRID0EH2DI" xlink:type="simple">CL</abbrev> Spruill, AL Bailey, <abbrev xmlns:xlink="http://www.w3.org/1999/xlink" xlink:title="Bohart Museum of Entomology; University of California" id="ABBRID0EL2DI" xlink:type="simple">BME</abbrev>); (MY0003616, 1juv, <abbrev xmlns:xlink="http://www.w3.org/1999/xlink" xlink:title="Bohart Museum of Entomology; University of California" id="ABBRID0EP2DI" xlink:type="simple">BME</abbrev>); <bold>Forrest Co</bold>: Camp Shelby, near Hattiesburg, <named-content xmlns:xlink="http://www.w3.org/1999/xlink" content-type="dwc:verbatimCoordinates" xlink:type="simple"><named-content content-type="geo-json" specific-use="{&#34;type&#34;:&#34;Point&#34;,&#34;coordinates&#34;:[-89.198400,31.180500]}" id="NCID0EY2DI" xlink:type="simple">31.1805 -89.1984</named-content></named-content><sup>6</sup>, 73 m a.s.l. (UMM0329, 22.vii.1943, 1♀, Michener, <named-content xmlns:xlink="http://www.w3.org/1999/xlink" content-type="dwc:institutional_code" xlink:type="simple">AMNH</named-content>); Hattiesburg, Mississippi Southern College Campus, <named-content xmlns:xlink="http://www.w3.org/1999/xlink" content-type="dwc:verbatimCoordinates" xlink:type="simple"><named-content content-type="geo-json" specific-use="{&#34;type&#34;:&#34;Point&#34;,&#34;coordinates&#34;:[-89.335700,31.328200]}" id="NCID0EJ3DI" xlink:type="simple">31.3282 -89.3357</named-content></named-content><sup>4</sup>, 67 m a.s.l. (UMM0245, vii.1957, 1♂, B Valentine, B Valentine, <named-content xmlns:xlink="http://www.w3.org/1999/xlink" content-type="dwc:institutional_code" xlink:type="simple">AMNH</named-content>); <bold>George Co</bold>: <named-content xmlns:xlink="http://www.w3.org/1999/xlink" content-type="dwc:verbatimCoordinates" xlink:type="simple"><named-content content-type="geo-json" specific-use="{&#34;type&#34;:&#34;Point&#34;,&#34;coordinates&#34;:[-88.672300,30.843400]}" id="NCID0E33DI" xlink:type="simple">30.8434 -88.6723</named-content></named-content><sup>7</sup>, 42 m a.s.l. (UMM0319, 4.x.1975, 1♀, C Benton, <named-content xmlns:xlink="http://www.w3.org/1999/xlink" content-type="dwc:institutional_code" xlink:type="simple">AMNH</named-content>); <bold>Grenada Co</bold>: Grenada, <named-content xmlns:xlink="http://www.w3.org/1999/xlink" content-type="dwc:verbatimCoordinates" xlink:type="simple"><named-content content-type="geo-json" specific-use="{&#34;type&#34;:&#34;Point&#34;,&#34;coordinates&#34;:[-89.812500,33.778800]}" id="NCID0EP4DI" xlink:type="simple">33.7788 -89.8125</named-content></named-content><sup>5</sup>, 85 m a.s.l. (UMM0730, 24.iv.1991, 1♀, S Winters, <named-content xmlns:xlink="http://www.w3.org/1999/xlink" content-type="dwc:institutional_code" xlink:type="simple">MEM</named-content>); <named-content xmlns:xlink="http://www.w3.org/1999/xlink" content-type="dwc:verbatimCoordinates" xlink:type="simple"><named-content content-type="geo-json" specific-use="{&#34;type&#34;:&#34;Point&#34;,&#34;coordinates&#34;:[-90.030000,33.696300]}" id="NCID0EA5DI" xlink:type="simple">33.6963 -90.03</named-content></named-content><sup>1</sup>, 77 m a.s.l. (UMM0720, 19–26.vi.1991, 1♂, T Schiefer, <named-content xmlns:xlink="http://www.w3.org/1999/xlink" content-type="dwc:institutional_code" xlink:type="simple">MEM</named-content>); (UMM0709, 26.vi-2.vii.1991, 1♂, PR Miller, GT Baker, <named-content xmlns:xlink="http://www.w3.org/1999/xlink" content-type="dwc:institutional_code" xlink:type="simple">MEM</named-content>); (UMM0719, 5–11.vi.1991, 1♂, <named-content xmlns:xlink="http://www.w3.org/1999/xlink" content-type="dwc:institutional_code" xlink:type="simple">MEM</named-content>); <bold>Harrison Co</bold>: <named-content xmlns:xlink="http://www.w3.org/1999/xlink" content-type="dwc:verbatimCoordinates" xlink:type="simple"><named-content content-type="geo-json" specific-use="{&#34;type&#34;:&#34;Point&#34;,&#34;coordinates&#34;:[-93.988900,40.322200]}" id="NCID0ED6DI" xlink:type="simple">40.3222 -93.9889</named-content></named-content><sup>7</sup>, 303 m a.s.l. (UMM0223, x.1934, 1♀, <named-content xmlns:xlink="http://www.w3.org/1999/xlink" content-type="dwc:institutional_code" xlink:type="simple">MCZ</named-content>); <bold>Hinds Co</bold>: Clinton, <named-content xmlns:xlink="http://www.w3.org/1999/xlink" content-type="dwc:verbatimCoordinates" xlink:type="simple"><named-content content-type="geo-json" specific-use="{&#34;type&#34;:&#34;Point&#34;,&#34;coordinates&#34;:[-90.321800,32.341200]}" id="NCID0EW6DI" xlink:type="simple">32.3412 -90.3218</named-content></named-content><sup>6</sup>, 109m (UMM0332, Spring 1926, 1♀, <named-content xmlns:xlink="http://www.w3.org/1999/xlink" content-type="dwc:institutional_code" xlink:type="simple">AMNH</named-content>); Jackson, Mississippi Museum of Nature and Science, <named-content xmlns:xlink="http://www.w3.org/1999/xlink" content-type="dwc:verbatimCoordinates" xlink:type="simple"><named-content content-type="geo-json" specific-use="{&#34;type&#34;:&#34;Point&#34;,&#34;coordinates&#34;:[-90.156900,32.324900]}" id="NCID0EIAAK" xlink:type="simple">32.3249 -90.1569</named-content></named-content><sup>4</sup>, 123 m a.s.l. (UMM0773, 18.iii.2005, 1♀, S Payton, <abbrev xmlns:xlink="http://www.w3.org/1999/xlink" xlink:title="Bohart Museum of Entomology; University of California" id="ABBRID0EOAAK" xlink:type="simple">BME</abbrev>); Springridge Road, <named-content xmlns:xlink="http://www.w3.org/1999/xlink" content-type="dwc:verbatimCoordinates" xlink:type="simple"><named-content content-type="geo-json" specific-use="{&#34;type&#34;:&#34;Point&#34;,&#34;coordinates&#34;:[-90.325600,32.193100]}" id="NCID0EVAAK" xlink:type="simple">32.1931 -90.3256</named-content></named-content><sup>6</sup>, 110 m a.s.l. (UMM0734, 3.vi.2012, 1♂, HJ Ellis, <abbrev xmlns:xlink="http://www.w3.org/1999/xlink" xlink:title="Bohart Museum of Entomology; University of California" id="ABBRID0E2AAK" xlink:type="simple">BME</abbrev>); (UMM0737, 24.vi.2005, 1♂, <abbrev xmlns:xlink="http://www.w3.org/1999/xlink" xlink:title="Bohart Museum of Entomology; University of California" id="ABBRID0E6AAK" xlink:type="simple">BME</abbrev>); <bold>Lafayette Co</bold>: 1mi SW of Abbeville, <named-content xmlns:xlink="http://www.w3.org/1999/xlink" content-type="dwc:verbatimCoordinates" xlink:type="simple"><named-content content-type="geo-json" specific-use="{&#34;type&#34;:&#34;Point&#34;,&#34;coordinates&#34;:[-89.510300,34.489100]}" id="NCID0EIBAK" xlink:type="simple">34.4891 -89.5103</named-content></named-content><sup>4</sup>, 136 m a.s.l. (UMM0723, 21.vi.2002, 1♂, GE Stratton, <named-content xmlns:xlink="http://www.w3.org/1999/xlink" content-type="dwc:institutional_code" xlink:type="simple">MEM</named-content>); (UMM0727, 9.vii.2013, 1♀, <named-content xmlns:xlink="http://www.w3.org/1999/xlink" content-type="dwc:institutional_code" xlink:type="simple">MEM</named-content>); 8 mi SE of Oxford, <named-content xmlns:xlink="http://www.w3.org/1999/xlink" content-type="dwc:verbatimCoordinates" xlink:type="simple"><named-content content-type="geo-json" specific-use="{&#34;type&#34;:&#34;Point&#34;,&#34;coordinates&#34;:[-89.483300,34.600000]}" id="NCID0EBCAK" xlink:type="simple">34.6 -89.4833</named-content></named-content><sup>1</sup>, 105 m a.s.l. (UMM0721, 15–22.vii.1992, 1♂, K Kallies, <named-content xmlns:xlink="http://www.w3.org/1999/xlink" content-type="dwc:institutional_code" xlink:type="simple">MEM</named-content>); (UMM0708, 1–8.vii.1992, 1♂, <named-content xmlns:xlink="http://www.w3.org/1999/xlink" content-type="dwc:institutional_code" xlink:type="simple">MEM</named-content>); (UMM0712, 1♂, <named-content xmlns:xlink="http://www.w3.org/1999/xlink" content-type="dwc:institutional_code" xlink:type="simple">MEM</named-content>); (UMM0707, 8–15.vii.1992, 1♂, <named-content xmlns:xlink="http://www.w3.org/1999/xlink" content-type="dwc:institutional_code" xlink:type="simple">MEM</named-content>); (UMM0710, 1♂, <named-content xmlns:xlink="http://www.w3.org/1999/xlink" content-type="dwc:institutional_code" xlink:type="simple">MEM</named-content>); (UMM0711, 1♂, <named-content xmlns:xlink="http://www.w3.org/1999/xlink" content-type="dwc:institutional_code" xlink:type="simple">MEM</named-content>); Burgess, <named-content xmlns:xlink="http://www.w3.org/1999/xlink" content-type="dwc:verbatimCoordinates" xlink:type="simple"><named-content content-type="geo-json" specific-use="{&#34;type&#34;:&#34;Point&#34;,&#34;coordinates&#34;:[-89.665100,34.346600]}" id="NCID0E1DAK" xlink:type="simple">34.3466 -89.6651</named-content></named-content><sup>5</sup>, 100 m a.s.l. (UMM0729, 7.vii.1999, 1♀, S Rikard, <named-content xmlns:xlink="http://www.w3.org/1999/xlink" content-type="dwc:institutional_code" xlink:type="simple">MEM</named-content>); Clear Creek Rec. Area, Sardis Lake, Hwy. 314, <named-content xmlns:xlink="http://www.w3.org/1999/xlink" content-type="dwc:verbatimCoordinates" xlink:type="simple"><named-content content-type="geo-json" specific-use="{&#34;type&#34;:&#34;Point&#34;,&#34;coordinates&#34;:[-89.666600,34.433300]}" id="NCID0ELEAK" xlink:type="simple">34.4333 -89.6666</named-content></named-content><sup>4</sup>, 131 m a.s.l. (UMM0718, 20.vi.2003, 1♂, K Chatelain, H Bufkin, <named-content xmlns:xlink="http://www.w3.org/1999/xlink" content-type="dwc:institutional_code" xlink:type="simple">MEM</named-content>); <bold>Lauderdale Co</bold>: Meridian, <named-content xmlns:xlink="http://www.w3.org/1999/xlink" content-type="dwc:verbatimCoordinates" xlink:type="simple"><named-content content-type="geo-json" specific-use="{&#34;type&#34;:&#34;Point&#34;,&#34;coordinates&#34;:[-88.703000,32.364100]}" id="NCID0E5EAK" xlink:type="simple">32.3641 -88.703</named-content></named-content><sup>6</sup>, 108 m a.s.l. (UMM0578, 17.vi.1975, 1♂, G Bredimeier, <named-content xmlns:xlink="http://www.w3.org/1999/xlink" content-type="dwc:institutional_code" xlink:type="simple">AMNH</named-content>); <bold>Marshall Co</bold>: 3 mi S of Waterford, <named-content xmlns:xlink="http://www.w3.org/1999/xlink" content-type="dwc:verbatimCoordinates" xlink:type="simple"><named-content content-type="geo-json" specific-use="{&#34;type&#34;:&#34;Point&#34;,&#34;coordinates&#34;:[-89.472300,34.597400]}" id="NCID0ERFAK" xlink:type="simple">34.5974 -89.4723</named-content></named-content><sup>5</sup>, 107 m a.s.l. (UMM0716, 30.v.1994, 1♂, S Watson, <named-content xmlns:xlink="http://www.w3.org/1999/xlink" content-type="dwc:institutional_code" xlink:type="simple">MEM</named-content>); <bold>Oktibbeha Co</bold>: Starkville, <named-content xmlns:xlink="http://www.w3.org/1999/xlink" content-type="dwc:verbatimCoordinates" xlink:type="simple"><named-content content-type="geo-json" specific-use="{&#34;type&#34;:&#34;Point&#34;,&#34;coordinates&#34;:[-88.818300,33.450300]}" id="NCID0EEGAK" xlink:type="simple">33.4503 -88.8183</named-content></named-content><sup>6</sup>, 101 m a.s.l. (UMM0284, 4.vii.1981, 1♂, WE Cross, <named-content xmlns:xlink="http://www.w3.org/1999/xlink" content-type="dwc:institutional_code" xlink:type="simple">AMNH</named-content>); <named-content xmlns:xlink="http://www.w3.org/1999/xlink" content-type="dwc:verbatimCoordinates" xlink:type="simple"><named-content content-type="geo-json" specific-use="{&#34;type&#34;:&#34;Point&#34;,&#34;coordinates&#34;:[-88.828800,33.379700]}" id="NCID0EVGAK" xlink:type="simple">33.3797 -88.8288</named-content></named-content><sup>1</sup>, 94 m a.s.l. (UMM0713, 5.vii.1991, 1♂, RL Brown, BB Brown, <named-content xmlns:xlink="http://www.w3.org/1999/xlink" content-type="dwc:institutional_code" xlink:type="simple">MEM</named-content>); <bold>Panola Co</bold>: 11 mi E of Batesville, <named-content xmlns:xlink="http://www.w3.org/1999/xlink" content-type="dwc:verbatimCoordinates" xlink:type="simple"><named-content content-type="geo-json" specific-use="{&#34;type&#34;:&#34;Point&#34;,&#34;coordinates&#34;:[-89.720800,34.333700]}" id="NCID0EIHAK" xlink:type="simple">34.3337 -89.7208</named-content></named-content><sup>5</sup>, 145 m a.s.l. (UMM0714, 27.vi.1990, 1♀, L Rutherford, <named-content xmlns:xlink="http://www.w3.org/1999/xlink" content-type="dwc:institutional_code" xlink:type="simple">MEM</named-content>); <bold>Perry Co</bold>: <named-content xmlns:xlink="http://www.w3.org/1999/xlink" content-type="dwc:verbatimCoordinates" xlink:type="simple"><named-content content-type="geo-json" specific-use="{&#34;type&#34;:&#34;Point&#34;,&#34;coordinates&#34;:[-89.019000,31.164600]}" id="NCID0E2HAK" xlink:type="simple">31.1646 -89.019</named-content></named-content><sup>7</sup>, 70 m a.s.l. (UMM0420, 15.ii.1976, 1♀, C Benton, <named-content xmlns:xlink="http://www.w3.org/1999/xlink" content-type="dwc:institutional_code" xlink:type="simple">AMNH</named-content>); <named-content xmlns:xlink="http://www.w3.org/1999/xlink" content-type="dwc:verbatimCoordinates" xlink:type="simple"><named-content content-type="geo-json" specific-use="{&#34;type&#34;:&#34;Point&#34;,&#34;coordinates&#34;:[-89.019000,31.164600]}" id="NCID0EMIAK" xlink:type="simple">31.1646 -89.019</named-content></named-content><sup>7</sup>, 70 m a.s.l. (UMM0248, 5.xii.1975, 1♀, C Benton, <named-content xmlns:xlink="http://www.w3.org/1999/xlink" content-type="dwc:institutional_code" xlink:type="simple">AMNH</named-content>); <bold>Pontotoc Co</bold>: 1mi SE Ecru, <named-content xmlns:xlink="http://www.w3.org/1999/xlink" content-type="dwc:verbatimCoordinates" xlink:type="simple"><named-content content-type="geo-json" specific-use="{&#34;type&#34;:&#34;Point&#34;,&#34;coordinates&#34;:[-89.014100,34.340300]}" id="NCID0E6IAK" xlink:type="simple">34.3403 -89.0141</named-content></named-content><sup>5</sup>, 112 m a.s.l. (UMM0194, 18.vi.1980, 1♂, WH Cross, <named-content xmlns:xlink="http://www.w3.org/1999/xlink" content-type="dwc:institutional_code" xlink:type="simple">UFMNH</named-content>); (UMM0176, 7.vii.1980, 1♂, <named-content xmlns:xlink="http://www.w3.org/1999/xlink" content-type="dwc:institutional_code" xlink:type="simple">UFMNH</named-content>); (UMM0179, 1♂, <named-content xmlns:xlink="http://www.w3.org/1999/xlink" content-type="dwc:institutional_code" xlink:type="simple">UFMNH</named-content>); <bold>Scott Co</bold>: Lake, Scott County line, <named-content xmlns:xlink="http://www.w3.org/1999/xlink" content-type="dwc:verbatimCoordinates" xlink:type="simple"><named-content content-type="geo-json" specific-use="{&#34;type&#34;:&#34;Point&#34;,&#34;coordinates&#34;:[-89.322400,32.342400]}" id="NCID0ECKAK" xlink:type="simple">32.3424 -89.3224</named-content></named-content><sup>5</sup>, 144 m a.s.l. (UMM0774, 31.vii.2006, 1♀, <abbrev xmlns:xlink="http://www.w3.org/1999/xlink" xlink:title="Bohart Museum of Entomology; University of California" id="ABBRID0EIKAK" xlink:type="simple">BME</abbrev>); <bold>Tate Co</bold>: Sarah, <named-content xmlns:xlink="http://www.w3.org/1999/xlink" content-type="dwc:verbatimCoordinates" xlink:type="simple"><named-content content-type="geo-json" specific-use="{&#34;type&#34;:&#34;Point&#34;,&#34;coordinates&#34;:[-90.210200,34.568000]}" id="NCID0ERKAK" xlink:type="simple">34.568 -90.2102</named-content></named-content><sup>5</sup>, 69 m a.s.l. (UMM0728, v.1993, 1♀, MJ Craft, <named-content xmlns:xlink="http://www.w3.org/1999/xlink" content-type="dwc:institutional_code" xlink:type="simple">MEM</named-content>); <bold>Wilkinson Co</bold>: <named-content xmlns:xlink="http://www.w3.org/1999/xlink" content-type="dwc:verbatimCoordinates" xlink:type="simple"><named-content content-type="geo-json" specific-use="{&#34;type&#34;:&#34;Point&#34;,&#34;coordinates&#34;:[-91.289300,31.164200]}" id="NCID0EELAK" xlink:type="simple">31.1642 -91.2893</named-content></named-content><sup>7</sup>, 76 m a.s.l. (UMM0265, 13.vii.1975, 1♂, C Benton, <named-content xmlns:xlink="http://www.w3.org/1999/xlink" content-type="dwc:institutional_code" xlink:type="simple">AMNH</named-content>); (UMM0310, 1♀, <named-content xmlns:xlink="http://www.w3.org/1999/xlink" content-type="dwc:institutional_code" xlink:type="simple">AMNH</named-content>); <bold>Missouri: Franklin Co</bold>: 2 mi S Gray Summit, <named-content xmlns:xlink="http://www.w3.org/1999/xlink" content-type="dwc:verbatimCoordinates" xlink:type="simple"><named-content content-type="geo-json" specific-use="{&#34;type&#34;:&#34;Point&#34;,&#34;coordinates&#34;:[-90.816800,38.489700]}" id="NCID0E6LAK" xlink:type="simple">38.4897 -90.8168</named-content></named-content><sup>5</sup>, 195 m a.s.l. (UMM0334, 23.vii.1936, 1♂, L Hubricht, <named-content xmlns:xlink="http://www.w3.org/1999/xlink" content-type="dwc:institutional_code" xlink:type="simple">AMNH</named-content>); St. Clair BSH Camp, <named-content xmlns:xlink="http://www.w3.org/1999/xlink" content-type="dwc:verbatimCoordinates" xlink:type="simple"><named-content content-type="geo-json" specific-use="{&#34;type&#34;:&#34;Point&#34;,&#34;coordinates&#34;:[-90.982800,38.349600]}" id="NCID0EQMAK" xlink:type="simple">38.3496 -90.9828</named-content></named-content><sup>6</sup>, 231 m a.s.l. (UMM0123, 1.vii.1971, 1♂, D Gates, <named-content xmlns:xlink="http://www.w3.org/1999/xlink" content-type="dwc:institutional_code" xlink:type="simple">AMNH</named-content>); <bold>Phelps Co</bold>: Rolla , <named-content xmlns:xlink="http://www.w3.org/1999/xlink" content-type="dwc:verbatimCoordinates" xlink:type="simple"><named-content content-type="geo-json" specific-use="{&#34;type&#34;:&#34;Point&#34;,&#34;coordinates&#34;:[-91.771300,37.951300]}" id="NCID0EDNAK" xlink:type="simple">37.9513 -91.7713</named-content></named-content><sup>6</sup>, 341 m a.s.l. (UMM0304, 30.v.1958, 1♀, B Russell, <named-content xmlns:xlink="http://www.w3.org/1999/xlink" content-type="dwc:institutional_code" xlink:type="simple">AMNH</named-content>); <bold>Washington Co</bold>: Intersection of Hwy 8 and Huzzah Rd, <named-content xmlns:xlink="http://www.w3.org/1999/xlink" content-type="dwc:verbatimCoordinates" xlink:type="simple"><named-content content-type="geo-json" specific-use="{&#34;type&#34;:&#34;Point&#34;,&#34;coordinates&#34;:[-91.093500,37.917800]}" id="NCID0EWNAK" xlink:type="simple">37.9178 -91.0935</named-content></named-content><sup>6</sup>, 246 m a.s.l. (UMM0130, 25.vi.1970, 1♂, <named-content xmlns:xlink="http://www.w3.org/1999/xlink" content-type="dwc:institutional_code" xlink:type="simple">AMNH</named-content>); Lake of the Ozarks, <named-content xmlns:xlink="http://www.w3.org/1999/xlink" content-type="dwc:verbatimCoordinates" xlink:type="simple"><named-content content-type="geo-json" specific-use="{&#34;type&#34;:&#34;Point&#34;,&#34;coordinates&#34;:[-92.811500,38.137600]}" id="NCID0EHOAK" xlink:type="simple">38.1376 -92.8115</named-content></named-content><sup>6</sup>, 202 m a.s.l. (UMM0345, 17.vii.1960, 1♂, FE Wood, <named-content xmlns:xlink="http://www.w3.org/1999/xlink" content-type="dwc:institutional_code" xlink:type="simple">AMNH</named-content>); <bold>North Carolina</bold>: Burlington, <named-content xmlns:xlink="http://www.w3.org/1999/xlink" content-type="dwc:verbatimCoordinates" xlink:type="simple"><named-content content-type="geo-json" specific-use="{&#34;type&#34;:&#34;Point&#34;,&#34;coordinates&#34;:[-79.437500,36.096000]}" id="NCID0E1OAK" xlink:type="simple">36.096 -79.4375</named-content></named-content><sup>6</sup>, 198 m a.s.l. (UMM0447, Summer 1935, 1♀, KW, <named-content xmlns:xlink="http://www.w3.org/1999/xlink" content-type="dwc:institutional_code" xlink:type="simple">AMNH</named-content>); Chapel Hill, <named-content xmlns:xlink="http://www.w3.org/1999/xlink" content-type="dwc:verbatimCoordinates" xlink:type="simple"><named-content content-type="geo-json" specific-use="{&#34;type&#34;:&#34;Point&#34;,&#34;coordinates&#34;:[-79.055800,35.913100]}" id="NCID0ELPAK" xlink:type="simple">35.9131 -79.0558</named-content></named-content><sup>6</sup>, 145 m a.s.l. (UMM0152, 1986, 1♀, DE Woodley, CUNHC); <bold>Chatham Co</bold>: Pittsboro, <named-content xmlns:xlink="http://www.w3.org/1999/xlink" content-type="dwc:verbatimCoordinates" xlink:type="simple"><named-content content-type="geo-json" specific-use="{&#34;type&#34;:&#34;Point&#34;,&#34;coordinates&#34;:[-79.177200,35.720100]}" id="NCID0EWPAK" xlink:type="simple">35.7201 -79.1772</named-content></named-content><sup>6</sup>, 120 m a.s.l. (UMM0150, 10.iv.1886, 1♀, C Merrit, CUNHC); (UMM0151, 1♀, C Merrit, CUNHC); <bold>Craven Co</bold>: New Bern, <named-content xmlns:xlink="http://www.w3.org/1999/xlink" content-type="dwc:verbatimCoordinates" xlink:type="simple"><named-content content-type="geo-json" specific-use="{&#34;type&#34;:&#34;Point&#34;,&#34;coordinates&#34;:[-77.038000,35.108700]}" id="NCID0EDQAK" xlink:type="simple">35.1087 -77.038</named-content></named-content><sup>3</sup>, 3 m a.s.l. (AUMS016828, 1♂, <abbrev xmlns:xlink="http://www.w3.org/1999/xlink" xlink:title="Bohart Museum of Entomology; University of California" id="ABBRID0EJQAK" xlink:type="simple">BME</abbrev>); <bold>Durham Co</bold>: Durham , <named-content xmlns:xlink="http://www.w3.org/1999/xlink" content-type="dwc:verbatimCoordinates" xlink:type="simple"><named-content content-type="geo-json" specific-use="{&#34;type&#34;:&#34;Point&#34;,&#34;coordinates&#34;:[-78.897700,35.993300]}" id="NCID0ESQAK" xlink:type="simple">35.9933 -78.8977</named-content></named-content><sup>6</sup>, 124 m a.s.l. (UMM0432, iv, 1♀, <named-content xmlns:xlink="http://www.w3.org/1999/xlink" content-type="dwc:institutional_code" xlink:type="simple">AMNH</named-content>); Durham, Duke Forest, <named-content xmlns:xlink="http://www.w3.org/1999/xlink" content-type="dwc:verbatimCoordinates" xlink:type="simple"><named-content content-type="geo-json" specific-use="{&#34;type&#34;:&#34;Point&#34;,&#34;coordinates&#34;:[-78.942900,35.981300]}" id="NCID0EDRAK" xlink:type="simple">35.9813 -78.9429</named-content></named-content><sup>4</sup>, 104 m a.s.l. (UMM0214, 16.ii.1933, 1juv, Chickering, <named-content xmlns:xlink="http://www.w3.org/1999/xlink" content-type="dwc:institutional_code" xlink:type="simple">MCZ</named-content>); (UMM0251, 1936–1937, 1♀, <named-content xmlns:xlink="http://www.w3.org/1999/xlink" content-type="dwc:institutional_code" xlink:type="simple">AMNH</named-content>); Durham, Duke Forest, <named-content xmlns:xlink="http://www.w3.org/1999/xlink" content-type="dwc:verbatimCoordinates" xlink:type="simple"><named-content content-type="geo-json" specific-use="{&#34;type&#34;:&#34;Point&#34;,&#34;coordinates&#34;:[-78.966400,36.010600]}" id="NCID0E3RAK" xlink:type="simple">36.0106 -78.9664</named-content></named-content><sup>1</sup>, 110 m a.s.l. (MY0000653, 26.x.2002, 1♀, JE Bond, BE Hendrixson, <abbrev xmlns:xlink="http://www.w3.org/1999/xlink" xlink:title="Bohart Museum of Entomology; University of California" id="ABBRID0ECSAK" xlink:type="simple">BME</abbrev>); <bold>Mecklenburg Co</bold>: Charlotte, <named-content xmlns:xlink="http://www.w3.org/1999/xlink" content-type="dwc:verbatimCoordinates" xlink:type="simple"><named-content content-type="geo-json" specific-use="{&#34;type&#34;:&#34;Point&#34;,&#34;coordinates&#34;:[-80.842800,35.226500]}" id="NCID0ELSAK" xlink:type="simple">35.2265 -80.8428</named-content></named-content><sup>6</sup>, 213 m a.s.l. (UMM0426, 25.i.1964, 1♀, R Peithman, <named-content xmlns:xlink="http://www.w3.org/1999/xlink" content-type="dwc:institutional_code" xlink:type="simple">AMNH</named-content>); Davidson, <named-content xmlns:xlink="http://www.w3.org/1999/xlink" content-type="dwc:verbatimCoordinates" xlink:type="simple"><named-content content-type="geo-json" specific-use="{&#34;type&#34;:&#34;Point&#34;,&#34;coordinates&#34;:[-80.848200,35.498900]}" id="NCID0E3SAK" xlink:type="simple">35.4989 -80.8482</named-content></named-content><sup>6</sup>, 250 m a.s.l. (UMM0435, 14.vi.1951, 1♀, EE Brown, <named-content xmlns:xlink="http://www.w3.org/1999/xlink" content-type="dwc:institutional_code" xlink:type="simple">AMNH</named-content>); Davidson College, <named-content xmlns:xlink="http://www.w3.org/1999/xlink" content-type="dwc:verbatimCoordinates" xlink:type="simple"><named-content content-type="geo-json" specific-use="{&#34;type&#34;:&#34;Point&#34;,&#34;coordinates&#34;:[-80.845200,35.501400]}" id="NCID0ENTAK" xlink:type="simple">35.5014 -80.8452</named-content></named-content><sup>4</sup>, 253 m a.s.l. (UMM0293, 19.v.1948, 1♀, RD Barnes, <named-content xmlns:xlink="http://www.w3.org/1999/xlink" content-type="dwc:institutional_code" xlink:type="simple">AMNH</named-content>); Midland, Old Camden, <named-content xmlns:xlink="http://www.w3.org/1999/xlink" content-type="dwc:verbatimCoordinates" xlink:type="simple"><named-content content-type="geo-json" specific-use="{&#34;type&#34;:&#34;Point&#34;,&#34;coordinates&#34;:[-80.576700,35.218000]}" id="NCID0E5TAK" xlink:type="simple">35.218 -80.5767</named-content></named-content><sup>1</sup>, 184 m a.s.l. (MY0002042, 21.vi.2003, 1♂, J Johnson, <abbrev xmlns:xlink="http://www.w3.org/1999/xlink" xlink:title="Bohart Museum of Entomology; University of California" id="ABBRID0EEUAK" xlink:type="simple">BME</abbrev>); <bold>New Hanover Co</bold>: Wilmington, <named-content xmlns:xlink="http://www.w3.org/1999/xlink" content-type="dwc:verbatimCoordinates" xlink:type="simple"><named-content content-type="geo-json" specific-use="{&#34;type&#34;:&#34;Point&#34;,&#34;coordinates&#34;:[-77.883400,34.223300]}" id="NCID0ENUAK" xlink:type="simple">34.2233 -77.8834</named-content></named-content><sup>6</sup>, 11 m a.s.l. (UMM0427, 25.vi.1954, 1♂, <named-content xmlns:xlink="http://www.w3.org/1999/xlink" content-type="dwc:institutional_code" xlink:type="simple">AMNH</named-content>); <bold>Transylvania Co</bold>: Brevard, <named-content xmlns:xlink="http://www.w3.org/1999/xlink" content-type="dwc:verbatimCoordinates" xlink:type="simple"><named-content content-type="geo-json" specific-use="{&#34;type&#34;:&#34;Point&#34;,&#34;coordinates&#34;:[-82.734100,35.233400]}" id="NCID0EAVAK" xlink:type="simple">35.2334 -82.7341</named-content></named-content><sup>6</sup>, 675 m a.s.l. (UMM0218, 7.vii.1942, 1♂, Westfall, <named-content xmlns:xlink="http://www.w3.org/1999/xlink" content-type="dwc:institutional_code" xlink:type="simple">MCZ</named-content>); Toxaway River Gorge, <named-content xmlns:xlink="http://www.w3.org/1999/xlink" content-type="dwc:verbatimCoordinates" xlink:type="simple"><named-content content-type="geo-json" specific-use="{&#34;type&#34;:&#34;Point&#34;,&#34;coordinates&#34;:[-82.935800,35.131400]}" id="NCID0ERVAK" xlink:type="simple">35.1314 -82.9358</named-content></named-content><sup>5</sup>, 877 m a.s.l. (UMM0477, vii.1961, 1♀, JE Carico, <named-content xmlns:xlink="http://www.w3.org/1999/xlink" content-type="dwc:institutional_code" xlink:type="simple">AMNH</named-content>); <bold>Wake Co</bold>: Raleigh, <named-content xmlns:xlink="http://www.w3.org/1999/xlink" content-type="dwc:verbatimCoordinates" xlink:type="simple"><named-content content-type="geo-json" specific-use="{&#34;type&#34;:&#34;Point&#34;,&#34;coordinates&#34;:[-78.638300,35.771300]}" id="NCID0EEWAK" xlink:type="simple">35.7713 -78.6383</named-content></named-content><sup>6</sup>, 96 m a.s.l. (UMM0208, 31.v.1943, 1♀, JA Hoarris, <named-content xmlns:xlink="http://www.w3.org/1999/xlink" content-type="dwc:institutional_code" xlink:type="simple">MCZ</named-content>); Raleigh, <named-content xmlns:xlink="http://www.w3.org/1999/xlink" content-type="dwc:verbatimCoordinates" xlink:type="simple"><named-content content-type="geo-json" specific-use="{&#34;type&#34;:&#34;Point&#34;,&#34;coordinates&#34;:[-78.638300,35.771300]}" id="NCID0EVWAK" xlink:type="simple">35.7713 -78.6383</named-content></named-content><sup>6</sup>, 96 m a.s.l. (UMM0142, 1♀, F Sherman, CUNHC); Raleigh, S. King Charles Rd., <named-content xmlns:xlink="http://www.w3.org/1999/xlink" content-type="dwc:verbatimCoordinates" xlink:type="simple"><named-content content-type="geo-json" specific-use="{&#34;type&#34;:&#34;Point&#34;,&#34;coordinates&#34;:[-78.605600,35.777200]}" id="NCID0E5WAK" xlink:type="simple">35.7772 -78.6056</named-content></named-content><sup>4</sup>, 92 m a.s.l. (UMM0114, 16.x.1980, 1♀, MG Whonley, NCSM); <bold>Ohio: Adams Co</bold>: Green Township, Rieveschl chalet, <named-content xmlns:xlink="http://www.w3.org/1999/xlink" content-type="dwc:verbatimCoordinates" xlink:type="simple"><named-content content-type="geo-json" specific-use="{&#34;type&#34;:&#34;Point&#34;,&#34;coordinates&#34;:[-83.439100,38.689800]}" id="NCID0ELXAK" xlink:type="simple">38.6898 -83.4391</named-content></named-content><sup>1</sup>, 221 m a.s.l. (UMM0768, 19.vi.2007, 1♂, M Zloba, CSNH); (UMM0767, 23.vi.2007, 1♂, CSNH); <bold>Oklahoma: Creek Co</bold>: E. of Oilton, <named-content xmlns:xlink="http://www.w3.org/1999/xlink" content-type="dwc:verbatimCoordinates" xlink:type="simple"><named-content content-type="geo-json" specific-use="{&#34;type&#34;:&#34;Point&#34;,&#34;coordinates&#34;:[-96.565300,36.081000]}" id="NCID0EWXAK" xlink:type="simple">36.081 -96.5653</named-content></named-content><sup>5</sup>, 234 m a.s.l. (UMM0813, 30.iv.1986, 1♀, N Rachuk, <named-content xmlns:xlink="http://www.w3.org/1999/xlink" content-type="dwc:institutional_code" xlink:type="simple">OSU</named-content>); <bold>Le Flore Co</bold>: Base of Rich Mtn on N side, <named-content xmlns:xlink="http://www.w3.org/1999/xlink" content-type="dwc:verbatimCoordinates" xlink:type="simple"><named-content content-type="geo-json" specific-use="{&#34;type&#34;:&#34;Point&#34;,&#34;coordinates&#34;:[-94.483400,34.707700]}" id="NCID0EJYAK" xlink:type="simple">34.7077 -94.4834</named-content></named-content><sup>6</sup>, 357 m a.s.l. (UMM0413, 27.vi.1972, 1♀, F Coyle, <named-content xmlns:xlink="http://www.w3.org/1999/xlink" content-type="dwc:institutional_code" xlink:type="simple">AMNH</named-content>); <bold>Murray Co</bold>: Platt National Park (Chickasaw National Recreation Area), <named-content xmlns:xlink="http://www.w3.org/1999/xlink" content-type="dwc:verbatimCoordinates" xlink:type="simple"><named-content content-type="geo-json" specific-use="{&#34;type&#34;:&#34;Point&#34;,&#34;coordinates&#34;:[-97.006500,34.461100]}" id="NCID0E3YAK" xlink:type="simple">34.4611 -97.0065</named-content></named-content><sup>4</sup>, 295 m a.s.l. (UMM0820, 17.iv.1977, 1♀, J Elsbree, <named-content xmlns:xlink="http://www.w3.org/1999/xlink" content-type="dwc:institutional_code" xlink:type="simple">OSU</named-content>); (UMM0439, 21.viii.1972, 1♀, <named-content xmlns:xlink="http://www.w3.org/1999/xlink" content-type="dwc:institutional_code" xlink:type="simple">AMNH</named-content>); <bold>Muskogee Co</bold>: Greenleaf Lake, <named-content xmlns:xlink="http://www.w3.org/1999/xlink" content-type="dwc:verbatimCoordinates" xlink:type="simple"><named-content content-type="geo-json" specific-use="{&#34;type&#34;:&#34;Point&#34;,&#34;coordinates&#34;:[-95.152100,35.636700]}" id="NCID0EXZAK" xlink:type="simple">35.6367 -95.1521</named-content></named-content><sup>5</sup>, 158 m a.s.l. (UMM0819, 30.vi.1967, 1♂, B Clymer, <named-content xmlns:xlink="http://www.w3.org/1999/xlink" content-type="dwc:institutional_code" xlink:type="simple">OSU</named-content>); <bold>Payne Co</bold>: Stillwater, <named-content xmlns:xlink="http://www.w3.org/1999/xlink" content-type="dwc:verbatimCoordinates" xlink:type="simple"><named-content content-type="geo-json" specific-use="{&#34;type&#34;:&#34;Point&#34;,&#34;coordinates&#34;:[-97.058800,36.114600]}" id="NCID0EK1AK" xlink:type="simple">36.1146 -97.0588</named-content></named-content><sup>6</sup>, 282m (UMM0825, 27.iv.2004, 1♀, <named-content xmlns:xlink="http://www.w3.org/1999/xlink" content-type="dwc:institutional_code" xlink:type="simple">OSU</named-content>); <bold>Pittsburg Co</bold>: McAlester, <named-content xmlns:xlink="http://www.w3.org/1999/xlink" content-type="dwc:verbatimCoordinates" xlink:type="simple"><named-content content-type="geo-json" specific-use="{&#34;type&#34;:&#34;Point&#34;,&#34;coordinates&#34;:[-95.769900,34.932400]}" id="NCID0E41AK" xlink:type="simple">34.9324 -95.7699</named-content></named-content><sup>5</sup>, 223 m a.s.l. (UMM0829, 5.vi.2006, 1♂, T Evicks, <named-content xmlns:xlink="http://www.w3.org/1999/xlink" content-type="dwc:institutional_code" xlink:type="simple">OSU</named-content>); <bold>Woodward Co</bold>: Boiling Springs State Park, <named-content xmlns:xlink="http://www.w3.org/1999/xlink" content-type="dwc:verbatimCoordinates" xlink:type="simple"><named-content content-type="geo-json" specific-use="{&#34;type&#34;:&#34;Point&#34;,&#34;coordinates&#34;:[-99.297800,36.454600]}" id="NCID0EQ2AK" xlink:type="simple">36.4546 -99.2978</named-content></named-content><sup>4</sup>, 577 m a.s.l. (UMM0397, 1♂, RJ Ellis, <named-content xmlns:xlink="http://www.w3.org/1999/xlink" content-type="dwc:institutional_code" xlink:type="simple">AMNH</named-content>); 5mi N Tulsa, <named-content xmlns:xlink="http://www.w3.org/1999/xlink" content-type="dwc:verbatimCoordinates" xlink:type="simple"><named-content content-type="geo-json" specific-use="{&#34;type&#34;:&#34;Point&#34;,&#34;coordinates&#34;:[-95.998000,36.252400]}" id="NCID0EB3AK" xlink:type="simple">36.2524 -95.998</named-content></named-content><sup>5</sup>, 250 m a.s.l. (UMM0414, 26.vi.1937, 1♂, WF Blair, FA Blair, <named-content xmlns:xlink="http://www.w3.org/1999/xlink" content-type="dwc:institutional_code" xlink:type="simple">AMNH</named-content>); Kiamichi River, <named-content xmlns:xlink="http://www.w3.org/1999/xlink" content-type="dwc:verbatimCoordinates" xlink:type="simple"><named-content content-type="geo-json" specific-use="{&#34;type&#34;:&#34;Point&#34;,&#34;coordinates&#34;:[-95.230400,34.319200]}" id="NCID0ES3AK" xlink:type="simple">34.3192 -95.2304</named-content></named-content><sup>7</sup>, 210 m a.s.l. (UMM0213, 24.vi, 1♂, <named-content xmlns:xlink="http://www.w3.org/1999/xlink" content-type="dwc:institutional_code" xlink:type="simple">MCZ</named-content>); <bold>South Carolina: Greenwood Co</bold>: nr Fell Hunt Campground, <named-content xmlns:xlink="http://www.w3.org/1999/xlink" content-type="dwc:verbatimCoordinates" xlink:type="simple"><named-content content-type="geo-json" specific-use="{&#34;type&#34;:&#34;Point&#34;,&#34;coordinates&#34;:[-82.250000,34.080000]}" id="NCID0EF4AK" xlink:type="simple">34.08 -82.25</named-content></named-content><sup>1</sup>, 178 m a.s.l. (MY02784, 1.v.2004, 1juv, BE Hendrixson, <abbrev xmlns:xlink="http://www.w3.org/1999/xlink" xlink:title="Bohart Museum of Entomology; University of California" id="ABBRID0EL4AK" xlink:type="simple">BME</abbrev>); <bold>Hampton Co</bold>: <named-content xmlns:xlink="http://www.w3.org/1999/xlink" content-type="dwc:verbatimCoordinates" xlink:type="simple"><named-content content-type="geo-json" specific-use="{&#34;type&#34;:&#34;Point&#34;,&#34;coordinates&#34;:[-81.127300,32.878100]}" id="NCID0EU4AK" xlink:type="simple">32.8781 -81.1273</named-content></named-content><sup>6</sup>, 33 m a.s.l. (UMM0412, 25.ix.1975, 1♀, C Benton, <named-content xmlns:xlink="http://www.w3.org/1999/xlink" content-type="dwc:institutional_code" xlink:type="simple">AMNH</named-content>); Clemson, <named-content xmlns:xlink="http://www.w3.org/1999/xlink" content-type="dwc:verbatimCoordinates" xlink:type="simple"><named-content content-type="geo-json" specific-use="{&#34;type&#34;:&#34;Point&#34;,&#34;coordinates&#34;:[-82.837000,34.683500]}" id="NCID0EF5AK" xlink:type="simple">34.6835 -82.837</named-content></named-content><sup>6</sup>, 215 m a.s.l. (UMM0461, 1978, 1♀, H Douglas, <named-content xmlns:xlink="http://www.w3.org/1999/xlink" content-type="dwc:institutional_code" xlink:type="simple">AMNH</named-content>); <bold>Tennessee: Benton Co</bold>: <named-content xmlns:xlink="http://www.w3.org/1999/xlink" content-type="dwc:verbatimCoordinates" xlink:type="simple"><named-content content-type="geo-json" specific-use="{&#34;type&#34;:&#34;Point&#34;,&#34;coordinates&#34;:[-88.052100,36.115300]}" id="NCID0EY5AK" xlink:type="simple">36.1153 -88.0521</named-content></named-content><sup>7</sup>, 168 m a.s.l. (UMM0530, 15.vii.1952, 1♂, TJ Walker, <named-content xmlns:xlink="http://www.w3.org/1999/xlink" content-type="dwc:institutional_code" xlink:type="simple">AMNH</named-content>); <bold>Blount Co</bold>: Montvale Springs , <named-content xmlns:xlink="http://www.w3.org/1999/xlink" content-type="dwc:verbatimCoordinates" xlink:type="simple"><named-content content-type="geo-json" specific-use="{&#34;type&#34;:&#34;Point&#34;,&#34;coordinates&#34;:[-83.961800,35.639700]}" id="NCID0EL6AK" xlink:type="simple">35.6397 -83.9618</named-content></named-content><sup>5</sup>, 368 m a.s.l. (UMM0585, 18.xi.1929, 1juv, <named-content xmlns:xlink="http://www.w3.org/1999/xlink" content-type="dwc:institutional_code" xlink:type="simple">AMNH</named-content>); <bold>Knox Co</bold>: Knoxville, Canary Ave, <named-content xmlns:xlink="http://www.w3.org/1999/xlink" content-type="dwc:verbatimCoordinates" xlink:type="simple"><named-content content-type="geo-json" specific-use="{&#34;type&#34;:&#34;Point&#34;,&#34;coordinates&#34;:[-83.903600,35.945300]}" id="NCID0E56AK" xlink:type="simple">35.9453 -83.9036</named-content></named-content><sup>4</sup>, 271 m a.s.l. (UMM0580, 31.iii.1974, 1♀, TB Shepherd, <named-content xmlns:xlink="http://www.w3.org/1999/xlink" content-type="dwc:institutional_code" xlink:type="simple">AMNH</named-content>); <bold>Madison Co</bold>: Jackson, <named-content xmlns:xlink="http://www.w3.org/1999/xlink" content-type="dwc:verbatimCoordinates" xlink:type="simple"><named-content content-type="geo-json" specific-use="{&#34;type&#34;:&#34;Point&#34;,&#34;coordinates&#34;:[-88.814000,35.614300]}" id="NCID0ERABK" xlink:type="simple">35.6143 -88.814</named-content></named-content><sup>6</sup>, 125 m a.s.l. (UMM0330, 15.xi.1954, 1♀, K Hill, <named-content xmlns:xlink="http://www.w3.org/1999/xlink" content-type="dwc:institutional_code" xlink:type="simple">AMNH</named-content>); Jackson, <named-content xmlns:xlink="http://www.w3.org/1999/xlink" content-type="dwc:verbatimCoordinates" xlink:type="simple"><named-content content-type="geo-json" specific-use="{&#34;type&#34;:&#34;Point&#34;,&#34;coordinates&#34;:[-88.814000,35.614300]}" id="NCID0ECBBK" xlink:type="simple">35.6143 -88.814</named-content></named-content><sup>6</sup>, 125 m a.s.l. (UMM0301, vi.1953, 1♀, A Young, <named-content xmlns:xlink="http://www.w3.org/1999/xlink" content-type="dwc:institutional_code" xlink:type="simple">AMNH</named-content>); <bold>Overton Co</bold>: Campsite at Standing Stone State Park, <named-content xmlns:xlink="http://www.w3.org/1999/xlink" content-type="dwc:verbatimCoordinates" xlink:type="simple"><named-content content-type="geo-json" specific-use="{&#34;type&#34;:&#34;Point&#34;,&#34;coordinates&#34;:[-86.105400,35.482500]}" id="NCID0EVBBK" xlink:type="simple">35.4825 -86.1054</named-content></named-content><sup>5</sup>, 286 m a.s.l. (UMM0593, 5.vii.1964, 1♂, <named-content xmlns:xlink="http://www.w3.org/1999/xlink" content-type="dwc:institutional_code" xlink:type="simple">AMNH</named-content>); <bold>Sequatchie Co</bold>: 206 mi NW TN-28 on Fredonia Rd, <named-content xmlns:xlink="http://www.w3.org/1999/xlink" content-type="dwc:verbatimCoordinates" xlink:type="simple"><named-content content-type="geo-json" specific-use="{&#34;type&#34;:&#34;Point&#34;,&#34;coordinates&#34;:[-85.435800,35.422900]}" id="NCID0EICBK" xlink:type="simple">35.4229 -85.4358</named-content></named-content><sup>7</sup>, 475 m a.s.l. (MY0002716, 6.iv.2004, 1juv, BE Hendrixson, <abbrev xmlns:xlink="http://www.w3.org/1999/xlink" xlink:title="Bohart Museum of Entomology; University of California" id="ABBRID0EOCBK" xlink:type="simple">BME</abbrev>); <bold>Sevier Co</bold>: Great Smokey Mtn National Park, Laurel Creek, <named-content xmlns:xlink="http://www.w3.org/1999/xlink" content-type="dwc:verbatimCoordinates" xlink:type="simple"><named-content content-type="geo-json" specific-use="{&#34;type&#34;:&#34;Point&#34;,&#34;coordinates&#34;:[-83.594100,35.678200]}" id="NCID0EXCBK" xlink:type="simple">35.6782 -83.5941</named-content></named-content><sup>4</sup>, 864 m a.s.l. (UMM0592, 5.v.1963, 1♂, FJ Moore, <named-content xmlns:xlink="http://www.w3.org/1999/xlink" content-type="dwc:institutional_code" xlink:type="simple">AMNH</named-content>); Great Smokey Mtn National Park, near Sinks Bridge on Little River, <named-content xmlns:xlink="http://www.w3.org/1999/xlink" content-type="dwc:verbatimCoordinates" xlink:type="simple"><named-content content-type="geo-json" specific-use="{&#34;type&#34;:&#34;Point&#34;,&#34;coordinates&#34;:[-83.662000,35.669200]}" id="NCID0EIDBK" xlink:type="simple">35.6692 -83.662</named-content></named-content><sup>4</sup>, 547 m a.s.l. (UMM0584, 15.vi.1939, 1♂, J Dodgen, <named-content xmlns:xlink="http://www.w3.org/1999/xlink" content-type="dwc:institutional_code" xlink:type="simple">AMNH</named-content>); <bold>Shelby Co</bold>: Meeman-Shelby Forest State Park, <named-content xmlns:xlink="http://www.w3.org/1999/xlink" content-type="dwc:verbatimCoordinates" xlink:type="simple"><named-content content-type="geo-json" specific-use="{&#34;type&#34;:&#34;Point&#34;,&#34;coordinates&#34;:[-90.048500,35.343300]}" id="NCID0E2DBK" xlink:type="simple">35.3433 -90.0485</named-content></named-content><sup>1</sup>, 41 m a.s.l. (UMM0698, 10.iii.2018, 1♀, J Starrett, <abbrev xmlns:xlink="http://www.w3.org/1999/xlink" xlink:title="Bohart Museum of Entomology; University of California" id="ABBRID0EBEBK" xlink:type="simple">BME</abbrev>); (UMM0699, 1♀, <abbrev xmlns:xlink="http://www.w3.org/1999/xlink" xlink:title="Bohart Museum of Entomology; University of California" id="ABBRID0EFEBK" xlink:type="simple">BME</abbrev>); <bold>Sumner Co</bold>: Gallatin, <named-content xmlns:xlink="http://www.w3.org/1999/xlink" content-type="dwc:verbatimCoordinates" xlink:type="simple"><named-content content-type="geo-json" specific-use="{&#34;type&#34;:&#34;Point&#34;,&#34;coordinates&#34;:[-86.532000,36.346900]}" id="NCID0EOEBK" xlink:type="simple">36.3469 -86.532</named-content></named-content><sup>1</sup>, 151 m a.s.l. (AUMS016662, 27.ii.2016, 1♀, RL Godwin, KF Bourguignon, <abbrev xmlns:xlink="http://www.w3.org/1999/xlink" xlink:title="Bohart Museum of Entomology; University of California" id="ABBRID0EUEBK" xlink:type="simple">BME</abbrev>); (AUMS016663, 1♀, <abbrev xmlns:xlink="http://www.w3.org/1999/xlink" xlink:title="Bohart Museum of Entomology; University of California" id="ABBRID0EYEBK" xlink:type="simple">BME</abbrev>); <bold>Texas</bold>: <named-content xmlns:xlink="http://www.w3.org/1999/xlink" content-type="dwc:verbatimCoordinates" xlink:type="simple"><named-content content-type="geo-json" specific-use="{&#34;type&#34;:&#34;Point&#34;,&#34;coordinates&#34;:[-99.896500,31.957200]}" id="NCID0EBFBK" xlink:type="simple">31.9572 -99.8965</named-content></named-content><sup>8</sup>, 567 m a.s.l. (UMM0428, 1♀, <named-content xmlns:xlink="http://www.w3.org/1999/xlink" content-type="dwc:institutional_code" xlink:type="simple">AMNH</named-content>); <bold>Archer Co</bold>: <named-content xmlns:xlink="http://www.w3.org/1999/xlink" content-type="dwc:verbatimCoordinates" xlink:type="simple"><named-content content-type="geo-json" specific-use="{&#34;type&#34;:&#34;Point&#34;,&#34;coordinates&#34;:[-98.754600,33.573400]}" id="NCID0EUFBK" xlink:type="simple">33.5734 -98.7546</named-content></named-content><sup>7</sup>, 322 m a.s.l. (UMM0794, 23.vii.1987, 1♂, S DeHaven, <abbrev xmlns:xlink="http://www.w3.org/1999/xlink" content-type="institution" xlink:title="Midwestern State University; Wichita Falls, Texas" id="ABBRID0E1FBK" xlink:type="simple">MSU</abbrev>); <bold>Bastrop Co</bold>: ½ mi NW of Buescher SP, nr Park Rd #1, <named-content xmlns:xlink="http://www.w3.org/1999/xlink" content-type="dwc:verbatimCoordinates" xlink:type="simple"><named-content content-type="geo-json" specific-use="{&#34;type&#34;:&#34;Point&#34;,&#34;coordinates&#34;:[-97.195800,30.089800]}" id="NCID0EEGBK" xlink:type="simple">30.0898 -97.1958</named-content></named-content><sup>5</sup>, 149 m a.s.l. (UMM0776, 31.viii.1974, 1♀, WJ Icenogle, <abbrev xmlns:xlink="http://www.w3.org/1999/xlink" xlink:title="Bohart Museum of Entomology; University of California" id="ABBRID0EKGBK" xlink:type="simple">BME</abbrev>); <bold>Collin Co</bold>: McKinney Heard Natural Science Museum and Wildlife Sanctuary, <named-content xmlns:xlink="http://www.w3.org/1999/xlink" content-type="dwc:verbatimCoordinates" xlink:type="simple"><named-content content-type="geo-json" specific-use="{&#34;type&#34;:&#34;Point&#34;,&#34;coordinates&#34;:[-96.611800,33.158600]}" id="NCID0ETGBK" xlink:type="simple">33.1586 -96.6118</named-content></named-content><sup>5</sup>, 161 m a.s.l. (UMM0107, vi.2004, 1♂, M Dudas, <named-content xmlns:xlink="http://www.w3.org/1999/xlink" content-type="dwc:institutional_code" xlink:type="simple">TAMU</named-content>); <bold>Denton Co</bold>: Near Creek Woods, <named-content xmlns:xlink="http://www.w3.org/1999/xlink" content-type="dwc:verbatimCoordinates" xlink:type="simple"><named-content content-type="geo-json" specific-use="{&#34;type&#34;:&#34;Point&#34;,&#34;coordinates&#34;:[-97.133200,33.214300]}" id="NCID0EGHBK" xlink:type="simple">33.2143 -97.1332</named-content></named-content><sup>6</sup>, 194 m a.s.l. (UMM0333, 18.iii.1942, 1♀, <named-content xmlns:xlink="http://www.w3.org/1999/xlink" content-type="dwc:institutional_code" xlink:type="simple">AMNH</named-content>); <bold>Harris Co</bold>: <named-content xmlns:xlink="http://www.w3.org/1999/xlink" content-type="dwc:verbatimCoordinates" xlink:type="simple"><named-content content-type="geo-json" specific-use="{&#34;type&#34;:&#34;Point&#34;,&#34;coordinates&#34;:[-95.310200,29.775800]}" id="NCID0EZHBK" xlink:type="simple">29.7758 -95.3102</named-content></named-content><sup>6</sup>, 11 m a.s.l. (UMM0316, ix.1941, 1♂, R Scott, <named-content xmlns:xlink="http://www.w3.org/1999/xlink" content-type="dwc:institutional_code" xlink:type="simple">AMNH</named-content>); <bold>Knox Co</bold>: <named-content xmlns:xlink="http://www.w3.org/1999/xlink" content-type="dwc:verbatimCoordinates" xlink:type="simple"><named-content content-type="geo-json" specific-use="{&#34;type&#34;:&#34;Point&#34;,&#34;coordinates&#34;:[-99.812500,33.673400]}" id="NCID0EMIBK" xlink:type="simple">33.6734 -99.8125</named-content></named-content><sup>7</sup>, 437 m a.s.l. (UMM0792, 26.vi.1984, 1♀, D Patrick, <abbrev xmlns:xlink="http://www.w3.org/1999/xlink" content-type="institution" xlink:title="Midwestern State University; Wichita Falls, Texas" id="ABBRID0ESIBK" xlink:type="simple">MSU</abbrev>); <bold>Montgomery Co</bold>: <named-content xmlns:xlink="http://www.w3.org/1999/xlink" content-type="dwc:verbatimCoordinates" xlink:type="simple"><named-content content-type="geo-json" specific-use="{&#34;type&#34;:&#34;Point&#34;,&#34;coordinates&#34;:[-95.474500,30.319900]}" id="NCID0E3IBK" xlink:type="simple">30.3199 -95.4745</named-content></named-content><sup>7</sup>, 59 m a.s.l. (UMM0790, 15.iii.1985, 1♀, D Russell, <abbrev xmlns:xlink="http://www.w3.org/1999/xlink" content-type="institution" xlink:title="Midwestern State University; Wichita Falls, Texas" id="ABBRID0ECJBK" xlink:type="simple">MSU</abbrev>); <bold>Val Verde Co</bold>: Seminole Canyon State Park, <named-content xmlns:xlink="http://www.w3.org/1999/xlink" content-type="dwc:verbatimCoordinates" xlink:type="simple"><named-content content-type="geo-json" specific-use="{&#34;type&#34;:&#34;Point&#34;,&#34;coordinates&#34;:[-101.319800,29.692400]}" id="NCID0EMJBK" xlink:type="simple">29.6924 -101.3198</named-content></named-content><sup>1</sup>, 420 m a.s.l. (UMM0787, 1.vi.2015, 1♀, BE Hendrixson et al, <abbrev xmlns:xlink="http://www.w3.org/1999/xlink" content-type="institution" xlink:title="Midwestern State University; Wichita Falls, Texas" id="ABBRID0ESJBK" xlink:type="simple">MSU</abbrev>); <bold>Wichita Co</bold>: Wichita Falls, Sunnyside, <named-content xmlns:xlink="http://www.w3.org/1999/xlink" content-type="dwc:verbatimCoordinates" xlink:type="simple"><named-content content-type="geo-json" specific-use="{&#34;type&#34;:&#34;Point&#34;,&#34;coordinates&#34;:[-98.463900,33.887400]}" id="NCID0E3JBK" xlink:type="simple">33.8874 -98.4639</named-content></named-content><sup>4</sup>, 301 m a.s.l. (UMM0805, 30.vii.2018, 1♂, C Loveless, <abbrev xmlns:xlink="http://www.w3.org/1999/xlink" content-type="institution" xlink:title="Midwestern State University; Wichita Falls, Texas" id="ABBRID0ECKBK" xlink:type="simple">MSU</abbrev>); <named-content xmlns:xlink="http://www.w3.org/1999/xlink" content-type="dwc:verbatimCoordinates" xlink:type="simple"><named-content content-type="geo-json" specific-use="{&#34;type&#34;:&#34;Point&#34;,&#34;coordinates&#34;:[-98.750600,33.914200]}" id="NCID0EKKBK" xlink:type="simple">33.9142 -98.7506</named-content></named-content><sup>7</sup>, 308 m a.s.l. (UMM0798, 15.vii.1994, 1♂, K Lindsey, <abbrev xmlns:xlink="http://www.w3.org/1999/xlink" content-type="institution" xlink:title="Midwestern State University; Wichita Falls, Texas" id="ABBRID0EQKBK" xlink:type="simple">MSU</abbrev>); (UMM0788, 17.vii.1972, 1♂, P Lifsov, <abbrev xmlns:xlink="http://www.w3.org/1999/xlink" content-type="institution" xlink:title="Midwestern State University; Wichita Falls, Texas" id="ABBRID0EVKBK" xlink:type="simple">MSU</abbrev>); (UMM0793, 17.vii.1989, 1♂, K Ward, <abbrev xmlns:xlink="http://www.w3.org/1999/xlink" content-type="institution" xlink:title="Midwestern State University; Wichita Falls, Texas" id="ABBRID0E1KBK" xlink:type="simple">MSU</abbrev>); (UMM0809, 22.vii.1996, 1♂, NV Horner, Post Office Cindy, <abbrev xmlns:xlink="http://www.w3.org/1999/xlink" content-type="institution" xlink:title="Midwestern State University; Wichita Falls, Texas" id="ABBRID0E6KBK" xlink:type="simple">MSU</abbrev>); (UMM0804, 27.vii.1995, 1♂, C Loveless, <abbrev xmlns:xlink="http://www.w3.org/1999/xlink" content-type="institution" xlink:title="Midwestern State University; Wichita Falls, Texas" id="ABBRID0EELBK" xlink:type="simple">MSU</abbrev>); (UMM0807, 31.7.2012, 1♂, C Lovelace, <abbrev xmlns:xlink="http://www.w3.org/1999/xlink" content-type="institution" xlink:title="Midwestern State University; Wichita Falls, Texas" id="ABBRID0EJLBK" xlink:type="simple">MSU</abbrev>); (UMM0806, x.1975, 1♀, T Zupkas, <abbrev xmlns:xlink="http://www.w3.org/1999/xlink" content-type="institution" xlink:title="Midwestern State University; Wichita Falls, Texas" id="ABBRID0EOLBK" xlink:type="simple">MSU</abbrev>); <bold>Virginia</bold>: Falls Church, <named-content xmlns:xlink="http://www.w3.org/1999/xlink" content-type="dwc:verbatimCoordinates" xlink:type="simple"><named-content content-type="geo-json" specific-use="{&#34;type&#34;:&#34;Point&#34;,&#34;coordinates&#34;:[-77.171000,38.882300]}" id="NCID0EYLBK" xlink:type="simple">38.8823 -77.171</named-content></named-content><sup>6</sup>, 101 m a.s.l. (UMM0209, 1♀, N Banks, <named-content xmlns:xlink="http://www.w3.org/1999/xlink" content-type="dwc:institutional_code" xlink:type="simple">MCZ</named-content>); Salem, <named-content xmlns:xlink="http://www.w3.org/1999/xlink" content-type="dwc:verbatimCoordinates" xlink:type="simple"><named-content content-type="geo-json" specific-use="{&#34;type&#34;:&#34;Point&#34;,&#34;coordinates&#34;:[-80.054600,37.293300]}" id="NCID0EJMBK" xlink:type="simple">37.2933 -80.0546</named-content></named-content><sup>6</sup>, 325 m a.s.l. (UMM0296, 1927, 1♀, <named-content xmlns:xlink="http://www.w3.org/1999/xlink" content-type="dwc:institutional_code" xlink:type="simple">AMNH</named-content>); <bold>Albemarle Co</bold>: Earlysville, <named-content xmlns:xlink="http://www.w3.org/1999/xlink" content-type="dwc:verbatimCoordinates" xlink:type="simple"><named-content content-type="geo-json" specific-use="{&#34;type&#34;:&#34;Point&#34;,&#34;coordinates&#34;:[-78.465000,37.124000]}" id="NCID0E3MBK" xlink:type="simple">37.124 -78.465</named-content></named-content><sup>1</sup>, 172 m a.s.l. (UMM0766, 1.vii.2018, 1♂, <abbrev xmlns:xlink="http://www.w3.org/1999/xlink" xlink:title="Bohart Museum of Entomology; University of California" id="ABBRID0ECNBK" xlink:type="simple">BME</abbrev>); <bold>Campbell Co</bold>: Lynchburg, <named-content xmlns:xlink="http://www.w3.org/1999/xlink" content-type="dwc:verbatimCoordinates" xlink:type="simple"><named-content content-type="geo-json" specific-use="{&#34;type&#34;:&#34;Point&#34;,&#34;coordinates&#34;:[-79.142300,37.413500]}" id="NCID0ELNBK" xlink:type="simple">37.4135 -79.1423</named-content></named-content><sup>6</sup>, 187 m a.s.l. (UMM0306, 7.vii.1969, 1♀, JE Carico, <named-content xmlns:xlink="http://www.w3.org/1999/xlink" content-type="dwc:institutional_code" xlink:type="simple">AMNH</named-content>); (UMM0309, 8.vii.1968, 1♀, <named-content xmlns:xlink="http://www.w3.org/1999/xlink" content-type="dwc:institutional_code" xlink:type="simple">AMNH</named-content>); (UMM0302, Summer 1966, 1♀, <named-content xmlns:xlink="http://www.w3.org/1999/xlink" content-type="dwc:institutional_code" xlink:type="simple">AMNH</named-content>); (UMM0207, 9.vii.1966, 1♂, J Howell, <named-content xmlns:xlink="http://www.w3.org/1999/xlink" content-type="dwc:institutional_code" xlink:type="simple">MCZ</named-content>); <bold>Chesterfield Co</bold>: Chesterfield, <named-content xmlns:xlink="http://www.w3.org/1999/xlink" content-type="dwc:verbatimCoordinates" xlink:type="simple"><named-content content-type="geo-json" specific-use="{&#34;type&#34;:&#34;Point&#34;,&#34;coordinates&#34;:[-77.504800,37.377200]}" id="NCID0EWOBK" xlink:type="simple">37.3772 -77.5048</named-content></named-content><sup>6</sup>, 61 m a.s.l. (UMM0443, 11.v.1967, 1♀, RE Mann, <named-content xmlns:xlink="http://www.w3.org/1999/xlink" content-type="dwc:institutional_code" xlink:type="simple">AMNH</named-content>); <bold>Franklin Co</bold>: Rocky Mount, <named-content xmlns:xlink="http://www.w3.org/1999/xlink" content-type="dwc:verbatimCoordinates" xlink:type="simple"><named-content content-type="geo-json" specific-use="{&#34;type&#34;:&#34;Point&#34;,&#34;coordinates&#34;:[-79.892100,36.997300]}" id="NCID0EJPBK" xlink:type="simple">36.9973 -79.8921</named-content></named-content><sup>6</sup>, 342 m a.s.l. (UMM0247, 25.vi.1964, 1♀, <named-content xmlns:xlink="http://www.w3.org/1999/xlink" content-type="dwc:institutional_code" xlink:type="simple">AMNH</named-content>); Salthouse Campground, Philpott Lake, <named-content xmlns:xlink="http://www.w3.org/1999/xlink" content-type="dwc:verbatimCoordinates" xlink:type="simple"><named-content content-type="geo-json" specific-use="{&#34;type&#34;:&#34;Point&#34;,&#34;coordinates&#34;:[-80.046000,36.812400]}" id="NCID0E1PBK" xlink:type="simple">36.8124 -80.046</named-content></named-content><sup>5</sup>, 297 m a.s.l. (UMM0027, 2.vi.2004, 1♂, P Katsifos, <named-content xmlns:xlink="http://www.w3.org/1999/xlink" content-type="dwc:institutional_code" xlink:type="simple">VMNH</named-content>); <bold>Henry Co</bold>: Martinsville Inside <named-content xmlns:xlink="http://www.w3.org/1999/xlink" content-type="dwc:institutional_code" xlink:type="simple">VMNH</named-content> Building, <named-content xmlns:xlink="http://www.w3.org/1999/xlink" content-type="dwc:verbatimCoordinates" xlink:type="simple"><named-content content-type="geo-json" specific-use="{&#34;type&#34;:&#34;Point&#34;,&#34;coordinates&#34;:[-79.864500,36.687200]}" id="NCID0EVQBK" xlink:type="simple">36.6872 -79.8645</named-content></named-content><sup>4</sup>, 312 m a.s.l. (UMM0039, 21.vii.1996, 1♂, JM Anderson, <named-content xmlns:xlink="http://www.w3.org/1999/xlink" content-type="dwc:institutional_code" xlink:type="simple">VMNH</named-content>); Martinsville Outside <named-content xmlns:xlink="http://www.w3.org/1999/xlink" content-type="dwc:institutional_code" xlink:type="simple">VMNH</named-content> building, <named-content xmlns:xlink="http://www.w3.org/1999/xlink" content-type="dwc:verbatimCoordinates" xlink:type="simple"><named-content content-type="geo-json" specific-use="{&#34;type&#34;:&#34;Point&#34;,&#34;coordinates&#34;:[-79.864500,36.687200]}" id="NCID0EORBK" xlink:type="simple">36.6872 -79.8645</named-content></named-content><sup>4</sup>, 312 m a.s.l. (UMM0051, 24.vii.1997, 1♂, L Hoyt, <named-content xmlns:xlink="http://www.w3.org/1999/xlink" content-type="dwc:institutional_code" xlink:type="simple">VMNH</named-content>); <bold>Isle of Wight Co</bold>: Zuni pine barrens, 3.5 SW of Zuni, <named-content xmlns:xlink="http://www.w3.org/1999/xlink" content-type="dwc:verbatimCoordinates" xlink:type="simple"><named-content content-type="geo-json" specific-use="{&#34;type&#34;:&#34;Point&#34;,&#34;coordinates&#34;:[-76.853200,36.817400]}" id="NCID0EDSBK" xlink:type="simple">36.8174 -76.8532</named-content></named-content><sup>5</sup>, 11 m a.s.l. (UMM0099, 27.vii.1985, 2♂, CA Pague, <named-content xmlns:xlink="http://www.w3.org/1999/xlink" content-type="dwc:institutional_code" xlink:type="simple">VMNH</named-content>); <bold>Prince Edward Co</bold>: Farmville, Price Dr, <named-content xmlns:xlink="http://www.w3.org/1999/xlink" content-type="dwc:verbatimCoordinates" xlink:type="simple"><named-content content-type="geo-json" specific-use="{&#34;type&#34;:&#34;Point&#34;,&#34;coordinates&#34;:[-78.379300,37.283600]}" id="NCID0EWSBK" xlink:type="simple">37.2836 -78.3793</named-content></named-content><sup>1</sup>, 132m (UMM0083, 15.iv.1993, 1♀, JK Shear, <abbrev xmlns:xlink="http://www.w3.org/1999/xlink" xlink:title="Bohart Museum of Entomology; University of California" id="ABBRID0E3SBK" xlink:type="simple">BME</abbrev>); (UMM0770, 14.iv.2010, 1♀, WA Shear, <named-content xmlns:xlink="http://www.w3.org/1999/xlink" content-type="dwc:institutional_code" xlink:type="simple">VMNH</named-content>); (UMM0742, 20.vii.2008, 1♂, <abbrev xmlns:xlink="http://www.w3.org/1999/xlink" xlink:title="Bohart Museum of Entomology; University of California" id="ABBRID0EITBK" xlink:type="simple">BME</abbrev>); (UMM0098, 26.vi.1988, 1♂, <named-content xmlns:xlink="http://www.w3.org/1999/xlink" content-type="dwc:institutional_code" xlink:type="simple">VMNH</named-content>); (UMM0041, 27.v.1978, 1♀, <named-content xmlns:xlink="http://www.w3.org/1999/xlink" content-type="dwc:institutional_code" xlink:type="simple">VMNH</named-content>); (AUMS016826, 9.vii.2016, 1♂, <abbrev xmlns:xlink="http://www.w3.org/1999/xlink" xlink:title="Bohart Museum of Entomology; University of California" id="ABBRID0E3TBK" xlink:type="simple">BME</abbrev>); Hampden-Sydney, <named-content xmlns:xlink="http://www.w3.org/1999/xlink" content-type="dwc:verbatimCoordinates" xlink:type="simple"><named-content content-type="geo-json" specific-use="{&#34;type&#34;:&#34;Point&#34;,&#34;coordinates&#34;:[-78.460000,37.239700]}" id="NCID0EDUBK" xlink:type="simple">37.2397 -78.46</named-content></named-content><sup>4</sup>, 164 m a.s.l. (UMM0771, 20.vi.2011, 1♀, <abbrev xmlns:xlink="http://www.w3.org/1999/xlink" xlink:title="Bohart Museum of Entomology; University of California" id="ABBRID0EJUBK" xlink:type="simple">BME</abbrev>); Hampden-Sydney, <named-content xmlns:xlink="http://www.w3.org/1999/xlink" content-type="dwc:verbatimCoordinates" xlink:type="simple"><named-content content-type="geo-json" specific-use="{&#34;type&#34;:&#34;Point&#34;,&#34;coordinates&#34;:[-78.459600,37.242300]}" id="NCID0EQUBK" xlink:type="simple">37.2423 -78.4596</named-content></named-content><sup>5</sup>, 163 m a.s.l. (UMM0059, vii.1976, 1♀, M Farrell, T Martin, <named-content xmlns:xlink="http://www.w3.org/1999/xlink" content-type="dwc:institutional_code" xlink:type="simple">VMNH</named-content>); Rice, Lockett Rd, <named-content xmlns:xlink="http://www.w3.org/1999/xlink" content-type="dwc:verbatimCoordinates" xlink:type="simple"><named-content content-type="geo-json" specific-use="{&#34;type&#34;:&#34;Point&#34;,&#34;coordinates&#34;:[-78.291300,37.275100]}" id="NCID0EBVBK" xlink:type="simple">37.2751 -78.2913</named-content></named-content><sup>5</sup>, 138 m a.s.l. (UMM0026, vi.2005, 1♂, Residents, <named-content xmlns:xlink="http://www.w3.org/1999/xlink" content-type="dwc:institutional_code" xlink:type="simple">VMNH</named-content>); <bold>Prince William Co</bold>: Quantico, <named-content xmlns:xlink="http://www.w3.org/1999/xlink" content-type="dwc:verbatimCoordinates" xlink:type="simple"><named-content content-type="geo-json" specific-use="{&#34;type&#34;:&#34;Point&#34;,&#34;coordinates&#34;:[-77.298000,38.520600]}" id="NCID0EUVBK" xlink:type="simple">38.5206 -77.298</named-content></named-content><sup>1</sup>, 21 m a.s.l. (UMM0331, 7.v.1918, 1♀, VD Bain, <named-content xmlns:xlink="http://www.w3.org/1999/xlink" content-type="dwc:institutional_code" xlink:type="simple">AMNH</named-content>); <bold>Rockbridge Co</bold>: Natural Bridge, <named-content xmlns:xlink="http://www.w3.org/1999/xlink" content-type="dwc:verbatimCoordinates" xlink:type="simple"><named-content content-type="geo-json" specific-use="{&#34;type&#34;:&#34;Point&#34;,&#34;coordinates&#34;:[-79.543300,37.629900]}" id="NCID0EHWBK" xlink:type="simple">37.6299 -79.5433</named-content></named-content><sup>6</sup>, 331 m a.s.l. (UMM0291, v.1884, 1♀, FW Putnam, <named-content xmlns:xlink="http://www.w3.org/1999/xlink" content-type="dwc:institutional_code" xlink:type="simple">AMNH</named-content>); <bold>Russell Co</bold>: <named-content xmlns:xlink="http://www.w3.org/1999/xlink" content-type="dwc:verbatimCoordinates" xlink:type="simple"><named-content content-type="geo-json" specific-use="{&#34;type&#34;:&#34;Point&#34;,&#34;coordinates&#34;:[-82.083700,36.989600]}" id="NCID0E1WBK" xlink:type="simple">36.9896 -82.0837</named-content></named-content><sup>7</sup>, 559 m a.s.l. (UMM0072, vii.1998, 1♀, <named-content xmlns:xlink="http://www.w3.org/1999/xlink" content-type="dwc:institutional_code" xlink:type="simple">VMNH</named-content>); <bold>Virginia Beach Co</bold>: Virginia Beach City, Arctic Circle, <named-content xmlns:xlink="http://www.w3.org/1999/xlink" content-type="dwc:verbatimCoordinates" xlink:type="simple"><named-content content-type="geo-json" specific-use="{&#34;type&#34;:&#34;Point&#34;,&#34;coordinates&#34;:[-75.975400,36.841400]}" id="NCID0ENXBK" xlink:type="simple">36.8414 -75.9754</named-content></named-content><sup>4</sup>, 0 m a.s.l. (UMM0036, vi.1993, 1♀, M Standing, <named-content xmlns:xlink="http://www.w3.org/1999/xlink" content-type="dwc:institutional_code" xlink:type="simple">VMNH</named-content>).</p></tp:treatment-sec></tp:taxon-treatment>
