# Supplementary material for: Taxonomic revision of the New World members of the trapdoor spider genus Ummidia Thorell (Araneae, Mygalomorphae, Halonoproctidae)
Source: Zookeys. 2021 Apr 2;1027:1–165. doi: 10.3897/zookeys.1027.54888 (PMC8035127; doi:10.3897/zookeys.1027.54888)
Supplement: XML Treatment for Ummidia neilgaimani [file zookeys.1027.54888-treatment3.xml]

<!DOCTYPE tp:taxon-treatment
  PUBLIC "-//TaxonX//DTD Taxonomic Treatment Publishing DTD v0 20100105//EN" "tax-treatment-NSO.dtd">
<tp:taxon-treatment xmlns:tp="http://www.plazi.org/taxpub"><tp:treatment-meta><kwd-group><label>Taxon classification</label><kwd><named-content xmlns:xlink="http://www.w3.org/1999/xlink" content-type="kingdom">Animalia</named-content></kwd><kwd><named-content xmlns:xlink="http://www.w3.org/1999/xlink" content-type="order">Araneae</named-content></kwd><kwd><named-content xmlns:xlink="http://www.w3.org/1999/xlink" content-type="family">Halonoproctidae</named-content></kwd></kwd-group><mixed-citation publication-type="journal"><person-group><name><surname>Godwin</surname><given-names>Rebecca L.</given-names></name><name><surname>Bond</surname><given-names>Jason E.</given-names></name></person-group><article-title>Taxonomic revision of the New World members of the trapdoor spider genus <italic><tp:taxon-name><tp:taxon-name-part taxon-name-part-type="genus" reg="Ummidia">Ummidia</tp:taxon-name-part></tp:taxon-name></italic> Thorell (<tp:taxon-name><tp:taxon-name-part taxon-name-part-type="order">Araneae</tp:taxon-name-part></tp:taxon-name>, <tp:taxon-name><tp:taxon-name-part taxon-name-part-type="suborder">Mygalomorphae</tp:taxon-name-part></tp:taxon-name>, <tp:taxon-name><tp:taxon-name-part taxon-name-part-type="family">Halonoproctidae</tp:taxon-name-part></tp:taxon-name>)</article-title><source>Zookeys</source><day>02</day><month>4</month><year>2021</year><volume>1027</volume><fpage>1</fpage><lpage>165</lpage><pub-id pub-id-type="doi">10.3897/zookeys.1027.54888</pub-id></mixed-citation></tp:treatment-meta><tp:nomenclature><tp:taxon-name><object-id xmlns:xlink="http://www.w3.org/1999/xlink" content-type="arpha" xlink:type="simple">CF42CB5F-26FD-5FED-8717-8DF8CD814467</object-id>
              <tp:taxon-name-part taxon-name-part-type="genus" reg="Ummidia">Ummidia</tp:taxon-name-part>
              <tp:taxon-name-part taxon-name-part-type="species" reg="neilgaimani">neilgaimani</tp:taxon-name-part>
              <object-id xmlns:xlink="http://www.w3.org/1999/xlink" content-type="zoobank" xlink:type="simple">http://zoobank.org/0C72F9A2-DBF6-4062-8A32-503369919BDD</object-id>
            </tp:taxon-name><tp:taxon-status xmlns:xlink="http://www.w3.org/1999/xlink" xlink:type="simple">sp. nov.</tp:taxon-status><xref ref-type="fig" rid="F8">Figs 6</xref><xref ref-type="fig" rid="F9">, 7</xref><xref ref-type="fig" rid="F10">, Map 3</xref></tp:nomenclature><tp:treatment-sec sec-type="type material" id="SECID0EPZBK"><title>Type material.</title><p>HOLOTYPE: 1 ♂ (UMM016), from Virginia Western Community College, Roanoke County, Virginia, United States, <named-content xmlns:xlink="http://www.w3.org/1999/xlink" content-type="dwc:verbatimCoordinates" xlink:type="simple"><named-content content-type="geo-json" specific-use="{&#34;type&#34;:&#34;Point&#34;,&#34;coordinates&#34;:[-79.974400,37.246200]}" id="NCID0EYZBK" xlink:type="simple">37.2462 -79.9744</named-content></named-content><sup>4</sup>, 333 m a.s.l., 26.x.1995, coll. MW Donahue, <named-content xmlns:xlink="http://www.w3.org/1999/xlink" content-type="dwc:institutional_code" xlink:type="simple">VMNH</named-content>. PARATYPE: 1 ♀ (UMM240) from Red Oak, Charlotte County, Virginia, United States, <named-content xmlns:xlink="http://www.w3.org/1999/xlink" content-type="dwc:verbatimCoordinates" xlink:type="simple"><named-content content-type="geo-json" specific-use="{&#34;type&#34;:&#34;Point&#34;,&#34;coordinates&#34;:[-78.635600,36.769800]}" id="NCID0EJ1BK" xlink:type="simple">36.7698 -78.6356</named-content></named-content><sup>6</sup>, 140 m a.s.l., 2.v.1968, coll. WW Baker, <named-content xmlns:xlink="http://www.w3.org/1999/xlink" content-type="dwc:institutional_code" xlink:type="simple">AMNH</named-content>.</p></tp:treatment-sec><tp:treatment-sec sec-type="etymology" id="SECID0EX1BK"><title>Etymology.</title><p>The specific epithet is a patronym in honor of Neil Gaiman, author of a number of fantasy and horror books with spider-based characters. In one book, <italic>American Gods</italic>, the main character is tied to the World Tree located “one hour south of Blacksburg,” not far from the type locality of this species.</p></tp:treatment-sec><tp:treatment-sec sec-type="diagnosis" id="SECID0E61BK"><title>Diagnosis.</title><p><italic><tp:taxon-name><tp:taxon-name-part taxon-name-part-type="genus" reg="Ummidia">Ummidia</tp:taxon-name-part> <tp:taxon-name-part taxon-name-part-type="species" reg="neilgaimani">neilgaimani</tp:taxon-name-part></tp:taxon-name></italic> can be differentiated from <italic><tp:taxon-name><tp:taxon-name-part taxon-name-part-type="genus" reg="Ummidia">U.</tp:taxon-name-part> <tp:taxon-name-part taxon-name-part-type="species" reg="audouini">audouini</tp:taxon-name-part></tp:taxon-name></italic> by the presence of a comb on the retrolateral face of tarsus IV, which is less defined than the comb in <italic><tp:taxon-name><tp:taxon-name-part taxon-name-part-type="genus" reg="Ummidia">U.</tp:taxon-name-part> <tp:taxon-name-part taxon-name-part-type="species" reg="rongodwini">rongodwini</tp:taxon-name-part></tp:taxon-name></italic> and <italic><tp:taxon-name><tp:taxon-name-part taxon-name-part-type="genus" reg="Ummidia">U.</tp:taxon-name-part> <tp:taxon-name-part taxon-name-part-type="species" reg="gingoteague">gingoteague</tp:taxon-name-part></tp:taxon-name></italic>. Males can further be distinguished from <italic><tp:taxon-name><tp:taxon-name-part taxon-name-part-type="genus" reg="Ummidia">U.</tp:taxon-name-part> <tp:taxon-name-part taxon-name-part-type="species" reg="gingoteague">gingoteague</tp:taxon-name-part></tp:taxon-name></italic> and <italic><tp:taxon-name><tp:taxon-name-part taxon-name-part-type="genus" reg="Ummidia">U.</tp:taxon-name-part> <tp:taxon-name-part taxon-name-part-type="species" reg="carabivora">carabivora</tp:taxon-name-part></tp:taxon-name></italic> by lacking spines on the prolateral aspect of tibia I and from <italic><tp:taxon-name><tp:taxon-name-part taxon-name-part-type="genus" reg="Ummidia">U.</tp:taxon-name-part> <tp:taxon-name-part taxon-name-part-type="species" reg="rongodwini">rongodwini</tp:taxon-name-part></tp:taxon-name></italic> by lacking a pale dorsal heart patch. Males disperse from September to November.</p><fig id="F10" position="float" orientation="portrait"><object-id xmlns:xlink="http://www.w3.org/1999/xlink" content-type="doi" xlink:type="simple">10.3897/zookeys.1027.54888.map3</object-id><object-id xmlns:xlink="http://www.w3.org/1999/xlink" content-type="arpha" xlink:type="simple">7FE0E865-B2FC-5E86-BBD2-752B49A7286B</object-id><label>Map 3.</label><caption><p>Locality records for eastern United States species.</p></caption><graphic xmlns:xlink="http://www.w3.org/1999/xlink" xlink:href="zookeys-1027-001-g008.jpg" position="float" orientation="portrait" xlink:type="simple" id="oo_527467.jpg"><uri content-type="original_file" xlink:type="simple">https://binary.pensoft.net/fig/527467</uri></graphic></fig></tp:treatment-sec><tp:treatment-sec sec-type="description" id="SECID0E54BK"><title>Description of male holotype.</title><p><italic>Specimen preparation and condition</italic>. Specimen preserved in 80% EtOH. Left palp and leg I removed, in vial with specimen. <italic>General coloration</italic>. Carapace and chelicerae very dusky red 10R 2.5/2, legs proximally dark reddish brown 5YR 3/4, Mt and Tr strong brown 7.5YR 5/8. Abdomen dark grayish brown 10YR 4/2. <italic>Cephalothorax</italic>. Carapace 5.71 long, 5.63 wide. Pars cephalica 3.94 long. Foveal groove procurved, 0.5 long, 1.06 wide. ME on moderate tubercle. <abbrev xmlns:xlink="http://www.w3.org/1999/xlink" xlink:title="Anterior eye row" id="ABBRID0EK5BK" xlink:type="simple">AER</abbrev> procurved. <abbrev xmlns:xlink="http://www.w3.org/1999/xlink" xlink:title="posterior eye row" id="ABBRID0EO5BK" xlink:type="simple">PER</abbrev> slightly recurved. Eye group 0.85 long, 1.46 wide, <abbrev xmlns:xlink="http://www.w3.org/1999/xlink" xlink:title="Anterior median eyes" id="ABBRID0ES5BK" xlink:type="simple">AME</abbrev> 0.36, <abbrev xmlns:xlink="http://www.w3.org/1999/xlink" xlink:title="posterior median eyes" id="ABBRID0EW5BK" xlink:type="simple">PME</abbrev> 0.25, <abbrev xmlns:xlink="http://www.w3.org/1999/xlink" xlink:title="Anterior lateral eyes" id="ABBRID0E15BK" xlink:type="simple">ALE</abbrev> 0.49, <abbrev xmlns:xlink="http://www.w3.org/1999/xlink" xlink:title="posterior lateral eyes" id="ABBRID0E55BK" xlink:type="simple">PLE</abbrev> 0.33. Sternum with posterior fringe, sparsely setose anteriorly, <abbrev xmlns:xlink="http://www.w3.org/1999/xlink" xlink:title="Sternum length" id="ABBRID0EC6BK" xlink:type="simple">STRl</abbrev> 3.18, <abbrev xmlns:xlink="http://www.w3.org/1999/xlink" xlink:title="Sternum width" id="ABBRID0EG6BK" xlink:type="simple">STRw</abbrev> 3.22. Chelicerae with anterior tooth row comprising seven teeth, posterior margin with five teeth. Palpal endites with 20 cuspules spread over proximal half of endite face, lacking distal endite cuspules, <abbrev xmlns:xlink="http://www.w3.org/1999/xlink" xlink:title="Palpal endite width" id="ABBRID0EK6BK" xlink:type="simple">ENDw</abbrev> 1.36, <abbrev xmlns:xlink="http://www.w3.org/1999/xlink" xlink:title="Palpal endite length" id="ABBRID0EO6BK" xlink:type="simple">ENDl</abbrev> 2.34. Labium with five cuspules, <abbrev xmlns:xlink="http://www.w3.org/1999/xlink" xlink:title="Labium width" id="ABBRID0ES6BK" xlink:type="simple">LBw</abbrev> 1.15, <abbrev xmlns:xlink="http://www.w3.org/1999/xlink" xlink:title="Labium length" id="ABBRID0EW6BK" xlink:type="simple">LBl</abbrev> 0.86. Rastellum with many spines on process. Abdomen setose with pale speckles concentrated at apodemes. <italic>Legs</italic>. <abbrev xmlns:xlink="http://www.w3.org/1999/xlink" xlink:title="Femur I length" id="ABBRID0E36BK" xlink:type="simple">F1</abbrev> 5.27; <abbrev xmlns:xlink="http://www.w3.org/1999/xlink" xlink:title="Femur I width" id="ABBRID0EAACK" xlink:type="simple">F1w</abbrev> 1.28; <abbrev xmlns:xlink="http://www.w3.org/1999/xlink" xlink:title="Patella I length" id="ABBRID0EEACK" xlink:type="simple">P1</abbrev> 2.59; <abbrev xmlns:xlink="http://www.w3.org/1999/xlink" xlink:title="Tibia I length" id="ABBRID0EIACK" xlink:type="simple">Ti1</abbrev> 3.4; <abbrev xmlns:xlink="http://www.w3.org/1999/xlink" xlink:title="Metatarsus I length" id="ABBRID0EMACK" xlink:type="simple">Mt1</abbrev> 2.46; <abbrev xmlns:xlink="http://www.w3.org/1999/xlink" xlink:title="Tarsus I length" id="ABBRID0EQACK" xlink:type="simple">Tr1</abbrev> 1.3; <abbrev xmlns:xlink="http://www.w3.org/1999/xlink" xlink:title="Femur III lengthFemur III length" id="ABBRID0EUACK" xlink:type="simple">F3</abbrev> 4.05; <abbrev xmlns:xlink="http://www.w3.org/1999/xlink" xlink:title="Femur III width" id="ABBRID0EYACK" xlink:type="simple">F3w</abbrev> 1.49; <abbrev xmlns:xlink="http://www.w3.org/1999/xlink" xlink:title="Patella III length" id="ABBRID0E3ACK" xlink:type="simple">P3</abbrev> 2.02; <abbrev xmlns:xlink="http://www.w3.org/1999/xlink" xlink:title="Tibia III length" id="ABBRID0EABCK" xlink:type="simple">Ti3</abbrev> 2.34; <abbrev xmlns:xlink="http://www.w3.org/1999/xlink" xlink:title="Saddle length" id="ABBRID0EEBCK" xlink:type="simple">Sd3</abbrev> 1.33; <abbrev xmlns:xlink="http://www.w3.org/1999/xlink" xlink:title="Metatarsus III length" id="ABBRID0EIBCK" xlink:type="simple">Mt3</abbrev> 2.35; <abbrev xmlns:xlink="http://www.w3.org/1999/xlink" xlink:title="Tarsus III length" id="ABBRID0EMBCK" xlink:type="simple">Tr3</abbrev> 1.85; <abbrev xmlns:xlink="http://www.w3.org/1999/xlink" xlink:title="Femur IV length" id="ABBRID0EQBCK" xlink:type="simple">F4</abbrev> 5.37; <abbrev xmlns:xlink="http://www.w3.org/1999/xlink" xlink:title="Femur IV width" id="ABBRID0EUBCK" xlink:type="simple">F4w</abbrev> 1.46; <abbrev xmlns:xlink="http://www.w3.org/1999/xlink" xlink:title="Patella IV length" id="ABBRID0EYBCK" xlink:type="simple">P4</abbrev> 2.28; <abbrev xmlns:xlink="http://www.w3.org/1999/xlink" xlink:title="Tibia IV length" id="ABBRID0E3BCK" xlink:type="simple">Ti4</abbrev> 3.44; <abbrev xmlns:xlink="http://www.w3.org/1999/xlink" xlink:title="Metatarsus IV length" id="ABBRID0EACCK" xlink:type="simple">Mt4</abbrev> 3.62; <abbrev xmlns:xlink="http://www.w3.org/1999/xlink" xlink:title="Tarsus IV length" id="ABBRID0EECCK" xlink:type="simple">Tr4</abbrev> 2.18. Retrolateral face of tarsus IV with sparse comb of long heavy setae and three distinct spinules. Leg I spination pattern: <abbrev xmlns:xlink="http://www.w3.org/1999/xlink" xlink:title="Number of spines on the prolateral" id="ABBRID0EICCK" xlink:type="simple">TSp</abbrev> 0, <abbrev xmlns:xlink="http://www.w3.org/1999/xlink" xlink:title="Number of spines on the proventral" id="ABBRID0EMCCK" xlink:type="simple">TSpv</abbrev> 0, TSrd 0, <abbrev xmlns:xlink="http://www.w3.org/1999/xlink" xlink:title="Number of spines on the retroventral" id="ABBRID0EQCCK" xlink:type="simple">TSr</abbrev> 0, <abbrev xmlns:xlink="http://www.w3.org/1999/xlink" xlink:title="Number of spines on the retroventral" id="ABBRID0EUCCK" xlink:type="simple">TSrv</abbrev> 8, <abbrev xmlns:xlink="http://www.w3.org/1999/xlink" xlink:title="Number of spines on the prolateral" id="ABBRID0EYCCK" xlink:type="simple">MtSp</abbrev> 2, <abbrev xmlns:xlink="http://www.w3.org/1999/xlink" xlink:title="Number of spines on the retrolateral faces of the metatarsus I" id="ABBRID0E3CCK" xlink:type="simple">MtSr</abbrev> 6, <abbrev xmlns:xlink="http://www.w3.org/1999/xlink" xlink:title="Number of spines on the prolateral" id="ABBRID0EADCK" xlink:type="simple">TrSp</abbrev> 2, <abbrev xmlns:xlink="http://www.w3.org/1999/xlink" xlink:title="Number of spines on the retrolateral faces of the tarsus I" id="ABBRID0EEDCK" xlink:type="simple">TrSr</abbrev> 6. <italic>Pedipalps</italic>. <abbrev xmlns:xlink="http://www.w3.org/1999/xlink" xlink:title="Palpal tibia length" id="ABBRID0EKDCK" xlink:type="simple">PTl</abbrev> 2.84, <abbrev xmlns:xlink="http://www.w3.org/1999/xlink" xlink:title="Palpal tibia width" id="ABBRID0EODCK" xlink:type="simple">PTw</abbrev> 1.07, <abbrev xmlns:xlink="http://www.w3.org/1999/xlink" xlink:title="Bulb length" id="ABBRID0ESDCK" xlink:type="simple">Bl</abbrev> 2.24. Embolus evenly curved.</p><fig id="F8" position="float" orientation="portrait"><object-id xmlns:xlink="http://www.w3.org/1999/xlink" content-type="doi" xlink:type="simple">10.3897/zookeys.1027.54888.figure6</object-id><object-id xmlns:xlink="http://www.w3.org/1999/xlink" content-type="arpha" xlink:type="simple">0A21C8AD-BBF1-5CA5-8374-9DC280C0279C</object-id><label>Figure 6.</label><caption><p><italic><tp:taxon-name><tp:taxon-name-part taxon-name-part-type="genus" reg="Ummidia">Ummidia</tp:taxon-name-part> <tp:taxon-name-part taxon-name-part-type="species" reg="neilgaimani">neilgaimani</tp:taxon-name-part></tp:taxon-name></italic> sp. nov. from Roanoke Co., Virginia. <bold>A</bold> male habitus illustration UMM016 <bold>B</bold> female habitus illustration UMM240. Scale bars: 4.0 mm.</p></caption><graphic xmlns:xlink="http://www.w3.org/1999/xlink" xlink:href="zookeys-1027-001-g009.jpg" position="float" orientation="portrait" xlink:type="simple" id="oo_527468.jpg"><uri content-type="original_file" xlink:type="simple">https://binary.pensoft.net/fig/527468</uri></graphic></fig></tp:treatment-sec><tp:treatment-sec sec-type="variation" id="SECID0ESECK"><title>Variation, males</title><p><bold>(n = 16).</bold><abbrev xmlns:xlink="http://www.w3.org/1999/xlink" xlink:title="Carapace length" id="ABBRID0E1ECK" xlink:type="simple">CL</abbrev> 4.5–6.37, 5.51±0.15; <abbrev xmlns:xlink="http://www.w3.org/1999/xlink" xlink:title="Carapace width" id="ABBRID0E5ECK" xlink:type="simple">CW</abbrev> 4.66–6.4, 5.51±0.13; <abbrev xmlns:xlink="http://www.w3.org/1999/xlink" xlink:title="Caput length" id="ABBRID0ECFCK" xlink:type="simple">Cap</abbrev> 0.9–4.43, 3.58±0.2; <abbrev xmlns:xlink="http://www.w3.org/1999/xlink" xlink:title="Palpal endite length" id="ABBRID0EGFCK" xlink:type="simple">ENDl</abbrev> 0.65–1.48, 0.84±0.05; <abbrev xmlns:xlink="http://www.w3.org/1999/xlink" xlink:title="Palpal endite width" id="ABBRID0EKFCK" xlink:type="simple">ENDw</abbrev> 1.17–4.03, 1.51±0.17; <abbrev xmlns:xlink="http://www.w3.org/1999/xlink" xlink:title="Sternum length" id="ABBRID0EOFCK" xlink:type="simple">STRl</abbrev> 2.62–3.6, 3.16±0.07; <abbrev xmlns:xlink="http://www.w3.org/1999/xlink" xlink:title="Sternum width" id="ABBRID0ESFCK" xlink:type="simple">STRw</abbrev> 2.59–3.41, 3.04±0.06; <abbrev xmlns:xlink="http://www.w3.org/1999/xlink" xlink:title="Labium length" id="ABBRID0EWFCK" xlink:type="simple">LBl</abbrev> 0.7–1.01, 0.85±0.03; <abbrev xmlns:xlink="http://www.w3.org/1999/xlink" xlink:title="Labium width" id="ABBRID0E1FCK" xlink:type="simple">LBw</abbrev> 0.93–1.3, 1.09±0.03; <abbrev xmlns:xlink="http://www.w3.org/1999/xlink" xlink:title="Femur I length" id="ABBRID0E5FCK" xlink:type="simple">F1</abbrev> 4.38–5.93, 5.03±0.12; <abbrev xmlns:xlink="http://www.w3.org/1999/xlink" xlink:title="Femur I width" id="ABBRID0ECGCK" xlink:type="simple">F1w</abbrev> 1.03–1.43, 1.25±0.03; <abbrev xmlns:xlink="http://www.w3.org/1999/xlink" xlink:title="Patella I length" id="ABBRID0EGGCK" xlink:type="simple">P1</abbrev> 2.06–2.81, 2.47±0.06; <abbrev xmlns:xlink="http://www.w3.org/1999/xlink" xlink:title="Tibia I length" id="ABBRID0EKGCK" xlink:type="simple">Ti1</abbrev> 2.8–3.83, 3.26±0.08; <abbrev xmlns:xlink="http://www.w3.org/1999/xlink" xlink:title="Metatarsus I length" id="ABBRID0EOGCK" xlink:type="simple">Mt1</abbrev> 1.8–2.69, 2.26±0.06; <abbrev xmlns:xlink="http://www.w3.org/1999/xlink" xlink:title="Tarsus I length" id="ABBRID0ESGCK" xlink:type="simple">Tr1</abbrev> 1.02–1.4, 1.26±0.03; <abbrev xmlns:xlink="http://www.w3.org/1999/xlink" xlink:title="Femur III lengthFemur III length" id="ABBRID0EWGCK" xlink:type="simple">F3</abbrev> 3.23–4.46, 3.83±0.09; <abbrev xmlns:xlink="http://www.w3.org/1999/xlink" xlink:title="Femur III width" id="ABBRID0E1GCK" xlink:type="simple">F3w</abbrev> 1.19–1.68, 1.47±0.04; <abbrev xmlns:xlink="http://www.w3.org/1999/xlink" xlink:title="Patella III length" id="ABBRID0E5GCK" xlink:type="simple">P3</abbrev> 1.69–2.29, 1.94±0.05; <abbrev xmlns:xlink="http://www.w3.org/1999/xlink" xlink:title="Tibia III length" id="ABBRID0ECHCK" xlink:type="simple">Ti3</abbrev> 1.79–2.64, 2.25±0.06; <abbrev xmlns:xlink="http://www.w3.org/1999/xlink" xlink:title="Metatarsus III length" id="ABBRID0EGHCK" xlink:type="simple">Mt3</abbrev> 1.83–2.55, 2.11±0.05; <abbrev xmlns:xlink="http://www.w3.org/1999/xlink" xlink:title="Tarsus III length" id="ABBRID0EKHCK" xlink:type="simple">Tr3</abbrev> 1.48–1.92, 1.72±0.03; <abbrev xmlns:xlink="http://www.w3.org/1999/xlink" xlink:title="Femur IV length" id="ABBRID0EOHCK" xlink:type="simple">F4</abbrev> 4.12–6.16, 5.04±0.13; <abbrev xmlns:xlink="http://www.w3.org/1999/xlink" xlink:title="Femur IV width" id="ABBRID0ESHCK" xlink:type="simple">F4w</abbrev> 1.16–1.6, 1.38±0.03; <abbrev xmlns:xlink="http://www.w3.org/1999/xlink" xlink:title="Patella IV length" id="ABBRID0EWHCK" xlink:type="simple">P4</abbrev> 1.94–2.62, 2.21±0.05; <abbrev xmlns:xlink="http://www.w3.org/1999/xlink" xlink:title="Tibia IV length" id="ABBRID0E1HCK" xlink:type="simple">Ti4</abbrev> 2.59–3.87, 3.26±0.09; <abbrev xmlns:xlink="http://www.w3.org/1999/xlink" xlink:title="Metatarsus IV length" id="ABBRID0E5HCK" xlink:type="simple">Mt4</abbrev> 2.77–3.95, 3.41±0.08; <abbrev xmlns:xlink="http://www.w3.org/1999/xlink" xlink:title="Tarsus IV length" id="ABBRID0ECICK" xlink:type="simple">Tr4</abbrev> 1.48–2.4, 2.06±0.06; <abbrev xmlns:xlink="http://www.w3.org/1999/xlink" xlink:title="Number of spines on the prolateral" id="ABBRID0EGICK" xlink:type="simple">TSp</abbrev> 0–1, 0.06±0.06; <abbrev xmlns:xlink="http://www.w3.org/1999/xlink" xlink:title="Number of spines on the proventral" id="ABBRID0EKICK" xlink:type="simple">TSpv</abbrev> 0–1, 0.13±0.09; <abbrev xmlns:xlink="http://www.w3.org/1999/xlink" xlink:title="Number of spines on the retroventral" id="ABBRID0EOICK" xlink:type="simple">TSr</abbrev> 0–1, 0.13±0.09; <abbrev xmlns:xlink="http://www.w3.org/1999/xlink" xlink:title="Number of spines on the retroventral" id="ABBRID0ESICK" xlink:type="simple">TSrv</abbrev> 5–9, 7.5±0.29; <abbrev xmlns:xlink="http://www.w3.org/1999/xlink" xlink:title="Palpal tibia length" id="ABBRID0EWICK" xlink:type="simple">PTl</abbrev> 2.38–3.05, 2.68±0.06; <abbrev xmlns:xlink="http://www.w3.org/1999/xlink" xlink:title="Palpal tibia width" id="ABBRID0E1ICK" xlink:type="simple">PTw</abbrev> 0.9–1.18, 1.04±0.02; BL 1.83–4.41, 2.23±0.15.</p></tp:treatment-sec><tp:treatment-sec sec-type="description" id="SECID0E5ICK"><title>Description of female paratype.</title><p><italic>Specimen preparation and condition</italic>. Specimen preserved in 80% EtOH. Spermathecae removed, cleared, in vial with specimen. <italic>General coloration</italic>. Carapace, chelicerae, and legs reddish brown 5YR 4/4. Abdomen brown 7.5YR 4/2, spinnerets brownish yellow 10YR 6/6. <italic>Cephalothorax</italic>. Carapace 6.28 long, 5.81 wide. Pars cephalica 4.11 long. Foveal groove procurved, 0.54 long, 1.26 wide. Eye tubercle low, under ME. <abbrev xmlns:xlink="http://www.w3.org/1999/xlink" xlink:title="Anterior eye row" id="ABBRID0EKJCK" xlink:type="simple">AER</abbrev> procurved <abbrev xmlns:xlink="http://www.w3.org/1999/xlink" xlink:title="posterior eye row" id="ABBRID0EOJCK" xlink:type="simple">PER</abbrev> slightly procurved. Eye group 0.82 long, 1.46 wide, <abbrev xmlns:xlink="http://www.w3.org/1999/xlink" xlink:title="Anterior median eyes" id="ABBRID0ESJCK" xlink:type="simple">AME</abbrev> 0.34, <abbrev xmlns:xlink="http://www.w3.org/1999/xlink" xlink:title="posterior median eyes" id="ABBRID0EWJCK" xlink:type="simple">PME</abbrev> 0.25, <abbrev xmlns:xlink="http://www.w3.org/1999/xlink" xlink:title="Anterior lateral eyes" id="ABBRID0E1JCK" xlink:type="simple">ALE</abbrev> 0.44, <abbrev xmlns:xlink="http://www.w3.org/1999/xlink" xlink:title="posterior lateral eyes" id="ABBRID0E5JCK" xlink:type="simple">PLE</abbrev> 0.31. Sternum sparsely setose around outer edges, <abbrev xmlns:xlink="http://www.w3.org/1999/xlink" xlink:title="Sternum length" id="ABBRID0ECKCK" xlink:type="simple">STRl</abbrev> 3.53, <abbrev xmlns:xlink="http://www.w3.org/1999/xlink" xlink:title="Sternum width" id="ABBRID0EGKCK" xlink:type="simple">STRw</abbrev> 3.39. Chelicerae with anterior row comprising eight teeth, posterior margin with seven teeth. Palpal endites with 27 cuspules spread across proximal half of endite and 37 cuspules distally; equal in size to proximal cuspules anteriorly, smaller posteriorly, <abbrev xmlns:xlink="http://www.w3.org/1999/xlink" xlink:title="Palpal endite width" id="ABBRID0EKKCK" xlink:type="simple">ENDw</abbrev> 1.29, <abbrev xmlns:xlink="http://www.w3.org/1999/xlink" xlink:title="Palpal endite length" id="ABBRID0EOKCK" xlink:type="simple">ENDl</abbrev> 2.37. Labium with row of four cuspules, <abbrev xmlns:xlink="http://www.w3.org/1999/xlink" xlink:title="Labium width" id="ABBRID0ESKCK" xlink:type="simple">LBw</abbrev> 1.21, <abbrev xmlns:xlink="http://www.w3.org/1999/xlink" xlink:title="Labium length" id="ABBRID0EWKCK" xlink:type="simple">LBl</abbrev> 0.93. Rastellum with many strong spines on process and up cheliceral face. <italic>Abdomen</italic>. Evenly setose with pale speckles concentrated at apodemes. <italic>Legs</italic>. <abbrev xmlns:xlink="http://www.w3.org/1999/xlink" xlink:title="Femur I length" id="ABBRID0E5KCK" xlink:type="simple">F1</abbrev> 3.72; <abbrev xmlns:xlink="http://www.w3.org/1999/xlink" xlink:title="Femur I width" id="ABBRID0ECLCK" xlink:type="simple">F1w</abbrev> 1.38; <abbrev xmlns:xlink="http://www.w3.org/1999/xlink" xlink:title="Patella I length" id="ABBRID0EGLCK" xlink:type="simple">P1</abbrev> 2.32; <abbrev xmlns:xlink="http://www.w3.org/1999/xlink" xlink:title="Tibia I length" id="ABBRID0EKLCK" xlink:type="simple">Ti1</abbrev> 2.17; <abbrev xmlns:xlink="http://www.w3.org/1999/xlink" xlink:title="Metatarsus I length" id="ABBRID0EOLCK" xlink:type="simple">Mt1</abbrev> 1.43; <abbrev xmlns:xlink="http://www.w3.org/1999/xlink" xlink:title="Tarsus I length" id="ABBRID0ESLCK" xlink:type="simple">Tr1</abbrev> 0.92; <abbrev xmlns:xlink="http://www.w3.org/1999/xlink" xlink:title="Femur III lengthFemur III length" id="ABBRID0EWLCK" xlink:type="simple">F3</abbrev> 3.15; <abbrev xmlns:xlink="http://www.w3.org/1999/xlink" xlink:title="Femur III width" id="ABBRID0E1LCK" xlink:type="simple">F3w</abbrev> 1.71; <abbrev xmlns:xlink="http://www.w3.org/1999/xlink" xlink:title="Patella III length" id="ABBRID0E5LCK" xlink:type="simple">P3</abbrev> 1.96; <abbrev xmlns:xlink="http://www.w3.org/1999/xlink" xlink:title="Tibia III length" id="ABBRID0ECMCK" xlink:type="simple">Ti3</abbrev> 1.88, <abbrev xmlns:xlink="http://www.w3.org/1999/xlink" xlink:title="Saddle length" id="ABBRID0EGMCK" xlink:type="simple">Sd3</abbrev> 1.08; <abbrev xmlns:xlink="http://www.w3.org/1999/xlink" xlink:title="Metatarsus III length" id="ABBRID0EKMCK" xlink:type="simple">Mt3</abbrev> 1.49; <abbrev xmlns:xlink="http://www.w3.org/1999/xlink" xlink:title="Tarsus III length" id="ABBRID0EOMCK" xlink:type="simple">Tr3</abbrev> 1.24; <abbrev xmlns:xlink="http://www.w3.org/1999/xlink" xlink:title="Femur IV length" id="ABBRID0ESMCK" xlink:type="simple">F4</abbrev> 4.37; <abbrev xmlns:xlink="http://www.w3.org/1999/xlink" xlink:title="Femur IV width" id="ABBRID0EWMCK" xlink:type="simple">F4w</abbrev> 1.69; <abbrev xmlns:xlink="http://www.w3.org/1999/xlink" xlink:title="Patella IV length" id="ABBRID0E1MCK" xlink:type="simple">P4</abbrev> 2.27; <abbrev xmlns:xlink="http://www.w3.org/1999/xlink" xlink:title="Tibia IV length" id="ABBRID0E5MCK" xlink:type="simple">Ti4</abbrev> 2.43; <abbrev xmlns:xlink="http://www.w3.org/1999/xlink" xlink:title="Metatarsus IV length" id="ABBRID0ECNCK" xlink:type="simple">Mt4</abbrev> 2.45; <abbrev xmlns:xlink="http://www.w3.org/1999/xlink" xlink:title="Tarsus IV length" id="ABBRID0EGNCK" xlink:type="simple">Tr4</abbrev> 1.26. Retrolateral face tarsus IV with poorly defined comb with doubled setae medially and short row of even heavy setae distally. <italic>Pedipalps</italic>. <abbrev xmlns:xlink="http://www.w3.org/1999/xlink" xlink:title="Palp femur length" id="ABBRID0EMNCK" xlink:type="simple">PF</abbrev> 3.34, <abbrev xmlns:xlink="http://www.w3.org/1999/xlink" xlink:title="Palp patella length" id="ABBRID0EQNCK" xlink:type="simple">PP</abbrev> 1.84, <abbrev xmlns:xlink="http://www.w3.org/1999/xlink" xlink:title="Palp tibia length" id="ABBRID0EUNCK" xlink:type="simple">PTi</abbrev> 1.95, <abbrev xmlns:xlink="http://www.w3.org/1999/xlink" xlink:title="Palp tarsus length" id="ABBRID0EYNCK" xlink:type="simple">PTr</abbrev> 1.89. Spermathecae tilted medially with distal medial bend; bulbs facing anteriorly.</p><fig id="F9" position="float" orientation="portrait"><object-id xmlns:xlink="http://www.w3.org/1999/xlink" content-type="doi" xlink:type="simple">10.3897/zookeys.1027.54888.figure7</object-id><object-id xmlns:xlink="http://www.w3.org/1999/xlink" content-type="arpha" xlink:type="simple">892CF942-642D-5777-B928-B0C90C1C98E6</object-id><label>Figure 7.</label><caption><p><italic><tp:taxon-name><tp:taxon-name-part taxon-name-part-type="genus" reg="Ummidia">Ummidia</tp:taxon-name-part> <tp:taxon-name-part taxon-name-part-type="species" reg="neilgaimani">neilgaimani</tp:taxon-name-part></tp:taxon-name></italic> sp. nov. from Roanoke Co., Virginia <bold>A–D</bold> male holotype (UMM016) <bold>A</bold> prolateral aspect, leg I <bold>B</bold> retrolateral aspect, leg I <bold>C</bold> line drawings, leg I prolateral and retrolateral aspects <bold>D</bold> retrolateral aspect, pedipalp <bold>E</bold> cleared spermathecae female paratype (UMM240). Scale bars: 1.0 mm.</p></caption><graphic xmlns:xlink="http://www.w3.org/1999/xlink" xlink:href="zookeys-1027-001-g010.jpg" position="float" orientation="portrait" xlink:type="simple" id="oo_527469.jpg"><uri content-type="original_file" xlink:type="simple">https://binary.pensoft.net/fig/527469</uri></graphic></fig></tp:treatment-sec><tp:treatment-sec sec-type="variation" id="SECID0EAPCK"><title>Variation, females</title><p><bold>(n = 9).</bold><abbrev xmlns:xlink="http://www.w3.org/1999/xlink" xlink:title="Carapace length" id="ABBRID0EIPCK" xlink:type="simple">CL</abbrev> 4.51–7.99, 6.3±0.32; <abbrev xmlns:xlink="http://www.w3.org/1999/xlink" xlink:title="Carapace width" id="ABBRID0EMPCK" xlink:type="simple">CW</abbrev> 4.24–8.08, 6.27±0.37; <abbrev xmlns:xlink="http://www.w3.org/1999/xlink" xlink:title="Caput length" id="ABBRID0EQPCK" xlink:type="simple">Cap</abbrev> 3.17–5.55, 4.41±0.22; <abbrev xmlns:xlink="http://www.w3.org/1999/xlink" xlink:title="Palpal endite length" id="ABBRID0EUPCK" xlink:type="simple">ENDl</abbrev> 0.6–1.15, 0.9±0.05; <abbrev xmlns:xlink="http://www.w3.org/1999/xlink" xlink:title="Palpal endite width" id="ABBRID0EYPCK" xlink:type="simple">ENDw</abbrev> 1.07–1.94, 1.55±0.08; <abbrev xmlns:xlink="http://www.w3.org/1999/xlink" xlink:title="Sternum length" id="ABBRID0E3PCK" xlink:type="simple">STRl</abbrev> 2.47–5.13, 3.78±0.28; <abbrev xmlns:xlink="http://www.w3.org/1999/xlink" xlink:title="Sternum width" id="ABBRID0EAQCK" xlink:type="simple">STRw</abbrev> 2.56–4.96, 3.82±0.23; <abbrev xmlns:xlink="http://www.w3.org/1999/xlink" xlink:title="Labium length" id="ABBRID0EEQCK" xlink:type="simple">LBl</abbrev> 0.62–1.37, 1.04±0.07; <abbrev xmlns:xlink="http://www.w3.org/1999/xlink" xlink:title="Labium width" id="ABBRID0EIQCK" xlink:type="simple">LBw</abbrev> 1.09–1.88, 1.45±0.08; <abbrev xmlns:xlink="http://www.w3.org/1999/xlink" xlink:title="Femur I length" id="ABBRID0EMQCK" xlink:type="simple">F1</abbrev> 2.9–4.94, 4.17±0.22; <abbrev xmlns:xlink="http://www.w3.org/1999/xlink" xlink:title="Femur I width" id="ABBRID0EQQCK" xlink:type="simple">F1w</abbrev> 1.06–1.98, 1.47±0.08; <abbrev xmlns:xlink="http://www.w3.org/1999/xlink" xlink:title="Patella I length" id="ABBRID0EUQCK" xlink:type="simple">P1</abbrev> 1.72–3.41, 2.6±0.16; <abbrev xmlns:xlink="http://www.w3.org/1999/xlink" xlink:title="Tibia I length" id="ABBRID0EYQCK" xlink:type="simple">Ti1</abbrev> 1.51–3.1, 2.44±0.16; <abbrev xmlns:xlink="http://www.w3.org/1999/xlink" xlink:title="Metatarsus I length" id="ABBRID0E3QCK" xlink:type="simple">Mt1</abbrev> 1.15–2.31, 1.73±0.12; <abbrev xmlns:xlink="http://www.w3.org/1999/xlink" xlink:title="Tarsus I length" id="ABBRID0EARCK" xlink:type="simple">Tr1</abbrev> 0.65–1.27, 1±0.06; <abbrev xmlns:xlink="http://www.w3.org/1999/xlink" xlink:title="Femur III lengthFemur III length" id="ABBRID0EERCK" xlink:type="simple">F3</abbrev> 2.38–4.36, 3.58±0.2; <abbrev xmlns:xlink="http://www.w3.org/1999/xlink" xlink:title="Femur III width" id="ABBRID0EIRCK" xlink:type="simple">F3w</abbrev> 1.26–2.31, 1.85±0.1; <abbrev xmlns:xlink="http://www.w3.org/1999/xlink" xlink:title="Patella III length" id="ABBRID0EMRCK" xlink:type="simple">P3</abbrev> 1.47–2.86, 2.26±0.14; <abbrev xmlns:xlink="http://www.w3.org/1999/xlink" xlink:title="Tibia III length" id="ABBRID0EQRCK" xlink:type="simple">Ti3</abbrev> 1.28–2.62, 1.99±0.13; <abbrev xmlns:xlink="http://www.w3.org/1999/xlink" xlink:title="Metatarsus III length" id="ABBRID0EURCK" xlink:type="simple">Mt3</abbrev> 1.1–2.12, 1.69±0.11; <abbrev xmlns:xlink="http://www.w3.org/1999/xlink" xlink:title="Tarsus III length" id="ABBRID0EYRCK" xlink:type="simple">Tr3</abbrev> 0.97–1.83, 1.41±0.09; <abbrev xmlns:xlink="http://www.w3.org/1999/xlink" xlink:title="Femur IV length" id="ABBRID0E3RCK" xlink:type="simple">F4</abbrev> 3.23–5.5, 4.65±0.23; <abbrev xmlns:xlink="http://www.w3.org/1999/xlink" xlink:title="Femur IV width" id="ABBRID0EASCK" xlink:type="simple">F4w</abbrev> 1.3–2.32, 1.81±0.09; <abbrev xmlns:xlink="http://www.w3.org/1999/xlink" xlink:title="Patella IV length" id="ABBRID0EESCK" xlink:type="simple">P4</abbrev> 1.69–3.12, 2.48±0.14; <abbrev xmlns:xlink="http://www.w3.org/1999/xlink" xlink:title="Tibia IV length" id="ABBRID0EISCK" xlink:type="simple">Ti4</abbrev> 1.75–3.43, 2.6±0.16; <abbrev xmlns:xlink="http://www.w3.org/1999/xlink" xlink:title="Metatarsus IV length" id="ABBRID0EMSCK" xlink:type="simple">Mt4</abbrev> 1.77–3.3, 2.63±0.15; <abbrev xmlns:xlink="http://www.w3.org/1999/xlink" xlink:title="Tarsus IV length" id="ABBRID0EQSCK" xlink:type="simple">Tr4</abbrev> 1.01–1.58, 1.35±0.07; <abbrev xmlns:xlink="http://www.w3.org/1999/xlink" xlink:title="Palp femur length" id="ABBRID0EUSCK" xlink:type="simple">PF</abbrev> 2.48–4.65, 3.83±0.24; <abbrev xmlns:xlink="http://www.w3.org/1999/xlink" xlink:title="Palp patella length" id="ABBRID0EYSCK" xlink:type="simple">PP</abbrev> 1.45–2.86, 2.16±0.14; <abbrev xmlns:xlink="http://www.w3.org/1999/xlink" xlink:title="Palp tibia length" id="ABBRID0E3SCK" xlink:type="simple">PTi</abbrev> 1.35–3.04, 2.28±0.17; <abbrev xmlns:xlink="http://www.w3.org/1999/xlink" xlink:title="Palp tarsus length" id="ABBRID0EATCK" xlink:type="simple">PTr</abbrev> 1.46–2.7, 2.13±0.13.</p></tp:treatment-sec><tp:treatment-sec sec-type="material" id="SECID0EETCK"><title>Material examined.</title><p><bold>United States: North Carolina: Clay Co</bold>: Hayesville, <named-content xmlns:xlink="http://www.w3.org/1999/xlink" content-type="dwc:verbatimCoordinates" xlink:type="simple"><named-content content-type="geo-json" specific-use="{&#34;type&#34;:&#34;Point&#34;,&#34;coordinates&#34;:[-83.817900,35.046100]}" id="NCID0EPTCK" xlink:type="simple">35.0461 -83.8179</named-content></named-content><sup>6</sup>, 576 m a.s.l. (UMM0277, 20.x.1911, 1♀, AF Archer, <named-content xmlns:xlink="http://www.w3.org/1999/xlink" content-type="dwc:institutional_code" xlink:type="simple">AMNH</named-content>); <bold>Durham Co</bold>: Gate 3, Duke Forest, 1,000ft on N from 751, <named-content xmlns:xlink="http://www.w3.org/1999/xlink" content-type="dwc:verbatimCoordinates" xlink:type="simple"><named-content content-type="geo-json" specific-use="{&#34;type&#34;:&#34;Point&#34;,&#34;coordinates&#34;:[-78.942900,35.981300]}" id="NCID0ECUCK" xlink:type="simple">35.9813 -78.9429</named-content></named-content><sup>4</sup>, 104 m a.s.l. (UMM0424, 7.xi.1963, 1♂, JW Berry, <named-content xmlns:xlink="http://www.w3.org/1999/xlink" content-type="dwc:institutional_code" xlink:type="simple">AMNH</named-content>); <bold>Wake Co</bold>: 2.8 mi SSW of Garner, <named-content xmlns:xlink="http://www.w3.org/1999/xlink" content-type="dwc:verbatimCoordinates" xlink:type="simple"><named-content content-type="geo-json" specific-use="{&#34;type&#34;:&#34;Point&#34;,&#34;coordinates&#34;:[-78.579700,35.681500]}" id="NCID0EVUCK" xlink:type="simple">35.6815 -78.5797</named-content></named-content><sup>5</sup>, 105 m a.s.l. (UMM0113, 22.xi.1996, 1♂, AL Braswell, NCSM); Raleigh, <named-content xmlns:xlink="http://www.w3.org/1999/xlink" content-type="dwc:verbatimCoordinates" xlink:type="simple"><named-content content-type="geo-json" specific-use="{&#34;type&#34;:&#34;Point&#34;,&#34;coordinates&#34;:[-78.638300,35.771300]}" id="NCID0E5UCK" xlink:type="simple">35.7713 -78.6383</named-content></named-content><sup>6</sup>, 96 m a.s.l. (UMM0145, 29.xii.1903, 1♀, CUNHC); Chapel Hill, <named-content xmlns:xlink="http://www.w3.org/1999/xlink" content-type="dwc:verbatimCoordinates" xlink:type="simple"><named-content content-type="geo-json" specific-use="{&#34;type&#34;:&#34;Point&#34;,&#34;coordinates&#34;:[-79.055800,35.913100]}" id="NCID0EHVCK" xlink:type="simple">35.9131 -79.0558</named-content></named-content><sup>6</sup>, 145 m a.s.l. (UMM0146, 6.iii.1886, 1♀, GF Atkinson, CUNHC); <bold>South Carolina</bold>: Sumter National Forest, <named-content xmlns:xlink="http://www.w3.org/1999/xlink" content-type="dwc:verbatimCoordinates" xlink:type="simple"><named-content content-type="geo-json" specific-use="{&#34;type&#34;:&#34;Point&#34;,&#34;coordinates&#34;:[-82.245900,34.004000]}" id="NCID0ESVCK" xlink:type="simple">34.004 -82.2459</named-content></named-content><sup>7</sup>, 152 m a.s.l. (AUMS24767, 6.x.2017, 1♀, D Hennen, <abbrev xmlns:xlink="http://www.w3.org/1999/xlink" xlink:title="Bohart Museum of Entomology; University of California" id="ABBRID0EYVCK" xlink:type="simple">BME</abbrev>); <bold>Virginia: Caroline Co</bold>: Fort A. P. Hill, <named-content xmlns:xlink="http://www.w3.org/1999/xlink" content-type="dwc:verbatimCoordinates" xlink:type="simple"><named-content content-type="geo-json" specific-use="{&#34;type&#34;:&#34;Point&#34;,&#34;coordinates&#34;:[-77.275900,38.118300]}" id="NCID0EBWCK" xlink:type="simple">38.1183 -77.2759</named-content></named-content><sup>6</sup>, 41 m a.s.l. (UMM0093, 4–6.x.1997, 1♂, <named-content xmlns:xlink="http://www.w3.org/1999/xlink" content-type="dwc:institutional_code" xlink:type="simple">VMNH</named-content>); <bold>Charlotte Co</bold>: Red Oak, <named-content xmlns:xlink="http://www.w3.org/1999/xlink" content-type="dwc:verbatimCoordinates" xlink:type="simple"><named-content content-type="geo-json" specific-use="{&#34;type&#34;:&#34;Point&#34;,&#34;coordinates&#34;:[-78.635600,36.769800]}" id="NCID0EUWCK" xlink:type="simple">36.7698 -78.6356</named-content></named-content><sup>6</sup>, 140 m a.s.l. (UMM0240, 2.v.1968, 1♀, WW Baker, <named-content xmlns:xlink="http://www.w3.org/1999/xlink" content-type="dwc:institutional_code" xlink:type="simple">AMNH</named-content>); <bold>Chesapeake Co</bold>: Chesapeake City, Fentress NALF, Pocaty Creek, <named-content xmlns:xlink="http://www.w3.org/1999/xlink" content-type="dwc:verbatimCoordinates" xlink:type="simple"><named-content content-type="geo-json" specific-use="{&#34;type&#34;:&#34;Point&#34;,&#34;coordinates&#34;:[-76.196800,36.701800]}" id="NCID0EHXCK" xlink:type="simple">36.7018 -76.1968</named-content></named-content><sup>6</sup>, 6 m a.s.l. (UMM0005, 13.x.1989, 1♂, KA Buhlmann, <named-content xmlns:xlink="http://www.w3.org/1999/xlink" content-type="dwc:institutional_code" xlink:type="simple">VMNH</named-content>); (UMM0035, 21.ix.1989, 1♂, <named-content xmlns:xlink="http://www.w3.org/1999/xlink" content-type="dwc:institutional_code" xlink:type="simple">VMNH</named-content>); (UMM0086, 5.i.1990, 1♂, <named-content xmlns:xlink="http://www.w3.org/1999/xlink" content-type="dwc:institutional_code" xlink:type="simple">VMNH</named-content>); <named-content xmlns:xlink="http://www.w3.org/1999/xlink" content-type="dwc:verbatimCoordinates" xlink:type="simple"><named-content content-type="geo-json" specific-use="{&#34;type&#34;:&#34;Point&#34;,&#34;coordinates&#34;:[-76.196800,36.701800]}" id="NCID0EIYCK" xlink:type="simple">36.7018 -76.1968</named-content></named-content><sup>6</sup>, 6 m a.s.l. (UMM0029, 24.xi.1989, 1♂, <named-content xmlns:xlink="http://www.w3.org/1999/xlink" content-type="dwc:institutional_code" xlink:type="simple">VMNH</named-content>); <bold>Cumberland Co</bold>: 2km SSW of Columbia, <named-content xmlns:xlink="http://www.w3.org/1999/xlink" content-type="dwc:verbatimCoordinates" xlink:type="simple"><named-content content-type="geo-json" specific-use="{&#34;type&#34;:&#34;Point&#34;,&#34;coordinates&#34;:[-78.172300,37.736500]}" id="NCID0E2YCK" xlink:type="simple">37.7365 -78.1723</named-content></named-content><sup>5</sup>, 103 m a.s.l. (UMM0069, 16.xi.1989, 1♂, JC Mitchell, <named-content xmlns:xlink="http://www.w3.org/1999/xlink" content-type="dwc:institutional_code" xlink:type="simple">VMNH</named-content>); (UMM0001, 1♂, <named-content xmlns:xlink="http://www.w3.org/1999/xlink" content-type="dwc:institutional_code" xlink:type="simple">VMNH</named-content>); (UMM0092, 19.x.1989, 1♂, <named-content xmlns:xlink="http://www.w3.org/1999/xlink" content-type="dwc:institutional_code" xlink:type="simple">VMNH</named-content>); (UMM0095, 21.ix.1989, 1♂, <named-content xmlns:xlink="http://www.w3.org/1999/xlink" content-type="dwc:institutional_code" xlink:type="simple">VMNH</named-content>); (UMM0078, 1♂, JC Mitchell, <named-content xmlns:xlink="http://www.w3.org/1999/xlink" content-type="dwc:institutional_code" xlink:type="simple">VMNH</named-content>); 5.5 km SSW of Columbia, <named-content xmlns:xlink="http://www.w3.org/1999/xlink" content-type="dwc:verbatimCoordinates" xlink:type="simple"><named-content content-type="geo-json" specific-use="{&#34;type&#34;:&#34;Point&#34;,&#34;coordinates&#34;:[-78.181200,37.705100]}" id="NCID0EM1CK" xlink:type="simple">37.7051 -78.1812</named-content></named-content><sup>5</sup>, 104m (UMM0094, 5.x.1989, 1♂, JC Mitchell, <named-content xmlns:xlink="http://www.w3.org/1999/xlink" content-type="dwc:institutional_code" xlink:type="simple">VMNH</named-content>); 7km SSW of Columbia, <named-content xmlns:xlink="http://www.w3.org/1999/xlink" content-type="dwc:verbatimCoordinates" xlink:type="simple"><named-content content-type="geo-json" specific-use="{&#34;type&#34;:&#34;Point&#34;,&#34;coordinates&#34;:[-78.197600,37.703000]}" id="NCID0E41CK" xlink:type="simple">37.703 -78.1976</named-content></named-content><sup>5</sup>, 111m (UMM0033, 16.ix.1990, 1♂, JC Mitchell, <named-content xmlns:xlink="http://www.w3.org/1999/xlink" content-type="dwc:institutional_code" xlink:type="simple">VMNH</named-content>); (UMM0089, 16.xi.1989, 1♂, <named-content xmlns:xlink="http://www.w3.org/1999/xlink" content-type="dwc:institutional_code" xlink:type="simple">VMNH</named-content>); (UMM0057, 19.x.1989, 1♂, <named-content xmlns:xlink="http://www.w3.org/1999/xlink" content-type="dwc:institutional_code" xlink:type="simple">VMNH</named-content>); (UMM0053, 30.ix.1990, 1♂, <named-content xmlns:xlink="http://www.w3.org/1999/xlink" content-type="dwc:institutional_code" xlink:type="simple">VMNH</named-content>); (UMM0079, 5.x.1989, 1♂, <named-content xmlns:xlink="http://www.w3.org/1999/xlink" content-type="dwc:institutional_code" xlink:type="simple">VMNH</named-content>); <bold>Fluvanna Co</bold>: <named-content xmlns:xlink="http://www.w3.org/1999/xlink" content-type="dwc:verbatimCoordinates" xlink:type="simple"><named-content content-type="geo-json" specific-use="{&#34;type&#34;:&#34;Point&#34;,&#34;coordinates&#34;:[-78.248700,37.852500]}" id="NCID0EQ3CK" xlink:type="simple">37.8525 -78.2487</named-content></named-content><sup>7</sup>, 82 m a.s.l. (UMM0077, 3.xii.1995, 1♂, M Bell, <named-content xmlns:xlink="http://www.w3.org/1999/xlink" content-type="dwc:institutional_code" xlink:type="simple">VMNH</named-content>); <bold>Franklin Co</bold>: Smith Mtn Lake 4-H Center, <abbrev xmlns:xlink="http://www.w3.org/1999/xlink" xlink:title="Palp femur length" id="ABBRID0EA4CK" xlink:type="simple">PF</abbrev> ca 10 mi ENE of Rocky Mount, <named-content xmlns:xlink="http://www.w3.org/1999/xlink" content-type="dwc:verbatimCoordinates" xlink:type="simple"><named-content content-type="geo-json" specific-use="{&#34;type&#34;:&#34;Point&#34;,&#34;coordinates&#34;:[-79.704600,37.040500]}" id="NCID0EH4CK" xlink:type="simple">37.0405 -79.7046</named-content></named-content><sup>5</sup>, 242 m a.s.l. (UMM0081, 20.vii.1994, 1♂, <named-content xmlns:xlink="http://www.w3.org/1999/xlink" content-type="dwc:institutional_code" xlink:type="simple">VMNH</named-content>); (UMM0075, 20–24.xi.1994, 1♂, <named-content xmlns:xlink="http://www.w3.org/1999/xlink" content-type="dwc:institutional_code" xlink:type="simple">VMNH</named-content>); <bold>Henrico Co</bold>: 1 mi W of Elko, Elko Natural Area Preserve, <named-content xmlns:xlink="http://www.w3.org/1999/xlink" content-type="dwc:verbatimCoordinates" xlink:type="simple"><named-content content-type="geo-json" specific-use="{&#34;type&#34;:&#34;Point&#34;,&#34;coordinates&#34;:[-77.229300,37.473100]}" id="NCID0EC5CK" xlink:type="simple">37.4731 -77.2293</named-content></named-content><sup>5</sup>, 36 m a.s.l. (UMM0068, 22.ix.1989, 1♂, CA Pague, <named-content xmlns:xlink="http://www.w3.org/1999/xlink" content-type="dwc:institutional_code" xlink:type="simple">VMNH</named-content>); (UMM0087, 23.x.1989, 1♂, <named-content xmlns:xlink="http://www.w3.org/1999/xlink" content-type="dwc:institutional_code" xlink:type="simple">VMNH</named-content>); (UMM0101, 6.x.1989, 1♂, <named-content xmlns:xlink="http://www.w3.org/1999/xlink" content-type="dwc:institutional_code" xlink:type="simple">VMNH</named-content>); <bold>Henry Co</bold>: Collinsville, Parkwood Ct. Tennis courts, <named-content xmlns:xlink="http://www.w3.org/1999/xlink" content-type="dwc:verbatimCoordinates" xlink:type="simple"><named-content content-type="geo-json" specific-use="{&#34;type&#34;:&#34;Point&#34;,&#34;coordinates&#34;:[-79.905000,36.738800]}" id="NCID0EF6CK" xlink:type="simple">36.7388 -79.905</named-content></named-content><sup>4</sup>, 318m (UMM0066, 23.xi.1992, 1♂, JM Anderson, JL Rolfsmeyer, <named-content xmlns:xlink="http://www.w3.org/1999/xlink" content-type="dwc:institutional_code" xlink:type="simple">VMNH</named-content>); Martinsville, <named-content xmlns:xlink="http://www.w3.org/1999/xlink" content-type="dwc:verbatimCoordinates" xlink:type="simple"><named-content content-type="geo-json" specific-use="{&#34;type&#34;:&#34;Point&#34;,&#34;coordinates&#34;:[-79.872600,36.691300]}" id="NCID0EW6CK" xlink:type="simple">36.6913 -79.8726</named-content></named-content><sup>5</sup>, 309 m a.s.l. (UMM0017, xi.2001, 1♂, <named-content xmlns:xlink="http://www.w3.org/1999/xlink" content-type="dwc:institutional_code" xlink:type="simple">VMNH</named-content>); Martinsville, Dundee Lane, <named-content xmlns:xlink="http://www.w3.org/1999/xlink" content-type="dwc:verbatimCoordinates" xlink:type="simple"><named-content content-type="geo-json" specific-use="{&#34;type&#34;:&#34;Point&#34;,&#34;coordinates&#34;:[-79.833700,36.661600]}" id="NCID0EHADK" xlink:type="simple">36.6616 -79.8337</named-content></named-content><sup>4</sup>, 232 m a.s.l. (UMM0008, 11.x.1995, 1♂, P Carter, <named-content xmlns:xlink="http://www.w3.org/1999/xlink" content-type="dwc:institutional_code" xlink:type="simple">VMNH</named-content>); (UMM0063, xi.1988, 1♂, <named-content xmlns:xlink="http://www.w3.org/1999/xlink" content-type="dwc:institutional_code" xlink:type="simple">VMNH</named-content>); Martinsville, Inside <named-content xmlns:xlink="http://www.w3.org/1999/xlink" content-type="dwc:institutional_code" xlink:type="simple">VMNH</named-content> Building, <named-content xmlns:xlink="http://www.w3.org/1999/xlink" content-type="dwc:verbatimCoordinates" xlink:type="simple"><named-content content-type="geo-json" specific-use="{&#34;type&#34;:&#34;Point&#34;,&#34;coordinates&#34;:[-79.864500,36.687200]}" id="NCID0EIBDK" xlink:type="simple">36.6872 -79.8645</named-content></named-content><sup>4</sup>, 312 m a.s.l. (UMM0024, 9.x.1995, 1♂, JM Anderson, <named-content xmlns:xlink="http://www.w3.org/1999/xlink" content-type="dwc:institutional_code" xlink:type="simple">VMNH</named-content>); <bold>Isle of Wight Co</bold>: Blackwater Ecological Reserve, 7 km S of Zuni, <named-content xmlns:xlink="http://www.w3.org/1999/xlink" content-type="dwc:verbatimCoordinates" xlink:type="simple"><named-content content-type="geo-json" specific-use="{&#34;type&#34;:&#34;Point&#34;,&#34;coordinates&#34;:[-76.830500,36.801000]}" id="NCID0E2BDK" xlink:type="simple">36.801 -76.8305</named-content></named-content><sup>5</sup>, 21 m a.s.l. (UMM0038, 23.xii.1984, 1♂, CA Pague, <named-content xmlns:xlink="http://www.w3.org/1999/xlink" content-type="dwc:institutional_code" xlink:type="simple">VMNH</named-content>); nr Zuni, Blackwater Ecological Reserve, <named-content xmlns:xlink="http://www.w3.org/1999/xlink" content-type="dwc:verbatimCoordinates" xlink:type="simple"><named-content content-type="geo-json" specific-use="{&#34;type&#34;:&#34;Point&#34;,&#34;coordinates&#34;:[-76.853800,36.821700]}" id="NCID0EMCDK" xlink:type="simple">36.8217 -76.8538</named-content></named-content><sup>5</sup>, 9 m a.s.l. (UMM0740, 18.ix.2005, 1♂, M Milne, <abbrev xmlns:xlink="http://www.w3.org/1999/xlink" xlink:title="Bohart Museum of Entomology; University of California" id="ABBRID0ESCDK" xlink:type="simple">BME</abbrev>); Zuni pine barrens, <named-content xmlns:xlink="http://www.w3.org/1999/xlink" content-type="dwc:verbatimCoordinates" xlink:type="simple"><named-content content-type="geo-json" specific-use="{&#34;type&#34;:&#34;Point&#34;,&#34;coordinates&#34;:[-76.854100,36.818500]}" id="NCID0EZCDK" xlink:type="simple">36.8185 -76.8541</named-content></named-content><sup>5</sup>, 11 m a.s.l. (UMM0067, 30.xii.1985, 1♂, CA Pague, JS Foster, <named-content xmlns:xlink="http://www.w3.org/1999/xlink" content-type="dwc:institutional_code" xlink:type="simple">VMNH</named-content>); Zuni pine barrens, 3.5 SW of Zuni, <named-content xmlns:xlink="http://www.w3.org/1999/xlink" content-type="dwc:verbatimCoordinates" xlink:type="simple"><named-content content-type="geo-json" specific-use="{&#34;type&#34;:&#34;Point&#34;,&#34;coordinates&#34;:[-76.853200,36.817400]}" id="NCID0EKDDK" xlink:type="simple">36.8174 -76.8532</named-content></named-content><sup>5</sup>, 11 m a.s.l. (UMM0099b, 27.vii.1985, 1♂, CA Pague, <named-content xmlns:xlink="http://www.w3.org/1999/xlink" content-type="dwc:institutional_code" xlink:type="simple">VMNH</named-content>); <bold>King George Co</bold>: Dahlgren, Naval Weapon Laboratory, <named-content xmlns:xlink="http://www.w3.org/1999/xlink" content-type="dwc:verbatimCoordinates" xlink:type="simple"><named-content content-type="geo-json" specific-use="{&#34;type&#34;:&#34;Point&#34;,&#34;coordinates&#34;:[-77.039100,38.333300]}" id="NCID0E4DDK" xlink:type="simple">38.3333 -77.0391</named-content></named-content><sup>5</sup>, 6 m a.s.l. (UMM0090, 2.xi.1991, 1♂, KA Buhlmann, <named-content xmlns:xlink="http://www.w3.org/1999/xlink" content-type="dwc:institutional_code" xlink:type="simple">VMNH</named-content>); (UMM0043, 7.x.1991, 1♂, <named-content xmlns:xlink="http://www.w3.org/1999/xlink" content-type="dwc:institutional_code" xlink:type="simple">VMNH</named-content>); (UMM0014, 9.xii.1991, 1♂, <named-content xmlns:xlink="http://www.w3.org/1999/xlink" content-type="dwc:institutional_code" xlink:type="simple">VMNH</named-content>); <bold>Northampton Co</bold>: Savage Neck Dunes Natural Area Preserve, <named-content xmlns:xlink="http://www.w3.org/1999/xlink" content-type="dwc:verbatimCoordinates" xlink:type="simple"><named-content content-type="geo-json" specific-use="{&#34;type&#34;:&#34;Point&#34;,&#34;coordinates&#34;:[-76.011200,37.325300]}" id="NCID0EAFDK" xlink:type="simple">37.3253 -76.0112</named-content></named-content><sup>5</sup>, 5 m a.s.l. (UMM0031, 12.xi.2003, 1♂, D Field, <named-content xmlns:xlink="http://www.w3.org/1999/xlink" content-type="dwc:institutional_code" xlink:type="simple">VMNH</named-content>); (UMM0018, 23–28.x.1999, 1♂, AC Chazal, SM Roble, <named-content xmlns:xlink="http://www.w3.org/1999/xlink" content-type="dwc:institutional_code" xlink:type="simple">VMNH</named-content>); (UMM0022, 27.viii–23.ix.1999, 1♂, SM Roble, <named-content xmlns:xlink="http://www.w3.org/1999/xlink" content-type="dwc:institutional_code" xlink:type="simple">VMNH</named-content>); Savage Neck Dunes Natural Area Preserve, 0.26 km WSW Curtis Pond, <named-content xmlns:xlink="http://www.w3.org/1999/xlink" content-type="dwc:verbatimCoordinates" xlink:type="simple"><named-content content-type="geo-json" specific-use="{&#34;type&#34;:&#34;Point&#34;,&#34;coordinates&#34;:[-76.011400,37.328100]}" id="NCID0EBGDK" xlink:type="simple">37.3281 -76.0114</named-content></named-content><sup>4</sup>, 4 m a.s.l. (UMM0020, 28.x.2003, 1♂, Erdle &amp; Field, <named-content xmlns:xlink="http://www.w3.org/1999/xlink" content-type="dwc:institutional_code" xlink:type="simple">VMNH</named-content>); <bold>Pittsylvania Co</bold>: Lacy Farm, ca 4 mi ENE of Axton, <named-content xmlns:xlink="http://www.w3.org/1999/xlink" content-type="dwc:verbatimCoordinates" xlink:type="simple"><named-content content-type="geo-json" specific-use="{&#34;type&#34;:&#34;Point&#34;,&#34;coordinates&#34;:[-79.641500,36.676400]}" id="NCID0EUGDK" xlink:type="simple">36.6764 -79.6415</named-content></named-content><sup>5</sup>, 227 m a.s.l. (UMM0100, 13.xi–21.xii.1992, 1♂, <named-content xmlns:xlink="http://www.w3.org/1999/xlink" content-type="dwc:institutional_code" xlink:type="simple">VMNH</named-content>); <bold>Prince Edward Co</bold>: Farmville, Price Drive, <named-content xmlns:xlink="http://www.w3.org/1999/xlink" content-type="dwc:verbatimCoordinates" xlink:type="simple"><named-content content-type="geo-json" specific-use="{&#34;type&#34;:&#34;Point&#34;,&#34;coordinates&#34;:[-78.381000,37.285200]}" id="NCID0EHHDK" xlink:type="simple">37.2852 -78.381</named-content></named-content><sup>4</sup>, 129 m a.s.l. (UMM0040, 11.xi.1991, 1♂, WA Shear, <named-content xmlns:xlink="http://www.w3.org/1999/xlink" content-type="dwc:institutional_code" xlink:type="simple">VMNH</named-content>); (UMM0054, 9.x.1995, 1♂, <named-content xmlns:xlink="http://www.w3.org/1999/xlink" content-type="dwc:institutional_code" xlink:type="simple">VMNH</named-content>); Hampden Sydney College, Library Parking Lot, <named-content xmlns:xlink="http://www.w3.org/1999/xlink" content-type="dwc:verbatimCoordinates" xlink:type="simple"><named-content content-type="geo-json" specific-use="{&#34;type&#34;:&#34;Point&#34;,&#34;coordinates&#34;:[-78.463100,37.241000]}" id="NCID0EAIDK" xlink:type="simple">37.241 -78.4631</named-content></named-content><sup>4</sup>, 164 m a.s.l. (UMM0234, 26.i.1975, 1♂, S Atkinson, <named-content xmlns:xlink="http://www.w3.org/1999/xlink" content-type="dwc:institutional_code" xlink:type="simple">AMNH</named-content>); <bold>Prince William Co</bold>: Prince William Forest Park, <named-content xmlns:xlink="http://www.w3.org/1999/xlink" content-type="dwc:verbatimCoordinates" xlink:type="simple"><named-content content-type="geo-json" specific-use="{&#34;type&#34;:&#34;Point&#34;,&#34;coordinates&#34;:[-77.384800,38.592400]}" id="NCID0ETIDK" xlink:type="simple">38.5924 -77.3848</named-content></named-content><sup>6</sup>, 89 m a.s.l. (UMM0065, 15.ii.1989, 1♂, <named-content xmlns:xlink="http://www.w3.org/1999/xlink" content-type="dwc:institutional_code" xlink:type="simple">VMNH</named-content>); (UMM0023, 7.iv.1989, 1♀, <named-content xmlns:xlink="http://www.w3.org/1999/xlink" content-type="dwc:institutional_code" xlink:type="simple">VMNH</named-content>); (UMM0011, 9.i.1989, 1♂, <named-content xmlns:xlink="http://www.w3.org/1999/xlink" content-type="dwc:institutional_code" xlink:type="simple">VMNH</named-content>); <bold>Richmond Co</bold>: Richmond, Willow Oaks Apts at Powhite Pkwy/Forest Hills Ave, <named-content xmlns:xlink="http://www.w3.org/1999/xlink" content-type="dwc:verbatimCoordinates" xlink:type="simple"><named-content content-type="geo-json" specific-use="{&#34;type&#34;:&#34;Point&#34;,&#34;coordinates&#34;:[-77.506700,37.531300]}" id="NCID0EWJDK" xlink:type="simple">37.5313 -77.5067</named-content></named-content><sup>4</sup>, 53 m a.s.l. (UMM0096, 1.x.1995, 1♂, D Stevenson, <named-content xmlns:xlink="http://www.w3.org/1999/xlink" content-type="dwc:institutional_code" xlink:type="simple">VMNH</named-content>); <bold>Roanoke Co</bold>: Roanoke, Virginia Western Community College, <named-content xmlns:xlink="http://www.w3.org/1999/xlink" content-type="dwc:verbatimCoordinates" xlink:type="simple"><named-content content-type="geo-json" specific-use="{&#34;type&#34;:&#34;Point&#34;,&#34;coordinates&#34;:[-79.974400,37.246200]}" id="NCID0EJKDK" xlink:type="simple">37.2462 -79.9744</named-content></named-content><sup>4</sup>, 333 m a.s.l. (UMM0016, 26.x.1995, 1♂, MW Donahue, <named-content xmlns:xlink="http://www.w3.org/1999/xlink" content-type="dwc:institutional_code" xlink:type="simple">VMNH</named-content>); <bold>Virginia Beach Co</bold>: Fort Story, Hospital Road, <named-content xmlns:xlink="http://www.w3.org/1999/xlink" content-type="dwc:verbatimCoordinates" xlink:type="simple"><named-content content-type="geo-json" specific-use="{&#34;type&#34;:&#34;Point&#34;,&#34;coordinates&#34;:[-76.024300,36.924400]}" id="NCID0E3KDK" xlink:type="simple">36.9244 -76.0243</named-content></named-content><sup>4</sup>, 4 m a.s.l. (UMM0050, 22.vi.1995, 1♀, DA Young, <named-content xmlns:xlink="http://www.w3.org/1999/xlink" content-type="dwc:institutional_code" xlink:type="simple">VMNH</named-content>); Pungo, <named-content xmlns:xlink="http://www.w3.org/1999/xlink" content-type="dwc:verbatimCoordinates" xlink:type="simple"><named-content content-type="geo-json" specific-use="{&#34;type&#34;:&#34;Point&#34;,&#34;coordinates&#34;:[-76.017300,36.721800]}" id="NCID0ENLDK" xlink:type="simple">36.7218 -76.0173</named-content></named-content><sup>6</sup>, 2 m a.s.l. (UMM0071, 20.v.1990, 1♀, NL Bland, <named-content xmlns:xlink="http://www.w3.org/1999/xlink" content-type="dwc:institutional_code" xlink:type="simple">VMNH</named-content>); Virginia Beach City, Little Creek Amphibious Base, <named-content xmlns:xlink="http://www.w3.org/1999/xlink" content-type="dwc:verbatimCoordinates" xlink:type="simple"><named-content content-type="geo-json" specific-use="{&#34;type&#34;:&#34;Point&#34;,&#34;coordinates&#34;:[-76.159100,36.900500]}" id="NCID0E5LDK" xlink:type="simple">36.9005 -76.1591</named-content></named-content><sup>6</sup>, 3 m a.s.l. (UMM0019, 1♂, KA Buhlmann, <named-content xmlns:xlink="http://www.w3.org/1999/xlink" content-type="dwc:institutional_code" xlink:type="simple">VMNH</named-content>); Virginia Beach City, Oceana NAS, Owl Creek, <named-content xmlns:xlink="http://www.w3.org/1999/xlink" content-type="dwc:verbatimCoordinates" xlink:type="simple"><named-content content-type="geo-json" specific-use="{&#34;type&#34;:&#34;Point&#34;,&#34;coordinates&#34;:[-75.983000,36.822500]}" id="NCID0EPMDK" xlink:type="simple">36.8225 -75.983</named-content></named-content><sup>5</sup>, 0 m a.s.l. (UMM0032, 1.xi.1989, 1♂, KA Buhlmann, <named-content xmlns:xlink="http://www.w3.org/1999/xlink" content-type="dwc:institutional_code" xlink:type="simple">VMNH</named-content>); (UMM0004, 24.xi.1989, 1♂, <named-content xmlns:xlink="http://www.w3.org/1999/xlink" content-type="dwc:institutional_code" xlink:type="simple">VMNH</named-content>); Virginia Beach City, Seashore State Park, <named-content xmlns:xlink="http://www.w3.org/1999/xlink" content-type="dwc:verbatimCoordinates" xlink:type="simple"><named-content content-type="geo-json" specific-use="{&#34;type&#34;:&#34;Point&#34;,&#34;coordinates&#34;:[-76.052300,36.918500]}" id="NCID0EINDK" xlink:type="simple">36.9185 -76.0523</named-content></named-content><sup>5</sup>, 0 m a.s.l. (UMM0080, 1.xi.1989, 1♂, KA Buhlmann, <named-content xmlns:xlink="http://www.w3.org/1999/xlink" content-type="dwc:institutional_code" xlink:type="simple">VMNH</named-content>); (UMM0097, 1.xi.1989, 1♂, KA Buhlmann, <named-content xmlns:xlink="http://www.w3.org/1999/xlink" content-type="dwc:institutional_code" xlink:type="simple">VMNH</named-content>); (UMM0058, 13.x.1989, 1♂, KA Buhlmann, <named-content xmlns:xlink="http://www.w3.org/1999/xlink" content-type="dwc:institutional_code" xlink:type="simple">VMNH</named-content>); (UMM0061, 13.x.1989, 1♂, KA Buhlmann, <named-content xmlns:xlink="http://www.w3.org/1999/xlink" content-type="dwc:institutional_code" xlink:type="simple">VMNH</named-content>); (UMM0055, 29.ix.1989, 1♂, KA Buhlmann, <named-content xmlns:xlink="http://www.w3.org/1999/xlink" content-type="dwc:institutional_code" xlink:type="simple">VMNH</named-content>); (UMM0013, 5.vii.1989, 1♂, KA Buhlmann, <named-content xmlns:xlink="http://www.w3.org/1999/xlink" content-type="dwc:institutional_code" xlink:type="simple">VMNH</named-content>); (UMM0062, 5.xii.1989, 1♂, KA Buhlmann, <named-content xmlns:xlink="http://www.w3.org/1999/xlink" content-type="dwc:institutional_code" xlink:type="simple">VMNH</named-content>); Virginia Beach City, Seashore State Park, <named-content xmlns:xlink="http://www.w3.org/1999/xlink" content-type="dwc:verbatimCoordinates" xlink:type="simple"><named-content content-type="geo-json" specific-use="{&#34;type&#34;:&#34;Point&#34;,&#34;coordinates&#34;:[-76.052300,36.918500]}" id="NCID0EJPDK" xlink:type="simple">36.9185 -76.0523</named-content></named-content><sup>5</sup>, 0 m a.s.l. (UMM0002, 16.xi.1989, 1♂, <named-content xmlns:xlink="http://www.w3.org/1999/xlink" content-type="dwc:institutional_code" xlink:type="simple">VMNH</named-content>); (UMM0074, 29.ix.1989, 1♂, <named-content xmlns:xlink="http://www.w3.org/1999/xlink" content-type="dwc:institutional_code" xlink:type="simple">VMNH</named-content>); <bold>York Co</bold>: Cheatham Annex Naval Supply Base, Jones Mill, <named-content xmlns:xlink="http://www.w3.org/1999/xlink" content-type="dwc:verbatimCoordinates" xlink:type="simple"><named-content content-type="geo-json" specific-use="{&#34;type&#34;:&#34;Point&#34;,&#34;coordinates&#34;:[-76.641400,37.277400]}" id="NCID0EEQDK" xlink:type="simple">37.2774 -76.6414</named-content></named-content><sup>4</sup>, 7 m a.s.l. (UMM0037, 2.xi.1989, 1♂, KA Buhlmann, <named-content xmlns:xlink="http://www.w3.org/1999/xlink" content-type="dwc:institutional_code" xlink:type="simple">VMNH</named-content>); (UMM0006, 24.ix.1989, 1♂, <named-content xmlns:xlink="http://www.w3.org/1999/xlink" content-type="dwc:institutional_code" xlink:type="simple">VMNH</named-content>); Cheatham Annex Navy Base, Jones Millpond, Rt 199 and Colonial Parkway, <named-content xmlns:xlink="http://www.w3.org/1999/xlink" content-type="dwc:verbatimCoordinates" xlink:type="simple"><named-content content-type="geo-json" specific-use="{&#34;type&#34;:&#34;Point&#34;,&#34;coordinates&#34;:[-76.641400,37.277400]}" id="NCID0E4QDK" xlink:type="simple">37.2774 -76.6414</named-content></named-content><sup>4</sup>, 7 m a.s.l. (UMM0060, 17.xi.1989, 1♂, KA Buhlmann, CA Pague, <named-content xmlns:xlink="http://www.w3.org/1999/xlink" content-type="dwc:institutional_code" xlink:type="simple">VMNH</named-content>); Grafton Ponds, <named-content xmlns:xlink="http://www.w3.org/1999/xlink" content-type="dwc:verbatimCoordinates" xlink:type="simple"><named-content content-type="geo-json" specific-use="{&#34;type&#34;:&#34;Point&#34;,&#34;coordinates&#34;:[-76.468500,37.165300]}" id="NCID0EORDK" xlink:type="simple">37.1653 -76.4685</named-content></named-content><sup>6</sup>, 15 m a.s.l. (UMM0044, 17.viii.1990, 1♀, KA Buhlmann, <named-content xmlns:xlink="http://www.w3.org/1999/xlink" content-type="dwc:institutional_code" xlink:type="simple">VMNH</named-content>); (UMM0045, 30.xi.1989, 1♂, <named-content xmlns:xlink="http://www.w3.org/1999/xlink" content-type="dwc:institutional_code" xlink:type="simple">VMNH</named-content>); (UMM0046, 1♂, <named-content xmlns:xlink="http://www.w3.org/1999/xlink" content-type="dwc:institutional_code" xlink:type="simple">VMNH</named-content>); (UMM0047, 1♂, <named-content xmlns:xlink="http://www.w3.org/1999/xlink" content-type="dwc:institutional_code" xlink:type="simple">VMNH</named-content>); Yorktown Naval Weapons Station, <named-content xmlns:xlink="http://www.w3.org/1999/xlink" content-type="dwc:verbatimCoordinates" xlink:type="simple"><named-content content-type="geo-json" specific-use="{&#34;type&#34;:&#34;Point&#34;,&#34;coordinates&#34;:[-76.583500,37.243700]}" id="NCID0EXSDK" xlink:type="simple">37.2437 -76.5835</named-content></named-content><sup>5</sup>, 13 m a.s.l. (UMM0052, 30.xi.1990, 1♂, KA Buhlmann, <named-content xmlns:xlink="http://www.w3.org/1999/xlink" content-type="dwc:institutional_code" xlink:type="simple">VMNH</named-content>); (UMM0070, 1♂, <named-content xmlns:xlink="http://www.w3.org/1999/xlink" content-type="dwc:institutional_code" xlink:type="simple">VMNH</named-content>); (UMM0091, 1♂, <named-content xmlns:xlink="http://www.w3.org/1999/xlink" content-type="dwc:institutional_code" xlink:type="simple">VMNH</named-content>).</p></tp:treatment-sec></tp:taxon-treatment>
