# Supplementary material for: Taxonomic revision of the New World members of the trapdoor spider genus Ummidia Thorell (Araneae, Mygalomorphae, Halonoproctidae)
Source: Zookeys. 2021 Apr 2;1027:1–165. doi: 10.3897/zookeys.1027.54888 (PMC8035127; doi:10.3897/zookeys.1027.54888)
Supplement: XML Treatment for Ummidia gingoteague [file zookeys.1027.54888-treatment4.xml]

<!DOCTYPE tp:taxon-treatment
  PUBLIC "-//TaxonX//DTD Taxonomic Treatment Publishing DTD v0 20100105//EN" "tax-treatment-NSO.dtd">
<tp:taxon-treatment xmlns:tp="http://www.plazi.org/taxpub"><tp:treatment-meta><kwd-group><label>Taxon classification</label><kwd><named-content xmlns:xlink="http://www.w3.org/1999/xlink" content-type="kingdom">Animalia</named-content></kwd><kwd><named-content xmlns:xlink="http://www.w3.org/1999/xlink" content-type="order">Araneae</named-content></kwd><kwd><named-content xmlns:xlink="http://www.w3.org/1999/xlink" content-type="family">Halonoproctidae</named-content></kwd></kwd-group><mixed-citation publication-type="journal"><person-group><name><surname>Godwin</surname><given-names>Rebecca L.</given-names></name><name><surname>Bond</surname><given-names>Jason E.</given-names></name></person-group><article-title>Taxonomic revision of the New World members of the trapdoor spider genus <italic><tp:taxon-name><tp:taxon-name-part taxon-name-part-type="genus" reg="Ummidia">Ummidia</tp:taxon-name-part></tp:taxon-name></italic> Thorell (<tp:taxon-name><tp:taxon-name-part taxon-name-part-type="order">Araneae</tp:taxon-name-part></tp:taxon-name>, <tp:taxon-name><tp:taxon-name-part taxon-name-part-type="suborder">Mygalomorphae</tp:taxon-name-part></tp:taxon-name>, <tp:taxon-name><tp:taxon-name-part taxon-name-part-type="family">Halonoproctidae</tp:taxon-name-part></tp:taxon-name>)</article-title><source>Zookeys</source><day>02</day><month>4</month><year>2021</year><volume>1027</volume><fpage>1</fpage><lpage>165</lpage><pub-id pub-id-type="doi">10.3897/zookeys.1027.54888</pub-id></mixed-citation></tp:treatment-meta><tp:nomenclature><tp:taxon-name><object-id xmlns:xlink="http://www.w3.org/1999/xlink" content-type="arpha" xlink:type="simple">4DA3045F-4AED-5007-9D7C-19D4C9695731</object-id>
              <tp:taxon-name-part taxon-name-part-type="genus" reg="Ummidia">Ummidia</tp:taxon-name-part>
              <tp:taxon-name-part taxon-name-part-type="species" reg="gingoteague">gingoteague</tp:taxon-name-part>
              <object-id xmlns:xlink="http://www.w3.org/1999/xlink" content-type="zoobank" xlink:type="simple">http://zoobank.org/93A1A87C-0A44-46DC-AD11-1A3D5A9D7A56</object-id>
            </tp:taxon-name><tp:taxon-status xmlns:xlink="http://www.w3.org/1999/xlink" xlink:type="simple">sp. nov.</tp:taxon-status><xref ref-type="fig" rid="F11">Figs 8</xref><xref ref-type="fig" rid="F12">, 9</xref><xref ref-type="fig" rid="F10">, Map 3</xref></tp:nomenclature><tp:treatment-sec sec-type="type material" id="SECID0EJVDK"><title>Type material.</title><p>HOLOTYPE: 1 ♂ (UMM003) from Chincoteague National Wildlife Refuge, White Hills Ridge, 1.3 km N toll booth. Accomack County, Virginia, United States, <named-content xmlns:xlink="http://www.w3.org/1999/xlink" content-type="dwc:verbatimCoordinates" xlink:type="simple"><named-content content-type="geo-json" specific-use="{&#34;type&#34;:&#34;Point&#34;,&#34;coordinates&#34;:[-75.356800,37.908300]}" id="NCID0ESVDK" xlink:type="simple">37.9083 -75.3568</named-content></named-content><sup>5</sup>, 2 m a.s.l., 26.vi–10.vii.1998, coll. SM Roble, <named-content xmlns:xlink="http://www.w3.org/1999/xlink" content-type="dwc:institutional_code" xlink:type="simple">VMNH</named-content>. PARATYPE: 1 ♀ (AUMS16243) from Newport News, Mariner’s Museum Park, Newport News County, Virginia, United States, <named-content xmlns:xlink="http://www.w3.org/1999/xlink" content-type="dwc:verbatimCoordinates" xlink:type="simple"><named-content content-type="geo-json" specific-use="{&#34;type&#34;:&#34;Point&#34;,&#34;coordinates&#34;:[-76.484600,37.058800]}" id="NCID0EDWDK" xlink:type="simple">37.0588 -76.4846</named-content></named-content><sup>1</sup>, 18 m a.s.l., 9.vii.2015, coll. RL Godwin, <abbrev xmlns:xlink="http://www.w3.org/1999/xlink" xlink:title="Bohart Museum of Entomology; University of California" id="ABBRID0EJWDK" xlink:type="simple">BME</abbrev>.</p></tp:treatment-sec><tp:treatment-sec sec-type="etymology" id="SECID0ENWDK"><title>Etymology.</title><p>The specific epithet is a noun taken in apposition and is in reference to the Native American name for the type locality.</p></tp:treatment-sec><tp:treatment-sec sec-type="diagnosis" id="SECID0ESWDK"><title>Diagnosis.</title><p><italic><tp:taxon-name><tp:taxon-name-part taxon-name-part-type="genus" reg="Ummidia">Ummidia</tp:taxon-name-part> <tp:taxon-name-part taxon-name-part-type="species" reg="gingoteague">gingoteague</tp:taxon-name-part></tp:taxon-name></italic> can be differentiated from all other eastern United States species on the basis of its small size. <italic><tp:taxon-name><tp:taxon-name-part taxon-name-part-type="genus" reg="Ummidia">Ummidia</tp:taxon-name-part> <tp:taxon-name-part taxon-name-part-type="species" reg="gingoteague">gingoteague</tp:taxon-name-part></tp:taxon-name></italic> can be differentiated from <italic><tp:taxon-name><tp:taxon-name-part taxon-name-part-type="genus" reg="Ummidia">U.</tp:taxon-name-part> <tp:taxon-name-part taxon-name-part-type="species" reg="audouini">audouini</tp:taxon-name-part></tp:taxon-name></italic> by the presence of a comb on the retrolateral face of tarsus IV, which is more defined than the comb in <italic><tp:taxon-name><tp:taxon-name-part taxon-name-part-type="genus" reg="Ummidia">U.</tp:taxon-name-part> <tp:taxon-name-part taxon-name-part-type="species" reg="neilgaimani">neilgaimani</tp:taxon-name-part></tp:taxon-name></italic>. Males can further be distinguished from <italic><tp:taxon-name><tp:taxon-name-part taxon-name-part-type="genus" reg="Ummidia">U.</tp:taxon-name-part> <tp:taxon-name-part taxon-name-part-type="species" reg="neilgaimani">neilgaimani</tp:taxon-name-part></tp:taxon-name></italic>, <italic><tp:taxon-name><tp:taxon-name-part taxon-name-part-type="genus" reg="Ummidia">U.</tp:taxon-name-part> <tp:taxon-name-part taxon-name-part-type="species" reg="rongodwini">rongodwini</tp:taxon-name-part></tp:taxon-name></italic>, and <italic><tp:taxon-name><tp:taxon-name-part taxon-name-part-type="genus" reg="Ummidia">U.</tp:taxon-name-part> <tp:taxon-name-part taxon-name-part-type="species" reg="okefenokee">okefenokee</tp:taxon-name-part></tp:taxon-name></italic> by the presence of spines on the prolateral aspect of tibia I and from <italic><tp:taxon-name><tp:taxon-name-part taxon-name-part-type="genus" reg="Ummidia">U.</tp:taxon-name-part> <tp:taxon-name-part taxon-name-part-type="species" reg="rongodwini">rongodwini</tp:taxon-name-part></tp:taxon-name></italic> by lacking a pale dorsal heart patch. Males disperse from May to July.</p><fig id="F11" position="float" orientation="portrait"><object-id xmlns:xlink="http://www.w3.org/1999/xlink" content-type="doi" xlink:type="simple">10.3897/zookeys.1027.54888.figure8</object-id><object-id xmlns:xlink="http://www.w3.org/1999/xlink" content-type="arpha" xlink:type="simple">08235258-6F71-5D9E-BC15-CBC87781BE30</object-id><label>Figure 8.</label><caption><p><italic><tp:taxon-name><tp:taxon-name-part taxon-name-part-type="genus" reg="Ummidia">Ummidia</tp:taxon-name-part> <tp:taxon-name-part taxon-name-part-type="species" reg="gingoteague">gingoteague</tp:taxon-name-part></tp:taxon-name></italic> sp. nov. from Accomack Co. Virginia <bold>A</bold> male habitus illustration UMM003 <bold>B</bold> female habitus illustration AUMS16243. Scale bars: 4.0 mm.</p></caption><graphic xmlns:xlink="http://www.w3.org/1999/xlink" xlink:href="zookeys-1027-001-g011.jpg" position="float" orientation="portrait" xlink:type="simple" id="oo_527470.jpg"><uri content-type="original_file" xlink:type="simple">https://binary.pensoft.net/fig/527470</uri></graphic></fig></tp:treatment-sec><tp:treatment-sec sec-type="description" id="SECID0EM1DK"><title>Description of male holotype.</title><p><italic>Specimen preparation and condition</italic>. Specimen preserved in 80% EtOH. Left palp, leg I removed, in vial with specimen. <italic>General coloration</italic>. Carapace dark reddish brown 2.5YR 2.5/3, legs brown 7.5YR 5/6. Abdomen very dark gray GLEY 1 3/N. <italic>Cephalothorax</italic>. Carapace 3.48 long, 3.49 wide. Pars cephalica 2.51 long. Foveal groove procurved, 0.3 long, 0.71 wide. All eyes on moderate tubercle. <abbrev xmlns:xlink="http://www.w3.org/1999/xlink" xlink:title="Anterior eye row" id="ABBRID0EY1DK" xlink:type="simple">AER</abbrev> procurved. <abbrev xmlns:xlink="http://www.w3.org/1999/xlink" xlink:title="posterior eye row" id="ABBRID0E31DK" xlink:type="simple">PER</abbrev> straight. Eye group 0.94 long, 2.39 wide, <abbrev xmlns:xlink="http://www.w3.org/1999/xlink" xlink:title="Anterior median eyes" id="ABBRID0EA2DK" xlink:type="simple">AME</abbrev> 0.26, <abbrev xmlns:xlink="http://www.w3.org/1999/xlink" xlink:title="posterior median eyes" id="ABBRID0EE2DK" xlink:type="simple">PME</abbrev> 0.15, <abbrev xmlns:xlink="http://www.w3.org/1999/xlink" xlink:title="Anterior lateral eyes" id="ABBRID0EI2DK" xlink:type="simple">ALE</abbrev> 0.31, <abbrev xmlns:xlink="http://www.w3.org/1999/xlink" xlink:title="posterior lateral eyes" id="ABBRID0EM2DK" xlink:type="simple">PLE</abbrev> 0.18. Sternum sparsely setose anteriorly with posterior fringe, <abbrev xmlns:xlink="http://www.w3.org/1999/xlink" xlink:title="Sternum length" id="ABBRID0EQ2DK" xlink:type="simple">STRl</abbrev> 2.01, <abbrev xmlns:xlink="http://www.w3.org/1999/xlink" xlink:title="Sternum width" id="ABBRID0EU2DK" xlink:type="simple">STRw</abbrev> 1.99. Chelicerae with anterior tooth row comprising six teeth, posterior margin with five teeth. Palpal endites with 15 long, thin cuspules over proximal half of endite face, and three long, thin cuspules distally, <abbrev xmlns:xlink="http://www.w3.org/1999/xlink" xlink:title="Palpal endite width" id="ABBRID0EY2DK" xlink:type="simple">ENDw</abbrev> 0.87, <abbrev xmlns:xlink="http://www.w3.org/1999/xlink" xlink:title="Palpal endite length" id="ABBRID0E32DK" xlink:type="simple">ENDl</abbrev> 1.42. Labium with six cuspules, <abbrev xmlns:xlink="http://www.w3.org/1999/xlink" xlink:title="Labium width" id="ABBRID0EA3DK" xlink:type="simple">LBw</abbrev> 0.79, <abbrev xmlns:xlink="http://www.w3.org/1999/xlink" xlink:title="Labium length" id="ABBRID0EE3DK" xlink:type="simple">LBl</abbrev> 0.56. Rastellum with many spines on process. Abdomen setose. <italic>Legs</italic>. <abbrev xmlns:xlink="http://www.w3.org/1999/xlink" xlink:title="Femur I length" id="ABBRID0EK3DK" xlink:type="simple">F1</abbrev> 3.66; <abbrev xmlns:xlink="http://www.w3.org/1999/xlink" xlink:title="Femur I width" id="ABBRID0EO3DK" xlink:type="simple">F1w</abbrev> 0.75; <abbrev xmlns:xlink="http://www.w3.org/1999/xlink" xlink:title="Patella I length" id="ABBRID0ES3DK" xlink:type="simple">P1</abbrev> 1.74; <abbrev xmlns:xlink="http://www.w3.org/1999/xlink" xlink:title="Tibia I length" id="ABBRID0EW3DK" xlink:type="simple">Ti1</abbrev> 2.49; <abbrev xmlns:xlink="http://www.w3.org/1999/xlink" xlink:title="Metatarsus I length" id="ABBRID0E13DK" xlink:type="simple">Mt1</abbrev> 1.62; <abbrev xmlns:xlink="http://www.w3.org/1999/xlink" xlink:title="Tarsus I length" id="ABBRID0E53DK" xlink:type="simple">Tr1</abbrev> 0.78; <abbrev xmlns:xlink="http://www.w3.org/1999/xlink" xlink:title="Femur III lengthFemur III length" id="ABBRID0EC4DK" xlink:type="simple">F3</abbrev> 2.46; <abbrev xmlns:xlink="http://www.w3.org/1999/xlink" xlink:title="Femur III width" id="ABBRID0EG4DK" xlink:type="simple">F3w</abbrev> 0.95; <abbrev xmlns:xlink="http://www.w3.org/1999/xlink" xlink:title="Patella III length" id="ABBRID0EK4DK" xlink:type="simple">P3</abbrev> 1.31; <abbrev xmlns:xlink="http://www.w3.org/1999/xlink" xlink:title="Tibia III length" id="ABBRID0EO4DK" xlink:type="simple">Ti3</abbrev> 1.48; <abbrev xmlns:xlink="http://www.w3.org/1999/xlink" xlink:title="Saddle length" id="ABBRID0ES4DK" xlink:type="simple">Sd3</abbrev> 0.87; <abbrev xmlns:xlink="http://www.w3.org/1999/xlink" xlink:title="Metatarsus III length" id="ABBRID0EW4DK" xlink:type="simple">Mt3</abbrev> 1.33; <abbrev xmlns:xlink="http://www.w3.org/1999/xlink" xlink:title="Tarsus III length" id="ABBRID0E14DK" xlink:type="simple">Tr3</abbrev> 1.18; <abbrev xmlns:xlink="http://www.w3.org/1999/xlink" xlink:title="Femur IV length" id="ABBRID0E54DK" xlink:type="simple">F4</abbrev> 3.54; <abbrev xmlns:xlink="http://www.w3.org/1999/xlink" xlink:title="Femur IV width" id="ABBRID0EC5DK" xlink:type="simple">F4w</abbrev> 0.96; <abbrev xmlns:xlink="http://www.w3.org/1999/xlink" xlink:title="Patella IV length" id="ABBRID0EG5DK" xlink:type="simple">P4</abbrev> 1.46; <abbrev xmlns:xlink="http://www.w3.org/1999/xlink" xlink:title="Tibia IV length" id="ABBRID0EK5DK" xlink:type="simple">Ti4</abbrev> 2.28; <abbrev xmlns:xlink="http://www.w3.org/1999/xlink" xlink:title="Metatarsus IV length" id="ABBRID0EO5DK" xlink:type="simple">Mt4</abbrev> 2.36; <abbrev xmlns:xlink="http://www.w3.org/1999/xlink" xlink:title="Tarsus IV length" id="ABBRID0ES5DK" xlink:type="simple">Tr4</abbrev> 1.22. Retrolateral face of tarsus IV with defined comb over length of tarsus. Leg I spination pattern: <abbrev xmlns:xlink="http://www.w3.org/1999/xlink" xlink:title="Number of spines on the prolateral" id="ABBRID0EW5DK" xlink:type="simple">TSp</abbrev> 4, <abbrev xmlns:xlink="http://www.w3.org/1999/xlink" xlink:title="Number of spines on the proventral" id="ABBRID0E15DK" xlink:type="simple">TSpv</abbrev> 5, TSrd 0, <abbrev xmlns:xlink="http://www.w3.org/1999/xlink" xlink:title="Number of spines on the retroventral" id="ABBRID0E55DK" xlink:type="simple">TSr</abbrev> 0, <abbrev xmlns:xlink="http://www.w3.org/1999/xlink" xlink:title="Number of spines on the retroventral" id="ABBRID0EC6DK" xlink:type="simple">TSrv</abbrev> 19, <abbrev xmlns:xlink="http://www.w3.org/1999/xlink" xlink:title="Number of spines on the prolateral" id="ABBRID0EG6DK" xlink:type="simple">MtSp</abbrev> 3, <abbrev xmlns:xlink="http://www.w3.org/1999/xlink" xlink:title="Number of spines on the retrolateral faces of the metatarsus I" id="ABBRID0EK6DK" xlink:type="simple">MtSr</abbrev> 6, <abbrev xmlns:xlink="http://www.w3.org/1999/xlink" xlink:title="Number of spines on the prolateral" id="ABBRID0EO6DK" xlink:type="simple">TrSp</abbrev> 3, <abbrev xmlns:xlink="http://www.w3.org/1999/xlink" xlink:title="Number of spines on the retrolateral faces of the tarsus I" id="ABBRID0ES6DK" xlink:type="simple">TrSr</abbrev> 6. <italic>Pedipalps</italic>. <abbrev xmlns:xlink="http://www.w3.org/1999/xlink" xlink:title="Palpal tibia length" id="ABBRID0EY6DK" xlink:type="simple">PTl</abbrev> 2.05, <abbrev xmlns:xlink="http://www.w3.org/1999/xlink" xlink:title="Palpal tibia width" id="ABBRID0E36DK" xlink:type="simple">PTw</abbrev> 0.84, <abbrev xmlns:xlink="http://www.w3.org/1999/xlink" xlink:title="Bulb length" id="ABBRID0EAAEK" xlink:type="simple">Bl</abbrev> 1.71. Embolus evenly curved.</p></tp:treatment-sec><tp:treatment-sec sec-type="variation" id="SECID0EEAEK"><title>Variation, males</title><p><bold>(n = 12).</bold><abbrev xmlns:xlink="http://www.w3.org/1999/xlink" xlink:title="Carapace length" id="ABBRID0EMAEK" xlink:type="simple">CL</abbrev> 3.48–5.24, 4.12±0.14; <abbrev xmlns:xlink="http://www.w3.org/1999/xlink" xlink:title="Carapace width" id="ABBRID0EQAEK" xlink:type="simple">CW</abbrev> 3.43–5.04, 4.11±0.14; <abbrev xmlns:xlink="http://www.w3.org/1999/xlink" xlink:title="Caput length" id="ABBRID0EUAEK" xlink:type="simple">Cap</abbrev> 0.59–3.69, 2.65±0.21; <abbrev xmlns:xlink="http://www.w3.org/1999/xlink" xlink:title="Palpal endite length" id="ABBRID0EYAEK" xlink:type="simple">ENDl</abbrev> 0.49–0.94, 0.64±0.03; <abbrev xmlns:xlink="http://www.w3.org/1999/xlink" xlink:title="Palpal endite width" id="ABBRID0E3AEK" xlink:type="simple">ENDw</abbrev> 0.92–2.39, 1.17±0.11; <abbrev xmlns:xlink="http://www.w3.org/1999/xlink" xlink:title="Sternum length" id="ABBRID0EABEK" xlink:type="simple">STRl</abbrev> 2.01–2.82, 2.43±0.08; <abbrev xmlns:xlink="http://www.w3.org/1999/xlink" xlink:title="Sternum width" id="ABBRID0EEBEK" xlink:type="simple">STRw</abbrev> 1.06–2.61, 2.18±0.12; <abbrev xmlns:xlink="http://www.w3.org/1999/xlink" xlink:title="Labium length" id="ABBRID0EIBEK" xlink:type="simple">LBl</abbrev> 0.46–0.76, 0.63±0.03; <abbrev xmlns:xlink="http://www.w3.org/1999/xlink" xlink:title="Labium width" id="ABBRID0EMBEK" xlink:type="simple">LBw</abbrev> 0.63–1.14, 0.89±0.04; <abbrev xmlns:xlink="http://www.w3.org/1999/xlink" xlink:title="Femur I length" id="ABBRID0EQBEK" xlink:type="simple">F1</abbrev> 3.33–4.46, 3.95±0.1; <abbrev xmlns:xlink="http://www.w3.org/1999/xlink" xlink:title="Femur I width" id="ABBRID0EUBEK" xlink:type="simple">F1w</abbrev> 0.75–1.14, 0.92±0.03; <abbrev xmlns:xlink="http://www.w3.org/1999/xlink" xlink:title="Patella I length" id="ABBRID0EYBEK" xlink:type="simple">P1</abbrev> 1.64–2.18, 1.91±0.05; <abbrev xmlns:xlink="http://www.w3.org/1999/xlink" xlink:title="Tibia I length" id="ABBRID0E3BEK" xlink:type="simple">Ti1</abbrev> 2.19–3.1, 2.7±0.08; <abbrev xmlns:xlink="http://www.w3.org/1999/xlink" xlink:title="Metatarsus I length" id="ABBRID0EACEK" xlink:type="simple">Mt1</abbrev> 1.47–2.1, 1.82±0.06; <abbrev xmlns:xlink="http://www.w3.org/1999/xlink" xlink:title="Tarsus I length" id="ABBRID0EECEK" xlink:type="simple">Tr1</abbrev> 0.78–1.03, 0.92±0.02; <abbrev xmlns:xlink="http://www.w3.org/1999/xlink" xlink:title="Femur III lengthFemur III length" id="ABBRID0EICEK" xlink:type="simple">F3</abbrev> 2.26–3.17, 2.79±0.08; <abbrev xmlns:xlink="http://www.w3.org/1999/xlink" xlink:title="Femur III width" id="ABBRID0EMCEK" xlink:type="simple">F3w</abbrev> 0.95–1.35, 1.12±0.03; <abbrev xmlns:xlink="http://www.w3.org/1999/xlink" xlink:title="Patella III length" id="ABBRID0EQCEK" xlink:type="simple">P3</abbrev> 1.1–1.69, 1.46±0.05; <abbrev xmlns:xlink="http://www.w3.org/1999/xlink" xlink:title="Tibia III length" id="ABBRID0EUCEK" xlink:type="simple">Ti3</abbrev> 1.33–1.81, 1.61±0.04; <abbrev xmlns:xlink="http://www.w3.org/1999/xlink" xlink:title="Metatarsus III length" id="ABBRID0EYCEK" xlink:type="simple">Mt3</abbrev> 1.33–1.86, 1.62±0.05; <abbrev xmlns:xlink="http://www.w3.org/1999/xlink" xlink:title="Tarsus III length" id="ABBRID0E3CEK" xlink:type="simple">Tr3</abbrev> 1.09–1.56, 1.34±0.04; <abbrev xmlns:xlink="http://www.w3.org/1999/xlink" xlink:title="Femur IV length" id="ABBRID0EADEK" xlink:type="simple">F4</abbrev> 3.16–4.19, 3.71±0.1; <abbrev xmlns:xlink="http://www.w3.org/1999/xlink" xlink:title="Femur IV width" id="ABBRID0EEDEK" xlink:type="simple">F4w</abbrev> 0.92–1.27, 1.1±0.03; <abbrev xmlns:xlink="http://www.w3.org/1999/xlink" xlink:title="Patella IV length" id="ABBRID0EIDEK" xlink:type="simple">P4</abbrev> 1.36–1.96, 1.65±0.05; <abbrev xmlns:xlink="http://www.w3.org/1999/xlink" xlink:title="Tibia IV length" id="ABBRID0EMDEK" xlink:type="simple">Ti4</abbrev> 2.02–2.88, 2.5±0.08; <abbrev xmlns:xlink="http://www.w3.org/1999/xlink" xlink:title="Metatarsus IV length" id="ABBRID0EQDEK" xlink:type="simple">Mt4</abbrev> 2.08–2.95, 2.64±0.08; <abbrev xmlns:xlink="http://www.w3.org/1999/xlink" xlink:title="Tarsus IV length" id="ABBRID0EUDEK" xlink:type="simple">Tr4</abbrev> 1.21–1.77, 1.48±0.05; <abbrev xmlns:xlink="http://www.w3.org/1999/xlink" xlink:title="Number of spines on the prolateral" id="ABBRID0EYDEK" xlink:type="simple">TSp</abbrev> 1–8, 4.92±0.51; <abbrev xmlns:xlink="http://www.w3.org/1999/xlink" xlink:title="Number of spines on the proventral" id="ABBRID0E3DEK" xlink:type="simple">TSpv</abbrev> 2–10, 6.17±0.66; <abbrev xmlns:xlink="http://www.w3.org/1999/xlink" xlink:title="Number of spines on the retroventral" id="ABBRID0EAEEK" xlink:type="simple">TSr</abbrev> 0–3, 1.25±0.28; <abbrev xmlns:xlink="http://www.w3.org/1999/xlink" xlink:title="Number of spines on the retroventral" id="ABBRID0EEEEK" xlink:type="simple">TSrv</abbrev> 12–28, 20.75±1.26; <abbrev xmlns:xlink="http://www.w3.org/1999/xlink" xlink:title="Palpal tibia length" id="ABBRID0EIEEK" xlink:type="simple">PTl</abbrev> 1.96–2.76, 2.27±0.07; <abbrev xmlns:xlink="http://www.w3.org/1999/xlink" xlink:title="Palpal tibia width" id="ABBRID0EMEEK" xlink:type="simple">PTw</abbrev> 0.78–1, 0.88±0.02; BL 1.65–1.93, 1.78±0.03.</p></tp:treatment-sec><tp:treatment-sec sec-type="description" id="SECID0EQEEK"><title>Description of female paratype.</title><p><italic>Specimen preparation and condition</italic>. Specimen preserved in 80% EtOH. Spermathecae removed and cleared, in vial with specimen. Right leg III and IV in 100% EtOH. <italic>General coloration</italic>. Carapace, chelicerae, and legs dark yellowish brown 10YR 4/6. Abdomen very dark gray 7.5YR 3/1, spinnerets yellowish brown 10YR 5/6. <italic>Cephalothorax</italic>. Carapace 4.88 long, 4.53 wide. Pars cephalica 3.27 long. Foveal groove procurved, 0.49 long, 1.0 wide. Eye tubercle very low under <abbrev xmlns:xlink="http://www.w3.org/1999/xlink" xlink:title="Anterior median eyes" id="ABBRID0E3EEK" xlink:type="simple">AME</abbrev> only. <abbrev xmlns:xlink="http://www.w3.org/1999/xlink" xlink:title="Anterior eye row" id="ABBRID0EAFEK" xlink:type="simple">AER</abbrev> procurved <abbrev xmlns:xlink="http://www.w3.org/1999/xlink" xlink:title="posterior eye row" id="ABBRID0EEFEK" xlink:type="simple">PER</abbrev> straight. Eye group 0.7 long, 1.26 wide, <abbrev xmlns:xlink="http://www.w3.org/1999/xlink" xlink:title="Anterior median eyes" id="ABBRID0EIFEK" xlink:type="simple">AME</abbrev> 0.28, <abbrev xmlns:xlink="http://www.w3.org/1999/xlink" xlink:title="posterior median eyes" id="ABBRID0EMFEK" xlink:type="simple">PME</abbrev> 0.19, <abbrev xmlns:xlink="http://www.w3.org/1999/xlink" xlink:title="Anterior lateral eyes" id="ABBRID0EQFEK" xlink:type="simple">ALE</abbrev> 0.42, <abbrev xmlns:xlink="http://www.w3.org/1999/xlink" xlink:title="posterior lateral eyes" id="ABBRID0EUFEK" xlink:type="simple">PLE</abbrev> 0.29. Sternum sparsely setose around outer edges, <abbrev xmlns:xlink="http://www.w3.org/1999/xlink" xlink:title="Sternum length" id="ABBRID0EYFEK" xlink:type="simple">STRl</abbrev> 2.95, <abbrev xmlns:xlink="http://www.w3.org/1999/xlink" xlink:title="Sternum width" id="ABBRID0E3FEK" xlink:type="simple">STRw</abbrev> 2.93. Chelicerae with anterior row comprising seven teeth, posterior margin with five teeth. Palpal endites with 24 cuspules spread across proximal half of endite and 58 cuspules distally; equal in size to proximal cuspules anteriorly; smaller posteriorly, <abbrev xmlns:xlink="http://www.w3.org/1999/xlink" xlink:title="Palpal endite width" id="ABBRID0EAGEK" xlink:type="simple">ENDw</abbrev> 1.2, <abbrev xmlns:xlink="http://www.w3.org/1999/xlink" xlink:title="Palpal endite length" id="ABBRID0EEGEK" xlink:type="simple">ENDl</abbrev> 1.89. Labium with three cuspules, <abbrev xmlns:xlink="http://www.w3.org/1999/xlink" xlink:title="Labium width" id="ABBRID0EIGEK" xlink:type="simple">LBw</abbrev> 1.16, <abbrev xmlns:xlink="http://www.w3.org/1999/xlink" xlink:title="Labium length" id="ABBRID0EMGEK" xlink:type="simple">LBl</abbrev> 0.86. Rastellum with many strong spines on process, along distal cheliceral margin, and up cheliceral face for ~ 3× length of process. <italic>Abdomen</italic>. Evenly setose with patches of pale speckles at dorsal apodemes. <italic>Legs</italic>. <abbrev xmlns:xlink="http://www.w3.org/1999/xlink" xlink:title="Femur I length" id="ABBRID0EUGEK" xlink:type="simple">F1</abbrev> 3.48; <abbrev xmlns:xlink="http://www.w3.org/1999/xlink" xlink:title="Femur I width" id="ABBRID0EYGEK" xlink:type="simple">F1w</abbrev> 1.24; <abbrev xmlns:xlink="http://www.w3.org/1999/xlink" xlink:title="Patella I length" id="ABBRID0E3GEK" xlink:type="simple">P1</abbrev> 2.23; <abbrev xmlns:xlink="http://www.w3.org/1999/xlink" xlink:title="Tibia I length" id="ABBRID0EAHEK" xlink:type="simple">Ti1</abbrev> 2.11; <abbrev xmlns:xlink="http://www.w3.org/1999/xlink" xlink:title="Metatarsus I length" id="ABBRID0EEHEK" xlink:type="simple">Mt1</abbrev> 1.47; <abbrev xmlns:xlink="http://www.w3.org/1999/xlink" xlink:title="Tarsus I length" id="ABBRID0EIHEK" xlink:type="simple">Tr1</abbrev> 0.91; <abbrev xmlns:xlink="http://www.w3.org/1999/xlink" xlink:title="Femur III lengthFemur III length" id="ABBRID0EMHEK" xlink:type="simple">F3</abbrev> 2.9; <abbrev xmlns:xlink="http://www.w3.org/1999/xlink" xlink:title="Femur III width" id="ABBRID0EQHEK" xlink:type="simple">F3w</abbrev> 1.46; <abbrev xmlns:xlink="http://www.w3.org/1999/xlink" xlink:title="Patella III length" id="ABBRID0EUHEK" xlink:type="simple">P3</abbrev> 1.64; <abbrev xmlns:xlink="http://www.w3.org/1999/xlink" xlink:title="Tibia III length" id="ABBRID0EYHEK" xlink:type="simple">Ti3</abbrev> 1.64, <abbrev xmlns:xlink="http://www.w3.org/1999/xlink" xlink:title="Saddle length" id="ABBRID0E3HEK" xlink:type="simple">Sd3</abbrev> 1.03; <abbrev xmlns:xlink="http://www.w3.org/1999/xlink" xlink:title="Metatarsus III length" id="ABBRID0EAIEK" xlink:type="simple">Mt3</abbrev> 1.29; <abbrev xmlns:xlink="http://www.w3.org/1999/xlink" xlink:title="Tarsus III length" id="ABBRID0EEIEK" xlink:type="simple">Tr3</abbrev> 1.84; <abbrev xmlns:xlink="http://www.w3.org/1999/xlink" xlink:title="Femur IV length" id="ABBRID0EIIEK" xlink:type="simple">F4</abbrev> 3.77; <abbrev xmlns:xlink="http://www.w3.org/1999/xlink" xlink:title="Femur IV width" id="ABBRID0EMIEK" xlink:type="simple">F4w</abbrev> 1.58; <abbrev xmlns:xlink="http://www.w3.org/1999/xlink" xlink:title="Patella IV length" id="ABBRID0EQIEK" xlink:type="simple">P4</abbrev> 1.83; <abbrev xmlns:xlink="http://www.w3.org/1999/xlink" xlink:title="Tibia IV length" id="ABBRID0EUIEK" xlink:type="simple">Ti4</abbrev> 2.09; <abbrev xmlns:xlink="http://www.w3.org/1999/xlink" xlink:title="Metatarsus IV length" id="ABBRID0EYIEK" xlink:type="simple">Mt4</abbrev> 2.06; <abbrev xmlns:xlink="http://www.w3.org/1999/xlink" xlink:title="Tarsus IV length" id="ABBRID0E3IEK" xlink:type="simple">Tr4</abbrev> 1.23. Retrolateral face tarsus IV with defined comb over 2/3 of article. <italic>Pedipalps</italic>. <abbrev xmlns:xlink="http://www.w3.org/1999/xlink" xlink:title="Palp femur length" id="ABBRID0ECJEK" xlink:type="simple">PF</abbrev> 2.78, <abbrev xmlns:xlink="http://www.w3.org/1999/xlink" xlink:title="Palp patella length" id="ABBRID0EGJEK" xlink:type="simple">PP</abbrev> 1.77, <abbrev xmlns:xlink="http://www.w3.org/1999/xlink" xlink:title="Palp tibia length" id="ABBRID0EKJEK" xlink:type="simple">PTi</abbrev> 1.7, <abbrev xmlns:xlink="http://www.w3.org/1999/xlink" xlink:title="Palp tarsus length" id="ABBRID0EOJEK" xlink:type="simple">PTr</abbrev> 1.84. Spermathecae bent medially, bulbs facing anteromedially.</p><fig id="F12" position="float" orientation="portrait"><object-id xmlns:xlink="http://www.w3.org/1999/xlink" content-type="doi" xlink:type="simple">10.3897/zookeys.1027.54888.figure9</object-id><object-id xmlns:xlink="http://www.w3.org/1999/xlink" content-type="arpha" xlink:type="simple">3F98A5D1-1B53-5783-8916-D9D255126EA1</object-id><label>Figure 9.</label><caption><p><italic><tp:taxon-name><tp:taxon-name-part taxon-name-part-type="genus" reg="Ummidia">Ummidia</tp:taxon-name-part> <tp:taxon-name-part taxon-name-part-type="species" reg="gingoteague">gingoteague</tp:taxon-name-part></tp:taxon-name></italic> sp. nov. from Accomack Co. Virginia <bold>A–D</bold> male holotype (UMM003) <bold>A</bold> prolateral aspect, leg I <bold>B</bold> retrolateral aspect, leg I <bold>C</bold> line drawings, leg I prolateral and retrolateral aspects <bold>D</bold> retrolateral aspect, pedipalp <bold>E</bold> cleared spermathecae female paratype (AUMS16243). Scale bars: 1.0 mm.</p></caption><graphic xmlns:xlink="http://www.w3.org/1999/xlink" xlink:href="zookeys-1027-001-g012.jpg" position="float" orientation="portrait" xlink:type="simple" id="oo_527471.jpg"><uri content-type="original_file" xlink:type="simple">https://binary.pensoft.net/fig/527471</uri></graphic></fig></tp:treatment-sec><tp:treatment-sec sec-type="variation" id="SECID0EWKEK"><title>Variation, females</title><p><bold>(n = 4).</bold><abbrev xmlns:xlink="http://www.w3.org/1999/xlink" xlink:title="Carapace length" id="ABBRID0E5KEK" xlink:type="simple">CL</abbrev> 4.45–4.88, 4.68±0.12; <abbrev xmlns:xlink="http://www.w3.org/1999/xlink" xlink:title="Carapace width" id="ABBRID0ECLEK" xlink:type="simple">CW</abbrev> 4.21–4.55, 4.43±0.08; <abbrev xmlns:xlink="http://www.w3.org/1999/xlink" xlink:title="Caput length" id="ABBRID0EGLEK" xlink:type="simple">Cap</abbrev> 3.01–3.27, 3.15±0.07; <abbrev xmlns:xlink="http://www.w3.org/1999/xlink" xlink:title="Palpal endite length" id="ABBRID0EKLEK" xlink:type="simple">ENDl</abbrev> 0.52–0.7, 0.63±0.04; <abbrev xmlns:xlink="http://www.w3.org/1999/xlink" xlink:title="Palpal endite width" id="ABBRID0EOLEK" xlink:type="simple">ENDw</abbrev> 0.92–1.26, 1.09±0.07; <abbrev xmlns:xlink="http://www.w3.org/1999/xlink" xlink:title="Sternum length" id="ABBRID0ESLEK" xlink:type="simple">STRl</abbrev> 2.65–2.95, 2.8±0.07; <abbrev xmlns:xlink="http://www.w3.org/1999/xlink" xlink:title="Sternum width" id="ABBRID0EWLEK" xlink:type="simple">STRw</abbrev> 2.52–2.97, 2.76±0.11; <abbrev xmlns:xlink="http://www.w3.org/1999/xlink" xlink:title="Labium length" id="ABBRID0E1LEK" xlink:type="simple">LBl</abbrev> 0.63–0.86, 0.76±0.06; <abbrev xmlns:xlink="http://www.w3.org/1999/xlink" xlink:title="Labium width" id="ABBRID0E5LEK" xlink:type="simple">LBw</abbrev> 0.98–1.16, 1.07±0.05; <abbrev xmlns:xlink="http://www.w3.org/1999/xlink" xlink:title="Femur I length" id="ABBRID0ECMEK" xlink:type="simple">F1</abbrev> 2.69–3.48, 3.01±0.19; <abbrev xmlns:xlink="http://www.w3.org/1999/xlink" xlink:title="Femur I width" id="ABBRID0EGMEK" xlink:type="simple">F1w</abbrev> 0.89–1.24, 1.07±0.08; <abbrev xmlns:xlink="http://www.w3.org/1999/xlink" xlink:title="Patella I length" id="ABBRID0EKMEK" xlink:type="simple">P1</abbrev> 1.72–2.23, 1.95±0.11; <abbrev xmlns:xlink="http://www.w3.org/1999/xlink" xlink:title="Tibia I length" id="ABBRID0EOMEK" xlink:type="simple">Ti1</abbrev> 1.53–2.11, 1.76±0.13; <abbrev xmlns:xlink="http://www.w3.org/1999/xlink" xlink:title="Metatarsus I length" id="ABBRID0ESMEK" xlink:type="simple">Mt1</abbrev> 1.12–1.47, 1.3±0.09; <abbrev xmlns:xlink="http://www.w3.org/1999/xlink" xlink:title="Tarsus I length" id="ABBRID0EWMEK" xlink:type="simple">Tr1</abbrev> 0.61–1.66, 1±0.23; <abbrev xmlns:xlink="http://www.w3.org/1999/xlink" xlink:title="Femur III lengthFemur III length" id="ABBRID0E1MEK" xlink:type="simple">F3</abbrev> 2.24–2.9, 2.53±0.15; <abbrev xmlns:xlink="http://www.w3.org/1999/xlink" xlink:title="Femur III width" id="ABBRID0E5MEK" xlink:type="simple">F3w</abbrev> 1.26–1.46, 1.36±0.05; <abbrev xmlns:xlink="http://www.w3.org/1999/xlink" xlink:title="Patella III length" id="ABBRID0ECNEK" xlink:type="simple">P3</abbrev> 1.34–1.64, 1.5±0.07; <abbrev xmlns:xlink="http://www.w3.org/1999/xlink" xlink:title="Tibia III length" id="ABBRID0EGNEK" xlink:type="simple">Ti3</abbrev> 1.23–1.64, 1.4±0.09; <abbrev xmlns:xlink="http://www.w3.org/1999/xlink" xlink:title="Metatarsus III length" id="ABBRID0EKNEK" xlink:type="simple">Mt3</abbrev> 1.07–1.3, 1.2±0.06; <abbrev xmlns:xlink="http://www.w3.org/1999/xlink" xlink:title="Tarsus III length" id="ABBRID0EONEK" xlink:type="simple">Tr3</abbrev> 0.99–1.23, 1.11±0.06; <abbrev xmlns:xlink="http://www.w3.org/1999/xlink" xlink:title="Femur IV length" id="ABBRID0ESNEK" xlink:type="simple">F4</abbrev> 2.85–3.77, 3.25±0.22; <abbrev xmlns:xlink="http://www.w3.org/1999/xlink" xlink:title="Femur IV width" id="ABBRID0EWNEK" xlink:type="simple">F4w</abbrev> 1.27–1.58, 1.39±0.07; <abbrev xmlns:xlink="http://www.w3.org/1999/xlink" xlink:title="Patella IV length" id="ABBRID0E1NEK" xlink:type="simple">P4</abbrev> 1.57–1.84, 1.71±0.07; <abbrev xmlns:xlink="http://www.w3.org/1999/xlink" xlink:title="Tibia IV length" id="ABBRID0E5NEK" xlink:type="simple">Ti4</abbrev> 1.7–2.09, 1.89±0.1; <abbrev xmlns:xlink="http://www.w3.org/1999/xlink" xlink:title="Metatarsus IV length" id="ABBRID0ECOEK" xlink:type="simple">Mt4</abbrev> 1.74–2.06, 1.89±0.08; <abbrev xmlns:xlink="http://www.w3.org/1999/xlink" xlink:title="Tarsus IV length" id="ABBRID0EGOEK" xlink:type="simple">Tr4</abbrev> 0.9–1.23, 1.07±0.08; <abbrev xmlns:xlink="http://www.w3.org/1999/xlink" xlink:title="Palp femur length" id="ABBRID0EKOEK" xlink:type="simple">PF</abbrev> 2.42–2.82, 2.62±0.11; <abbrev xmlns:xlink="http://www.w3.org/1999/xlink" xlink:title="Palp patella length" id="ABBRID0EOOEK" xlink:type="simple">PP</abbrev> 1.43–1.77, 1.6±0.08; <abbrev xmlns:xlink="http://www.w3.org/1999/xlink" xlink:title="Palp tibia length" id="ABBRID0ESOEK" xlink:type="simple">PTi</abbrev> 1.4–1.7, 1.57±0.07; <abbrev xmlns:xlink="http://www.w3.org/1999/xlink" xlink:title="Palp tarsus length" id="ABBRID0EWOEK" xlink:type="simple">PTr</abbrev> 1.44–1.84, 1.58±0.09.</p></tp:treatment-sec><tp:treatment-sec sec-type="material" id="SECID0E1OEK"><title>Material examined.</title><p><bold>United States: Virginia: Accomack Co</bold>: Chincoteague National Wildlife Refuge, White Hills Ridge, 1.3km N toll booth, <named-content xmlns:xlink="http://www.w3.org/1999/xlink" content-type="dwc:verbatimCoordinates" xlink:type="simple"><named-content content-type="geo-json" specific-use="{&#34;type&#34;:&#34;Point&#34;,&#34;coordinates&#34;:[-75.356800,37.908300]}" id="NCID0EFPEK" xlink:type="simple">37.9083 -75.3568</named-content></named-content><sup>5</sup>, 2 m a.s.l. (UMM0003, 26.vi-10.vii.1998, 1♂, SM Roble, <named-content xmlns:xlink="http://www.w3.org/1999/xlink" content-type="dwc:institutional_code" xlink:type="simple">VMNH</named-content>); <bold>Greensville Co</bold>: end of Va. 666, 1mi NE Claresville, <named-content xmlns:xlink="http://www.w3.org/1999/xlink" content-type="dwc:verbatimCoordinates" xlink:type="simple"><named-content content-type="geo-json" specific-use="{&#34;type&#34;:&#34;Point&#34;,&#34;coordinates&#34;:[-77.442200,36.625900]}" id="NCID0EYPEK" xlink:type="simple">36.6259 -77.4422</named-content></named-content><sup>5</sup>, 23 m a.s.l. (UMM0085, 21.vi-14.vii.1993, 1♂, <named-content xmlns:xlink="http://www.w3.org/1999/xlink" content-type="dwc:institutional_code" xlink:type="simple">VMNH</named-content>); <bold>Isle of Wight Co</bold>: Blackwater Ecological Reserve, 4mi S of Zuni, Rt 614, <named-content xmlns:xlink="http://www.w3.org/1999/xlink" content-type="dwc:verbatimCoordinates" xlink:type="simple"><named-content content-type="geo-json" specific-use="{&#34;type&#34;:&#34;Point&#34;,&#34;coordinates&#34;:[-76.853500,36.812100]}" id="NCID0ELQEK" xlink:type="simple">36.8121 -76.8535</named-content></named-content><sup>5</sup>, 9 m a.s.l. (UMM0009, 26.v.1995, 1♂, SM Roble, <named-content xmlns:xlink="http://www.w3.org/1999/xlink" content-type="dwc:institutional_code" xlink:type="simple">VMNH</named-content>); <bold>Newport News Co</bold>: Newport News, Mariner’s Museum Park, <named-content xmlns:xlink="http://www.w3.org/1999/xlink" content-type="dwc:verbatimCoordinates" xlink:type="simple"><named-content content-type="geo-json" specific-use="{&#34;type&#34;:&#34;Point&#34;,&#34;coordinates&#34;:[-76.484600,37.058800]}" id="NCID0E5QEK" xlink:type="simple">37.0588 -76.4846</named-content></named-content><sup>1</sup>, 18 m a.s.l. (AUMS016243, 9.vii.2015, 1♀, RL Godwin, <abbrev xmlns:xlink="http://www.w3.org/1999/xlink" xlink:title="Bohart Museum of Entomology; University of California" id="ABBRID0EEREK" xlink:type="simple">BME</abbrev>); (AUMS016244, 1♀, <abbrev xmlns:xlink="http://www.w3.org/1999/xlink" xlink:title="Bohart Museum of Entomology; University of California" id="ABBRID0EIREK" xlink:type="simple">BME</abbrev>); (AUMS016245, 1juv, <abbrev xmlns:xlink="http://www.w3.org/1999/xlink" xlink:title="Bohart Museum of Entomology; University of California" id="ABBRID0EMREK" xlink:type="simple">BME</abbrev>); <bold>Prince Edward Co</bold>: Twin Lakes State Park, <named-content xmlns:xlink="http://www.w3.org/1999/xlink" content-type="dwc:verbatimCoordinates" xlink:type="simple"><named-content content-type="geo-json" specific-use="{&#34;type&#34;:&#34;Point&#34;,&#34;coordinates&#34;:[-78.273200,37.174800]}" id="NCID0EVREK" xlink:type="simple">37.1748 -78.2732</named-content></named-content><sup>5</sup>, 134 m a.s.l. (UMM0049, viii-ix.1997, 1juv, <named-content xmlns:xlink="http://www.w3.org/1999/xlink" content-type="dwc:institutional_code" xlink:type="simple">VMNH</named-content>); <bold>Virginia Beach Co</bold>: Virginia Beach City, First Landing State Park, <named-content xmlns:xlink="http://www.w3.org/1999/xlink" content-type="dwc:verbatimCoordinates" xlink:type="simple"><named-content content-type="geo-json" specific-use="{&#34;type&#34;:&#34;Point&#34;,&#34;coordinates&#34;:[-76.043600,36.919800]}" id="NCID0EISEK" xlink:type="simple">36.9198 -76.0436</named-content></named-content><sup>1</sup>, 11 m a.s.l. (AUMS016242, 7.vii.2015, 1♀, RL Godwin, <abbrev xmlns:xlink="http://www.w3.org/1999/xlink" xlink:title="Bohart Museum of Entomology; University of California" id="ABBRID0EOSEK" xlink:type="simple">BME</abbrev>); (UMM0088, 21.vi.1989, 1♂, <named-content xmlns:xlink="http://www.w3.org/1999/xlink" content-type="dwc:institutional_code" xlink:type="simple">VMNH</named-content>); (UMM0084, 21.vi.1989, 1♂, KA Buhlmann, <named-content xmlns:xlink="http://www.w3.org/1999/xlink" content-type="dwc:institutional_code" xlink:type="simple">VMNH</named-content>); (UMM0056, 26.vii.1989, 1♂, <named-content xmlns:xlink="http://www.w3.org/1999/xlink" content-type="dwc:institutional_code" xlink:type="simple">VMNH</named-content>); (UMM0012, 1♂, <named-content xmlns:xlink="http://www.w3.org/1999/xlink" content-type="dwc:institutional_code" xlink:type="simple">VMNH</named-content>); (UMM0076, 29.ix.1989, 1♀, <named-content xmlns:xlink="http://www.w3.org/1999/xlink" content-type="dwc:institutional_code" xlink:type="simple">VMNH</named-content>); (UMM0231, 1♀, <named-content xmlns:xlink="http://www.w3.org/1999/xlink" content-type="dwc:institutional_code" xlink:type="simple">AMNH</named-content>); (UMM0021, 5.vii.1989, <named-content xmlns:xlink="http://www.w3.org/1999/xlink" content-type="dwc:institutional_code" xlink:type="simple">VMNH</named-content>); (UMM0034, 5.vii.1989, 1♂, <named-content xmlns:xlink="http://www.w3.org/1999/xlink" content-type="dwc:institutional_code" xlink:type="simple">VMNH</named-content>); (UMM0007, 1♂, <named-content xmlns:xlink="http://www.w3.org/1999/xlink" content-type="dwc:institutional_code" xlink:type="simple">VMNH</named-content>); <bold>York Co</bold>: Cheatham Annex, US Naval Supply Center, 6mi NW of Yorktown, <named-content xmlns:xlink="http://www.w3.org/1999/xlink" content-type="dwc:verbatimCoordinates" xlink:type="simple"><named-content content-type="geo-json" specific-use="{&#34;type&#34;:&#34;Point&#34;,&#34;coordinates&#34;:[-76.609000,37.279000]}" id="NCID0E6UEK" xlink:type="simple">37.279 -76.609</named-content></named-content><sup>5</sup>, 7 m a.s.l. (UMM0048, 6.vi.1989, 1♂, KA Buhlmann, <named-content xmlns:xlink="http://www.w3.org/1999/xlink" content-type="dwc:institutional_code" xlink:type="simple">VMNH</named-content>); Cheatham Annex, US Naval Supply Center, Cheatham Pond, <named-content xmlns:xlink="http://www.w3.org/1999/xlink" content-type="dwc:verbatimCoordinates" xlink:type="simple"><named-content content-type="geo-json" specific-use="{&#34;type&#34;:&#34;Point&#34;,&#34;coordinates&#34;:[-76.618500,37.295100]}" id="NCID0EQVEK" xlink:type="simple">37.2951 -76.6185</named-content></named-content><sup>4</sup>, 0 m a.s.l. (UMM0030, 19.vi.1989, 1♂, <named-content xmlns:xlink="http://www.w3.org/1999/xlink" content-type="dwc:institutional_code" xlink:type="simple">VMNH</named-content>); Cheatham Annex, US Naval Supply Center, Cheatham Pond, <named-content xmlns:xlink="http://www.w3.org/1999/xlink" content-type="dwc:verbatimCoordinates" xlink:type="simple"><named-content content-type="geo-json" specific-use="{&#34;type&#34;:&#34;Point&#34;,&#34;coordinates&#34;:[-76.618500,37.295100]}" id="NCID0EBWEK" xlink:type="simple">37.2951 -76.6185</named-content></named-content><sup>4</sup>, 0 m a.s.l. (UMM0015, 30.v.1990, 1♂, KA Buhlmann, <named-content xmlns:xlink="http://www.w3.org/1999/xlink" content-type="dwc:institutional_code" xlink:type="simple">VMNH</named-content>).</p></tp:treatment-sec><tp:treatment-sec><!--Section generated to contain objects referenced in tp:taxon-treatment.--><fig id="F10" position="float" orientation="portrait"><object-id xmlns:xlink="http://www.w3.org/1999/xlink" content-type="doi" xlink:type="simple">10.3897/zookeys.1027.54888.map3</object-id><object-id xmlns:xlink="http://www.w3.org/1999/xlink" content-type="arpha" xlink:type="simple">7FE0E865-B2FC-5E86-BBD2-752B49A7286B</object-id><label>Map 3.</label><caption><p>Locality records for eastern United States species.</p></caption><graphic xmlns:xlink="http://www.w3.org/1999/xlink" xlink:href="zookeys-1027-001-g008.jpg" position="float" orientation="portrait" xlink:type="simple" id="oo_527467.jpg"><uri content-type="original_file" xlink:type="simple">https://binary.pensoft.net/fig/527467</uri></graphic></fig></tp:treatment-sec></tp:taxon-treatment>
