# Supplementary material for: Taxonomic revision of the New World members of the trapdoor spider genus Ummidia Thorell (Araneae, Mygalomorphae, Halonoproctidae)
Source: Zookeys. 2021 Apr 2;1027:1–165. doi: 10.3897/zookeys.1027.54888 (PMC8035127; doi:10.3897/zookeys.1027.54888)
Supplement: XML Treatment for Ummidia carabivora [file zookeys.1027.54888-treatment5.xml]

<!DOCTYPE tp:taxon-treatment
  PUBLIC "-//TaxonX//DTD Taxonomic Treatment Publishing DTD v0 20100105//EN" "tax-treatment-NSO.dtd">
<tp:taxon-treatment xmlns:tp="http://www.plazi.org/taxpub"><tp:treatment-meta><kwd-group><label>Taxon classification</label><kwd><named-content xmlns:xlink="http://www.w3.org/1999/xlink" content-type="kingdom">Animalia</named-content></kwd><kwd><named-content xmlns:xlink="http://www.w3.org/1999/xlink" content-type="order">Araneae</named-content></kwd><kwd><named-content xmlns:xlink="http://www.w3.org/1999/xlink" content-type="family">Halonoproctidae</named-content></kwd></kwd-group><mixed-citation publication-type="journal"><person-group><name><surname>Godwin</surname><given-names>Rebecca L.</given-names></name><name><surname>Bond</surname><given-names>Jason E.</given-names></name></person-group><article-title>Taxonomic revision of the New World members of the trapdoor spider genus <italic><tp:taxon-name><tp:taxon-name-part taxon-name-part-type="genus" reg="Ummidia">Ummidia</tp:taxon-name-part></tp:taxon-name></italic> Thorell (<tp:taxon-name><tp:taxon-name-part taxon-name-part-type="order">Araneae</tp:taxon-name-part></tp:taxon-name>, <tp:taxon-name><tp:taxon-name-part taxon-name-part-type="suborder">Mygalomorphae</tp:taxon-name-part></tp:taxon-name>, <tp:taxon-name><tp:taxon-name-part taxon-name-part-type="family">Halonoproctidae</tp:taxon-name-part></tp:taxon-name>)</article-title><source>Zookeys</source><day>02</day><month>4</month><year>2021</year><volume>1027</volume><fpage>1</fpage><lpage>165</lpage><pub-id pub-id-type="doi">10.3897/zookeys.1027.54888</pub-id></mixed-citation></tp:treatment-meta><tp:nomenclature><tp:taxon-name><object-id xmlns:xlink="http://www.w3.org/1999/xlink" content-type="arpha" xlink:type="simple">40C8996B-A931-5FD1-AE27-95D249D5CED4</object-id>
              <tp:taxon-name-part taxon-name-part-type="genus" reg="Ummidia">Ummidia</tp:taxon-name-part>
              <tp:taxon-name-part taxon-name-part-type="species" reg="carabivora">carabivora</tp:taxon-name-part>
            </tp:taxon-name><tp:taxon-authority>(Atkinson, 1886)</tp:taxon-authority><xref ref-type="fig" rid="F13">Figs 10</xref><xref ref-type="fig" rid="F14">, 11</xref><xref ref-type="fig" rid="F10">, Map 3</xref><tp:nomenclature-citation-list><tp:nomenclature-citation><tp:taxon-name>
                  <tp:taxon-name-part taxon-name-part-type="genus" reg="Pachylomerus">Pachylomerus</tp:taxon-name-part> <tp:taxon-name-part taxon-name-part-type="species" reg="carabivorus">carabivorus</tp:taxon-name-part></tp:taxon-name><comment>Petrunkevitch, 1929: 511; HOLOTYPE: 1 ♀ (A-47) from Chapel Hill, North Carolina, United States, <named-content xmlns:xlink="http://www.w3.org/1999/xlink" content-type="dwc:verbatimCoordinates" xlink:type="simple"><named-content content-type="geo-json" specific-use="{&#34;type&#34;:&#34;Point&#34;,&#34;coordinates&#34;:[-79.055700,35.913100]}" id="NCID0EQYEK" xlink:type="simple">35.9131 -79.0557</named-content></named-content><sup>6</sup>, 147 m a.s.l., deposited in USNM Marx Collection, examined.</comment></tp:nomenclature-citation><tp:nomenclature-citation><tp:taxon-name>
                  <tp:taxon-name-part taxon-name-part-type="genus" reg="Pachylomerus">Pachylomerus</tp:taxon-name-part> <tp:taxon-name-part taxon-name-part-type="species" reg="carabivorus">carabivorus</tp:taxon-name-part> <tp:taxon-name-part taxon-name-part-type="subspecies" reg="emarginatus">emarginatus</tp:taxon-name-part></tp:taxon-name><comment>Atkinson, 1886: 134, <bold>syn. nov.</bold></comment></tp:nomenclature-citation></tp:nomenclature-citation-list></tp:nomenclature><tp:treatment-sec sec-type="diagnosis" id="SECID0EIZEK"><title>Diagnosis.</title><p><italic><tp:taxon-name><tp:taxon-name-part taxon-name-part-type="genus" reg="Ummidia">Ummidia</tp:taxon-name-part> <tp:taxon-name-part taxon-name-part-type="species" reg="carabivora">carabivora</tp:taxon-name-part></tp:taxon-name></italic> can be differentiated from all other species of <italic><tp:taxon-name><tp:taxon-name-part taxon-name-part-type="genus" reg="Ummidia">Ummidia</tp:taxon-name-part></tp:taxon-name></italic> by the pars cephalica which extends 4/5 (7/10 in other species) the length of the carapace and raised dorsally at the fovea which is 1/3 (1/4–1/5 in other species) the width of the carapace. Males can further be distinguished from all other eastern United States species with tarsal combs by tibia I being relatively more spinose both on the prolateral and retrolateral aspects. Males disperse from June to July.</p></tp:treatment-sec><tp:treatment-sec sec-type="description" id="SECID0EA1EK"><title>Description of female holotype.</title><p><italic>Specimen preparation and condition</italic>. Specimen preserved in 80% EtOH. Spermathecae removed, cleared, in vial with specimen. <italic>General coloration</italic>. Carapace, chelicerae, and legs very dusky red 10R 2.5/2. Abdomen very dark brown 7.5YR 2.5/3, spinnerets dark brown 7.5YR 3/4. <italic>Cephalothorax</italic>. Carapace 9.07 long, 8.3 wide. Pars cephalica 7.21 long. Foveal groove procurved and extremely broad, 1.11 long, 2.81 wide. Eye tubercle low. <abbrev xmlns:xlink="http://www.w3.org/1999/xlink" xlink:title="Anterior eye row" id="ABBRID0EM1EK" xlink:type="simple">AER</abbrev> very procurved <abbrev xmlns:xlink="http://www.w3.org/1999/xlink" xlink:title="posterior eye row" id="ABBRID0EQ1EK" xlink:type="simple">PER</abbrev> very slightly procurved. Eye group 1.11 long, 2.1 wide, <abbrev xmlns:xlink="http://www.w3.org/1999/xlink" xlink:title="Anterior median eyes" id="ABBRID0EU1EK" xlink:type="simple">AME</abbrev> 0.46, <abbrev xmlns:xlink="http://www.w3.org/1999/xlink" xlink:title="posterior median eyes" id="ABBRID0EY1EK" xlink:type="simple">PME</abbrev> 0.31, <abbrev xmlns:xlink="http://www.w3.org/1999/xlink" xlink:title="Anterior lateral eyes" id="ABBRID0E31EK" xlink:type="simple">ALE</abbrev> 0.56, <abbrev xmlns:xlink="http://www.w3.org/1999/xlink" xlink:title="posterior lateral eyes" id="ABBRID0EA2EK" xlink:type="simple">PLE</abbrev> 0.37. Sternum sparsely setose around anterior edges with posterior fringe, <abbrev xmlns:xlink="http://www.w3.org/1999/xlink" xlink:title="Sternum length" id="ABBRID0EE2EK" xlink:type="simple">STRl</abbrev> 5.41, <abbrev xmlns:xlink="http://www.w3.org/1999/xlink" xlink:title="Sternum width" id="ABBRID0EI2EK" xlink:type="simple">STRw</abbrev> 5.3. Chelicerae with anterior row comprising six teeth, posterior margin with six teeth. Palpal endites with 25 cuspules spread across proximal half of endite and 37 cuspules distally, <abbrev xmlns:xlink="http://www.w3.org/1999/xlink" xlink:title="Palpal endite width" id="ABBRID0EM2EK" xlink:type="simple">ENDw</abbrev> 1.98, <abbrev xmlns:xlink="http://www.w3.org/1999/xlink" xlink:title="Palpal endite length" id="ABBRID0EQ2EK" xlink:type="simple">ENDl</abbrev> 3.38. Labium with five cuspules, <abbrev xmlns:xlink="http://www.w3.org/1999/xlink" xlink:title="Labium width" id="ABBRID0EU2EK" xlink:type="simple">LBw</abbrev> 1.93, <abbrev xmlns:xlink="http://www.w3.org/1999/xlink" xlink:title="Labium length" id="ABBRID0EY2EK" xlink:type="simple">LBl</abbrev> 1.36. Rastellum with many strong spines on process. <italic>Abdomen</italic>. Evenly setose. <italic>Legs</italic>. <abbrev xmlns:xlink="http://www.w3.org/1999/xlink" xlink:title="Femur I length" id="ABBRID0EA3EK" xlink:type="simple">F1</abbrev> 5.54; <abbrev xmlns:xlink="http://www.w3.org/1999/xlink" xlink:title="Femur I width" id="ABBRID0EE3EK" xlink:type="simple">F1w</abbrev> 1.91; <abbrev xmlns:xlink="http://www.w3.org/1999/xlink" xlink:title="Patella I length" id="ABBRID0EI3EK" xlink:type="simple">P1</abbrev> 3.37; <abbrev xmlns:xlink="http://www.w3.org/1999/xlink" xlink:title="Tibia I length" id="ABBRID0EM3EK" xlink:type="simple">Ti1</abbrev> 3.41; <abbrev xmlns:xlink="http://www.w3.org/1999/xlink" xlink:title="Metatarsus I length" id="ABBRID0EQ3EK" xlink:type="simple">Mt1</abbrev> 2.34; <abbrev xmlns:xlink="http://www.w3.org/1999/xlink" xlink:title="Tarsus I length" id="ABBRID0EU3EK" xlink:type="simple">Tr1</abbrev> 1.32; <abbrev xmlns:xlink="http://www.w3.org/1999/xlink" xlink:title="Femur III lengthFemur III length" id="ABBRID0EY3EK" xlink:type="simple">F3</abbrev> 4.73; <abbrev xmlns:xlink="http://www.w3.org/1999/xlink" xlink:title="Femur III width" id="ABBRID0E33EK" xlink:type="simple">F3w</abbrev> 2.51; <abbrev xmlns:xlink="http://www.w3.org/1999/xlink" xlink:title="Patella III length" id="ABBRID0EA4EK" xlink:type="simple">P3</abbrev> 3.02; <abbrev xmlns:xlink="http://www.w3.org/1999/xlink" xlink:title="Tibia III length" id="ABBRID0EE4EK" xlink:type="simple">Ti3</abbrev> 2.74, <abbrev xmlns:xlink="http://www.w3.org/1999/xlink" xlink:title="Saddle length" id="ABBRID0EI4EK" xlink:type="simple">Sd3</abbrev> 1.77; <abbrev xmlns:xlink="http://www.w3.org/1999/xlink" xlink:title="Metatarsus III length" id="ABBRID0EM4EK" xlink:type="simple">Mt3</abbrev> 2.15; <abbrev xmlns:xlink="http://www.w3.org/1999/xlink" xlink:title="Tarsus III length" id="ABBRID0EQ4EK" xlink:type="simple">Tr3</abbrev> 2.11; <abbrev xmlns:xlink="http://www.w3.org/1999/xlink" xlink:title="Femur IV length" id="ABBRID0EU4EK" xlink:type="simple">F4</abbrev> 5.99; <abbrev xmlns:xlink="http://www.w3.org/1999/xlink" xlink:title="Femur IV width" id="ABBRID0EY4EK" xlink:type="simple">F4w</abbrev> 2.38; <abbrev xmlns:xlink="http://www.w3.org/1999/xlink" xlink:title="Patella IV length" id="ABBRID0E34EK" xlink:type="simple">P4</abbrev> 3.53; <abbrev xmlns:xlink="http://www.w3.org/1999/xlink" xlink:title="Tibia IV length" id="ABBRID0EA5EK" xlink:type="simple">Ti4</abbrev> 3.52; <abbrev xmlns:xlink="http://www.w3.org/1999/xlink" xlink:title="Metatarsus IV length" id="ABBRID0EE5EK" xlink:type="simple">Mt4</abbrev> 3.13; <abbrev xmlns:xlink="http://www.w3.org/1999/xlink" xlink:title="Tarsus IV length" id="ABBRID0EI5EK" xlink:type="simple">Tr4</abbrev> 1.71. Retrolateral face tarsus IV with defined comb. <italic>Pedipalps</italic>. <abbrev xmlns:xlink="http://www.w3.org/1999/xlink" xlink:title="Palp femur length" id="ABBRID0EO5EK" xlink:type="simple">PF</abbrev> 4.8, <abbrev xmlns:xlink="http://www.w3.org/1999/xlink" xlink:title="Palp patella length" id="ABBRID0ES5EK" xlink:type="simple">PP</abbrev> 2.67, <abbrev xmlns:xlink="http://www.w3.org/1999/xlink" xlink:title="Palp tibia length" id="ABBRID0EW5EK" xlink:type="simple">PTi</abbrev> 3.1, <abbrev xmlns:xlink="http://www.w3.org/1999/xlink" xlink:title="Palp tarsus length" id="ABBRID0E15EK" xlink:type="simple">PTr</abbrev> 2.68. Spermathecae straight with slight medial tilt, bulbs facing anteromedially.</p><fig id="F13" position="float" orientation="portrait"><object-id xmlns:xlink="http://www.w3.org/1999/xlink" content-type="doi" xlink:type="simple">10.3897/zookeys.1027.54888.figure10</object-id><object-id xmlns:xlink="http://www.w3.org/1999/xlink" content-type="arpha" xlink:type="simple">D81B946A-4028-5B12-AC00-FE09F272D110</object-id><label>Figure 10.</label><caption><p><italic><tp:taxon-name><tp:taxon-name-part taxon-name-part-type="genus" reg="Ummidia">Ummidia</tp:taxon-name-part> <tp:taxon-name-part taxon-name-part-type="species" reg="carabivora">carabivora</tp:taxon-name-part></tp:taxon-name></italic> (Atkinson, 1886) from Chapel Hill, North Carolina <bold>A</bold> male habitus illustration UMM073 <bold>B</bold> female habitus illustration A47. Scale bars: 4.0 mm.</p></caption><graphic xmlns:xlink="http://www.w3.org/1999/xlink" xlink:href="zookeys-1027-001-g013.jpg" position="float" orientation="portrait" xlink:type="simple" id="oo_527472.jpg"><uri content-type="original_file" xlink:type="simple">https://binary.pensoft.net/fig/527472</uri></graphic></fig></tp:treatment-sec><tp:treatment-sec sec-type="variation" id="SECID0E16EK"><title>Variation, females.</title><p>Known only from female holotype specimen.</p></tp:treatment-sec><tp:treatment-sec sec-type="description" id="SECID0E66EK"><title>Description of male exemplar.</title><p><italic>Specimen preparation and condition</italic>. Specimen preserved in 80% EtOH. Left palp, leg I removed, in vial with specimen. <italic>General coloration</italic>. Carapace and chelicerae dusky red 10R ¾, legs strong brown 7.5YR 4/6. Abdomen dark brown 10YR 3/3. <italic>Cephalothorax</italic>. Carapace 8.05 long, 7.16 wide. Pars cephalica 6.85 long. Foveal groove broadly procurved, 1.48 long, 2.34 wide. ME on moderate tubercle. <abbrev xmlns:xlink="http://www.w3.org/1999/xlink" xlink:title="Anterior eye row" id="ABBRID0ELAFK" xlink:type="simple">AER</abbrev> procurved. <abbrev xmlns:xlink="http://www.w3.org/1999/xlink" xlink:title="posterior eye row" id="ABBRID0EPAFK" xlink:type="simple">PER</abbrev> straight. Eye group 0.93 long, 1.66 wide, <abbrev xmlns:xlink="http://www.w3.org/1999/xlink" xlink:title="Anterior median eyes" id="ABBRID0ETAFK" xlink:type="simple">AME</abbrev> 0.48, <abbrev xmlns:xlink="http://www.w3.org/1999/xlink" xlink:title="posterior median eyes" id="ABBRID0EXAFK" xlink:type="simple">PME</abbrev> 0.24, <abbrev xmlns:xlink="http://www.w3.org/1999/xlink" xlink:title="Anterior lateral eyes" id="ABBRID0E2AFK" xlink:type="simple">ALE</abbrev> 0.47, <abbrev xmlns:xlink="http://www.w3.org/1999/xlink" xlink:title="posterior lateral eyes" id="ABBRID0E6AFK" xlink:type="simple">PLE</abbrev> 0.25. Sternum sparsely setose anteriorly with posterior fringe, <abbrev xmlns:xlink="http://www.w3.org/1999/xlink" xlink:title="Sternum length" id="ABBRID0EDBFK" xlink:type="simple">STRl</abbrev> 3.98, <abbrev xmlns:xlink="http://www.w3.org/1999/xlink" xlink:title="Sternum width" id="ABBRID0EHBFK" xlink:type="simple">STRw</abbrev> 4.04. Chelicerae with anterior tooth row comprising four teeth, posterior margin with six teeth. Palpal endites with 19 small cuspules across proximal half of endite face, lacking distal endite cuspules, <abbrev xmlns:xlink="http://www.w3.org/1999/xlink" xlink:title="Palpal endite width" id="ABBRID0ELBFK" xlink:type="simple">ENDw</abbrev> 1.58, <abbrev xmlns:xlink="http://www.w3.org/1999/xlink" xlink:title="Palpal endite length" id="ABBRID0EPBFK" xlink:type="simple">ENDl</abbrev> 2.86. Labium with five cuspules, <abbrev xmlns:xlink="http://www.w3.org/1999/xlink" xlink:title="Labium width" id="ABBRID0ETBFK" xlink:type="simple">LBw</abbrev> 1.47, <abbrev xmlns:xlink="http://www.w3.org/1999/xlink" xlink:title="Labium length" id="ABBRID0EXBFK" xlink:type="simple">LBl</abbrev> 1.11. Rastellar process narrow and extended medially; covered in small spines. Abdomen setose, setae very short. <italic>Legs</italic>. <abbrev xmlns:xlink="http://www.w3.org/1999/xlink" xlink:title="Femur I length" id="ABBRID0E4BFK" xlink:type="simple">F1</abbrev> 5.71; <abbrev xmlns:xlink="http://www.w3.org/1999/xlink" xlink:title="Femur I width" id="ABBRID0EBCFK" xlink:type="simple">F1w</abbrev> 1.84; <abbrev xmlns:xlink="http://www.w3.org/1999/xlink" xlink:title="Patella I length" id="ABBRID0EFCFK" xlink:type="simple">P1</abbrev> 2.92; <abbrev xmlns:xlink="http://www.w3.org/1999/xlink" xlink:title="Tibia I length" id="ABBRID0EJCFK" xlink:type="simple">Ti1</abbrev> 3.68; <abbrev xmlns:xlink="http://www.w3.org/1999/xlink" xlink:title="Metatarsus I length" id="ABBRID0ENCFK" xlink:type="simple">Mt1</abbrev> 2.61; <abbrev xmlns:xlink="http://www.w3.org/1999/xlink" xlink:title="Tarsus I length" id="ABBRID0ERCFK" xlink:type="simple">Tr1</abbrev> 1.31; <abbrev xmlns:xlink="http://www.w3.org/1999/xlink" xlink:title="Femur III lengthFemur III length" id="ABBRID0EVCFK" xlink:type="simple">F3</abbrev> 4.57; <abbrev xmlns:xlink="http://www.w3.org/1999/xlink" xlink:title="Femur III width" id="ABBRID0EZCFK" xlink:type="simple">F3w</abbrev> 2.05; <abbrev xmlns:xlink="http://www.w3.org/1999/xlink" xlink:title="Patella III length" id="ABBRID0E4CFK" xlink:type="simple">P3</abbrev> 2.56; <abbrev xmlns:xlink="http://www.w3.org/1999/xlink" xlink:title="Tibia III length" id="ABBRID0EBDFK" xlink:type="simple">Ti3</abbrev> 2.48; <abbrev xmlns:xlink="http://www.w3.org/1999/xlink" xlink:title="Saddle length" id="ABBRID0EFDFK" xlink:type="simple">Sd3</abbrev> 1.49; <abbrev xmlns:xlink="http://www.w3.org/1999/xlink" xlink:title="Metatarsus III length" id="ABBRID0EJDFK" xlink:type="simple">Mt3</abbrev> 2.52; <abbrev xmlns:xlink="http://www.w3.org/1999/xlink" xlink:title="Tarsus III length" id="ABBRID0ENDFK" xlink:type="simple">Tr3</abbrev> 2.1; <abbrev xmlns:xlink="http://www.w3.org/1999/xlink" xlink:title="Femur IV length" id="ABBRID0ERDFK" xlink:type="simple">F4</abbrev> 5.49; <abbrev xmlns:xlink="http://www.w3.org/1999/xlink" xlink:title="Femur IV width" id="ABBRID0EVDFK" xlink:type="simple">F4w</abbrev> 2.1; <abbrev xmlns:xlink="http://www.w3.org/1999/xlink" xlink:title="Patella IV length" id="ABBRID0EZDFK" xlink:type="simple">P4</abbrev> 2.71; <abbrev xmlns:xlink="http://www.w3.org/1999/xlink" xlink:title="Tibia IV length" id="ABBRID0E4DFK" xlink:type="simple">Ti4</abbrev> 3.73; <abbrev xmlns:xlink="http://www.w3.org/1999/xlink" xlink:title="Metatarsus IV length" id="ABBRID0EBEFK" xlink:type="simple">Mt4</abbrev> 3.66; <abbrev xmlns:xlink="http://www.w3.org/1999/xlink" xlink:title="Tarsus IV length" id="ABBRID0EFEFK" xlink:type="simple">Tr4</abbrev> 1.82. Retrolateral face of tarsus IV with defined comb over central half of tarsus. Leg I spination pattern: <abbrev xmlns:xlink="http://www.w3.org/1999/xlink" xlink:title="Number of spines on the prolateral" id="ABBRID0EJEFK" xlink:type="simple">TSp</abbrev> 15, <abbrev xmlns:xlink="http://www.w3.org/1999/xlink" xlink:title="Number of spines on the proventral" id="ABBRID0ENEFK" xlink:type="simple">TSpv</abbrev> 4, TSrd 0, <abbrev xmlns:xlink="http://www.w3.org/1999/xlink" xlink:title="Number of spines on the retroventral" id="ABBRID0EREFK" xlink:type="simple">TSr</abbrev> 3, <abbrev xmlns:xlink="http://www.w3.org/1999/xlink" xlink:title="Number of spines on the retroventral" id="ABBRID0EVEFK" xlink:type="simple">TSrv</abbrev> 31, <abbrev xmlns:xlink="http://www.w3.org/1999/xlink" xlink:title="Number of spines on the prolateral" id="ABBRID0EZEFK" xlink:type="simple">MtSp</abbrev> 17, <abbrev xmlns:xlink="http://www.w3.org/1999/xlink" xlink:title="Number of spines on the retrolateral faces of the metatarsus I" id="ABBRID0E4EFK" xlink:type="simple">MtSr</abbrev> 14, <abbrev xmlns:xlink="http://www.w3.org/1999/xlink" xlink:title="Number of spines on the prolateral" id="ABBRID0EBFFK" xlink:type="simple">TrSp</abbrev> 12, <abbrev xmlns:xlink="http://www.w3.org/1999/xlink" xlink:title="Number of spines on the retrolateral faces of the tarsus I" id="ABBRID0EFFFK" xlink:type="simple">TrSr</abbrev> 13. <italic>Pedipalps</italic>. <abbrev xmlns:xlink="http://www.w3.org/1999/xlink" xlink:title="Palpal tibia length" id="ABBRID0ELFFK" xlink:type="simple">PTl</abbrev> 3.05, <abbrev xmlns:xlink="http://www.w3.org/1999/xlink" xlink:title="Palpal tibia width" id="ABBRID0EPFFK" xlink:type="simple">PTw</abbrev> 1.16, <abbrev xmlns:xlink="http://www.w3.org/1999/xlink" xlink:title="Bulb length" id="ABBRID0ETFFK" xlink:type="simple">Bl</abbrev> 2.3. Embolus evenly curved.</p></tp:treatment-sec><tp:treatment-sec sec-type="variation" id="SECID0EXFFK"><title>Variation, males</title><p><bold>(n = 3).</bold><abbrev xmlns:xlink="http://www.w3.org/1999/xlink" xlink:title="Carapace length" id="ABBRID0E6FFK" xlink:type="simple">CL</abbrev> 6.16–8.85, 7.69±0.8; <abbrev xmlns:xlink="http://www.w3.org/1999/xlink" xlink:title="Carapace width" id="ABBRID0EDGFK" xlink:type="simple">CW</abbrev> 5.54–8.23, 6.98±0.78; <abbrev xmlns:xlink="http://www.w3.org/1999/xlink" xlink:title="Caput length" id="ABBRID0EHGFK" xlink:type="simple">Cap</abbrev> 4.95–6.85, 6.15±0.6; <abbrev xmlns:xlink="http://www.w3.org/1999/xlink" xlink:title="Palpal endite length" id="ABBRID0ELGFK" xlink:type="simple">ENDl</abbrev> 0.59–1.07, 0.86±0.14; <abbrev xmlns:xlink="http://www.w3.org/1999/xlink" xlink:title="Palpal endite width" id="ABBRID0EPGFK" xlink:type="simple">ENDw</abbrev> 1.34–1.75, 1.58±0.12; <abbrev xmlns:xlink="http://www.w3.org/1999/xlink" xlink:title="Sternum length" id="ABBRID0ETGFK" xlink:type="simple">STRl</abbrev> 3.17–4.28, 3.81±0.33; <abbrev xmlns:xlink="http://www.w3.org/1999/xlink" xlink:title="Sternum width" id="ABBRID0EXGFK" xlink:type="simple">STRw</abbrev> 3.05–4.75, 3.95±0.49; <abbrev xmlns:xlink="http://www.w3.org/1999/xlink" xlink:title="Labium length" id="ABBRID0E2GFK" xlink:type="simple">LBl</abbrev> 0.77–1.11, 0.94±0.17; <abbrev xmlns:xlink="http://www.w3.org/1999/xlink" xlink:title="Labium width" id="ABBRID0E6GFK" xlink:type="simple">LBw</abbrev> 1.08–1.47, 1.28±0.2; <abbrev xmlns:xlink="http://www.w3.org/1999/xlink" xlink:title="Femur I length" id="ABBRID0EDHFK" xlink:type="simple">F1</abbrev> 4.35–5.79, 5.28±0.47; <abbrev xmlns:xlink="http://www.w3.org/1999/xlink" xlink:title="Femur I width" id="ABBRID0EHHFK" xlink:type="simple">F1w</abbrev> 1.38–2.03, 1.75±0.19; <abbrev xmlns:xlink="http://www.w3.org/1999/xlink" xlink:title="Patella I length" id="ABBRID0ELHFK" xlink:type="simple">P1</abbrev> 2.26–3.18, 2.78±0.27; <abbrev xmlns:xlink="http://www.w3.org/1999/xlink" xlink:title="Tibia I length" id="ABBRID0EPHFK" xlink:type="simple">Ti1</abbrev> 2.92–3.68, 3.38±0.23; <abbrev xmlns:xlink="http://www.w3.org/1999/xlink" xlink:title="Metatarsus I length" id="ABBRID0ETHFK" xlink:type="simple">Mt1</abbrev> 2.02–2.81, 2.48±0.24; <abbrev xmlns:xlink="http://www.w3.org/1999/xlink" xlink:title="Tarsus I length" id="ABBRID0EXHFK" xlink:type="simple">Tr1</abbrev> 1.08–1.48, 1.29±0.12; <abbrev xmlns:xlink="http://www.w3.org/1999/xlink" xlink:title="Femur III lengthFemur III length" id="ABBRID0E2HFK" xlink:type="simple">F3</abbrev> 3.37–5.06, 4.33±0.5; <abbrev xmlns:xlink="http://www.w3.org/1999/xlink" xlink:title="Femur III width" id="ABBRID0E6HFK" xlink:type="simple">F3w</abbrev> 1.44–2.14, 1.88±0.22; <abbrev xmlns:xlink="http://www.w3.org/1999/xlink" xlink:title="Patella III length" id="ABBRID0EDIFK" xlink:type="simple">P3</abbrev> 1.84–2.56, 2.31±0.24; <abbrev xmlns:xlink="http://www.w3.org/1999/xlink" xlink:title="Tibia III length" id="ABBRID0EHIFK" xlink:type="simple">Ti3</abbrev> 1.88–2.81, 2.39±0.27; <abbrev xmlns:xlink="http://www.w3.org/1999/xlink" xlink:title="Metatarsus III length" id="ABBRID0ELIFK" xlink:type="simple">Mt3</abbrev> 1.86–2.75, 2.38±0.27; <abbrev xmlns:xlink="http://www.w3.org/1999/xlink" xlink:title="Tarsus III length" id="ABBRID0EPIFK" xlink:type="simple">Tr3</abbrev> 1.61–2.25, 1.98±0.19; <abbrev xmlns:xlink="http://www.w3.org/1999/xlink" xlink:title="Femur IV length" id="ABBRID0ETIFK" xlink:type="simple">F4</abbrev> 4.46–6.37, 5.44±0.55; <abbrev xmlns:xlink="http://www.w3.org/1999/xlink" xlink:title="Femur IV width" id="ABBRID0EXIFK" xlink:type="simple">F4w</abbrev> 1.46–2.2, 1.92±0.23; <abbrev xmlns:xlink="http://www.w3.org/1999/xlink" xlink:title="Patella IV length" id="ABBRID0E2IFK" xlink:type="simple">P4</abbrev> 2.09–3.18, 2.66±0.32; <abbrev xmlns:xlink="http://www.w3.org/1999/xlink" xlink:title="Tibia IV length" id="ABBRID0E6IFK" xlink:type="simple">Ti4</abbrev> 2.79–3.85, 3.46±0.34; <abbrev xmlns:xlink="http://www.w3.org/1999/xlink" xlink:title="Metatarsus IV length" id="ABBRID0EDJFK" xlink:type="simple">Mt4</abbrev> 3.13–4.08, 3.62±0.27; <abbrev xmlns:xlink="http://www.w3.org/1999/xlink" xlink:title="Tarsus IV length" id="ABBRID0EHJFK" xlink:type="simple">Tr4</abbrev> 1.82–2.28, 1.98±0.15; <abbrev xmlns:xlink="http://www.w3.org/1999/xlink" xlink:title="Number of spines on the prolateral" id="ABBRID0ELJFK" xlink:type="simple">TSp</abbrev> 4–17, 9.33±3.93; <abbrev xmlns:xlink="http://www.w3.org/1999/xlink" xlink:title="Number of spines on the proventral" id="ABBRID0EPJFK" xlink:type="simple">TSpv</abbrev> 2–6, 4±1.15; <abbrev xmlns:xlink="http://www.w3.org/1999/xlink" xlink:title="Number of spines on the retroventral" id="ABBRID0ETJFK" xlink:type="simple">TSr</abbrev> 1–3, 2±0.58; <abbrev xmlns:xlink="http://www.w3.org/1999/xlink" xlink:title="Number of spines on the retroventral" id="ABBRID0EXJFK" xlink:type="simple">TSrv</abbrev> 25–31, 28.33±1.76; <abbrev xmlns:xlink="http://www.w3.org/1999/xlink" xlink:title="Palpal tibia length" id="ABBRID0E2JFK" xlink:type="simple">PTl</abbrev> 2.62–6.05, 4.02±1.04; <abbrev xmlns:xlink="http://www.w3.org/1999/xlink" xlink:title="Palpal tibia width" id="ABBRID0E6JFK" xlink:type="simple">PTw</abbrev> 0.98–1.29, 1.14±0.09; BL 1.96–2.3, 2.13±0.1.</p></tp:treatment-sec><tp:treatment-sec sec-type="material" id="SECID0EDKFK"><title>Material examined.</title><p><bold>United States: North Carolina</bold>: Chapel Hill, <named-content xmlns:xlink="http://www.w3.org/1999/xlink" content-type="dwc:verbatimCoordinates" xlink:type="simple"><named-content content-type="geo-json" specific-use="{&#34;type&#34;:&#34;Point&#34;,&#34;coordinates&#34;:[-79.055700,35.913100]}" id="NCID0EOKFK" xlink:type="simple">35.9131 -79.0557</named-content></named-content><sup>6</sup>, 147 m a.s.l. (A-47, 1♀, USNM); <bold>Cumberland Co</bold>: Cool Springs, <named-content xmlns:xlink="http://www.w3.org/1999/xlink" content-type="dwc:verbatimCoordinates" xlink:type="simple"><named-content content-type="geo-json" specific-use="{&#34;type&#34;:&#34;Point&#34;,&#34;coordinates&#34;:[-80.732100,35.845000]}" id="NCID0EZKFK" xlink:type="simple">35.845 -80.7321</named-content></named-content><sup>5</sup>, 272 m a.s.l. (UMM0691, 1♂, <abbrev xmlns:xlink="http://www.w3.org/1999/xlink" xlink:title="Bohart Museum of Entomology; University of California" id="ABBRID0E6KFK" xlink:type="simple">BME</abbrev>); <bold>Virginia: Virginia Beach Co</bold>: Virginia Beach City, Seashore State Park, <named-content xmlns:xlink="http://www.w3.org/1999/xlink" content-type="dwc:verbatimCoordinates" xlink:type="simple"><named-content content-type="geo-json" specific-use="{&#34;type&#34;:&#34;Point&#34;,&#34;coordinates&#34;:[-76.052300,36.918500]}" id="NCID0EILFK" xlink:type="simple">36.9185 -76.0523</named-content></named-content><sup>5</sup>, 0 m a.s.l. (UMM0073, 21.vi.1989, 1♂, <named-content xmlns:xlink="http://www.w3.org/1999/xlink" content-type="dwc:institutional_code" xlink:type="simple">VMNH</named-content>); (UMM0025, 23.vi-6.vii-2003, 1♂, R Vigneault, <named-content xmlns:xlink="http://www.w3.org/1999/xlink" content-type="dwc:institutional_code" xlink:type="simple">VMNH</named-content>).</p><fig id="F14" position="float" orientation="portrait"><object-id xmlns:xlink="http://www.w3.org/1999/xlink" content-type="doi" xlink:type="simple">10.3897/zookeys.1027.54888.figure11</object-id><object-id xmlns:xlink="http://www.w3.org/1999/xlink" content-type="arpha" xlink:type="simple">85BD1972-FF68-53CA-8DBA-FCDAAF40C70F</object-id><label>Figure 11.</label><caption><p><italic><tp:taxon-name><tp:taxon-name-part taxon-name-part-type="genus" reg="Ummidia">Ummidia</tp:taxon-name-part> <tp:taxon-name-part taxon-name-part-type="species" reg="carabivora">carabivora</tp:taxon-name-part></tp:taxon-name></italic> (Atkinson, 1886) from Chapel Hill, North Carolina <bold>A–D</bold> male exemplar (UMM073) <bold>A</bold> prolateral aspect, leg I <bold>B</bold> retrolateral aspect, leg I <bold>C</bold> line drawings, leg I prolateral and retrolateral aspects <bold>D</bold> retrolateral aspect, pedipalp <bold>E</bold> cleared spermathecae female holotype (A47). Scale bars: 1.0 mm.</p></caption><graphic xmlns:xlink="http://www.w3.org/1999/xlink" xlink:href="zookeys-1027-001-g014.jpg" position="float" orientation="portrait" xlink:type="simple" id="oo_527473.jpg"><uri content-type="original_file" xlink:type="simple">https://binary.pensoft.net/fig/527473</uri></graphic></fig></tp:treatment-sec><tp:treatment-sec><!--Section generated to contain objects referenced in tp:taxon-treatment.--><fig id="F10" position="float" orientation="portrait"><object-id xmlns:xlink="http://www.w3.org/1999/xlink" content-type="doi" xlink:type="simple">10.3897/zookeys.1027.54888.map3</object-id><object-id xmlns:xlink="http://www.w3.org/1999/xlink" content-type="arpha" xlink:type="simple">7FE0E865-B2FC-5E86-BBD2-752B49A7286B</object-id><label>Map 3.</label><caption><p>Locality records for eastern United States species.</p></caption><graphic xmlns:xlink="http://www.w3.org/1999/xlink" xlink:href="zookeys-1027-001-g008.jpg" position="float" orientation="portrait" xlink:type="simple" id="oo_527467.jpg"><uri content-type="original_file" xlink:type="simple">https://binary.pensoft.net/fig/527467</uri></graphic></fig></tp:treatment-sec></tp:taxon-treatment>
