# Supplementary material for: Taxonomic revision of the New World members of the trapdoor spider genus Ummidia Thorell (Araneae, Mygalomorphae, Halonoproctidae)
Source: Zookeys. 2021 Apr 2;1027:1–165. doi: 10.3897/zookeys.1027.54888 (PMC8035127; doi:10.3897/zookeys.1027.54888)
Supplement: XML Treatment for Ummidia rongodwini [file zookeys.1027.54888-treatment6.xml]

<!DOCTYPE tp:taxon-treatment
  PUBLIC "-//TaxonX//DTD Taxonomic Treatment Publishing DTD v0 20100105//EN" "tax-treatment-NSO.dtd">
<tp:taxon-treatment xmlns:tp="http://www.plazi.org/taxpub"><tp:treatment-meta><kwd-group><label>Taxon classification</label><kwd><named-content xmlns:xlink="http://www.w3.org/1999/xlink" content-type="kingdom">Animalia</named-content></kwd><kwd><named-content xmlns:xlink="http://www.w3.org/1999/xlink" content-type="order">Araneae</named-content></kwd><kwd><named-content xmlns:xlink="http://www.w3.org/1999/xlink" content-type="family">Halonoproctidae</named-content></kwd></kwd-group><mixed-citation publication-type="journal"><person-group><name><surname>Godwin</surname><given-names>Rebecca L.</given-names></name><name><surname>Bond</surname><given-names>Jason E.</given-names></name></person-group><article-title>Taxonomic revision of the New World members of the trapdoor spider genus <italic><tp:taxon-name><tp:taxon-name-part taxon-name-part-type="genus" reg="Ummidia">Ummidia</tp:taxon-name-part></tp:taxon-name></italic> Thorell (<tp:taxon-name><tp:taxon-name-part taxon-name-part-type="order">Araneae</tp:taxon-name-part></tp:taxon-name>, <tp:taxon-name><tp:taxon-name-part taxon-name-part-type="suborder">Mygalomorphae</tp:taxon-name-part></tp:taxon-name>, <tp:taxon-name><tp:taxon-name-part taxon-name-part-type="family">Halonoproctidae</tp:taxon-name-part></tp:taxon-name>)</article-title><source>Zookeys</source><day>02</day><month>4</month><year>2021</year><volume>1027</volume><fpage>1</fpage><lpage>165</lpage><pub-id pub-id-type="doi">10.3897/zookeys.1027.54888</pub-id></mixed-citation></tp:treatment-meta><tp:nomenclature><tp:taxon-name><object-id xmlns:xlink="http://www.w3.org/1999/xlink" content-type="arpha" xlink:type="simple">419374FC-ED6C-5491-80B9-272BCD7E8857</object-id>
              <tp:taxon-name-part taxon-name-part-type="genus" reg="Ummidia">Ummidia</tp:taxon-name-part>
              <tp:taxon-name-part taxon-name-part-type="species" reg="rongodwini">rongodwini</tp:taxon-name-part>
              <object-id xmlns:xlink="http://www.w3.org/1999/xlink" content-type="zoobank" xlink:type="simple">http://zoobank.org/11514E3A-93CF-4CFC-943E-7AC879BBE784</object-id>
            </tp:taxon-name><tp:taxon-status xmlns:xlink="http://www.w3.org/1999/xlink" xlink:type="simple">sp. nov.</tp:taxon-status><xref ref-type="fig" rid="F15">Figs 12</xref><xref ref-type="fig" rid="F16">, 13</xref><xref ref-type="fig" rid="F10">, Map 3</xref></tp:nomenclature><tp:treatment-sec sec-type="type material" id="SECID0EWOFK"><title>Type material.</title><p>HOLOTYPE: 1 ♂ (UMM367) from 7mi N Jacksonville, on Nisbet Lake Rd, Calhoun County, Alabama, United States, <named-content xmlns:xlink="http://www.w3.org/1999/xlink" content-type="dwc:verbatimCoordinates" xlink:type="simple"><named-content content-type="geo-json" specific-use="{&#34;type&#34;:&#34;Point&#34;,&#34;coordinates&#34;:[-85.788900,33.879500]}" id="NCID0E6OFK" xlink:type="simple">33.8795 -85.7889</named-content></named-content><sup>4</sup>, 233 m a.s.l., 29.viii.1979, coll. A Boozer, <named-content xmlns:xlink="http://www.w3.org/1999/xlink" content-type="dwc:institutional_code" xlink:type="simple">AMNH</named-content>. PARATYPE: 1 ♀ (AUMS4565) from off Hwy 39 east of Walter F. George Reservoir, Quitman County, Georgia, United States, <named-content xmlns:xlink="http://www.w3.org/1999/xlink" content-type="dwc:verbatimCoordinates" xlink:type="simple"><named-content content-type="geo-json" specific-use="{&#34;type&#34;:&#34;Point&#34;,&#34;coordinates&#34;:[-85.091600,31.790200]}" id="NCID0EQPFK" xlink:type="simple">31.7902 -85.0916</named-content></named-content><sup>1</sup>, 104 m a.s.l., 24.iii.2013, coll. CA Hamilton, <abbrev xmlns:xlink="http://www.w3.org/1999/xlink" xlink:title="Bohart Museum of Entomology; University of California" id="ABBRID0EWPFK" xlink:type="simple">BME</abbrev>.</p></tp:treatment-sec><tp:treatment-sec sec-type="etymology" id="SECID0E1PFK"><title>Etymology.</title><p>The specific epithet is a patronym named for the first author’s husband and partner Ron Godwin as an expression of gratitude for his love and support throughout her graduate career. The second author likes Ron but not as much as the first author.</p></tp:treatment-sec><tp:treatment-sec sec-type="diagnosis" id="SECID0E6PFK"><title>Diagnosis.</title><p><italic><tp:taxon-name><tp:taxon-name-part taxon-name-part-type="genus" reg="Ummidia">Ummidia</tp:taxon-name-part> <tp:taxon-name-part taxon-name-part-type="species" reg="rongodwini">rongodwini</tp:taxon-name-part></tp:taxon-name></italic> males can be differentiated from <italic><tp:taxon-name><tp:taxon-name-part taxon-name-part-type="genus" reg="Ummidia">U.</tp:taxon-name-part> <tp:taxon-name-part taxon-name-part-type="species" reg="audouini">audouini</tp:taxon-name-part></tp:taxon-name></italic>, <italic><tp:taxon-name><tp:taxon-name-part taxon-name-part-type="genus" reg="Ummidia">U.</tp:taxon-name-part> <tp:taxon-name-part taxon-name-part-type="species" reg="neilgaimani">neilgaimani</tp:taxon-name-part></tp:taxon-name></italic>, <italic><tp:taxon-name><tp:taxon-name-part taxon-name-part-type="genus" reg="Ummidia">U.</tp:taxon-name-part> <tp:taxon-name-part taxon-name-part-type="species" reg="gingoteague">gingoteague</tp:taxon-name-part></tp:taxon-name></italic>, <italic><tp:taxon-name><tp:taxon-name-part taxon-name-part-type="genus" reg="Ummidia">U.</tp:taxon-name-part> <tp:taxon-name-part taxon-name-part-type="species" reg="carabivora">carabivora</tp:taxon-name-part></tp:taxon-name></italic>, and <italic><tp:taxon-name><tp:taxon-name-part taxon-name-part-type="genus" reg="Ummidia">U.</tp:taxon-name-part> <tp:taxon-name-part taxon-name-part-type="species" reg="okefenokee">okefenokee</tp:taxon-name-part></tp:taxon-name></italic> by the presence of a white to opalescent dorsal heart patch and from <italic><tp:taxon-name><tp:taxon-name-part taxon-name-part-type="genus" reg="Ummidia">U.</tp:taxon-name-part> <tp:taxon-name-part taxon-name-part-type="species" reg="richmond">richmond</tp:taxon-name-part></tp:taxon-name></italic> by having eyes relatively larger and closer to the anterior margin of the carapace. Males disperse from September to November.</p><fig id="F15" position="float" orientation="portrait"><object-id xmlns:xlink="http://www.w3.org/1999/xlink" content-type="doi" xlink:type="simple">10.3897/zookeys.1027.54888.figure12</object-id><object-id xmlns:xlink="http://www.w3.org/1999/xlink" content-type="arpha" xlink:type="simple">FA9DA9A9-04C2-55D9-BCB9-7258DECBC37B</object-id><label>Figure 12.</label><caption><p><italic><tp:taxon-name><tp:taxon-name-part taxon-name-part-type="genus" reg="Ummidia">Ummidia</tp:taxon-name-part> <tp:taxon-name-part taxon-name-part-type="species" reg="rongodwini">rongodwini</tp:taxon-name-part></tp:taxon-name></italic> sp. nov. <bold>A</bold> male habitus illustration MY2313b <bold>B</bold> female habitus illustration AUMS4565. Scale bars: 4.0 mm.</p></caption><graphic xmlns:xlink="http://www.w3.org/1999/xlink" xlink:href="zookeys-1027-001-g015.jpg" position="float" orientation="portrait" xlink:type="simple" id="oo_527474.jpg"><uri content-type="original_file" xlink:type="simple">https://binary.pensoft.net/fig/527474</uri></graphic></fig></tp:treatment-sec><tp:treatment-sec sec-type="description" id="SECID0EOTFK"><title>Description of male holotype.</title><p><italic>Specimen preparation and condition</italic>. Specimen preserved in 80% EtOH. Left palp and leg I removed, in vial with specimen. <italic>General coloration</italic>. Carapace and chelicerae reddish black 2.5YR 2.5/1, legs very dark brown 7.5YR 2.5/3. Abdomen black 5YR 2.5/1 with heart patch light gray 2.5Y 7/2. <italic>Cephalothorax</italic>. Carapace 7.91 long, 7.68 wide. Pars cephalica 5.27 long. Foveal groove procurved, 0.75 long, 1.68 wide. All eyes on moderate tubercle. <abbrev xmlns:xlink="http://www.w3.org/1999/xlink" xlink:title="Anterior eye row" id="ABBRID0E1TFK" xlink:type="simple">AER</abbrev> procurved. <abbrev xmlns:xlink="http://www.w3.org/1999/xlink" xlink:title="posterior eye row" id="ABBRID0E5TFK" xlink:type="simple">PER</abbrev> straight. Eye group 0.95 long, 1.68 wide, <abbrev xmlns:xlink="http://www.w3.org/1999/xlink" xlink:title="Anterior median eyes" id="ABBRID0ECUFK" xlink:type="simple">AME</abbrev> 0.42, <abbrev xmlns:xlink="http://www.w3.org/1999/xlink" xlink:title="posterior median eyes" id="ABBRID0EGUFK" xlink:type="simple">PME</abbrev> 0.22, <abbrev xmlns:xlink="http://www.w3.org/1999/xlink" xlink:title="Anterior lateral eyes" id="ABBRID0EKUFK" xlink:type="simple">ALE</abbrev> 0.44, <abbrev xmlns:xlink="http://www.w3.org/1999/xlink" xlink:title="posterior lateral eyes" id="ABBRID0EOUFK" xlink:type="simple">PLE</abbrev> 0.27. Sternum sparsely setose with fringe around margin, more setose anteriorly, <abbrev xmlns:xlink="http://www.w3.org/1999/xlink" xlink:title="Sternum length" id="ABBRID0ESUFK" xlink:type="simple">STRl</abbrev> 4.54, <abbrev xmlns:xlink="http://www.w3.org/1999/xlink" xlink:title="Sternum width" id="ABBRID0EWUFK" xlink:type="simple">STRw</abbrev> 4.75. Chelicerae with anterior tooth row comprising five teeth, posterior margin with five teeth. Palpal endites with 35 tiny cuspules, lacking distal endite cuspules, <abbrev xmlns:xlink="http://www.w3.org/1999/xlink" xlink:title="Palpal endite width" id="ABBRID0E1UFK" xlink:type="simple">ENDw</abbrev> 1.84, <abbrev xmlns:xlink="http://www.w3.org/1999/xlink" xlink:title="Palpal endite length" id="ABBRID0E5UFK" xlink:type="simple">ENDl</abbrev> 3.24. Labium with six cuspules, <abbrev xmlns:xlink="http://www.w3.org/1999/xlink" xlink:title="Labium width" id="ABBRID0ECVFK" xlink:type="simple">LBw</abbrev> 1.56, <abbrev xmlns:xlink="http://www.w3.org/1999/xlink" xlink:title="Labium length" id="ABBRID0EGVFK" xlink:type="simple">LBl</abbrev> 1.32. Rastellum reduced with only small denticles on process. Abdomen sparsely setose; setae short. <italic>Legs</italic>. <abbrev xmlns:xlink="http://www.w3.org/1999/xlink" xlink:title="Femur I length" id="ABBRID0EMVFK" xlink:type="simple">F1</abbrev> 6.79; <abbrev xmlns:xlink="http://www.w3.org/1999/xlink" xlink:title="Femur I width" id="ABBRID0EQVFK" xlink:type="simple">F1w</abbrev> 1.86; <abbrev xmlns:xlink="http://www.w3.org/1999/xlink" xlink:title="Patella I length" id="ABBRID0EUVFK" xlink:type="simple">P1</abbrev> 3.47; <abbrev xmlns:xlink="http://www.w3.org/1999/xlink" xlink:title="Tibia I length" id="ABBRID0EYVFK" xlink:type="simple">Ti1</abbrev> 4.81; <abbrev xmlns:xlink="http://www.w3.org/1999/xlink" xlink:title="Metatarsus I length" id="ABBRID0E3VFK" xlink:type="simple">Mt1</abbrev> 3.27; <abbrev xmlns:xlink="http://www.w3.org/1999/xlink" xlink:title="Tarsus I length" id="ABBRID0EAWFK" xlink:type="simple">Tr1</abbrev> 1.65; <abbrev xmlns:xlink="http://www.w3.org/1999/xlink" xlink:title="Femur III lengthFemur III length" id="ABBRID0EEWFK" xlink:type="simple">F3</abbrev> 5.1; <abbrev xmlns:xlink="http://www.w3.org/1999/xlink" xlink:title="Femur III width" id="ABBRID0EIWFK" xlink:type="simple">F3w</abbrev> 2.12; <abbrev xmlns:xlink="http://www.w3.org/1999/xlink" xlink:title="Patella III length" id="ABBRID0EMWFK" xlink:type="simple">P3</abbrev> 2.64; <abbrev xmlns:xlink="http://www.w3.org/1999/xlink" xlink:title="Tibia III length" id="ABBRID0EQWFK" xlink:type="simple">Ti3</abbrev> 2.89; <abbrev xmlns:xlink="http://www.w3.org/1999/xlink" xlink:title="Saddle length" id="ABBRID0EUWFK" xlink:type="simple">Sd3</abbrev> 1.53; <abbrev xmlns:xlink="http://www.w3.org/1999/xlink" xlink:title="Metatarsus III length" id="ABBRID0EYWFK" xlink:type="simple">Mt3</abbrev> 2.96; <abbrev xmlns:xlink="http://www.w3.org/1999/xlink" xlink:title="Tarsus III length" id="ABBRID0E3WFK" xlink:type="simple">Tr3</abbrev> 2.11; <abbrev xmlns:xlink="http://www.w3.org/1999/xlink" xlink:title="Femur IV length" id="ABBRID0EAXFK" xlink:type="simple">F4</abbrev> 6.38; <abbrev xmlns:xlink="http://www.w3.org/1999/xlink" xlink:title="Femur IV width" id="ABBRID0EEXFK" xlink:type="simple">F4w</abbrev> 1.97; <abbrev xmlns:xlink="http://www.w3.org/1999/xlink" xlink:title="Patella IV length" id="ABBRID0EIXFK" xlink:type="simple">P4</abbrev> 3.14; <abbrev xmlns:xlink="http://www.w3.org/1999/xlink" xlink:title="Tibia IV length" id="ABBRID0EMXFK" xlink:type="simple">Ti4</abbrev> 4.28; <abbrev xmlns:xlink="http://www.w3.org/1999/xlink" xlink:title="Metatarsus IV length" id="ABBRID0EQXFK" xlink:type="simple">Mt4</abbrev> 4.54; <abbrev xmlns:xlink="http://www.w3.org/1999/xlink" xlink:title="Tarsus IV length" id="ABBRID0EUXFK" xlink:type="simple">Tr4</abbrev> 2.44. Retrolateral face of tarsus IV with defined comb of heavy setae over proximal 2/3 transitioning to spinules over distal 1/3. Leg I spination pattern: <abbrev xmlns:xlink="http://www.w3.org/1999/xlink" xlink:title="Number of spines on the prolateral" id="ABBRID0EYXFK" xlink:type="simple">TSp</abbrev> 0, <abbrev xmlns:xlink="http://www.w3.org/1999/xlink" xlink:title="Number of spines on the proventral" id="ABBRID0E3XFK" xlink:type="simple">TSpv</abbrev> 0, TSrd 0, <abbrev xmlns:xlink="http://www.w3.org/1999/xlink" xlink:title="Number of spines on the retroventral" id="ABBRID0EAYFK" xlink:type="simple">TSr</abbrev> 0, <abbrev xmlns:xlink="http://www.w3.org/1999/xlink" xlink:title="Number of spines on the retroventral" id="ABBRID0EEYFK" xlink:type="simple">TSrv</abbrev> 4, <abbrev xmlns:xlink="http://www.w3.org/1999/xlink" xlink:title="Number of spines on the prolateral" id="ABBRID0EIYFK" xlink:type="simple">MtSp</abbrev> 1, <abbrev xmlns:xlink="http://www.w3.org/1999/xlink" xlink:title="Number of spines on the retrolateral faces of the metatarsus I" id="ABBRID0EMYFK" xlink:type="simple">MtSr</abbrev> 7, <abbrev xmlns:xlink="http://www.w3.org/1999/xlink" xlink:title="Number of spines on the prolateral" id="ABBRID0EQYFK" xlink:type="simple">TrSp</abbrev> 4, <abbrev xmlns:xlink="http://www.w3.org/1999/xlink" xlink:title="Number of spines on the retrolateral faces of the tarsus I" id="ABBRID0EUYFK" xlink:type="simple">TrSr</abbrev> 8. <italic>Pedipalps</italic>. <abbrev xmlns:xlink="http://www.w3.org/1999/xlink" xlink:title="Palpal tibia length" id="ABBRID0E1YFK" xlink:type="simple">PTl</abbrev> 4.02, <abbrev xmlns:xlink="http://www.w3.org/1999/xlink" xlink:title="Palpal tibia width" id="ABBRID0E5YFK" xlink:type="simple">PTw</abbrev> 1.39, <abbrev xmlns:xlink="http://www.w3.org/1999/xlink" xlink:title="Bulb length" id="ABBRID0ECZFK" xlink:type="simple">Bl</abbrev> 2.73. Embolus evenly curved.</p><fig id="F16" position="float" orientation="portrait"><object-id xmlns:xlink="http://www.w3.org/1999/xlink" content-type="doi" xlink:type="simple">10.3897/zookeys.1027.54888.figure13</object-id><object-id xmlns:xlink="http://www.w3.org/1999/xlink" content-type="arpha" xlink:type="simple">AD977F31-9C4B-50AD-BB4E-92D04D271972</object-id><label>Figure 13.</label><caption><p><italic><tp:taxon-name><tp:taxon-name-part taxon-name-part-type="genus" reg="Ummidia">Ummidia</tp:taxon-name-part> <tp:taxon-name-part taxon-name-part-type="species" reg="rongodwini">rongodwini</tp:taxon-name-part></tp:taxon-name></italic> sp. nov. from Calhoun Co., Alabama <bold>A–D</bold> male holotype (UMM367) <bold>A</bold> prolateral aspect, leg I <bold>B</bold> retrolateral aspect, leg I <bold>C</bold> line drawings, leg I prolateral and retrolateral aspects <bold>D</bold> retrolateral aspect, pedipalp <bold>E</bold> cleared spermathecae female paratype (AUMS4565). Scale bars: 1.0 mm.</p></caption><graphic xmlns:xlink="http://www.w3.org/1999/xlink" xlink:href="zookeys-1027-001-g016.jpg" position="float" orientation="portrait" xlink:type="simple" id="oo_527475.jpg"><uri content-type="original_file" xlink:type="simple">https://binary.pensoft.net/fig/527475</uri></graphic></fig></tp:treatment-sec><tp:treatment-sec sec-type="variation" id="SECID0EK1FK"><title>Variation, males</title><p><bold>(n = 47).</bold><abbrev xmlns:xlink="http://www.w3.org/1999/xlink" xlink:title="Carapace length" id="ABBRID0ES1FK" xlink:type="simple">CL</abbrev> 3.72–9.23, 7.18±0.2; <abbrev xmlns:xlink="http://www.w3.org/1999/xlink" xlink:title="Carapace width" id="ABBRID0EW1FK" xlink:type="simple">CW</abbrev> 3.49–9.02, 7.06±0.2; <abbrev xmlns:xlink="http://www.w3.org/1999/xlink" xlink:title="Caput length" id="ABBRID0E11FK" xlink:type="simple">Cap</abbrev> 2.33–7.7, 4.9±0.15; <abbrev xmlns:xlink="http://www.w3.org/1999/xlink" xlink:title="Palpal endite length" id="ABBRID0E51FK" xlink:type="simple">ENDl</abbrev> 0.51–1.19, 0.84±0.02; <abbrev xmlns:xlink="http://www.w3.org/1999/xlink" xlink:title="Palpal endite width" id="ABBRID0EC2FK" xlink:type="simple">ENDw</abbrev> 1.01–2.08, 1.63±0.04; <abbrev xmlns:xlink="http://www.w3.org/1999/xlink" xlink:title="Sternum length" id="ABBRID0EG2FK" xlink:type="simple">STRl</abbrev> 2.16–5.2, 4.21±0.11; <abbrev xmlns:xlink="http://www.w3.org/1999/xlink" xlink:title="Sternum width" id="ABBRID0EK2FK" xlink:type="simple">STRw</abbrev> 2–5.55, 4.08±0.11; <abbrev xmlns:xlink="http://www.w3.org/1999/xlink" xlink:title="Labium length" id="ABBRID0EO2FK" xlink:type="simple">LBl</abbrev> 0.58–1.57, 1.12±0.04; <abbrev xmlns:xlink="http://www.w3.org/1999/xlink" xlink:title="Labium width" id="ABBRID0ES2FK" xlink:type="simple">LBw</abbrev> 0.49–2.1, 1.47±0.05; <abbrev xmlns:xlink="http://www.w3.org/1999/xlink" xlink:title="Femur I length" id="ABBRID0EW2FK" xlink:type="simple">F1</abbrev> 3.82–7.82, 6.03±0.15; <abbrev xmlns:xlink="http://www.w3.org/1999/xlink" xlink:title="Femur I width" id="ABBRID0E12FK" xlink:type="simple">F1w</abbrev> 0.75–2.14, 1.69±0.05; <abbrev xmlns:xlink="http://www.w3.org/1999/xlink" xlink:title="Patella I length" id="ABBRID0E52FK" xlink:type="simple">P1</abbrev> 1.78–3.96, 3.11±0.08; <abbrev xmlns:xlink="http://www.w3.org/1999/xlink" xlink:title="Tibia I length" id="ABBRID0EC3FK" xlink:type="simple">Ti1</abbrev> 2.52–5.02, 4.09±0.1; <abbrev xmlns:xlink="http://www.w3.org/1999/xlink" xlink:title="Metatarsus I length" id="ABBRID0EG3FK" xlink:type="simple">Mt1</abbrev> 1.7–3.81, 2.94±0.07; <abbrev xmlns:xlink="http://www.w3.org/1999/xlink" xlink:title="Tarsus I length" id="ABBRID0EK3FK" xlink:type="simple">Tr1</abbrev> 0.84–1.86, 1.47±0.03; <abbrev xmlns:xlink="http://www.w3.org/1999/xlink" xlink:title="Femur III lengthFemur III length" id="ABBRID0EO3FK" xlink:type="simple">F3</abbrev> 2.63–5.78, 4.52±0.12; <abbrev xmlns:xlink="http://www.w3.org/1999/xlink" xlink:title="Femur III width" id="ABBRID0ES3FK" xlink:type="simple">F3w</abbrev> 0.96–2.42, 1.94±0.05; <abbrev xmlns:xlink="http://www.w3.org/1999/xlink" xlink:title="Patella III length" id="ABBRID0EW3FK" xlink:type="simple">P3</abbrev> 1.32–3.18, 2.46±0.07; <abbrev xmlns:xlink="http://www.w3.org/1999/xlink" xlink:title="Tibia III length" id="ABBRID0E13FK" xlink:type="simple">Ti3</abbrev> 0.39–3.56, 2.61±0.08; <abbrev xmlns:xlink="http://www.w3.org/1999/xlink" xlink:title="Metatarsus III length" id="ABBRID0E53FK" xlink:type="simple">Mt3</abbrev> 1.42–3.43, 2.58±0.07; <abbrev xmlns:xlink="http://www.w3.org/1999/xlink" xlink:title="Tarsus III length" id="ABBRID0EC4FK" xlink:type="simple">Tr3</abbrev> 1.19–2.72, 1.99±0.05; <abbrev xmlns:xlink="http://www.w3.org/1999/xlink" xlink:title="Femur IV length" id="ABBRID0EG4FK" xlink:type="simple">F4</abbrev> 3.57–7.32, 5.89±0.15; <abbrev xmlns:xlink="http://www.w3.org/1999/xlink" xlink:title="Femur IV width" id="ABBRID0EK4FK" xlink:type="simple">F4w</abbrev> 0.95–2.65, 1.87±0.05; <abbrev xmlns:xlink="http://www.w3.org/1999/xlink" xlink:title="Patella IV length" id="ABBRID0EO4FK" xlink:type="simple">P4</abbrev> 1.51–3.7, 2.8±0.08; <abbrev xmlns:xlink="http://www.w3.org/1999/xlink" xlink:title="Tibia IV length" id="ABBRID0ES4FK" xlink:type="simple">Ti4</abbrev> 2.34–4.86, 3.92±0.09; <abbrev xmlns:xlink="http://www.w3.org/1999/xlink" xlink:title="Metatarsus IV length" id="ABBRID0EW4FK" xlink:type="simple">Mt4</abbrev> 2.37–5.01, 3.99±0.1; <abbrev xmlns:xlink="http://www.w3.org/1999/xlink" xlink:title="Tarsus IV length" id="ABBRID0E14FK" xlink:type="simple">Tr4</abbrev> 1.33–3.06, 2.16±0.05; <abbrev xmlns:xlink="http://www.w3.org/1999/xlink" xlink:title="Number of spines on the prolateral" id="ABBRID0E54FK" xlink:type="simple">TSp</abbrev> 0–6, 0.19±0.13; <abbrev xmlns:xlink="http://www.w3.org/1999/xlink" xlink:title="Number of spines on the proventral" id="ABBRID0EC5FK" xlink:type="simple">TSpv</abbrev> 0–7, 0.36±0.16; <abbrev xmlns:xlink="http://www.w3.org/1999/xlink" xlink:title="Number of spines on the retroventral" id="ABBRID0EG5FK" xlink:type="simple">TSr</abbrev> 0–11, 0.62±0.35; <abbrev xmlns:xlink="http://www.w3.org/1999/xlink" xlink:title="Number of spines on the retroventral" id="ABBRID0EK5FK" xlink:type="simple">TSrv</abbrev> 0–13, 3.7±0.37; <abbrev xmlns:xlink="http://www.w3.org/1999/xlink" xlink:title="Palpal tibia length" id="ABBRID0EO5FK" xlink:type="simple">PTl</abbrev> 2.47–4.62, 3.54±0.08; <abbrev xmlns:xlink="http://www.w3.org/1999/xlink" xlink:title="Palpal tibia width" id="ABBRID0ES5FK" xlink:type="simple">PTw</abbrev> 0.78–4.49, 1.37±0.07; BL 1.41–3.32, 2.72±0.06.</p></tp:treatment-sec><tp:treatment-sec sec-type="description" id="SECID0EW5FK"><title>Description of female paratype.</title><p><italic>Specimen preparation and condition</italic>. Specimen preserved in 80% EtOH. Spermathecae removed and cleared, in vial with specimen. Right leg III and IV in 100% EtOH. <italic>General coloration</italic>. Carapace, chelicerae, and legs very dusky red 10R 2.5/2. Abdomen black 5YR 2.5/1, spinnerets dark yellowish brown 10YR 4/6. <italic>Cephalothorax</italic>. Carapace 8.93 long, 9.32 wide. Pars cephalica 6.41 long. Foveal groove procurved, 0.72 long, 2.1 wide. Eye tubercle low, under ME. <abbrev xmlns:xlink="http://www.w3.org/1999/xlink" xlink:title="Anterior eye row" id="ABBRID0EC6FK" xlink:type="simple">AER</abbrev> procurved. <abbrev xmlns:xlink="http://www.w3.org/1999/xlink" xlink:title="posterior eye row" id="ABBRID0EG6FK" xlink:type="simple">PER</abbrev> straight to slightly recurved. Eye group 1.24 long, 2.08 wide, <abbrev xmlns:xlink="http://www.w3.org/1999/xlink" xlink:title="Anterior median eyes" id="ABBRID0EK6FK" xlink:type="simple">AME</abbrev> 0.43, <abbrev xmlns:xlink="http://www.w3.org/1999/xlink" xlink:title="posterior median eyes" id="ABBRID0EO6FK" xlink:type="simple">PME</abbrev> 0.36, <abbrev xmlns:xlink="http://www.w3.org/1999/xlink" xlink:title="Anterior lateral eyes" id="ABBRID0ES6FK" xlink:type="simple">ALE</abbrev> 0.7, <abbrev xmlns:xlink="http://www.w3.org/1999/xlink" xlink:title="posterior lateral eyes" id="ABBRID0EW6FK" xlink:type="simple">PLE</abbrev> 0.51. Sternum sparsely setose around outer edges, <abbrev xmlns:xlink="http://www.w3.org/1999/xlink" xlink:title="Sternum length" id="ABBRID0E16FK" xlink:type="simple">STRl</abbrev> 5.7, <abbrev xmlns:xlink="http://www.w3.org/1999/xlink" xlink:title="Sternum width" id="ABBRID0E56FK" xlink:type="simple">STRw</abbrev> 5.92. Chelicerae with anterior row comprising six teeth, posterior margin with seven teeth. Palpal endites with 31 cuspules spread across proximal half of endite and 33 smaller cuspules distally, <abbrev xmlns:xlink="http://www.w3.org/1999/xlink" xlink:title="Palpal endite width" id="ABBRID0ECAGK" xlink:type="simple">ENDw</abbrev> 2.45, <abbrev xmlns:xlink="http://www.w3.org/1999/xlink" xlink:title="Palpal endite length" id="ABBRID0EGAGK" xlink:type="simple">ENDl</abbrev> 3.96. Labium with nine cuspules, <abbrev xmlns:xlink="http://www.w3.org/1999/xlink" xlink:title="Labium width" id="ABBRID0EKAGK" xlink:type="simple">LBw</abbrev> 2.3, <abbrev xmlns:xlink="http://www.w3.org/1999/xlink" xlink:title="Labium length" id="ABBRID0EOAGK" xlink:type="simple">LBl</abbrev> 1.61. Rastellum with many strong spines on process continuing up cheliceral face. <italic>Abdomen</italic>. Evenly setose with pale speckles, darker along dorsal midline. <italic>Legs</italic>. <abbrev xmlns:xlink="http://www.w3.org/1999/xlink" xlink:title="Femur I length" id="ABBRID0EWAGK" xlink:type="simple">F1</abbrev> 5.6; <abbrev xmlns:xlink="http://www.w3.org/1999/xlink" xlink:title="Femur I width" id="ABBRID0E1AGK" xlink:type="simple">F1w</abbrev> 2.07; <abbrev xmlns:xlink="http://www.w3.org/1999/xlink" xlink:title="Patella I length" id="ABBRID0E5AGK" xlink:type="simple">P1</abbrev> 3.6; <abbrev xmlns:xlink="http://www.w3.org/1999/xlink" xlink:title="Tibia I length" id="ABBRID0ECBGK" xlink:type="simple">Ti1</abbrev> 3.54; <abbrev xmlns:xlink="http://www.w3.org/1999/xlink" xlink:title="Metatarsus I length" id="ABBRID0EGBGK" xlink:type="simple">Mt1</abbrev> 2.71; <abbrev xmlns:xlink="http://www.w3.org/1999/xlink" xlink:title="Tarsus I length" id="ABBRID0EKBGK" xlink:type="simple">Tr1</abbrev> 1.56; <abbrev xmlns:xlink="http://www.w3.org/1999/xlink" xlink:title="Femur III lengthFemur III length" id="ABBRID0EOBGK" xlink:type="simple">F3</abbrev> 4.78; <abbrev xmlns:xlink="http://www.w3.org/1999/xlink" xlink:title="Femur III width" id="ABBRID0ESBGK" xlink:type="simple">F3w</abbrev> 2.6; <abbrev xmlns:xlink="http://www.w3.org/1999/xlink" xlink:title="Patella III length" id="ABBRID0EWBGK" xlink:type="simple">P3</abbrev> 3.17; <abbrev xmlns:xlink="http://www.w3.org/1999/xlink" xlink:title="Tibia III length" id="ABBRID0E1BGK" xlink:type="simple">Ti3</abbrev> 2.79, <abbrev xmlns:xlink="http://www.w3.org/1999/xlink" xlink:title="Saddle length" id="ABBRID0E5BGK" xlink:type="simple">Sd3</abbrev> 2.15; <abbrev xmlns:xlink="http://www.w3.org/1999/xlink" xlink:title="Metatarsus III length" id="ABBRID0ECCGK" xlink:type="simple">Mt3</abbrev> 2.32; <abbrev xmlns:xlink="http://www.w3.org/1999/xlink" xlink:title="Tarsus III length" id="ABBRID0EGCGK" xlink:type="simple">Tr3</abbrev> 2.07; <abbrev xmlns:xlink="http://www.w3.org/1999/xlink" xlink:title="Femur IV length" id="ABBRID0EKCGK" xlink:type="simple">F4</abbrev> 5.97; <abbrev xmlns:xlink="http://www.w3.org/1999/xlink" xlink:title="Femur IV width" id="ABBRID0EOCGK" xlink:type="simple">F4w</abbrev> 2.43; <abbrev xmlns:xlink="http://www.w3.org/1999/xlink" xlink:title="Patella IV length" id="ABBRID0ESCGK" xlink:type="simple">P4</abbrev> 3.46; <abbrev xmlns:xlink="http://www.w3.org/1999/xlink" xlink:title="Tibia IV length" id="ABBRID0EWCGK" xlink:type="simple">Ti4</abbrev> 3.85; <abbrev xmlns:xlink="http://www.w3.org/1999/xlink" xlink:title="Metatarsus IV length" id="ABBRID0E1CGK" xlink:type="simple">Mt4</abbrev> 3.65; <abbrev xmlns:xlink="http://www.w3.org/1999/xlink" xlink:title="Tarsus IV length" id="ABBRID0E5CGK" xlink:type="simple">Tr4</abbrev> 1.99. Retrolateral face tarsus IV with defined tight comb of long spinules. <italic>Pedipalps</italic>. <abbrev xmlns:xlink="http://www.w3.org/1999/xlink" xlink:title="Palp femur length" id="ABBRID0EEDGK" xlink:type="simple">PF</abbrev> 5.31, <abbrev xmlns:xlink="http://www.w3.org/1999/xlink" xlink:title="Palp patella length" id="ABBRID0EIDGK" xlink:type="simple">PP</abbrev> 3.33, <abbrev xmlns:xlink="http://www.w3.org/1999/xlink" xlink:title="Palp tibia length" id="ABBRID0EMDGK" xlink:type="simple">PTi</abbrev> 3.45, <abbrev xmlns:xlink="http://www.w3.org/1999/xlink" xlink:title="Palp tarsus length" id="ABBRID0EQDGK" xlink:type="simple">PTr</abbrev> 3.07. Spermathecae curved medially with large medial facing bulb.</p></tp:treatment-sec><tp:treatment-sec sec-type="variation" id="SECID0EUDGK"><title>Variation, females</title><p><bold>(n = 23).</bold><abbrev xmlns:xlink="http://www.w3.org/1999/xlink" xlink:title="Carapace length" id="ABBRID0E3DGK" xlink:type="simple">CL</abbrev> 4.58–12.14, 7.75±0.37; <abbrev xmlns:xlink="http://www.w3.org/1999/xlink" xlink:title="Carapace width" id="ABBRID0EAEGK" xlink:type="simple">CW</abbrev> 4.28–10.98, 7.61±0.38; <abbrev xmlns:xlink="http://www.w3.org/1999/xlink" xlink:title="Caput length" id="ABBRID0EEEGK" xlink:type="simple">Cap</abbrev> 2.76–8.64, 5.26±0.29; <abbrev xmlns:xlink="http://www.w3.org/1999/xlink" xlink:title="Palpal endite length" id="ABBRID0EIEGK" xlink:type="simple">ENDl</abbrev> 0.19–1.24, 0.92±0.05; <abbrev xmlns:xlink="http://www.w3.org/1999/xlink" xlink:title="Palpal endite width" id="ABBRID0EMEGK" xlink:type="simple">ENDw</abbrev> 1.04–2.36, 1.8±0.08; <abbrev xmlns:xlink="http://www.w3.org/1999/xlink" xlink:title="Sternum length" id="ABBRID0EQEGK" xlink:type="simple">STRl</abbrev> 2.71–6.94, 4.74±0.22; <abbrev xmlns:xlink="http://www.w3.org/1999/xlink" xlink:title="Sternum width" id="ABBRID0EUEGK" xlink:type="simple">STRw</abbrev> 2.67–7.07, 4.58±0.24; <abbrev xmlns:xlink="http://www.w3.org/1999/xlink" xlink:title="Labium length" id="ABBRID0EYEGK" xlink:type="simple">LBl</abbrev> 0.73–2.05, 1.33±0.07; <abbrev xmlns:xlink="http://www.w3.org/1999/xlink" xlink:title="Labium width" id="ABBRID0E3EGK" xlink:type="simple">LBw</abbrev> 0.97–2.53, 1.77±0.08; <abbrev xmlns:xlink="http://www.w3.org/1999/xlink" xlink:title="Femur I length" id="ABBRID0EAFGK" xlink:type="simple">F1</abbrev> 2.75–6.8, 4.86±0.21; <abbrev xmlns:xlink="http://www.w3.org/1999/xlink" xlink:title="Femur I width" id="ABBRID0EEFGK" xlink:type="simple">F1w</abbrev> 1.09–2.83, 1.82±0.09; <abbrev xmlns:xlink="http://www.w3.org/1999/xlink" xlink:title="Patella I length" id="ABBRID0EIFGK" xlink:type="simple">P1</abbrev> 1.7–4.56, 3.11±0.15; <abbrev xmlns:xlink="http://www.w3.org/1999/xlink" xlink:title="Tibia I length" id="ABBRID0EMFGK" xlink:type="simple">Ti1</abbrev> 1.58–4.48, 3.03±0.15; <abbrev xmlns:xlink="http://www.w3.org/1999/xlink" xlink:title="Metatarsus I length" id="ABBRID0EQFGK" xlink:type="simple">Mt1</abbrev> 1.09–2.98, 2.15±0.11; <abbrev xmlns:xlink="http://www.w3.org/1999/xlink" xlink:title="Tarsus I length" id="ABBRID0EUFGK" xlink:type="simple">Tr1</abbrev> 0.74–1.69, 1.22±0.05; <abbrev xmlns:xlink="http://www.w3.org/1999/xlink" xlink:title="Femur III lengthFemur III length" id="ABBRID0EYFGK" xlink:type="simple">F3</abbrev> 2.56–6.07, 4.21±0.19; <abbrev xmlns:xlink="http://www.w3.org/1999/xlink" xlink:title="Femur III width" id="ABBRID0E3FGK" xlink:type="simple">F3w</abbrev> 1.34–3.6, 2.25±0.11; <abbrev xmlns:xlink="http://www.w3.org/1999/xlink" xlink:title="Patella III length" id="ABBRID0EAGGK" xlink:type="simple">P3</abbrev> 1.42–4.16, 2.66±0.14; <abbrev xmlns:xlink="http://www.w3.org/1999/xlink" xlink:title="Tibia III length" id="ABBRID0EEGGK" xlink:type="simple">Ti3</abbrev> 1.21–3.54, 2.35±0.12; <abbrev xmlns:xlink="http://www.w3.org/1999/xlink" xlink:title="Metatarsus III length" id="ABBRID0EIGGK" xlink:type="simple">Mt3</abbrev> 1.07–2.65, 1.94±0.09; <abbrev xmlns:xlink="http://www.w3.org/1999/xlink" xlink:title="Tarsus III length" id="ABBRID0EMGGK" xlink:type="simple">Tr3</abbrev> 1.13–2.56, 1.78±0.08; <abbrev xmlns:xlink="http://www.w3.org/1999/xlink" xlink:title="Femur IV length" id="ABBRID0EQGGK" xlink:type="simple">F4</abbrev> 3.04–7.79, 5.24±0.24; <abbrev xmlns:xlink="http://www.w3.org/1999/xlink" xlink:title="Femur IV width" id="ABBRID0EUGGK" xlink:type="simple">F4w</abbrev> 1.4–3.48, 2.21±0.11; <abbrev xmlns:xlink="http://www.w3.org/1999/xlink" xlink:title="Patella IV length" id="ABBRID0EYGGK" xlink:type="simple">P4</abbrev> 1.61–4.66, 2.95±0.16; <abbrev xmlns:xlink="http://www.w3.org/1999/xlink" xlink:title="Tibia IV length" id="ABBRID0E3GGK" xlink:type="simple">Ti4</abbrev> 1.88–4.67, 3.18±0.15; <abbrev xmlns:xlink="http://www.w3.org/1999/xlink" xlink:title="Metatarsus IV length" id="ABBRID0EAHGK" xlink:type="simple">Mt4</abbrev> 1.72–4, 3.04±0.14; <abbrev xmlns:xlink="http://www.w3.org/1999/xlink" xlink:title="Tarsus IV length" id="ABBRID0EEHGK" xlink:type="simple">Tr4</abbrev> 1.02–2.32, 1.64±0.07; <abbrev xmlns:xlink="http://www.w3.org/1999/xlink" xlink:title="Palp femur length" id="ABBRID0EIHGK" xlink:type="simple">PF</abbrev> 2.48–6.31, 4.38±0.2; <abbrev xmlns:xlink="http://www.w3.org/1999/xlink" xlink:title="Palp patella length" id="ABBRID0EMHGK" xlink:type="simple">PP</abbrev> 1.01–3.87, 2.61±0.14; <abbrev xmlns:xlink="http://www.w3.org/1999/xlink" xlink:title="Palp tibia length" id="ABBRID0EQHGK" xlink:type="simple">PTi</abbrev> 1.46–4.01, 2.78±0.14; <abbrev xmlns:xlink="http://www.w3.org/1999/xlink" xlink:title="Palp tarsus length" id="ABBRID0EUHGK" xlink:type="simple">PTr</abbrev> 1.44–3.36, 2.61±0.12.</p></tp:treatment-sec><tp:treatment-sec sec-type="material" id="SECID0EYHGK"><title>Material examined.</title><p><bold>United States: Alabama: Calhoun Co</bold>: 7 mi N Jacksonville, on Nisbet Lake Rd., <named-content xmlns:xlink="http://www.w3.org/1999/xlink" content-type="dwc:verbatimCoordinates" xlink:type="simple"><named-content content-type="geo-json" specific-use="{&#34;type&#34;:&#34;Point&#34;,&#34;coordinates&#34;:[-85.788900,33.879500]}" id="NCID0EDIGK" xlink:type="simple">33.8795 -85.7889</named-content></named-content><sup>4</sup>, 233 m a.s.l. (UMM0367, 29.viii.1979, 1♂, A Boozer, <named-content xmlns:xlink="http://www.w3.org/1999/xlink" content-type="dwc:institutional_code" xlink:type="simple">AMNH</named-content>); Jacksonville, <named-content xmlns:xlink="http://www.w3.org/1999/xlink" content-type="dwc:verbatimCoordinates" xlink:type="simple"><named-content content-type="geo-json" specific-use="{&#34;type&#34;:&#34;Point&#34;,&#34;coordinates&#34;:[-85.761200,33.813900]}" id="NCID0EUIGK" xlink:type="simple">33.8139 -85.7612</named-content></named-content><sup>6</sup>, 209 m a.s.l. (UMM0363, 30.ix.1979, 1♂, KE Landers, <named-content xmlns:xlink="http://www.w3.org/1999/xlink" content-type="dwc:institutional_code" xlink:type="simple">AMNH</named-content>); <bold>Cleburne Co</bold>: <named-content xmlns:xlink="http://www.w3.org/1999/xlink" content-type="dwc:verbatimCoordinates" xlink:type="simple"><named-content content-type="geo-json" specific-use="{&#34;type&#34;:&#34;Point&#34;,&#34;coordinates&#34;:[-85.527700,33.627300]}" id="NCID0EHJGK" xlink:type="simple">33.6273 -85.5277</named-content></named-content><sup>7</sup>, 307 m a.s.l. (UMM0388, 18.xi.1979, 1♀, C Benton, <named-content xmlns:xlink="http://www.w3.org/1999/xlink" content-type="dwc:institutional_code" xlink:type="simple">AMNH</named-content>); <bold>Covington Co</bold>: Solon Dixon, <named-content xmlns:xlink="http://www.w3.org/1999/xlink" content-type="dwc:verbatimCoordinates" xlink:type="simple"><named-content content-type="geo-json" specific-use="{&#34;type&#34;:&#34;Point&#34;,&#34;coordinates&#34;:[-86.696200,31.142600]}" id="NCID0E1JGK" xlink:type="simple">31.1426 -86.6962</named-content></named-content><sup>5</sup>, 88 m a.s.l. (AUMS016199, 1♂, 20.vi.2015, C Sanspree, <abbrev xmlns:xlink="http://www.w3.org/1999/xlink" xlink:title="Bohart Museum of Entomology; University of California" id="ABBRID0EAKGK" xlink:type="simple">BME</abbrev>); <bold>Jackson Co</bold>: Skyline Wilderness Area, Bishop Cove, <named-content xmlns:xlink="http://www.w3.org/1999/xlink" content-type="dwc:verbatimCoordinates" xlink:type="simple"><named-content content-type="geo-json" specific-use="{&#34;type&#34;:&#34;Point&#34;,&#34;coordinates&#34;:[-86.128900,34.907300]}" id="NCID0EJKGK" xlink:type="simple">34.9073 -86.1289</named-content></named-content><sup>1</sup>, 325 m a.s.l. (AUMS016344, 10.x.2015, 1♀, KF Bourguignon, RL Godwin, <abbrev xmlns:xlink="http://www.w3.org/1999/xlink" xlink:title="Bohart Museum of Entomology; University of California" id="ABBRID0EPKGK" xlink:type="simple">BME</abbrev>); <bold>Lee Co</bold>: Auburn, <named-content xmlns:xlink="http://www.w3.org/1999/xlink" content-type="dwc:verbatimCoordinates" xlink:type="simple"><named-content content-type="geo-json" specific-use="{&#34;type&#34;:&#34;Point&#34;,&#34;coordinates&#34;:[-85.479000,32.597600]}" id="NCID0EYKGK" xlink:type="simple">32.5976 -85.479</named-content></named-content><sup>5</sup>, 218 m a.s.l. (UMM0733, 24.ix.1979, 1♂, ML Williams, <abbrev xmlns:xlink="http://www.w3.org/1999/xlink" xlink:title="Bohart Museum of Entomology; University of California" id="ABBRID0E5KGK" xlink:type="simple">BME</abbrev>); Auburn, <named-content xmlns:xlink="http://www.w3.org/1999/xlink" content-type="dwc:verbatimCoordinates" xlink:type="simple"><named-content content-type="geo-json" specific-use="{&#34;type&#34;:&#34;Point&#34;,&#34;coordinates&#34;:[-85.480300,32.610600]}" id="NCID0EFLGK" xlink:type="simple">32.6106 -85.4803</named-content></named-content><sup>6</sup>, 212 m a.s.l. (UMM0442, 1♀, N Banks, <named-content xmlns:xlink="http://www.w3.org/1999/xlink" content-type="dwc:institutional_code" xlink:type="simple">AMNH</named-content>); <bold>Tuscaloosa Co</bold>: 33.2094 -87.5694<sup>7</sup>, 60 m a.s.l. (UMM0307, 11.vi.1974, 1♀, C Benton, <named-content xmlns:xlink="http://www.w3.org/1999/xlink" content-type="dwc:institutional_code" xlink:type="simple">AMNH</named-content>) ; <bold>Florida: Alachua Co</bold>: Gainesville, <named-content xmlns:xlink="http://www.w3.org/1999/xlink" content-type="dwc:verbatimCoordinates" xlink:type="simple"><named-content content-type="geo-json" specific-use="{&#34;type&#34;:&#34;Point&#34;,&#34;coordinates&#34;:[-82.350700,29.667300]}" id="NCID0ELMGK" xlink:type="simple">29.6673 -82.3507</named-content></named-content><sup>6</sup>, 49 m a.s.l. (UMM0659, 10.ix.2012, 1♂, L Buss, <named-content xmlns:xlink="http://www.w3.org/1999/xlink" content-type="dwc:institutional_code" xlink:type="simple">UFMNH</named-content>); Gainesville, <named-content xmlns:xlink="http://www.w3.org/1999/xlink" content-type="dwc:verbatimCoordinates" xlink:type="simple"><named-content content-type="geo-json" specific-use="{&#34;type&#34;:&#34;Point&#34;,&#34;coordinates&#34;:[-82.324800,29.651600]}" id="NCID0E3MGK" xlink:type="simple">29.6516 -82.3248</named-content></named-content><sup>6</sup>, 54 m a.s.l. (UMM0183, 18.x.1980, 1♂, GB Edwards, RE Williams, <named-content xmlns:xlink="http://www.w3.org/1999/xlink" content-type="dwc:institutional_code" xlink:type="simple">UFMNH</named-content>); Gainesville, DPI, <named-content xmlns:xlink="http://www.w3.org/1999/xlink" content-type="dwc:verbatimCoordinates" xlink:type="simple"><named-content content-type="geo-json" specific-use="{&#34;type&#34;:&#34;Point&#34;,&#34;coordinates&#34;:[-82.372200,29.634200]}" id="NCID0ENNGK" xlink:type="simple">29.6342 -82.3722</named-content></named-content><sup>4</sup>, 24 m a.s.l. (UMM0197, 18.x.1983, 1♂, J Wiley, <named-content xmlns:xlink="http://www.w3.org/1999/xlink" content-type="dwc:institutional_code" xlink:type="simple">UFMNH</named-content>); (UMM0198, 24.x.1983, 1♂, SW Dunkle, <named-content xmlns:xlink="http://www.w3.org/1999/xlink" content-type="dwc:institutional_code" xlink:type="simple">UFMNH</named-content>); Gainesville, San Felasco Hammock, off Hwy 232, Sandhill Community, <named-content xmlns:xlink="http://www.w3.org/1999/xlink" content-type="dwc:verbatimCoordinates" xlink:type="simple"><named-content content-type="geo-json" specific-use="{&#34;type&#34;:&#34;Point&#34;,&#34;coordinates&#34;:[-82.452900,29.714000]}" id="NCID0EGOGK" xlink:type="simple">29.714 -82.4529</named-content></named-content><sup>5</sup>, 50 m a.s.l. (UMM0190, 25.xi.1986, 1♂, DT Corey, <named-content xmlns:xlink="http://www.w3.org/1999/xlink" content-type="dwc:institutional_code" xlink:type="simple">UFMNH</named-content>); Gainesville, western Gainesville, <named-content xmlns:xlink="http://www.w3.org/1999/xlink" content-type="dwc:verbatimCoordinates" xlink:type="simple"><named-content content-type="geo-json" specific-use="{&#34;type&#34;:&#34;Point&#34;,&#34;coordinates&#34;:[-82.384500,29.673500]}" id="NCID0EXOGK" xlink:type="simple">29.6735 -82.3845</named-content></named-content><sup>6</sup>, 49 m a.s.l. (UMM0655, 16–17.xi.2001, 1♂, R Wallbrunn, <named-content xmlns:xlink="http://www.w3.org/1999/xlink" content-type="dwc:institutional_code" xlink:type="simple">UFMNH</named-content>); NW Gainesville, end of Millhopper Rd, <named-content xmlns:xlink="http://www.w3.org/1999/xlink" content-type="dwc:verbatimCoordinates" xlink:type="simple"><named-content content-type="geo-json" specific-use="{&#34;type&#34;:&#34;Point&#34;,&#34;coordinates&#34;:[-82.482400,29.717500]}" id="NCID0EIPGK" xlink:type="simple">29.7175 -82.4824</named-content></named-content><sup>4</sup>, 41 m a.s.l. (UMM0649, iii.1993, 1♀, J Knott, <named-content xmlns:xlink="http://www.w3.org/1999/xlink" content-type="dwc:institutional_code" xlink:type="simple">UFMNH</named-content>); <named-content xmlns:xlink="http://www.w3.org/1999/xlink" content-type="dwc:verbatimCoordinates" xlink:type="simple"><named-content content-type="geo-json" specific-use="{&#34;type&#34;:&#34;Point&#34;,&#34;coordinates&#34;:[-82.311000,29.657300]}" id="NCID0EZPGK" xlink:type="simple">29.6573 -82.311</named-content></named-content><sup>7</sup>, 51 m a.s.l. (UMM0283, 12.i.1938, 1♀, BJ Kaston, <named-content xmlns:xlink="http://www.w3.org/1999/xlink" content-type="dwc:institutional_code" xlink:type="simple">AMNH</named-content>); <bold>Citrus Co</bold>: <named-content xmlns:xlink="http://www.w3.org/1999/xlink" content-type="dwc:verbatimCoordinates" xlink:type="simple"><named-content content-type="geo-json" specific-use="{&#34;type&#34;:&#34;Point&#34;,&#34;coordinates&#34;:[-82.518700,28.884800]}" id="NCID0EMQGK" xlink:type="simple">28.8848 -82.5187</named-content></named-content><sup>7</sup>, 16 m a.s.l. (UMM0423, 26.ii.1937, 1♀, HKN, <named-content xmlns:xlink="http://www.w3.org/1999/xlink" content-type="dwc:institutional_code" xlink:type="simple">AMNH</named-content>); <bold>Columbia Co</bold>: High Springs, O’leno State Park, off Hwy 441, <named-content xmlns:xlink="http://www.w3.org/1999/xlink" content-type="dwc:verbatimCoordinates" xlink:type="simple"><named-content content-type="geo-json" specific-use="{&#34;type&#34;:&#34;Point&#34;,&#34;coordinates&#34;:[-82.581900,29.916500]}" id="NCID0E6QGK" xlink:type="simple">29.9165 -82.5819</named-content></named-content><sup>4</sup>, 17 m a.s.l. (UMM0408, 22.i.1987, 1juv, D Corey, <named-content xmlns:xlink="http://www.w3.org/1999/xlink" content-type="dwc:institutional_code" xlink:type="simple">AMNH</named-content>); <bold>Franklin Co</bold>: Dog Island, <named-content xmlns:xlink="http://www.w3.org/1999/xlink" content-type="dwc:verbatimCoordinates" xlink:type="simple"><named-content content-type="geo-json" specific-use="{&#34;type&#34;:&#34;Point&#34;,&#34;coordinates&#34;:[-84.611700,29.797000]}" id="NCID0ESRGK" xlink:type="simple">29.797 -84.6117</named-content></named-content><sup>5</sup>, 2 m a.s.l. (UMM0280, 4.vi.1984, 1♂, L Alexander, <named-content xmlns:xlink="http://www.w3.org/1999/xlink" content-type="dwc:institutional_code" xlink:type="simple">AMNH</named-content>); <bold>Highlands Co</bold>: Archbold Biological Station, Lake Placid, <named-content xmlns:xlink="http://www.w3.org/1999/xlink" content-type="dwc:verbatimCoordinates" xlink:type="simple"><named-content content-type="geo-json" specific-use="{&#34;type&#34;:&#34;Point&#34;,&#34;coordinates&#34;:[-81.355300,27.200700]}" id="NCID0EFSGK" xlink:type="simple">27.2007 -81.3553</named-content></named-content><sup>3</sup>, 38 m a.s.l. (UMM0195, 24.ix.1984, 1♂, M Deyrup, <named-content xmlns:xlink="http://www.w3.org/1999/xlink" content-type="dwc:institutional_code" xlink:type="simple">UFMNH</named-content>); (UMM0656, 27.ix.1984, 1♂, <named-content xmlns:xlink="http://www.w3.org/1999/xlink" content-type="dwc:institutional_code" xlink:type="simple">UFMNH</named-content>); <bold>Hillsborough Co</bold>: 7.9 air miles W Plant City, <named-content xmlns:xlink="http://www.w3.org/1999/xlink" content-type="dwc:verbatimCoordinates" xlink:type="simple"><named-content content-type="geo-json" specific-use="{&#34;type&#34;:&#34;Point&#34;,&#34;coordinates&#34;:[-82.323200,28.032500]}" id="NCID0ECTGK" xlink:type="simple">28.0325 -82.3232</named-content></named-content><sup>6</sup>, 17 m a.s.l. (AUMS024771, 8.x.1991, 1♂, JC Godwin, <abbrev xmlns:xlink="http://www.w3.org/1999/xlink" xlink:title="Bohart Museum of Entomology; University of California" id="ABBRID0EITGK" xlink:type="simple">BME</abbrev>); <bold>Indian River Co</bold>: Sebastian, <named-content xmlns:xlink="http://www.w3.org/1999/xlink" content-type="dwc:verbatimCoordinates" xlink:type="simple"><named-content content-type="geo-json" specific-use="{&#34;type&#34;:&#34;Point&#34;,&#34;coordinates&#34;:[-80.470600,27.816300]}" id="NCID0ERTGK" xlink:type="simple">27.8163 -80.4706</named-content></named-content><sup>6</sup>, 7 m a.s.l. (UMM0216, 6.iv.1909, 1♀, G Nelson, <named-content xmlns:xlink="http://www.w3.org/1999/xlink" content-type="dwc:institutional_code" xlink:type="simple">MCZ</named-content>); <bold>Levy Co</bold>: Cedar Key Scrub State Park, <named-content xmlns:xlink="http://www.w3.org/1999/xlink" content-type="dwc:verbatimCoordinates" xlink:type="simple"><named-content content-type="geo-json" specific-use="{&#34;type&#34;:&#34;Point&#34;,&#34;coordinates&#34;:[-82.986800,29.209500]}" id="NCID0EEUGK" xlink:type="simple">29.2095 -82.9868</named-content></named-content><sup>1</sup>, 20 m a.s.l. (AUMS016397, 20.xi.2015, 1♀, RL Godwin, <abbrev xmlns:xlink="http://www.w3.org/1999/xlink" xlink:title="Bohart Museum of Entomology; University of California" id="ABBRID0EMUGK" xlink:type="simple">BME</abbrev>); (AUMS016396, 1juv, <abbrev xmlns:xlink="http://www.w3.org/1999/xlink" xlink:title="Bohart Museum of Entomology; University of California" id="ABBRID0EQUGK" xlink:type="simple">BME</abbrev>); Sea Horse Key, <named-content xmlns:xlink="http://www.w3.org/1999/xlink" content-type="dwc:verbatimCoordinates" xlink:type="simple"><named-content content-type="geo-json" specific-use="{&#34;type&#34;:&#34;Point&#34;,&#34;coordinates&#34;:[-83.064900,29.097900]}" id="NCID0EXUGK" xlink:type="simple">29.0979 -83.0649</named-content></named-content><sup>4</sup>, 0 m a.s.l. (UMM0411, 30.x.1955, 1♂, C Wharton, <named-content xmlns:xlink="http://www.w3.org/1999/xlink" content-type="dwc:institutional_code" xlink:type="simple">AMNH</named-content>); <bold>Liberty Co</bold>: nr. Bristol, Apalachicola Bluffs Ravines Preserve, Bluff’s Tract, <named-content xmlns:xlink="http://www.w3.org/1999/xlink" content-type="dwc:verbatimCoordinates" xlink:type="simple"><named-content content-type="geo-json" specific-use="{&#34;type&#34;:&#34;Point&#34;,&#34;coordinates&#34;:[-84.971300,30.453200]}" id="NCID0EKVGK" xlink:type="simple">30.4532 -84.9713</named-content></named-content><sup>4</sup>, 52 m a.s.l. (UMM0658, 10.x.2002, 1♂, C Porter, L Stange, <named-content xmlns:xlink="http://www.w3.org/1999/xlink" content-type="dwc:institutional_code" xlink:type="simple">UFMNH</named-content>); Torreya State Park, <named-content xmlns:xlink="http://www.w3.org/1999/xlink" content-type="dwc:verbatimCoordinates" xlink:type="simple"><named-content content-type="geo-json" specific-use="{&#34;type&#34;:&#34;Point&#34;,&#34;coordinates&#34;:[-84.947600,30.569700]}" id="NCID0E2VGK" xlink:type="simple">30.5697 -84.9476</named-content></named-content><sup>5</sup>, 77 m a.s.l. (UMM0398, 7.ix.1967, 1♂, FJ Moore, <named-content xmlns:xlink="http://www.w3.org/1999/xlink" content-type="dwc:institutional_code" xlink:type="simple">AMNH</named-content>); <bold>Marion Co</bold>: Belleview, <named-content xmlns:xlink="http://www.w3.org/1999/xlink" content-type="dwc:verbatimCoordinates" xlink:type="simple"><named-content content-type="geo-json" specific-use="{&#34;type&#34;:&#34;Point&#34;,&#34;coordinates&#34;:[-82.059300,29.064300]}" id="NCID0EOWGK" xlink:type="simple">29.0643 -82.0593</named-content></named-content><sup>6</sup>, 23 m a.s.l. (UMM0399, 22.ii.1989, 1♀, JS Kutis, <named-content xmlns:xlink="http://www.w3.org/1999/xlink" content-type="dwc:institutional_code" xlink:type="simple">AMNH</named-content>); Ocala National Forest, Riverside Island, <named-content xmlns:xlink="http://www.w3.org/1999/xlink" content-type="dwc:verbatimCoordinates" xlink:type="simple"><named-content content-type="geo-json" specific-use="{&#34;type&#34;:&#34;Point&#34;,&#34;coordinates&#34;:[-81.820600,29.478200]}" id="NCID0E6WGK" xlink:type="simple">29.4782 -81.8206</named-content></named-content><sup>1</sup>, 17 m a.s.l. (UMM0653, 19.v.1975, 1♂, CR Smith, <named-content xmlns:xlink="http://www.w3.org/1999/xlink" content-type="dwc:institutional_code" xlink:type="simple">UFMNH</named-content>); <bold>Orange Co</bold>: Orlando, <named-content xmlns:xlink="http://www.w3.org/1999/xlink" content-type="dwc:verbatimCoordinates" xlink:type="simple"><named-content content-type="geo-json" specific-use="{&#34;type&#34;:&#34;Point&#34;,&#34;coordinates&#34;:[-81.378500,28.538000]}" id="NCID0ESXGK" xlink:type="simple">28.538 -81.3785</named-content></named-content><sup>6</sup>, 31 m a.s.l. (UMM0193, 15.xi.1987, 1♀, K Chubb, <named-content xmlns:xlink="http://www.w3.org/1999/xlink" content-type="dwc:institutional_code" xlink:type="simple">UFMNH</named-content>); Orlando, 4200 block of Waternill Ave off Univ Blvd, <named-content xmlns:xlink="http://www.w3.org/1999/xlink" content-type="dwc:verbatimCoordinates" xlink:type="simple"><named-content content-type="geo-json" specific-use="{&#34;type&#34;:&#34;Point&#34;,&#34;coordinates&#34;:[-81.258200,28.601400]}" id="NCID0EDYGK" xlink:type="simple">28.6014 -81.2582</named-content></named-content><sup>4</sup>, 17 m a.s.l. (UMM0785, 21.ii.1999, 1♀, A Thaxton, <named-content xmlns:xlink="http://www.w3.org/1999/xlink" content-type="dwc:institutional_code" xlink:type="simple">AMNH</named-content>); Wekiwa State Park, Sandhill community, <named-content xmlns:xlink="http://www.w3.org/1999/xlink" content-type="dwc:verbatimCoordinates" xlink:type="simple"><named-content content-type="geo-json" specific-use="{&#34;type&#34;:&#34;Point&#34;,&#34;coordinates&#34;:[-81.462700,28.712700]}" id="NCID0EUYGK" xlink:type="simple">28.7127 -81.4627</named-content></named-content><sup>6</sup>, 16 m a.s.l. (UMM0180, 6.xi.1987, 1♂, DT Corey, <named-content xmlns:xlink="http://www.w3.org/1999/xlink" content-type="dwc:institutional_code" xlink:type="simple">UFMNH</named-content>); (UMM0192, 1♂, <named-content xmlns:xlink="http://www.w3.org/1999/xlink" content-type="dwc:institutional_code" xlink:type="simple">UFMNH</named-content>); (UMM0188, 7.xi.1987, 1♂, <named-content xmlns:xlink="http://www.w3.org/1999/xlink" content-type="dwc:institutional_code" xlink:type="simple">UFMNH</named-content>); <bold>Pasco Co</bold>: Dade City, <named-content xmlns:xlink="http://www.w3.org/1999/xlink" content-type="dwc:verbatimCoordinates" xlink:type="simple"><named-content content-type="geo-json" specific-use="{&#34;type&#34;:&#34;Point&#34;,&#34;coordinates&#34;:[-82.196100,28.361400]}" id="NCID0EXZGK" xlink:type="simple">28.3614 -82.1961</named-content></named-content><sup>5</sup>, 39 m a.s.l. (UMM0650, 16.v.1984, 1♀, T Weeks, <named-content xmlns:xlink="http://www.w3.org/1999/xlink" content-type="dwc:institutional_code" xlink:type="simple">AMNH</named-content>); <bold>Putnam Co</bold>: Cowpen Lake, <named-content xmlns:xlink="http://www.w3.org/1999/xlink" content-type="dwc:verbatimCoordinates" xlink:type="simple"><named-content content-type="geo-json" specific-use="{&#34;type&#34;:&#34;Point&#34;,&#34;coordinates&#34;:[-82.001100,29.604000]}" id="NCID0EM1GK" xlink:type="simple">29.604 -82.0011</named-content></named-content><sup>4</sup>, 27 m a.s.l. (UMM0281, ix.1946, 1♀, FN Young, <named-content xmlns:xlink="http://www.w3.org/1999/xlink" content-type="dwc:institutional_code" xlink:type="simple">AMNH</named-content>); Interlachen, off HWY 315, Sandhill Community, <named-content xmlns:xlink="http://www.w3.org/1999/xlink" content-type="dwc:verbatimCoordinates" xlink:type="simple"><named-content content-type="geo-json" specific-use="{&#34;type&#34;:&#34;Point&#34;,&#34;coordinates&#34;:[-81.890300,29.623800]}" id="NCID0E41GK" xlink:type="simple">29.6238 -81.8903</named-content></named-content><sup>6</sup>, 31 m a.s.l. (UMM0187, 10.vi.1988, 1♂, D Corey, <named-content xmlns:xlink="http://www.w3.org/1999/xlink" content-type="dwc:institutional_code" xlink:type="simple">UFMNH</named-content>); Mannville, E. of Interlachen, <named-content xmlns:xlink="http://www.w3.org/1999/xlink" content-type="dwc:verbatimCoordinates" xlink:type="simple"><named-content content-type="geo-json" specific-use="{&#34;type&#34;:&#34;Point&#34;,&#34;coordinates&#34;:[-81.867900,29.628400]}" id="NCID0EO2GK" xlink:type="simple">29.6284 -81.8679</named-content></named-content><sup>5</sup>, 28 m a.s.l. (UMM0651, 13.v.1999, 1♀, J Litchfield, <named-content xmlns:xlink="http://www.w3.org/1999/xlink" content-type="dwc:institutional_code" xlink:type="simple">AMNH</named-content>); <bold>Santa Rosa Co</bold>: E of Escambia River on FL-4, <named-content xmlns:xlink="http://www.w3.org/1999/xlink" content-type="dwc:verbatimCoordinates" xlink:type="simple"><named-content content-type="geo-json" specific-use="{&#34;type&#34;:&#34;Point&#34;,&#34;coordinates&#34;:[-87.214600,30.956200]}" id="NCID0EB3GK" xlink:type="simple">30.9562 -87.2146</named-content></named-content><sup>1</sup>, 16 m a.s.l. (MY02549, 27.ii.2004, 1juv, BE Hendrixson, A Beamer, <abbrev xmlns:xlink="http://www.w3.org/1999/xlink" xlink:title="Bohart Museum of Entomology; University of California" id="ABBRID0EH3GK" xlink:type="simple">BME</abbrev>); (MY02550, 1♀, <abbrev xmlns:xlink="http://www.w3.org/1999/xlink" xlink:title="Bohart Museum of Entomology; University of California" id="ABBRID0EL3GK" xlink:type="simple">BME</abbrev>); Milton, <named-content xmlns:xlink="http://www.w3.org/1999/xlink" content-type="dwc:verbatimCoordinates" xlink:type="simple"><named-content content-type="geo-json" specific-use="{&#34;type&#34;:&#34;Point&#34;,&#34;coordinates&#34;:[-87.052900,30.632100]}" id="NCID0ES3GK" xlink:type="simple">30.6321 -87.0529</named-content></named-content><sup>4</sup>, 27 m a.s.l. (UMM0652, 13.xii.2011, 1♂, M Donahoe, <named-content xmlns:xlink="http://www.w3.org/1999/xlink" content-type="dwc:institutional_code" xlink:type="simple">UFMNH</named-content>); Milton, Trail Lane, <named-content xmlns:xlink="http://www.w3.org/1999/xlink" content-type="dwc:verbatimCoordinates" xlink:type="simple"><named-content content-type="geo-json" specific-use="{&#34;type&#34;:&#34;Point&#34;,&#34;coordinates&#34;:[-86.844000,30.647000]}" id="NCID0ED4GK" xlink:type="simple">30.647 -86.844</named-content></named-content><sup>3</sup>, 40 m a.s.l. (UMM0660, 30.xi.2011, 1♂, E Nelson, <named-content xmlns:xlink="http://www.w3.org/1999/xlink" content-type="dwc:institutional_code" xlink:type="simple">UFMNH</named-content>); <bold>Volusia Co</bold>: Benson Springs, <named-content xmlns:xlink="http://www.w3.org/1999/xlink" content-type="dwc:verbatimCoordinates" xlink:type="simple"><named-content content-type="geo-json" specific-use="{&#34;type&#34;:&#34;Point&#34;,&#34;coordinates&#34;:[-81.254400,28.865800]}" id="NCID0EY4GK" xlink:type="simple">28.8658 -81.2544</named-content></named-content><sup>5</sup>, 17 m a.s.l. (UMM0777, 23.ix.1933, 1juv, HW, <named-content xmlns:xlink="http://www.w3.org/1999/xlink" content-type="dwc:institutional_code" xlink:type="simple">AMNH</named-content>); <bold>Escambia Co</bold>: Hwy 488, <named-content xmlns:xlink="http://www.w3.org/1999/xlink" content-type="dwc:verbatimCoordinates" xlink:type="simple"><named-content content-type="geo-json" specific-use="{&#34;type&#34;:&#34;Point&#34;,&#34;coordinates&#34;:[-87.337500,30.642000]}" id="NCID0EN5GK" xlink:type="simple">30.642 -87.3375</named-content></named-content><sup>7</sup>, 35 m a.s.l. (UMM0407, 15.vii.1935, 1juv, Canrall, <named-content xmlns:xlink="http://www.w3.org/1999/xlink" content-type="dwc:institutional_code" xlink:type="simple">AMNH</named-content>); <bold>Georgia: Glynn Co</bold>: Jekyll Island, <named-content xmlns:xlink="http://www.w3.org/1999/xlink" content-type="dwc:verbatimCoordinates" xlink:type="simple"><named-content content-type="geo-json" specific-use="{&#34;type&#34;:&#34;Point&#34;,&#34;coordinates&#34;:[-81.419900,31.070200]}" id="NCID0EA6GK" xlink:type="simple">31.0702 -81.4199</named-content></named-content><sup>5</sup>, 1 m a.s.l. (UMM0456, 22.x.1970, 1♂, C Benton, <named-content xmlns:xlink="http://www.w3.org/1999/xlink" content-type="dwc:institutional_code" xlink:type="simple">AMNH</named-content>); St. Simons Island, <named-content xmlns:xlink="http://www.w3.org/1999/xlink" content-type="dwc:verbatimCoordinates" xlink:type="simple"><named-content content-type="geo-json" specific-use="{&#34;type&#34;:&#34;Point&#34;,&#34;coordinates&#34;:[-81.387500,31.161000]}" id="NCID0ER6GK" xlink:type="simple">31.161 -81.3875</named-content></named-content><sup>5</sup>, 3 m a.s.l. (UMM0227, 10.x.1984, 1♂, GJ Magnon, <named-content xmlns:xlink="http://www.w3.org/1999/xlink" content-type="dwc:institutional_code" xlink:type="simple">AMNH</named-content>); <bold>Liberty Co</bold>: Catherine’s Island, <named-content xmlns:xlink="http://www.w3.org/1999/xlink" content-type="dwc:verbatimCoordinates" xlink:type="simple"><named-content content-type="geo-json" specific-use="{&#34;type&#34;:&#34;Point&#34;,&#34;coordinates&#34;:[-81.275000,31.703000]}" id="NCID0EEAHK" xlink:type="simple">31.703 -81.275</named-content></named-content><sup>6</sup>, 0 m a.s.l. (UMM0534, 20.iv.1973, 1♀, A Zweifel, <named-content xmlns:xlink="http://www.w3.org/1999/xlink" content-type="dwc:institutional_code" xlink:type="simple">AMNH</named-content>); <bold>Long Co</bold>: 8.2km SW Ludowici, Griffin Ridge WMA, <named-content xmlns:xlink="http://www.w3.org/1999/xlink" content-type="dwc:verbatimCoordinates" xlink:type="simple"><named-content content-type="geo-json" specific-use="{&#34;type&#34;:&#34;Point&#34;,&#34;coordinates&#34;:[-81.821600,31.679600]}" id="NCID0EZAHK" xlink:type="simple">31.6796 -81.8216</named-content></named-content><sup>1</sup>, 19 m a.s.l. (UMM0700, 1.iii.2018, 1♀, D Stevenson, <abbrev xmlns:xlink="http://www.w3.org/1999/xlink" xlink:title="Bohart Museum of Entomology; University of California" id="ABBRID0E6AHK" xlink:type="simple">BME</abbrev>); <bold>Marion Co</bold>: 13.4 airmiles NNW of Buena Vista, <named-content xmlns:xlink="http://www.w3.org/1999/xlink" content-type="dwc:verbatimCoordinates" xlink:type="simple"><named-content content-type="geo-json" specific-use="{&#34;type&#34;:&#34;Point&#34;,&#34;coordinates&#34;:[-84.615100,32.472200]}" id="NCID0EIBHK" xlink:type="simple">32.4722 -84.6151</named-content></named-content><sup>6</sup>, 162 m a.s.l. (UMM0735, 19.xi.1979, 1♂, W Seyle, <abbrev xmlns:xlink="http://www.w3.org/1999/xlink" xlink:title="Bohart Museum of Entomology; University of California" id="ABBRID0EQBHK" xlink:type="simple">BME</abbrev>); <bold>Quitmen Co</bold>: <named-content xmlns:xlink="http://www.w3.org/1999/xlink" content-type="dwc:verbatimCoordinates" xlink:type="simple"><named-content content-type="geo-json" specific-use="{&#34;type&#34;:&#34;Point&#34;,&#34;coordinates&#34;:[-85.091600,31.790200]}" id="NCID0EZBHK" xlink:type="simple">31.7902 -85.0916</named-content></named-content><sup>1</sup>, 104 m a.s.l. (AUMS004564, 24.iii.2013, 1♀, CA Hamilton, <abbrev xmlns:xlink="http://www.w3.org/1999/xlink" xlink:title="Bohart Museum of Entomology; University of California" id="ABBRID0E6BHK" xlink:type="simple">BME</abbrev>); <named-content xmlns:xlink="http://www.w3.org/1999/xlink" content-type="dwc:verbatimCoordinates" xlink:type="simple"><named-content content-type="geo-json" specific-use="{&#34;type&#34;:&#34;Point&#34;,&#34;coordinates&#34;:[-85.091600,31.790200]}" id="NCID0EGCHK" xlink:type="simple">31.7902 -85.0916</named-content></named-content><sup>1</sup>, 104 m a.s.l. (AUMS004565, 24.iii.2013, 1♀, CA Hamilton, <abbrev xmlns:xlink="http://www.w3.org/1999/xlink" xlink:title="Bohart Museum of Entomology; University of California" id="ABBRID0EMCHK" xlink:type="simple">BME</abbrev>); <bold>Screven Co</bold>: 9 mi S Sylvania, <named-content xmlns:xlink="http://www.w3.org/1999/xlink" content-type="dwc:verbatimCoordinates" xlink:type="simple"><named-content content-type="geo-json" specific-use="{&#34;type&#34;:&#34;Point&#34;,&#34;coordinates&#34;:[-81.635800,32.619700]}" id="NCID0EVCHK" xlink:type="simple">32.6197 -81.6358</named-content></named-content><sup>5</sup>, 59 m a.s.l. (UMM0229, 4.x.1984, 1♂, JB Cole, <named-content xmlns:xlink="http://www.w3.org/1999/xlink" content-type="dwc:institutional_code" xlink:type="simple">AMNH</named-content>); <bold>Louisiana: Grant Co</bold>: Kisatchie National Forest, <named-content xmlns:xlink="http://www.w3.org/1999/xlink" content-type="dwc:verbatimCoordinates" xlink:type="simple"><named-content content-type="geo-json" specific-use="{&#34;type&#34;:&#34;Point&#34;,&#34;coordinates&#34;:[-92.434400,31.355500]}" id="NCID0EIDHK" xlink:type="simple">31.3555 -92.4344</named-content></named-content><sup>5</sup>, 45 m a.s.l. (UMM0454, vi.1941, 1♀, Jones, Archer, <named-content xmlns:xlink="http://www.w3.org/1999/xlink" content-type="dwc:institutional_code" xlink:type="simple">AMNH</named-content>); <bold>Mississippi: George Co</bold>: Lucedale, <named-content xmlns:xlink="http://www.w3.org/1999/xlink" content-type="dwc:verbatimCoordinates" xlink:type="simple"><named-content content-type="geo-json" specific-use="{&#34;type&#34;:&#34;Point&#34;,&#34;coordinates&#34;:[-88.590000,30.925000]}" id="NCID0E2DHK" xlink:type="simple">30.925 -88.59</named-content></named-content><sup>6</sup>, 91 m a.s.l. (UMM0531, 1.ix.1931, 1♀, Dietrich, <named-content xmlns:xlink="http://www.w3.org/1999/xlink" content-type="dwc:institutional_code" xlink:type="simple">AMNH</named-content>); <bold>North Carolina: Brunswick Co</bold>: Boiling Springs Lakes, Cedar Rd, <named-content xmlns:xlink="http://www.w3.org/1999/xlink" content-type="dwc:verbatimCoordinates" xlink:type="simple"><named-content content-type="geo-json" specific-use="{&#34;type&#34;:&#34;Point&#34;,&#34;coordinates&#34;:[-78.042300,34.050700]}" id="NCID0EOEHK" xlink:type="simple">34.0507 -78.0423</named-content></named-content><sup>4</sup>, 16 m a.s.l. (UMM0112, 3.x.2006, 1♂, <abbrev xmlns:xlink="http://www.w3.org/1999/xlink" xlink:title="Carapace length" id="ABBRID0EUEHK" xlink:type="simple">CL</abbrev> Hasvold, NCSM); <bold>Carteret Co</bold>: Beaufort, <named-content xmlns:xlink="http://www.w3.org/1999/xlink" content-type="dwc:verbatimCoordinates" xlink:type="simple"><named-content content-type="geo-json" specific-use="{&#34;type&#34;:&#34;Point&#34;,&#34;coordinates&#34;:[-76.663800,34.718200]}" id="NCID0E4EHK" xlink:type="simple">34.7182 -76.6638</named-content></named-content><sup>5</sup>, 2 m a.s.l. (UMM0561, 17.ix.1951, 1♂, RD Barnes, <named-content xmlns:xlink="http://www.w3.org/1999/xlink" content-type="dwc:institutional_code" xlink:type="simple">AMNH</named-content>); <bold>Iredell Co</bold>: Weyerhauser, Cool Springs, <named-content xmlns:xlink="http://www.w3.org/1999/xlink" content-type="dwc:verbatimCoordinates" xlink:type="simple"><named-content content-type="geo-json" specific-use="{&#34;type&#34;:&#34;Point&#34;,&#34;coordinates&#34;:[-77.075400,35.182500]}" id="NCID0EQFHK" xlink:type="simple">35.1825 -77.0754</named-content></named-content><sup>1</sup>, 3 m a.s.l. (MY0002311, 1♂, JE Bond, <abbrev xmlns:xlink="http://www.w3.org/1999/xlink" xlink:title="Bohart Museum of Entomology; University of California" id="ABBRID0EYFHK" xlink:type="simple">BME</abbrev>); (MY0002312, 1♂, <abbrev xmlns:xlink="http://www.w3.org/1999/xlink" xlink:title="Bohart Museum of Entomology; University of California" id="ABBRID0E3FHK" xlink:type="simple">BME</abbrev>); (MY0002313, 1♂, <abbrev xmlns:xlink="http://www.w3.org/1999/xlink" xlink:title="Bohart Museum of Entomology; University of California" id="ABBRID0EAGHK" xlink:type="simple">BME</abbrev>); <bold>Moore Co</bold>: Manley, <named-content xmlns:xlink="http://www.w3.org/1999/xlink" content-type="dwc:verbatimCoordinates" xlink:type="simple"><named-content content-type="geo-json" specific-use="{&#34;type&#34;:&#34;Point&#34;,&#34;coordinates&#34;:[-79.469300,35.366700]}" id="NCID0EJGHK" xlink:type="simple">35.3667 -79.4693</named-content></named-content><sup>7</sup>, 98 m a.s.l. (UMM0633, x.1955, 1♀, A Twombly, <named-content xmlns:xlink="http://www.w3.org/1999/xlink" content-type="dwc:institutional_code" xlink:type="simple">AMNH</named-content>); <bold>New Hanover Co</bold>: Wilmington, <named-content xmlns:xlink="http://www.w3.org/1999/xlink" content-type="dwc:verbatimCoordinates" xlink:type="simple"><named-content content-type="geo-json" specific-use="{&#34;type&#34;:&#34;Point&#34;,&#34;coordinates&#34;:[-77.894000,34.185500]}" id="NCID0E3GHK" xlink:type="simple">34.1855 -77.894</named-content></named-content><sup>6</sup>, 40 m a.s.l. (AUMS004566, 11.x.2012, 1♂, JE Bond, <abbrev xmlns:xlink="http://www.w3.org/1999/xlink" xlink:title="Bohart Museum of Entomology; University of California" id="ABBRID0ECHHK" xlink:type="simple">BME</abbrev>); (AUMS004567, 1♂, <abbrev xmlns:xlink="http://www.w3.org/1999/xlink" xlink:title="Bohart Museum of Entomology; University of California" id="ABBRID0EGHHK" xlink:type="simple">BME</abbrev>); (AUMS004568, 1♂, <abbrev xmlns:xlink="http://www.w3.org/1999/xlink" xlink:title="Bohart Museum of Entomology; University of California" id="ABBRID0EKHHK" xlink:type="simple">BME</abbrev>); (AUMS004569, 1♂, <abbrev xmlns:xlink="http://www.w3.org/1999/xlink" xlink:title="Bohart Museum of Entomology; University of California" id="ABBRID0EOHHK" xlink:type="simple">BME</abbrev>); (AUMS004570, 1♂, <abbrev xmlns:xlink="http://www.w3.org/1999/xlink" xlink:title="Bohart Museum of Entomology; University of California" id="ABBRID0ESHHK" xlink:type="simple">BME</abbrev>); (AUMS004571, 1♂, <abbrev xmlns:xlink="http://www.w3.org/1999/xlink" xlink:title="Bohart Museum of Entomology; University of California" id="ABBRID0EWHHK" xlink:type="simple">BME</abbrev>); (AUMS004572, 1♂, <abbrev xmlns:xlink="http://www.w3.org/1999/xlink" xlink:title="Bohart Museum of Entomology; University of California" id="ABBRID0E1HHK" xlink:type="simple">BME</abbrev>); (AUMS004573, 1♂, <abbrev xmlns:xlink="http://www.w3.org/1999/xlink" xlink:title="Bohart Museum of Entomology; University of California" id="ABBRID0E5HHK" xlink:type="simple">BME</abbrev>); <bold>Virginia: Isle of Wight Co</bold>: Pine Barrens, 3.5 mi SSW of Zuni, <named-content xmlns:xlink="http://www.w3.org/1999/xlink" content-type="dwc:verbatimCoordinates" xlink:type="simple"><named-content content-type="geo-json" specific-use="{&#34;type&#34;:&#34;Point&#34;,&#34;coordinates&#34;:[-76.854100,36.818500]}" id="NCID0EHIHK" xlink:type="simple">36.8185 -76.8541</named-content></named-content><sup>5</sup>, 11 m a.s.l. (UMM0042, i.1985, 1♂, CA Pague, <named-content xmlns:xlink="http://www.w3.org/1999/xlink" content-type="dwc:institutional_code" xlink:type="simple">VMNH</named-content>); <bold>Virginia Beach Co</bold>: Virginia Beach City, Seashore State Park, <named-content xmlns:xlink="http://www.w3.org/1999/xlink" content-type="dwc:verbatimCoordinates" xlink:type="simple"><named-content content-type="geo-json" specific-use="{&#34;type&#34;:&#34;Point&#34;,&#34;coordinates&#34;:[-76.052300,36.918500]}" id="NCID0E1IHK" xlink:type="simple">36.9185 -76.0523</named-content></named-content><sup>5</sup>, 0 m a.s.l. (UMM0064, 13.x.1989, 1♂, KA Buhlmann, <named-content xmlns:xlink="http://www.w3.org/1999/xlink" content-type="dwc:institutional_code" xlink:type="simple">VMNH</named-content>); (UMM0010, 29.ix.1989, 1♂, <named-content xmlns:xlink="http://www.w3.org/1999/xlink" content-type="dwc:institutional_code" xlink:type="simple">VMNH</named-content>).</p></tp:treatment-sec><tp:treatment-sec><!--Section generated to contain objects referenced in tp:taxon-treatment.--><fig id="F10" position="float" orientation="portrait"><object-id xmlns:xlink="http://www.w3.org/1999/xlink" content-type="doi" xlink:type="simple">10.3897/zookeys.1027.54888.map3</object-id><object-id xmlns:xlink="http://www.w3.org/1999/xlink" content-type="arpha" xlink:type="simple">7FE0E865-B2FC-5E86-BBD2-752B49A7286B</object-id><label>Map 3.</label><caption><p>Locality records for eastern United States species.</p></caption><graphic xmlns:xlink="http://www.w3.org/1999/xlink" xlink:href="zookeys-1027-001-g008.jpg" position="float" orientation="portrait" xlink:type="simple" id="oo_527467.jpg"><uri content-type="original_file" xlink:type="simple">https://binary.pensoft.net/fig/527467</uri></graphic></fig></tp:treatment-sec></tp:taxon-treatment>
