# Supplementary material for: Taxonomic revision of the New World members of the trapdoor spider genus Ummidia Thorell (Araneae, Mygalomorphae, Halonoproctidae)
Source: Zookeys. 2021 Apr 2;1027:1–165. doi: 10.3897/zookeys.1027.54888 (PMC8035127; doi:10.3897/zookeys.1027.54888)
Supplement: XML Treatment for Ummidia okefenokee [file zookeys.1027.54888-treatment7.xml]

<!DOCTYPE tp:taxon-treatment
  PUBLIC "-//TaxonX//DTD Taxonomic Treatment Publishing DTD v0 20100105//EN" "tax-treatment-NSO.dtd">
<tp:taxon-treatment xmlns:tp="http://www.plazi.org/taxpub"><tp:treatment-meta><kwd-group><label>Taxon classification</label><kwd><named-content xmlns:xlink="http://www.w3.org/1999/xlink" content-type="kingdom">Animalia</named-content></kwd><kwd><named-content xmlns:xlink="http://www.w3.org/1999/xlink" content-type="order">Araneae</named-content></kwd><kwd><named-content xmlns:xlink="http://www.w3.org/1999/xlink" content-type="family">Halonoproctidae</named-content></kwd></kwd-group><mixed-citation publication-type="journal"><person-group><name><surname>Godwin</surname><given-names>Rebecca L.</given-names></name><name><surname>Bond</surname><given-names>Jason E.</given-names></name></person-group><article-title>Taxonomic revision of the New World members of the trapdoor spider genus <italic><tp:taxon-name><tp:taxon-name-part taxon-name-part-type="genus" reg="Ummidia">Ummidia</tp:taxon-name-part></tp:taxon-name></italic> Thorell (<tp:taxon-name><tp:taxon-name-part taxon-name-part-type="order">Araneae</tp:taxon-name-part></tp:taxon-name>, <tp:taxon-name><tp:taxon-name-part taxon-name-part-type="suborder">Mygalomorphae</tp:taxon-name-part></tp:taxon-name>, <tp:taxon-name><tp:taxon-name-part taxon-name-part-type="family">Halonoproctidae</tp:taxon-name-part></tp:taxon-name>)</article-title><source>Zookeys</source><day>02</day><month>4</month><year>2021</year><volume>1027</volume><fpage>1</fpage><lpage>165</lpage><pub-id pub-id-type="doi">10.3897/zookeys.1027.54888</pub-id></mixed-citation></tp:treatment-meta><tp:nomenclature><tp:taxon-name><object-id xmlns:xlink="http://www.w3.org/1999/xlink" content-type="arpha" xlink:type="simple">08DFAEB3-19EE-5642-8254-F2EAF3BE058A</object-id>
              <tp:taxon-name-part taxon-name-part-type="genus" reg="Ummidia">Ummidia</tp:taxon-name-part>
              <tp:taxon-name-part taxon-name-part-type="species" reg="okefenokee">okefenokee</tp:taxon-name-part>
              <object-id xmlns:xlink="http://www.w3.org/1999/xlink" content-type="zoobank" xlink:type="simple">http://zoobank.org/59BE8AFD-DB43-4FAD-98CB-6299176274D6</object-id>
            </tp:taxon-name><tp:taxon-status xmlns:xlink="http://www.w3.org/1999/xlink" xlink:type="simple">sp. nov.</tp:taxon-status><xref ref-type="fig" rid="F17">Fig. 14</xref><xref ref-type="fig" rid="F10">, Map 3</xref></tp:nomenclature><tp:treatment-sec sec-type="type material" id="SECID0EALHK"><title>Type material.</title><p>HOLOTYPE: 1 ♂ (UMM163) from Billy’s Island, Okefenokee Swamp, Charlton County, Georgia, United States, <named-content xmlns:xlink="http://www.w3.org/1999/xlink" content-type="dwc:verbatimCoordinates" xlink:type="simple"><named-content content-type="geo-json" specific-use="{&#34;type&#34;:&#34;Point&#34;,&#34;coordinates&#34;:[-82.337100,30.805600]}" id="NCID0EJLHK" xlink:type="simple">30.8056 -82.3371</named-content></named-content><sup>5</sup>, 36 m a.s.l., 17.v.1921, <named-content xmlns:xlink="http://www.w3.org/1999/xlink" content-type="dwc:institutional_code" xlink:type="simple">AMNH</named-content>.</p></tp:treatment-sec><tp:treatment-sec sec-type="etymology" id="SECID0EXLHK"><title>Etymology.</title><p>The specific epithet is a noun taken in apposition and refers to the type locality.</p></tp:treatment-sec><tp:treatment-sec sec-type="diagnosis" id="SECID0E3LHK"><title>Diagnosis.</title><p><italic><tp:taxon-name><tp:taxon-name-part taxon-name-part-type="genus" reg="Ummidia">Ummidia</tp:taxon-name-part> <tp:taxon-name-part taxon-name-part-type="species" reg="okefenokee">okefenokee</tp:taxon-name-part></tp:taxon-name></italic> can be differentiated from <italic><tp:taxon-name><tp:taxon-name-part taxon-name-part-type="genus" reg="Ummidia">U.</tp:taxon-name-part> <tp:taxon-name-part taxon-name-part-type="species" reg="audouini">audouini</tp:taxon-name-part></tp:taxon-name></italic> by the presence of a comb on the retrolateral face of tarsus IV, which is more defined than the comb in <italic><tp:taxon-name><tp:taxon-name-part taxon-name-part-type="genus" reg="Ummidia">U.</tp:taxon-name-part> <tp:taxon-name-part taxon-name-part-type="species" reg="neilgaimani">neilgaimani</tp:taxon-name-part></tp:taxon-name></italic>. Males can further be distinguished from <italic><tp:taxon-name><tp:taxon-name-part taxon-name-part-type="genus" reg="Ummidia">U.</tp:taxon-name-part> <tp:taxon-name-part taxon-name-part-type="species" reg="gingoteague">gingoteague</tp:taxon-name-part></tp:taxon-name></italic> and <italic><tp:taxon-name><tp:taxon-name-part taxon-name-part-type="genus" reg="Ummidia">U.</tp:taxon-name-part> <tp:taxon-name-part taxon-name-part-type="species" reg="carabivora">carabivora</tp:taxon-name-part></tp:taxon-name></italic> by lacking spines on the prolateral aspect of tibia I and from <italic><tp:taxon-name><tp:taxon-name-part taxon-name-part-type="genus" reg="Ummidia">U.</tp:taxon-name-part> <tp:taxon-name-part taxon-name-part-type="species" reg="rongodwini">rongodwini</tp:taxon-name-part></tp:taxon-name></italic> by lacking a pale dorsal heart patch. Males disperse from May to June.</p></tp:treatment-sec><tp:treatment-sec sec-type="description" id="SECID0EEOHK"><title>Description of male holotype.</title><p><italic>Specimen preparation and condition</italic>. Specimen preserved in 80% EtOH. Specimen has been dried at some point; many leg articles broken, in vial with specimen. <italic>General coloration</italic>. Carapace and chelicerae very dusky red 10R 2.5/2, legs dark brown 7.5YR 3/4. Abdomen black 10YR 2/1. <italic>Cephalothorax</italic>. Carapace 5.26 long, 4.86 wide. Pars cephalica 3.51 long. Foveal groove procurved with posterior pointed extension, 0.18 long, 0.88 wide. All eyes on moderate tubercle. <abbrev xmlns:xlink="http://www.w3.org/1999/xlink" xlink:title="Anterior eye row" id="ABBRID0EQOHK" xlink:type="simple">AER</abbrev> procurved. <abbrev xmlns:xlink="http://www.w3.org/1999/xlink" xlink:title="posterior eye row" id="ABBRID0EUOHK" xlink:type="simple">PER</abbrev> straight. Eye group 0.63 long, 1.2 wide, <abbrev xmlns:xlink="http://www.w3.org/1999/xlink" xlink:title="Anterior median eyes" id="ABBRID0EYOHK" xlink:type="simple">AME</abbrev> 0.24, <abbrev xmlns:xlink="http://www.w3.org/1999/xlink" xlink:title="posterior median eyes" id="ABBRID0E3OHK" xlink:type="simple">PME</abbrev> 0.17, <abbrev xmlns:xlink="http://www.w3.org/1999/xlink" xlink:title="Anterior lateral eyes" id="ABBRID0EAPHK" xlink:type="simple">ALE</abbrev> 0.32, <abbrev xmlns:xlink="http://www.w3.org/1999/xlink" xlink:title="posterior lateral eyes" id="ABBRID0EEPHK" xlink:type="simple">PLE</abbrev> 0.25. Sternum with outer fringe of setae, <abbrev xmlns:xlink="http://www.w3.org/1999/xlink" xlink:title="Sternum length" id="ABBRID0EIPHK" xlink:type="simple">STRl</abbrev> 2.83, <abbrev xmlns:xlink="http://www.w3.org/1999/xlink" xlink:title="Sternum width" id="ABBRID0EMPHK" xlink:type="simple">STRw</abbrev> 2.81. Chelicerae with anterior tooth row comprising three teeth, posterior margin with five teeth. Palpal endites with mix of 28 hastate and small/thin cuspules over proximal half of endite face and lacking distal endite cuspules, <abbrev xmlns:xlink="http://www.w3.org/1999/xlink" xlink:title="Palpal endite width" id="ABBRID0EQPHK" xlink:type="simple">ENDw</abbrev> 1.18, <abbrev xmlns:xlink="http://www.w3.org/1999/xlink" xlink:title="Palpal endite length" id="ABBRID0EUPHK" xlink:type="simple">ENDl</abbrev> 2.07. Labium with five cuspules, <abbrev xmlns:xlink="http://www.w3.org/1999/xlink" xlink:title="Labium width" id="ABBRID0EYPHK" xlink:type="simple">LBw</abbrev> 1.11, <abbrev xmlns:xlink="http://www.w3.org/1999/xlink" xlink:title="Labium length" id="ABBRID0E3PHK" xlink:type="simple">LBl</abbrev> 0.71. Rastellum reduced with only small denticles on small process. Abdomen setose with pale speckles. <italic>Legs</italic>. <abbrev xmlns:xlink="http://www.w3.org/1999/xlink" xlink:title="Femur I length" id="ABBRID0ECQHK" xlink:type="simple">F1</abbrev> 4.19; <abbrev xmlns:xlink="http://www.w3.org/1999/xlink" xlink:title="Femur I width" id="ABBRID0EGQHK" xlink:type="simple">F1w</abbrev> 1.22; <abbrev xmlns:xlink="http://www.w3.org/1999/xlink" xlink:title="Patella I length" id="ABBRID0EKQHK" xlink:type="simple">P1</abbrev> 2.16; <abbrev xmlns:xlink="http://www.w3.org/1999/xlink" xlink:title="Tibia I length" id="ABBRID0EOQHK" xlink:type="simple">Ti1</abbrev> 2.84; <abbrev xmlns:xlink="http://www.w3.org/1999/xlink" xlink:title="Metatarsus I length" id="ABBRID0ESQHK" xlink:type="simple">Mt1</abbrev> 1.82; <abbrev xmlns:xlink="http://www.w3.org/1999/xlink" xlink:title="Tarsus I length" id="ABBRID0EWQHK" xlink:type="simple">Tr1</abbrev> 1.09; <abbrev xmlns:xlink="http://www.w3.org/1999/xlink" xlink:title="Femur III lengthFemur III length" id="ABBRID0E1QHK" xlink:type="simple">F3</abbrev> 3.25; <abbrev xmlns:xlink="http://www.w3.org/1999/xlink" xlink:title="Femur III width" id="ABBRID0E5QHK" xlink:type="simple">F3w</abbrev> 1.28; <abbrev xmlns:xlink="http://www.w3.org/1999/xlink" xlink:title="Patella III length" id="ABBRID0ECRHK" xlink:type="simple">P3</abbrev> 1.74; <abbrev xmlns:xlink="http://www.w3.org/1999/xlink" xlink:title="Tibia III length" id="ABBRID0EGRHK" xlink:type="simple">Ti3</abbrev> 1.69; <abbrev xmlns:xlink="http://www.w3.org/1999/xlink" xlink:title="Saddle length" id="ABBRID0EKRHK" xlink:type="simple">Sd3</abbrev> 1; <abbrev xmlns:xlink="http://www.w3.org/1999/xlink" xlink:title="Metatarsus III length" id="ABBRID0EORHK" xlink:type="simple">Mt3</abbrev> 1.74; <abbrev xmlns:xlink="http://www.w3.org/1999/xlink" xlink:title="Tarsus III length" id="ABBRID0ESRHK" xlink:type="simple">Tr3</abbrev> 1.61; <abbrev xmlns:xlink="http://www.w3.org/1999/xlink" xlink:title="Femur IV length" id="ABBRID0EWRHK" xlink:type="simple">F4</abbrev> 4.07; <abbrev xmlns:xlink="http://www.w3.org/1999/xlink" xlink:title="Femur IV width" id="ABBRID0E1RHK" xlink:type="simple">F4w</abbrev> 1.25; <abbrev xmlns:xlink="http://www.w3.org/1999/xlink" xlink:title="Patella IV length" id="ABBRID0E5RHK" xlink:type="simple">P4</abbrev> 1.94; <abbrev xmlns:xlink="http://www.w3.org/1999/xlink" xlink:title="Tibia IV length" id="ABBRID0ECSHK" xlink:type="simple">Ti4</abbrev> 2.64; <abbrev xmlns:xlink="http://www.w3.org/1999/xlink" xlink:title="Metatarsus IV length" id="ABBRID0EGSHK" xlink:type="simple">Mt4</abbrev> 2.62; <abbrev xmlns:xlink="http://www.w3.org/1999/xlink" xlink:title="Tarsus IV length" id="ABBRID0EKSHK" xlink:type="simple">Tr4</abbrev> 1.57. Retrolateral face of tarsus IV with defined comb over length of tarsus. Leg I spination pattern: <abbrev xmlns:xlink="http://www.w3.org/1999/xlink" xlink:title="Number of spines on the prolateral" id="ABBRID0EOSHK" xlink:type="simple">TSp</abbrev> 0, <abbrev xmlns:xlink="http://www.w3.org/1999/xlink" xlink:title="Number of spines on the proventral" id="ABBRID0ESSHK" xlink:type="simple">TSpv</abbrev> 0, TSrd 0, <abbrev xmlns:xlink="http://www.w3.org/1999/xlink" xlink:title="Number of spines on the retroventral" id="ABBRID0EWSHK" xlink:type="simple">TSr</abbrev> 0, <abbrev xmlns:xlink="http://www.w3.org/1999/xlink" xlink:title="Number of spines on the retroventral" id="ABBRID0E1SHK" xlink:type="simple">TSrv</abbrev> 19, <abbrev xmlns:xlink="http://www.w3.org/1999/xlink" xlink:title="Number of spines on the prolateral" id="ABBRID0E5SHK" xlink:type="simple">MtSp</abbrev> 3, <abbrev xmlns:xlink="http://www.w3.org/1999/xlink" xlink:title="Number of spines on the retrolateral faces of the metatarsus I" id="ABBRID0ECTHK" xlink:type="simple">MtSr</abbrev> 8, <abbrev xmlns:xlink="http://www.w3.org/1999/xlink" xlink:title="Number of spines on the prolateral" id="ABBRID0EGTHK" xlink:type="simple">TrSp</abbrev> 3, <abbrev xmlns:xlink="http://www.w3.org/1999/xlink" xlink:title="Number of spines on the retrolateral faces of the tarsus I" id="ABBRID0EKTHK" xlink:type="simple">TrSr</abbrev> 9. <italic>Pedipalps</italic>. <abbrev xmlns:xlink="http://www.w3.org/1999/xlink" xlink:title="Palpal tibia length" id="ABBRID0EQTHK" xlink:type="simple">PTl</abbrev> 2.38, <abbrev xmlns:xlink="http://www.w3.org/1999/xlink" xlink:title="Palpal tibia width" id="ABBRID0EUTHK" xlink:type="simple">PTw</abbrev> 0.89, <abbrev xmlns:xlink="http://www.w3.org/1999/xlink" xlink:title="Bulb length" id="ABBRID0EYTHK" xlink:type="simple">Bl</abbrev> 1.84. Embolus evenly curved.</p><fig id="F17" position="float" orientation="portrait"><object-id xmlns:xlink="http://www.w3.org/1999/xlink" content-type="doi" xlink:type="simple">10.3897/zookeys.1027.54888.figure14</object-id><object-id xmlns:xlink="http://www.w3.org/1999/xlink" content-type="arpha" xlink:type="simple">C2567681-38CC-5A2A-8031-473638F21087</object-id><label>Figure 14.</label><caption><p><italic><tp:taxon-name><tp:taxon-name-part taxon-name-part-type="genus" reg="Ummidia">Ummidia</tp:taxon-name-part> <tp:taxon-name-part taxon-name-part-type="species" reg="okefenokee">okefenokee</tp:taxon-name-part></tp:taxon-name></italic> sp. nov. male holotype specimen (UMM163) from Okefenokee Swamp, Charlton Co., Georgia. <bold>A</bold> retrolateral aspect, leg I <bold>B</bold> prolateral aspect, leg I <bold>C</bold> line drawings, leg I retrolateral and prolateral aspects <bold>D</bold> retrolateral aspect, pedipalp <bold>E</bold> habitus illustration. Scale bars: 1.0 mm (<bold>A–D</bold>), 4.0 mm (<bold>E</bold>).</p></caption><graphic xmlns:xlink="http://www.w3.org/1999/xlink" xlink:href="zookeys-1027-001-g017.jpg" position="float" orientation="portrait" xlink:type="simple" id="oo_527476.jpg"><uri content-type="original_file" xlink:type="simple">https://binary.pensoft.net/fig/527476</uri></graphic></fig></tp:treatment-sec><tp:treatment-sec sec-type="variation" id="SECID0ECVHK"><title>Variation, males</title><p><bold>(n = 2).</bold><abbrev xmlns:xlink="http://www.w3.org/1999/xlink" xlink:title="Carapace length" id="ABBRID0EKVHK" xlink:type="simple">CL</abbrev> 5.26–5.66, 5.46±0.2; <abbrev xmlns:xlink="http://www.w3.org/1999/xlink" xlink:title="Carapace width" id="ABBRID0EOVHK" xlink:type="simple">CW</abbrev> 4.86–5.55, 5.21±0.34; <abbrev xmlns:xlink="http://www.w3.org/1999/xlink" xlink:title="Caput length" id="ABBRID0ESVHK" xlink:type="simple">Cap</abbrev> 3.51–4.11, 3.81±0.3; <abbrev xmlns:xlink="http://www.w3.org/1999/xlink" xlink:title="Palpal endite length" id="ABBRID0EWVHK" xlink:type="simple">ENDl</abbrev> 0.63–0.7, 0.67±0.04; <abbrev xmlns:xlink="http://www.w3.org/1999/xlink" xlink:title="Palpal endite width" id="ABBRID0E1VHK" xlink:type="simple">ENDw</abbrev> 1.2–1.33, 1.27±0.07; <abbrev xmlns:xlink="http://www.w3.org/1999/xlink" xlink:title="Sternum length" id="ABBRID0E5VHK" xlink:type="simple">STRl</abbrev> 2.83–3.18, 3.01±0.17; <abbrev xmlns:xlink="http://www.w3.org/1999/xlink" xlink:title="Sternum width" id="ABBRID0ECWHK" xlink:type="simple">STRw</abbrev> 2.81–3.05, 2.93±0.12; <abbrev xmlns:xlink="http://www.w3.org/1999/xlink" xlink:title="Labium length" id="ABBRID0EGWHK" xlink:type="simple">LBl</abbrev> 0.71–0.75, 0.73±0.02; <abbrev xmlns:xlink="http://www.w3.org/1999/xlink" xlink:title="Labium width" id="ABBRID0EKWHK" xlink:type="simple">LBw</abbrev> 1.11–1.11, 1.11±0; <abbrev xmlns:xlink="http://www.w3.org/1999/xlink" xlink:title="Femur I length" id="ABBRID0EOWHK" xlink:type="simple">F1</abbrev> 4.19–4.72, 4.46±0.27; <abbrev xmlns:xlink="http://www.w3.org/1999/xlink" xlink:title="Femur I width" id="ABBRID0ESWHK" xlink:type="simple">F1w</abbrev> 1.22–1.32, 1.27±0.05; <abbrev xmlns:xlink="http://www.w3.org/1999/xlink" xlink:title="Patella I length" id="ABBRID0EWWHK" xlink:type="simple">P1</abbrev> 2.16–2.36, 2.26±0.1; <abbrev xmlns:xlink="http://www.w3.org/1999/xlink" xlink:title="Tibia I length" id="ABBRID0E1WHK" xlink:type="simple">Ti1</abbrev> 2.84–3.15, 2.99±0.16; <abbrev xmlns:xlink="http://www.w3.org/1999/xlink" xlink:title="Metatarsus I length" id="ABBRID0E5WHK" xlink:type="simple">Mt1</abbrev> 1.82–1.97, 1.9±0.07; <abbrev xmlns:xlink="http://www.w3.org/1999/xlink" xlink:title="Tarsus I length" id="ABBRID0ECXHK" xlink:type="simple">Tr1</abbrev> 1.09–1.12, 1.1±0.02; <abbrev xmlns:xlink="http://www.w3.org/1999/xlink" xlink:title="Femur III lengthFemur III length" id="ABBRID0EGXHK" xlink:type="simple">F3</abbrev> 3.25–3.63, 3.44±0.19; <abbrev xmlns:xlink="http://www.w3.org/1999/xlink" xlink:title="Femur III width" id="ABBRID0EKXHK" xlink:type="simple">F3w</abbrev> 1.28–1.5, 1.39±0.11; <abbrev xmlns:xlink="http://www.w3.org/1999/xlink" xlink:title="Patella III length" id="ABBRID0EOXHK" xlink:type="simple">P3</abbrev> 1.74–1.96, 1.85±0.11; <abbrev xmlns:xlink="http://www.w3.org/1999/xlink" xlink:title="Tibia III length" id="ABBRID0ESXHK" xlink:type="simple">Ti3</abbrev> 1.69–1.99, 1.84±0.15; <abbrev xmlns:xlink="http://www.w3.org/1999/xlink" xlink:title="Metatarsus III length" id="ABBRID0EWXHK" xlink:type="simple">Mt3</abbrev> 1.74–1.8, 1.77±0.03; <abbrev xmlns:xlink="http://www.w3.org/1999/xlink" xlink:title="Tarsus III length" id="ABBRID0E1XHK" xlink:type="simple">Tr3</abbrev> 1.61–1.74, 1.68±0.06; <abbrev xmlns:xlink="http://www.w3.org/1999/xlink" xlink:title="Femur IV length" id="ABBRID0E5XHK" xlink:type="simple">F4</abbrev> 4.07–4.55, 4.31±0.24; <abbrev xmlns:xlink="http://www.w3.org/1999/xlink" xlink:title="Femur IV width" id="ABBRID0ECYHK" xlink:type="simple">F4w</abbrev> 1.25–1.48, 1.36±0.12; <abbrev xmlns:xlink="http://www.w3.org/1999/xlink" xlink:title="Patella IV length" id="ABBRID0EGYHK" xlink:type="simple">P4</abbrev> 1.94–1.97, 1.96±0.01; <abbrev xmlns:xlink="http://www.w3.org/1999/xlink" xlink:title="Tibia IV length" id="ABBRID0EKYHK" xlink:type="simple">Ti4</abbrev> 2.64–2.98, 2.81±0.17; <abbrev xmlns:xlink="http://www.w3.org/1999/xlink" xlink:title="Metatarsus IV length" id="ABBRID0EOYHK" xlink:type="simple">Mt4</abbrev> 2.62–2.81, 2.71±0.1; <abbrev xmlns:xlink="http://www.w3.org/1999/xlink" xlink:title="Tarsus IV length" id="ABBRID0ESYHK" xlink:type="simple">Tr4</abbrev> 1.47–1.57, 1.52±0.05; <abbrev xmlns:xlink="http://www.w3.org/1999/xlink" xlink:title="Number of spines on the prolateral" id="ABBRID0EWYHK" xlink:type="simple">TSp</abbrev> 0–3, 1.5±1.5; <abbrev xmlns:xlink="http://www.w3.org/1999/xlink" xlink:title="Number of spines on the proventral" id="ABBRID0E1YHK" xlink:type="simple">TSpv</abbrev> 0–0, 0±0; <abbrev xmlns:xlink="http://www.w3.org/1999/xlink" xlink:title="Number of spines on the retroventral" id="ABBRID0E5YHK" xlink:type="simple">TSr</abbrev> 0–0, 0±0; <abbrev xmlns:xlink="http://www.w3.org/1999/xlink" xlink:title="Number of spines on the retroventral" id="ABBRID0ECZHK" xlink:type="simple">TSrv</abbrev> 15–19, 17±2; <abbrev xmlns:xlink="http://www.w3.org/1999/xlink" xlink:title="Palpal tibia length" id="ABBRID0EGZHK" xlink:type="simple">PTl</abbrev> 2.38–2.72, 2.55±0.17; <abbrev xmlns:xlink="http://www.w3.org/1999/xlink" xlink:title="Palpal tibia width" id="ABBRID0EKZHK" xlink:type="simple">PTw</abbrev> 0.89–0.97, 0.93±0.04; BL 1.72–1.84, 1.78±0.06.</p></tp:treatment-sec><tp:treatment-sec sec-type="Females" id="SECID0EOZHK"><title>Females.</title><p>Unknown.</p></tp:treatment-sec><tp:treatment-sec sec-type="material" id="SECID0ETZHK"><title>Material examined.</title><p><bold>United States: Florida: Alachua Co</bold>: 36 mi W Melrose, <named-content xmlns:xlink="http://www.w3.org/1999/xlink" content-type="dwc:verbatimCoordinates" xlink:type="simple"><named-content content-type="geo-json" specific-use="{&#34;type&#34;:&#34;Point&#34;,&#34;coordinates&#34;:[-82.152600,29.713500]}" id="NCID0E5ZHK" xlink:type="simple">29.7135 -82.1526</named-content></named-content><sup>7</sup>, 42 m a.s.l. (UMM0532, 13.vi.1962, 1♂, JA Beatty, <named-content xmlns:xlink="http://www.w3.org/1999/xlink" content-type="dwc:institutional_code" xlink:type="simple">AMNH</named-content>); <bold>Georgia: Charlton Co</bold>: Billy’s Island, Okefenokee Swamp, <named-content xmlns:xlink="http://www.w3.org/1999/xlink" content-type="dwc:verbatimCoordinates" xlink:type="simple"><named-content content-type="geo-json" specific-use="{&#34;type&#34;:&#34;Point&#34;,&#34;coordinates&#34;:[-82.337100,30.805600]}" id="NCID0ET1HK" xlink:type="simple">30.8056 -82.3371</named-content></named-content><sup>5</sup>, 36 m a.s.l. (UMM0163, 17.v.1921, 1♂, <named-content xmlns:xlink="http://www.w3.org/1999/xlink" content-type="dwc:institutional_code" xlink:type="simple">AMNH</named-content>).</p></tp:treatment-sec><tp:treatment-sec><!--Section generated to contain objects referenced in tp:taxon-treatment.--><fig id="F10" position="float" orientation="portrait"><object-id xmlns:xlink="http://www.w3.org/1999/xlink" content-type="doi" xlink:type="simple">10.3897/zookeys.1027.54888.map3</object-id><object-id xmlns:xlink="http://www.w3.org/1999/xlink" content-type="arpha" xlink:type="simple">7FE0E865-B2FC-5E86-BBD2-752B49A7286B</object-id><label>Map 3.</label><caption><p>Locality records for eastern United States species.</p></caption><graphic xmlns:xlink="http://www.w3.org/1999/xlink" xlink:href="zookeys-1027-001-g008.jpg" position="float" orientation="portrait" xlink:type="simple" id="oo_527467.jpg"><uri content-type="original_file" xlink:type="simple">https://binary.pensoft.net/fig/527467</uri></graphic></fig></tp:treatment-sec></tp:taxon-treatment>
