# Supplementary material for: Taxonomic revision of the New World members of the trapdoor spider genus Ummidia Thorell (Araneae, Mygalomorphae, Halonoproctidae)
Source: Zookeys. 2021 Apr 2;1027:1–165. doi: 10.3897/zookeys.1027.54888 (PMC8035127; doi:10.3897/zookeys.1027.54888)
Supplement: XML Treatment for Ummidia richmond [file zookeys.1027.54888-treatment8.xml]

<!DOCTYPE tp:taxon-treatment
  PUBLIC "-//TaxonX//DTD Taxonomic Treatment Publishing DTD v0 20100105//EN" "tax-treatment-NSO.dtd">
<tp:taxon-treatment xmlns:tp="http://www.plazi.org/taxpub"><tp:treatment-meta><kwd-group><label>Taxon classification</label><kwd><named-content xmlns:xlink="http://www.w3.org/1999/xlink" content-type="kingdom">Animalia</named-content></kwd><kwd><named-content xmlns:xlink="http://www.w3.org/1999/xlink" content-type="order">Araneae</named-content></kwd><kwd><named-content xmlns:xlink="http://www.w3.org/1999/xlink" content-type="family">Halonoproctidae</named-content></kwd></kwd-group><mixed-citation publication-type="journal"><person-group><name><surname>Godwin</surname><given-names>Rebecca L.</given-names></name><name><surname>Bond</surname><given-names>Jason E.</given-names></name></person-group><article-title>Taxonomic revision of the New World members of the trapdoor spider genus <italic><tp:taxon-name><tp:taxon-name-part taxon-name-part-type="genus" reg="Ummidia">Ummidia</tp:taxon-name-part></tp:taxon-name></italic> Thorell (<tp:taxon-name><tp:taxon-name-part taxon-name-part-type="order">Araneae</tp:taxon-name-part></tp:taxon-name>, <tp:taxon-name><tp:taxon-name-part taxon-name-part-type="suborder">Mygalomorphae</tp:taxon-name-part></tp:taxon-name>, <tp:taxon-name><tp:taxon-name-part taxon-name-part-type="family">Halonoproctidae</tp:taxon-name-part></tp:taxon-name>)</article-title><source>Zookeys</source><day>02</day><month>4</month><year>2021</year><volume>1027</volume><fpage>1</fpage><lpage>165</lpage><pub-id pub-id-type="doi">10.3897/zookeys.1027.54888</pub-id></mixed-citation></tp:treatment-meta><tp:nomenclature><tp:taxon-name><object-id xmlns:xlink="http://www.w3.org/1999/xlink" content-type="arpha" xlink:type="simple">4B8C2ACF-1CDF-5A65-950A-2C1B83C9FD35</object-id>
              <tp:taxon-name-part taxon-name-part-type="genus" reg="Ummidia">Ummidia</tp:taxon-name-part>
              <tp:taxon-name-part taxon-name-part-type="species" reg="richmond">richmond</tp:taxon-name-part>
              <object-id xmlns:xlink="http://www.w3.org/1999/xlink" content-type="zoobank" xlink:type="simple">http://zoobank.org/3792FE9A-475D-4EEE-9DE8-F27CA03F326D</object-id>
            </tp:taxon-name><tp:taxon-status xmlns:xlink="http://www.w3.org/1999/xlink" xlink:type="simple">sp. nov.</tp:taxon-status><xref ref-type="fig" rid="F18">Fig. 15</xref><xref ref-type="fig" rid="F10">, Map 3</xref></tp:nomenclature><tp:treatment-sec sec-type="type material" id="SECID0ER3HK"><title>Type material.</title><p>HOLOTYPE: 1 ♂ (UMM159) from 6 mi SSW of Perrine, Miami-Dade County, Florida, United States, <named-content xmlns:xlink="http://www.w3.org/1999/xlink" content-type="dwc:verbatimCoordinates" xlink:type="simple"><named-content content-type="geo-json" specific-use="{&#34;type&#34;:&#34;Point&#34;,&#34;coordinates&#34;:[-80.356600,25.605000]}" id="NCID0E13HK" xlink:type="simple">25.605 -80.3566</named-content></named-content><sup>6</sup>, 4 m a.s.l., 16.v.1958, coll. HF Strohecker, <named-content xmlns:xlink="http://www.w3.org/1999/xlink" content-type="dwc:institutional_code" xlink:type="simple">AMNH</named-content>.</p></tp:treatment-sec><tp:treatment-sec sec-type="etymology" id="SECID0EI4HK"><title>Etymology.</title><p>The specific epithet is a noun taken in apposition and refers to Richmond, originally a small sawmill camp, then the Richmond Naval Air Base, and now known as the Richmond Tract. It contains the most diverse and second largest remaining fragment of critically endangered pine rockland habitat (the largest is in Everglades National Park but is threatened by rising sea levels and will likely lose the title by the end of the century), the habitat in which the spiders were found.</p></tp:treatment-sec><tp:treatment-sec sec-type="diagnosis" id="SECID0EN4HK"><title>Diagnosis.</title><p><italic><tp:taxon-name><tp:taxon-name-part taxon-name-part-type="genus" reg="Ummidia">Ummidia</tp:taxon-name-part> <tp:taxon-name-part taxon-name-part-type="species" reg="richmond">richmond</tp:taxon-name-part></tp:taxon-name></italic> can be differentiated from <italic><tp:taxon-name><tp:taxon-name-part taxon-name-part-type="genus" reg="Ummidia">U.</tp:taxon-name-part> <tp:taxon-name-part taxon-name-part-type="species" reg="audouini">audouini</tp:taxon-name-part></tp:taxon-name></italic> by the presence of a comb on the retrolateral face of tarsus IV which is more defined than the comb in <italic><tp:taxon-name><tp:taxon-name-part taxon-name-part-type="genus" reg="Ummidia">U.</tp:taxon-name-part> <tp:taxon-name-part taxon-name-part-type="species" reg="neilgaimani">neilgaimani</tp:taxon-name-part></tp:taxon-name></italic>. Males can further be distinguished from <italic><tp:taxon-name><tp:taxon-name-part taxon-name-part-type="genus" reg="Ummidia">U.</tp:taxon-name-part> <tp:taxon-name-part taxon-name-part-type="species" reg="gingoteague">gingoteague</tp:taxon-name-part></tp:taxon-name></italic> and <italic><tp:taxon-name><tp:taxon-name-part taxon-name-part-type="genus" reg="Ummidia">U.</tp:taxon-name-part> <tp:taxon-name-part taxon-name-part-type="species" reg="carabivora">carabivora</tp:taxon-name-part></tp:taxon-name></italic> by lacking spines on the prolateral aspect of tibia I and from <italic><tp:taxon-name><tp:taxon-name-part taxon-name-part-type="genus" reg="Ummidia">U.</tp:taxon-name-part> <tp:taxon-name-part taxon-name-part-type="species" reg="rongodwini">rongodwini</tp:taxon-name-part></tp:taxon-name></italic> by lacking a pale dorsal heart patch. It can be differentiated from <italic><tp:taxon-name><tp:taxon-name-part taxon-name-part-type="genus" reg="Ummidia">U.</tp:taxon-name-part> <tp:taxon-name-part taxon-name-part-type="species" reg="rongodwini">rongodwini</tp:taxon-name-part></tp:taxon-name></italic> by having eyes relatively smaller and more removed from the anterior margin of the carapace. Males disperse from May to June.</p><fig id="F18" position="float" orientation="portrait"><object-id xmlns:xlink="http://www.w3.org/1999/xlink" content-type="doi" xlink:type="simple">10.3897/zookeys.1027.54888.figure15</object-id><object-id xmlns:xlink="http://www.w3.org/1999/xlink" content-type="arpha" xlink:type="simple">C536FF94-47AC-57A4-8D79-9EB564BEFE0E</object-id><label>Figure 15.</label><caption><p><italic><tp:taxon-name><tp:taxon-name-part taxon-name-part-type="genus" reg="Ummidia">Ummidia</tp:taxon-name-part> <tp:taxon-name-part taxon-name-part-type="species" reg="richmond">richmond</tp:taxon-name-part></tp:taxon-name></italic> sp. nov. male holotype (UMM159) from Perrine, Florida <bold>A</bold> retrolateral aspect, leg I <bold>B</bold> prolateral aspect, leg I <bold>C</bold> line drawings, leg I retrolateral and prolateral aspects <bold>D</bold> retrolateral aspect, pedipalp <bold>E</bold> habitus illustration. Scale bars: 1.0 mm (<bold>A–D</bold>), 4.0 mm (<bold>E</bold>).</p></caption><graphic xmlns:xlink="http://www.w3.org/1999/xlink" xlink:href="zookeys-1027-001-g018.jpg" position="float" orientation="portrait" xlink:type="simple" id="oo_527477.jpg"><uri content-type="original_file" xlink:type="simple">https://binary.pensoft.net/fig/527477</uri></graphic></fig></tp:treatment-sec><tp:treatment-sec sec-type="description" id="SECID0EHBAM"><title>Description of male holotype.</title><p><italic>Specimen preparation and condition</italic>. Specimen preserved in 80% EtOH. Left palp, leg I removed, in vial with specimen. <italic>General coloration</italic>. Carapace and chelicerae reddish black 2.5YR 2.5/1, legs dark reddish brown 5YR 3/4. Abdomen dark brown 7.5YR 3/2. <italic>Cephalothorax</italic>. Carapace 7.9 long, 7.63 wide. Pars cephalica 5.32 long. Foveal groove procurved, 0.43 long, 1.36 wide. All eyes on defined moderate tubercle. <abbrev xmlns:xlink="http://www.w3.org/1999/xlink" xlink:title="Anterior eye row" id="ABBRID0ETBAM" xlink:type="simple">AER</abbrev> procurved. <abbrev xmlns:xlink="http://www.w3.org/1999/xlink" xlink:title="posterior eye row" id="ABBRID0EXBAM" xlink:type="simple">PER</abbrev> slightly procurved. Eye group 0.87 long, 1.82 wide, <abbrev xmlns:xlink="http://www.w3.org/1999/xlink" xlink:title="Anterior median eyes" id="ABBRID0E2BAM" xlink:type="simple">AME</abbrev> 0.38, <abbrev xmlns:xlink="http://www.w3.org/1999/xlink" xlink:title="posterior median eyes" id="ABBRID0E6BAM" xlink:type="simple">PME</abbrev> 0.2, <abbrev xmlns:xlink="http://www.w3.org/1999/xlink" xlink:title="Anterior lateral eyes" id="ABBRID0EDCAM" xlink:type="simple">ALE</abbrev> 0.4, <abbrev xmlns:xlink="http://www.w3.org/1999/xlink" xlink:title="posterior lateral eyes" id="ABBRID0EHCAM" xlink:type="simple">PLE</abbrev> 0.21. Sternum sparsely setose anteriorly with posterior fringe, <abbrev xmlns:xlink="http://www.w3.org/1999/xlink" xlink:title="Sternum length" id="ABBRID0ELCAM" xlink:type="simple">STRl</abbrev> 4.35, <abbrev xmlns:xlink="http://www.w3.org/1999/xlink" xlink:title="Sternum width" id="ABBRID0EPCAM" xlink:type="simple">STRw</abbrev> 4.07. Chelicerae with anterior tooth row comprising five teeth, posterior margin with five teeth. Palpal endites with 21 small, non-hastate cuspules over proximal half of endite face, and seven small non-hastate cuspules distally, <abbrev xmlns:xlink="http://www.w3.org/1999/xlink" xlink:title="Palpal endite width" id="ABBRID0ETCAM" xlink:type="simple">ENDw</abbrev> 1.73, <abbrev xmlns:xlink="http://www.w3.org/1999/xlink" xlink:title="Palpal endite length" id="ABBRID0EXCAM" xlink:type="simple">ENDl</abbrev> 3.0. Labium with six small, non-hastate cuspules, <abbrev xmlns:xlink="http://www.w3.org/1999/xlink" xlink:title="Labium width" id="ABBRID0E2CAM" xlink:type="simple">LBw</abbrev> 1.44, <abbrev xmlns:xlink="http://www.w3.org/1999/xlink" xlink:title="Labium length" id="ABBRID0E6CAM" xlink:type="simple">LBl</abbrev> 1.16. Rastellum with many small teeth on process. Abdomen setose with dorsal opalescence. <italic>Legs</italic>. <abbrev xmlns:xlink="http://www.w3.org/1999/xlink" xlink:title="Femur I length" id="ABBRID0EFDAM" xlink:type="simple">F1</abbrev> 5.58; <abbrev xmlns:xlink="http://www.w3.org/1999/xlink" xlink:title="Femur I width" id="ABBRID0EJDAM" xlink:type="simple">F1w</abbrev> 1.69; <abbrev xmlns:xlink="http://www.w3.org/1999/xlink" xlink:title="Patella I length" id="ABBRID0ENDAM" xlink:type="simple">P1</abbrev> 3.11; <abbrev xmlns:xlink="http://www.w3.org/1999/xlink" xlink:title="Tibia I length" id="ABBRID0ERDAM" xlink:type="simple">Ti1</abbrev> 4.02; <abbrev xmlns:xlink="http://www.w3.org/1999/xlink" xlink:title="Metatarsus I length" id="ABBRID0EVDAM" xlink:type="simple">Mt1</abbrev> 2.66; <abbrev xmlns:xlink="http://www.w3.org/1999/xlink" xlink:title="Tarsus I length" id="ABBRID0EZDAM" xlink:type="simple">Tr1</abbrev> 1.45; <abbrev xmlns:xlink="http://www.w3.org/1999/xlink" xlink:title="Femur III lengthFemur III length" id="ABBRID0E4DAM" xlink:type="simple">F3</abbrev> 4.59; <abbrev xmlns:xlink="http://www.w3.org/1999/xlink" xlink:title="Femur III width" id="ABBRID0EBEAM" xlink:type="simple">F3w</abbrev> 2.07; <abbrev xmlns:xlink="http://www.w3.org/1999/xlink" xlink:title="Patella III length" id="ABBRID0EFEAM" xlink:type="simple">P3</abbrev> 2.56; <abbrev xmlns:xlink="http://www.w3.org/1999/xlink" xlink:title="Tibia III length" id="ABBRID0EJEAM" xlink:type="simple">Ti3</abbrev> 2.66; <abbrev xmlns:xlink="http://www.w3.org/1999/xlink" xlink:title="Saddle length" id="ABBRID0ENEAM" xlink:type="simple">Sd3</abbrev> 1.4; <abbrev xmlns:xlink="http://www.w3.org/1999/xlink" xlink:title="Metatarsus III length" id="ABBRID0EREAM" xlink:type="simple">Mt3</abbrev> 2.6; <abbrev xmlns:xlink="http://www.w3.org/1999/xlink" xlink:title="Tarsus III length" id="ABBRID0EVEAM" xlink:type="simple">Tr3</abbrev> 2.11; <abbrev xmlns:xlink="http://www.w3.org/1999/xlink" xlink:title="Femur IV length" id="ABBRID0EZEAM" xlink:type="simple">F4</abbrev> 5.69; <abbrev xmlns:xlink="http://www.w3.org/1999/xlink" xlink:title="Femur IV width" id="ABBRID0E4EAM" xlink:type="simple">F4w</abbrev> 2.07; <abbrev xmlns:xlink="http://www.w3.org/1999/xlink" xlink:title="Patella IV length" id="ABBRID0EBFAM" xlink:type="simple">P4</abbrev> 2.78; <abbrev xmlns:xlink="http://www.w3.org/1999/xlink" xlink:title="Tibia IV length" id="ABBRID0EFFAM" xlink:type="simple">Ti4</abbrev> 3.84; <abbrev xmlns:xlink="http://www.w3.org/1999/xlink" xlink:title="Metatarsus IV length" id="ABBRID0EJFAM" xlink:type="simple">Mt4</abbrev> 3.7; <abbrev xmlns:xlink="http://www.w3.org/1999/xlink" xlink:title="Tarsus IV length" id="ABBRID0ENFAM" xlink:type="simple">Tr4</abbrev> 1.94. Retrolateral face of tarsus IV with defined comb over length of tarsus. Leg I spination pattern: <abbrev xmlns:xlink="http://www.w3.org/1999/xlink" xlink:title="Number of spines on the prolateral" id="ABBRID0ERFAM" xlink:type="simple">TSp</abbrev> 0, <abbrev xmlns:xlink="http://www.w3.org/1999/xlink" xlink:title="Number of spines on the proventral" id="ABBRID0EVFAM" xlink:type="simple">TSpv</abbrev> 0, TSrd 0, <abbrev xmlns:xlink="http://www.w3.org/1999/xlink" xlink:title="Number of spines on the retroventral" id="ABBRID0EZFAM" xlink:type="simple">TSr</abbrev> 0, <abbrev xmlns:xlink="http://www.w3.org/1999/xlink" xlink:title="Number of spines on the retroventral" id="ABBRID0E4FAM" xlink:type="simple">TSrv</abbrev> 8, <abbrev xmlns:xlink="http://www.w3.org/1999/xlink" xlink:title="Number of spines on the prolateral" id="ABBRID0EBGAM" xlink:type="simple">MtSp</abbrev> 1, <abbrev xmlns:xlink="http://www.w3.org/1999/xlink" xlink:title="Number of spines on the retrolateral faces of the metatarsus I" id="ABBRID0EFGAM" xlink:type="simple">MtSr</abbrev> 7, <abbrev xmlns:xlink="http://www.w3.org/1999/xlink" xlink:title="Number of spines on the prolateral" id="ABBRID0EJGAM" xlink:type="simple">TrSp</abbrev> 2, <abbrev xmlns:xlink="http://www.w3.org/1999/xlink" xlink:title="Number of spines on the retrolateral faces of the tarsus I" id="ABBRID0ENGAM" xlink:type="simple">TrSr</abbrev> 6. <italic>Pedipalps</italic>. <abbrev xmlns:xlink="http://www.w3.org/1999/xlink" xlink:title="Palpal tibia length" id="ABBRID0ETGAM" xlink:type="simple">PTl</abbrev> 3.14, <abbrev xmlns:xlink="http://www.w3.org/1999/xlink" xlink:title="Palpal tibia width" id="ABBRID0EXGAM" xlink:type="simple">PTw</abbrev> 1.33, <abbrev xmlns:xlink="http://www.w3.org/1999/xlink" xlink:title="Bulb length" id="ABBRID0E2GAM" xlink:type="simple">Bl</abbrev> 2.69. Embolus evenly curved.</p></tp:treatment-sec><tp:treatment-sec sec-type="variation" id="SECID0E6GAM"><title>Variation, males</title><p><bold>(n = 8).</bold><abbrev xmlns:xlink="http://www.w3.org/1999/xlink" xlink:title="Carapace length" id="ABBRID0EHHAM" xlink:type="simple">CL</abbrev> 6.15–8.36, 7.29±0.28; <abbrev xmlns:xlink="http://www.w3.org/1999/xlink" xlink:title="Carapace width" id="ABBRID0ELHAM" xlink:type="simple">CW</abbrev> 5.87–8.39, 7.19±0.33; <abbrev xmlns:xlink="http://www.w3.org/1999/xlink" xlink:title="Caput length" id="ABBRID0EPHAM" xlink:type="simple">Cap</abbrev> 4.22–6.16, 5.16±0.25; <abbrev xmlns:xlink="http://www.w3.org/1999/xlink" xlink:title="Palpal endite length" id="ABBRID0ETHAM" xlink:type="simple">ENDl</abbrev> 0.66–0.96, 0.81±0.04; <abbrev xmlns:xlink="http://www.w3.org/1999/xlink" xlink:title="Palpal endite width" id="ABBRID0EXHAM" xlink:type="simple">ENDw</abbrev> 1.42–1.86, 1.68±0.06; <abbrev xmlns:xlink="http://www.w3.org/1999/xlink" xlink:title="Sternum length" id="ABBRID0E2HAM" xlink:type="simple">STRl</abbrev> 3.16–4.58, 3.96±0.2; <abbrev xmlns:xlink="http://www.w3.org/1999/xlink" xlink:title="Sternum width" id="ABBRID0E6HAM" xlink:type="simple">STRw</abbrev> 3.01–4.35, 3.75±0.19; <abbrev xmlns:xlink="http://www.w3.org/1999/xlink" xlink:title="Labium length" id="ABBRID0EDIAM" xlink:type="simple">LBl</abbrev> 0.87–1.29, 1.12±0.06; <abbrev xmlns:xlink="http://www.w3.org/1999/xlink" xlink:title="Labium width" id="ABBRID0EHIAM" xlink:type="simple">LBw</abbrev> 1.19–1.87, 1.51±0.08; <abbrev xmlns:xlink="http://www.w3.org/1999/xlink" xlink:title="Femur I length" id="ABBRID0ELIAM" xlink:type="simple">F1</abbrev> 4.65–6.39, 5.46±0.22; <abbrev xmlns:xlink="http://www.w3.org/1999/xlink" xlink:title="Femur I width" id="ABBRID0EPIAM" xlink:type="simple">F1w</abbrev> 1.42–2.69, 1.75±0.14; <abbrev xmlns:xlink="http://www.w3.org/1999/xlink" xlink:title="Patella I length" id="ABBRID0ETIAM" xlink:type="simple">P1</abbrev> 2.42–3.26, 2.97±0.12; <abbrev xmlns:xlink="http://www.w3.org/1999/xlink" xlink:title="Tibia I length" id="ABBRID0EXIAM" xlink:type="simple">Ti1</abbrev> 3.28–4.35, 3.78±0.14; <abbrev xmlns:xlink="http://www.w3.org/1999/xlink" xlink:title="Metatarsus I length" id="ABBRID0E2IAM" xlink:type="simple">Mt1</abbrev> 2.11–2.97, 2.6±0.12; <abbrev xmlns:xlink="http://www.w3.org/1999/xlink" xlink:title="Tarsus I length" id="ABBRID0E6IAM" xlink:type="simple">Tr1</abbrev> 1.12–1.51, 1.34±0.05; <abbrev xmlns:xlink="http://www.w3.org/1999/xlink" xlink:title="Femur III lengthFemur III length" id="ABBRID0EDJAM" xlink:type="simple">F3</abbrev> 3.48–4.92, 4.3±0.2; <abbrev xmlns:xlink="http://www.w3.org/1999/xlink" xlink:title="Femur III width" id="ABBRID0EHJAM" xlink:type="simple">F3w</abbrev> 1.5–2.17, 1.86±0.09; <abbrev xmlns:xlink="http://www.w3.org/1999/xlink" xlink:title="Patella III length" id="ABBRID0ELJAM" xlink:type="simple">P3</abbrev> 2.08–2.7, 2.46±0.09; <abbrev xmlns:xlink="http://www.w3.org/1999/xlink" xlink:title="Tibia III length" id="ABBRID0EPJAM" xlink:type="simple">Ti3</abbrev> 2.09–2.9, 2.51±0.11; <abbrev xmlns:xlink="http://www.w3.org/1999/xlink" xlink:title="Metatarsus III length" id="ABBRID0ETJAM" xlink:type="simple">Mt3</abbrev> 1.94–2.84, 2.46±0.12; <abbrev xmlns:xlink="http://www.w3.org/1999/xlink" xlink:title="Tarsus III length" id="ABBRID0EXJAM" xlink:type="simple">Tr3</abbrev> 1.5–2.2, 1.87±0.1; <abbrev xmlns:xlink="http://www.w3.org/1999/xlink" xlink:title="Femur IV length" id="ABBRID0E2JAM" xlink:type="simple">F4</abbrev> 4.37–6.29, 5.35±0.26; <abbrev xmlns:xlink="http://www.w3.org/1999/xlink" xlink:title="Femur IV width" id="ABBRID0E6JAM" xlink:type="simple">F4w</abbrev> 1.44–2.07, 1.78±0.09; <abbrev xmlns:xlink="http://www.w3.org/1999/xlink" xlink:title="Patella IV length" id="ABBRID0EDKAM" xlink:type="simple">P4</abbrev> 2.23–3.12, 2.69±0.11; <abbrev xmlns:xlink="http://www.w3.org/1999/xlink" xlink:title="Tibia IV length" id="ABBRID0EHKAM" xlink:type="simple">Ti4</abbrev> 3.07–4.27, 3.64±0.15; <abbrev xmlns:xlink="http://www.w3.org/1999/xlink" xlink:title="Metatarsus IV length" id="ABBRID0ELKAM" xlink:type="simple">Mt4</abbrev> 2.82–4.04, 3.52±0.17; <abbrev xmlns:xlink="http://www.w3.org/1999/xlink" xlink:title="Tarsus IV length" id="ABBRID0EPKAM" xlink:type="simple">Tr4</abbrev> 1.56–2.19, 1.86±0.08; <abbrev xmlns:xlink="http://www.w3.org/1999/xlink" xlink:title="Number of spines on the prolateral" id="ABBRID0ETKAM" xlink:type="simple">TSp</abbrev> 0–5, 0.88±0.64; <abbrev xmlns:xlink="http://www.w3.org/1999/xlink" xlink:title="Number of spines on the proventral" id="ABBRID0EXKAM" xlink:type="simple">TSpv</abbrev> 0–4, 0.5±0.5; <abbrev xmlns:xlink="http://www.w3.org/1999/xlink" xlink:title="Number of spines on the retroventral" id="ABBRID0E2KAM" xlink:type="simple">TSr</abbrev> 0–0, 0±0; <abbrev xmlns:xlink="http://www.w3.org/1999/xlink" xlink:title="Number of spines on the retroventral" id="ABBRID0E6KAM" xlink:type="simple">TSrv</abbrev> 2–17, 8.38±1.95; <abbrev xmlns:xlink="http://www.w3.org/1999/xlink" xlink:title="Palpal tibia length" id="ABBRID0EDLAM" xlink:type="simple">PTl</abbrev> 2.56–3.74, 3.11±0.14; <abbrev xmlns:xlink="http://www.w3.org/1999/xlink" xlink:title="Palpal tibia width" id="ABBRID0EHLAM" xlink:type="simple">PTw</abbrev> 1.13–1.42, 1.28±0.04; BL 2.27–2.9, 2.62±0.08.</p></tp:treatment-sec><tp:treatment-sec sec-type="Females" id="SECID0ELLAM"><title>Females.</title><p>Unknown.</p></tp:treatment-sec><tp:treatment-sec sec-type="material" id="SECID0EQLAM"><title>Material examined.</title><p><bold>United States: Florida: Collier Co</bold>: Fort Myers, <named-content xmlns:xlink="http://www.w3.org/1999/xlink" content-type="dwc:verbatimCoordinates" xlink:type="simple"><named-content content-type="geo-json" specific-use="{&#34;type&#34;:&#34;Point&#34;,&#34;coordinates&#34;:[-81.871700,26.640500]}" id="NCID0E2LAM" xlink:type="simple">26.6405 -81.8717</named-content></named-content><sup>6</sup>, 3 m a.s.l. (UMM0160, 3.vi.1958, 1♂, N Causey, <named-content xmlns:xlink="http://www.w3.org/1999/xlink" content-type="dwc:institutional_code" xlink:type="simple">AMNH</named-content>); <bold>Miami-Dade Co</bold>: Everglades National Park, Long Pine Key, <named-content xmlns:xlink="http://www.w3.org/1999/xlink" content-type="dwc:verbatimCoordinates" xlink:type="simple"><named-content content-type="geo-json" specific-use="{&#34;type&#34;:&#34;Point&#34;,&#34;coordinates&#34;:[-80.686100,25.408800]}" id="NCID0EOMAM" xlink:type="simple">25.4088 -80.6861</named-content></named-content><sup>5</sup>, 1 m a.s.l. (UMM0288, 28.v-8.vi.1986, 1♂, S Peck, J Peck, <named-content xmlns:xlink="http://www.w3.org/1999/xlink" content-type="dwc:institutional_code" xlink:type="simple">AMNH</named-content>); (UMM0429, 8.vi.1926, 1♂, <named-content xmlns:xlink="http://www.w3.org/1999/xlink" content-type="dwc:institutional_code" xlink:type="simple">AMNH</named-content>); Perrine, <named-content xmlns:xlink="http://www.w3.org/1999/xlink" content-type="dwc:verbatimCoordinates" xlink:type="simple"><named-content content-type="geo-json" specific-use="{&#34;type&#34;:&#34;Point&#34;,&#34;coordinates&#34;:[-80.356600,25.605000]}" id="NCID0EHNAM" xlink:type="simple">25.605 -80.3566</named-content></named-content><sup>6</sup>, 4 m a.s.l. (UMM0159, 16.v.1958, 1♂, HF Strohecker, <named-content xmlns:xlink="http://www.w3.org/1999/xlink" content-type="dwc:institutional_code" xlink:type="simple">AMNH</named-content>); Zoo Miami, <named-content xmlns:xlink="http://www.w3.org/1999/xlink" content-type="dwc:verbatimCoordinates" xlink:type="simple"><named-content content-type="geo-json" specific-use="{&#34;type&#34;:&#34;Point&#34;,&#34;coordinates&#34;:[-80.398300,25.602000]}" id="NCID0EYNAM" xlink:type="simple">25.602 -80.3983</named-content></named-content><sup>1</sup>, 2 m a.s.l. (AUMS016784, 18.v.2016, 1♂, F Ridgely, <abbrev xmlns:xlink="http://www.w3.org/1999/xlink" xlink:title="Bohart Museum of Entomology; University of California" id="ABBRID0E5NAM" xlink:type="simple">BME</abbrev>); (AUMS016785, 1♂, <abbrev xmlns:xlink="http://www.w3.org/1999/xlink" xlink:title="Bohart Museum of Entomology; University of California" id="ABBRID0ECOAM" xlink:type="simple">BME</abbrev>); <bold>Monroe Co</bold>: Big Pine Key, Key Deer Refuge, Palm Avenue, <named-content xmlns:xlink="http://www.w3.org/1999/xlink" content-type="dwc:verbatimCoordinates" xlink:type="simple"><named-content content-type="geo-json" specific-use="{&#34;type&#34;:&#34;Point&#34;,&#34;coordinates&#34;:[-81.376100,24.699000]}" id="NCID0ELOAM" xlink:type="simple">24.699 -81.3761</named-content></named-content><sup>4</sup>, 1 m a.s.l. (UMM0654, 1♂, <named-content xmlns:xlink="http://www.w3.org/1999/xlink" content-type="dwc:institutional_code" xlink:type="simple">AMNH</named-content>).</p></tp:treatment-sec><tp:treatment-sec><!--Section generated to contain objects referenced in tp:taxon-treatment.--><fig id="F10" position="float" orientation="portrait"><object-id xmlns:xlink="http://www.w3.org/1999/xlink" content-type="doi" xlink:type="simple">10.3897/zookeys.1027.54888.map3</object-id><object-id xmlns:xlink="http://www.w3.org/1999/xlink" content-type="arpha" xlink:type="simple">7FE0E865-B2FC-5E86-BBD2-752B49A7286B</object-id><label>Map 3.</label><caption><p>Locality records for eastern United States species.</p></caption><graphic xmlns:xlink="http://www.w3.org/1999/xlink" xlink:href="zookeys-1027-001-g008.jpg" position="float" orientation="portrait" xlink:type="simple" id="oo_527467.jpg"><uri content-type="original_file" xlink:type="simple">https://binary.pensoft.net/fig/527467</uri></graphic></fig></tp:treatment-sec></tp:taxon-treatment>
