# Supplementary material for: Taxonomic revision of the New World members of the trapdoor spider genus Ummidia Thorell (Araneae, Mygalomorphae, Halonoproctidae)
Source: Zookeys. 2021 Apr 2;1027:1–165. doi: 10.3897/zookeys.1027.54888 (PMC8035127; doi:10.3897/zookeys.1027.54888)
Supplement: XML Treatment for Ummidia macarthuri [file zookeys.1027.54888-treatment9.xml]

<!DOCTYPE tp:taxon-treatment
  PUBLIC "-//TaxonX//DTD Taxonomic Treatment Publishing DTD v0 20100105//EN" "tax-treatment-NSO.dtd">
<tp:taxon-treatment xmlns:tp="http://www.plazi.org/taxpub"><tp:treatment-meta><kwd-group><label>Taxon classification</label><kwd><named-content xmlns:xlink="http://www.w3.org/1999/xlink" content-type="kingdom">Animalia</named-content></kwd><kwd><named-content xmlns:xlink="http://www.w3.org/1999/xlink" content-type="order">Araneae</named-content></kwd><kwd><named-content xmlns:xlink="http://www.w3.org/1999/xlink" content-type="family">Halonoproctidae</named-content></kwd></kwd-group><mixed-citation publication-type="journal"><person-group><name><surname>Godwin</surname><given-names>Rebecca L.</given-names></name><name><surname>Bond</surname><given-names>Jason E.</given-names></name></person-group><article-title>Taxonomic revision of the New World members of the trapdoor spider genus <italic><tp:taxon-name><tp:taxon-name-part taxon-name-part-type="genus" reg="Ummidia">Ummidia</tp:taxon-name-part></tp:taxon-name></italic> Thorell (<tp:taxon-name><tp:taxon-name-part taxon-name-part-type="order">Araneae</tp:taxon-name-part></tp:taxon-name>, <tp:taxon-name><tp:taxon-name-part taxon-name-part-type="suborder">Mygalomorphae</tp:taxon-name-part></tp:taxon-name>, <tp:taxon-name><tp:taxon-name-part taxon-name-part-type="family">Halonoproctidae</tp:taxon-name-part></tp:taxon-name>)</article-title><source>Zookeys</source><day>02</day><month>4</month><year>2021</year><volume>1027</volume><fpage>1</fpage><lpage>165</lpage><pub-id pub-id-type="doi">10.3897/zookeys.1027.54888</pub-id></mixed-citation></tp:treatment-meta><tp:nomenclature><tp:taxon-name><object-id xmlns:xlink="http://www.w3.org/1999/xlink" content-type="arpha" xlink:type="simple">2B704AA1-C045-5281-9CA3-271050C13564</object-id>
              <tp:taxon-name-part taxon-name-part-type="genus" reg="Ummidia">Ummidia</tp:taxon-name-part>
              <tp:taxon-name-part taxon-name-part-type="species" reg="macarthuri">macarthuri</tp:taxon-name-part>
              <object-id xmlns:xlink="http://www.w3.org/1999/xlink" content-type="zoobank" xlink:type="simple">http://zoobank.org/B99B1CA8-5BCB-4F70-8757-7B8FEDFE5241</object-id>
            </tp:taxon-name><tp:taxon-status xmlns:xlink="http://www.w3.org/1999/xlink" xlink:type="simple">sp. nov.</tp:taxon-status><xref ref-type="fig" rid="F19">Figs 16</xref><xref ref-type="fig" rid="F20">, 17</xref><xref ref-type="fig" rid="F10">, Map 3</xref></tp:nomenclature><tp:treatment-sec sec-type="type material" id="SECID0ENQAM"><title>Type material.</title><p>HOLOTYPE: 1 ♂ (UMM286) from Cove Creek, Washington County Arkansas, United States, <named-content xmlns:xlink="http://www.w3.org/1999/xlink" content-type="dwc:verbatimCoordinates" xlink:type="simple"><named-content content-type="geo-json" specific-use="{&#34;type&#34;:&#34;Point&#34;,&#34;coordinates&#34;:[-94.395000,35.816700]}" id="NCID0EWQAM" xlink:type="simple">35.8167 -94.395</named-content></named-content><sup>6</sup>, 583 m a.s.l., 13.x.1962, coll. O Hite, M Hite, <named-content xmlns:xlink="http://www.w3.org/1999/xlink" content-type="dwc:institutional_code" xlink:type="simple">AMNH</named-content>.</p></tp:treatment-sec><tp:treatment-sec sec-type="etymology" id="SECID0EERAM"><title>Etymology.</title><p>The specific epithet is a patronym named in honor of Arkansas native General Douglas MacArthur.</p></tp:treatment-sec><tp:treatment-sec sec-type="diagnosis" id="SECID0EJRAM"><title>Diagnosis.</title><p><italic><tp:taxon-name><tp:taxon-name-part taxon-name-part-type="genus" reg="Ummidia">Ummidia</tp:taxon-name-part> <tp:taxon-name-part taxon-name-part-type="species" reg="macarthuri">macarthuri</tp:taxon-name-part></tp:taxon-name></italic> males can be differentiated from <italic><tp:taxon-name><tp:taxon-name-part taxon-name-part-type="genus" reg="Ummidia">U.</tp:taxon-name-part> <tp:taxon-name-part taxon-name-part-type="species" reg="rongodwini">rongodwini</tp:taxon-name-part></tp:taxon-name></italic> by lacking a pale dorsal heart patch and from <italic><tp:taxon-name><tp:taxon-name-part taxon-name-part-type="genus" reg="Ummidia">U.</tp:taxon-name-part> <tp:taxon-name-part taxon-name-part-type="species" reg="audouini">audouini</tp:taxon-name-part></tp:taxon-name></italic> and <italic><tp:taxon-name><tp:taxon-name-part taxon-name-part-type="genus" reg="Ummidia">U.</tp:taxon-name-part> <tp:taxon-name-part taxon-name-part-type="species" reg="rosillos">rosillos</tp:taxon-name-part></tp:taxon-name></italic> by lacking a brush on the retrolateral face of tarsus IV. Comb on tarsus IV is less distinct than that of <italic><tp:taxon-name><tp:taxon-name-part taxon-name-part-type="genus" reg="Ummidia">U.</tp:taxon-name-part> <tp:taxon-name-part taxon-name-part-type="species" reg="funerea">funerea</tp:taxon-name-part></tp:taxon-name></italic> and <italic><tp:taxon-name><tp:taxon-name-part taxon-name-part-type="genus" reg="Ummidia">U.</tp:taxon-name-part> <tp:taxon-name-part taxon-name-part-type="species" reg="colemanae">colemanae</tp:taxon-name-part></tp:taxon-name></italic>. Males can be differentiated from all geographically proximate species other than <italic><tp:taxon-name><tp:taxon-name-part taxon-name-part-type="genus" reg="Ummidia">U.</tp:taxon-name-part> <tp:taxon-name-part taxon-name-part-type="species" reg="rongodwini">rongodwini</tp:taxon-name-part></tp:taxon-name></italic> by the lack of prolateral spines on tibia I. Males disperse from September to October.</p><fig id="F19" position="float" orientation="portrait"><object-id xmlns:xlink="http://www.w3.org/1999/xlink" content-type="doi" xlink:type="simple">10.3897/zookeys.1027.54888.figure16</object-id><object-id xmlns:xlink="http://www.w3.org/1999/xlink" content-type="arpha" xlink:type="simple">34F31353-3FB2-5D1B-AA56-7D147B1700B8</object-id><label>Figure 16.</label><caption><p><italic><tp:taxon-name><tp:taxon-name-part taxon-name-part-type="genus" reg="Ummidia">Ummidia</tp:taxon-name-part> <tp:taxon-name-part taxon-name-part-type="species" reg="macarthuri">macarthuri</tp:taxon-name-part></tp:taxon-name></italic> sp. nov. from Washington Co. Arkansas <bold>A</bold> male habitus illustration UMM286 <bold>B</bold> female habitus illustration UMM647. Scale bars: 4.0 mm.</p></caption><graphic xmlns:xlink="http://www.w3.org/1999/xlink" xlink:href="zookeys-1027-001-g019.jpg" position="float" orientation="portrait" xlink:type="simple" id="oo_527478.jpg"><uri content-type="original_file" xlink:type="simple">https://binary.pensoft.net/fig/527478</uri></graphic></fig></tp:treatment-sec><tp:treatment-sec sec-type="description" id="SECID0EYUAM"><title>Description of male holotype.</title><p><italic>Specimen preparation and condition</italic>. Specimen preserved in 80% EtOH. Left palp, leg I removed, in vial with specimen. <italic>General coloration</italic>. Carapace and chelicerae dark reddish brown 2.5YR 2.5/2, legs yellowish red 5YR 4/6. Abdomen very dark brown 7.5YR 2.5/3. <italic>Cephalothorax</italic>. Carapace 4.91 long, 4.88 wide. Pars cephalica 3.24 long. Foveal groove procurved, 0.38 long, 0.92 wide. All eyes on moderate tubercle. <abbrev xmlns:xlink="http://www.w3.org/1999/xlink" xlink:title="Anterior eye row" id="ABBRID0EEVAM" xlink:type="simple">AER</abbrev> procurved. <abbrev xmlns:xlink="http://www.w3.org/1999/xlink" xlink:title="posterior eye row" id="ABBRID0EIVAM" xlink:type="simple">PER</abbrev> straight. Eye group 0.64 long, 1.14 wide, <abbrev xmlns:xlink="http://www.w3.org/1999/xlink" xlink:title="Anterior median eyes" id="ABBRID0EMVAM" xlink:type="simple">AME</abbrev> 0.32, <abbrev xmlns:xlink="http://www.w3.org/1999/xlink" xlink:title="posterior median eyes" id="ABBRID0EQVAM" xlink:type="simple">PME</abbrev> 0.17, <abbrev xmlns:xlink="http://www.w3.org/1999/xlink" xlink:title="Anterior lateral eyes" id="ABBRID0EUVAM" xlink:type="simple">ALE</abbrev> 0.38, <abbrev xmlns:xlink="http://www.w3.org/1999/xlink" xlink:title="posterior lateral eyes" id="ABBRID0EYVAM" xlink:type="simple">PLE</abbrev> 0.22. Sternum sparsely setose around outer 1/3, thicker anteriorly, <abbrev xmlns:xlink="http://www.w3.org/1999/xlink" xlink:title="Sternum length" id="ABBRID0E3VAM" xlink:type="simple">STRl</abbrev> 2.77, <abbrev xmlns:xlink="http://www.w3.org/1999/xlink" xlink:title="Sternum width" id="ABBRID0EAWAM" xlink:type="simple">STRw</abbrev> 2.77. Chelicerae with anterior tooth row comprising five teeth, posterior margin with five teeth. Palpal endites with 18 small hastate cuspules spread across proximal half of endite face, lacking distal endite cuspules, <abbrev xmlns:xlink="http://www.w3.org/1999/xlink" xlink:title="Palpal endite width" id="ABBRID0EEWAM" xlink:type="simple">ENDw</abbrev> 1.3, <abbrev xmlns:xlink="http://www.w3.org/1999/xlink" xlink:title="Palpal endite length" id="ABBRID0EIWAM" xlink:type="simple">ENDl</abbrev> 2.01. Labium with six cuspules, <abbrev xmlns:xlink="http://www.w3.org/1999/xlink" xlink:title="Labium width" id="ABBRID0EMWAM" xlink:type="simple">LBw</abbrev> 1.01, <abbrev xmlns:xlink="http://www.w3.org/1999/xlink" xlink:title="Labium length" id="ABBRID0EQWAM" xlink:type="simple">LBl</abbrev> 0.71. Rastellum with many spines on process. Abdomen setose with pale speckles. <italic>Legs</italic>. <abbrev xmlns:xlink="http://www.w3.org/1999/xlink" xlink:title="Femur I length" id="ABBRID0EWWAM" xlink:type="simple">F1</abbrev> 4.36; <abbrev xmlns:xlink="http://www.w3.org/1999/xlink" xlink:title="Femur I width" id="ABBRID0E1WAM" xlink:type="simple">F1w</abbrev> 1.05; <abbrev xmlns:xlink="http://www.w3.org/1999/xlink" xlink:title="Patella I length" id="ABBRID0E5WAM" xlink:type="simple">P1</abbrev> 2.13; <abbrev xmlns:xlink="http://www.w3.org/1999/xlink" xlink:title="Tibia I length" id="ABBRID0ECXAM" xlink:type="simple">Ti1</abbrev> 3.04; <abbrev xmlns:xlink="http://www.w3.org/1999/xlink" xlink:title="Metatarsus I length" id="ABBRID0EGXAM" xlink:type="simple">Mt1</abbrev> 2.05; <abbrev xmlns:xlink="http://www.w3.org/1999/xlink" xlink:title="Tarsus I length" id="ABBRID0EKXAM" xlink:type="simple">Tr1</abbrev> 1.14; <abbrev xmlns:xlink="http://www.w3.org/1999/xlink" xlink:title="Femur III lengthFemur III length" id="ABBRID0EOXAM" xlink:type="simple">F3</abbrev> 3.12; <abbrev xmlns:xlink="http://www.w3.org/1999/xlink" xlink:title="Femur III width" id="ABBRID0ESXAM" xlink:type="simple">F3w</abbrev> 1.32; <abbrev xmlns:xlink="http://www.w3.org/1999/xlink" xlink:title="Patella III length" id="ABBRID0EWXAM" xlink:type="simple">P3</abbrev> 1.75; <abbrev xmlns:xlink="http://www.w3.org/1999/xlink" xlink:title="Tibia III length" id="ABBRID0E1XAM" xlink:type="simple">Ti3</abbrev> 2.01; <abbrev xmlns:xlink="http://www.w3.org/1999/xlink" xlink:title="Saddle length" id="ABBRID0E5XAM" xlink:type="simple">Sd3</abbrev> 1.35; <abbrev xmlns:xlink="http://www.w3.org/1999/xlink" xlink:title="Metatarsus III length" id="ABBRID0ECYAM" xlink:type="simple">Mt3</abbrev> 1.8; <abbrev xmlns:xlink="http://www.w3.org/1999/xlink" xlink:title="Tarsus III length" id="ABBRID0EGYAM" xlink:type="simple">Tr3</abbrev> 1.44; <abbrev xmlns:xlink="http://www.w3.org/1999/xlink" xlink:title="Femur IV length" id="ABBRID0EKYAM" xlink:type="simple">F4</abbrev> 4.31; <abbrev xmlns:xlink="http://www.w3.org/1999/xlink" xlink:title="Femur IV width" id="ABBRID0EOYAM" xlink:type="simple">F4w</abbrev> 1.28; <abbrev xmlns:xlink="http://www.w3.org/1999/xlink" xlink:title="Patella IV length" id="ABBRID0ESYAM" xlink:type="simple">P4</abbrev> 1.97; <abbrev xmlns:xlink="http://www.w3.org/1999/xlink" xlink:title="Tibia IV length" id="ABBRID0EWYAM" xlink:type="simple">Ti4</abbrev> 2.66; <abbrev xmlns:xlink="http://www.w3.org/1999/xlink" xlink:title="Metatarsus IV length" id="ABBRID0E1YAM" xlink:type="simple">Mt4</abbrev> 3; <abbrev xmlns:xlink="http://www.w3.org/1999/xlink" xlink:title="Tarsus IV length" id="ABBRID0E5YAM" xlink:type="simple">Tr4</abbrev> 1.79. Retrolateral face of tarsus IV with indistinct comb surrounded in setae. Leg I spination pattern: <abbrev xmlns:xlink="http://www.w3.org/1999/xlink" xlink:title="Number of spines on the prolateral" id="ABBRID0ECZAM" xlink:type="simple">TSp</abbrev> 0, <abbrev xmlns:xlink="http://www.w3.org/1999/xlink" xlink:title="Number of spines on the proventral" id="ABBRID0EGZAM" xlink:type="simple">TSpv</abbrev> 0, TSrd 0, <abbrev xmlns:xlink="http://www.w3.org/1999/xlink" xlink:title="Number of spines on the retroventral" id="ABBRID0EKZAM" xlink:type="simple">TSr</abbrev> 0, <abbrev xmlns:xlink="http://www.w3.org/1999/xlink" xlink:title="Number of spines on the retroventral" id="ABBRID0EOZAM" xlink:type="simple">TSrv</abbrev> 5, <abbrev xmlns:xlink="http://www.w3.org/1999/xlink" xlink:title="Number of spines on the prolateral" id="ABBRID0ESZAM" xlink:type="simple">MtSp</abbrev> 0, <abbrev xmlns:xlink="http://www.w3.org/1999/xlink" xlink:title="Number of spines on the retrolateral faces of the metatarsus I" id="ABBRID0EWZAM" xlink:type="simple">MtSr</abbrev> 4, <abbrev xmlns:xlink="http://www.w3.org/1999/xlink" xlink:title="Number of spines on the prolateral" id="ABBRID0E1ZAM" xlink:type="simple">TrSp</abbrev> 0, <abbrev xmlns:xlink="http://www.w3.org/1999/xlink" xlink:title="Number of spines on the retrolateral faces of the tarsus I" id="ABBRID0E5ZAM" xlink:type="simple">TrSr</abbrev> 4. <italic>Pedipalps</italic>. <abbrev xmlns:xlink="http://www.w3.org/1999/xlink" xlink:title="Palpal tibia length" id="ABBRID0EE1AM" xlink:type="simple">PTl</abbrev> 2.5, <abbrev xmlns:xlink="http://www.w3.org/1999/xlink" xlink:title="Palpal tibia width" id="ABBRID0EI1AM" xlink:type="simple">PTw</abbrev> 0.96, <abbrev xmlns:xlink="http://www.w3.org/1999/xlink" xlink:title="Bulb length" id="ABBRID0EM1AM" xlink:type="simple">Bl</abbrev> 1.9. Embolus evenly curved.</p><fig id="F20" position="float" orientation="portrait"><object-id xmlns:xlink="http://www.w3.org/1999/xlink" content-type="doi" xlink:type="simple">10.3897/zookeys.1027.54888.figure17</object-id><object-id xmlns:xlink="http://www.w3.org/1999/xlink" content-type="arpha" xlink:type="simple">A81044A5-9759-5830-A83E-04126E9EE76B</object-id><label>Figure 17.</label><caption><p><italic><tp:taxon-name><tp:taxon-name-part taxon-name-part-type="genus" reg="Ummidia">Ummidia</tp:taxon-name-part> <tp:taxon-name-part taxon-name-part-type="species" reg="macarthuri">macarthuri</tp:taxon-name-part></tp:taxon-name></italic> sp. nov. from Washington Co. Arkansas <bold>A–D</bold> male holotype (UMM286) <bold>A</bold> prolateral aspect, leg I <bold>B</bold> retrolateral aspect, leg I <bold>C</bold> line drawings, leg I prolateral and retrolateral aspects <bold>D</bold> retrolateral aspect, pedipalp <bold>E</bold> cleared spermathecae female exemplar (UMM647). Scale bars: 1.0 mm.</p></caption><graphic xmlns:xlink="http://www.w3.org/1999/xlink" xlink:href="zookeys-1027-001-g020.jpg" position="float" orientation="portrait" xlink:type="simple" id="oo_527479.jpg"><uri content-type="original_file" xlink:type="simple">https://binary.pensoft.net/fig/527479</uri></graphic></fig></tp:treatment-sec><tp:treatment-sec sec-type="variation" id="SECID0EU2AM"><title>Variation, males</title><p><bold>(n = 9).</bold><abbrev xmlns:xlink="http://www.w3.org/1999/xlink" xlink:title="Carapace length" id="ABBRID0E32AM" xlink:type="simple">CL</abbrev> 4.58–5.92, 5.21±0.18; <abbrev xmlns:xlink="http://www.w3.org/1999/xlink" xlink:title="Carapace width" id="ABBRID0EA3AM" xlink:type="simple">CW</abbrev> 4.67–5.94, 5.27±0.17; <abbrev xmlns:xlink="http://www.w3.org/1999/xlink" xlink:title="Caput length" id="ABBRID0EE3AM" xlink:type="simple">Cap</abbrev> 3.09–3.96, 3.55±0.12; <abbrev xmlns:xlink="http://www.w3.org/1999/xlink" xlink:title="Palpal endite length" id="ABBRID0EI3AM" xlink:type="simple">ENDl</abbrev> 0.61–0.82, 0.73±0.02;ENDw1.14–1.42, 1.27±0.03; <abbrev xmlns:xlink="http://www.w3.org/1999/xlink" xlink:title="Sternum length" id="ABBRID0EM3AM" xlink:type="simple">STRl</abbrev> 2.64–3.36, 3±0.09; <abbrev xmlns:xlink="http://www.w3.org/1999/xlink" xlink:title="Sternum width" id="ABBRID0EQ3AM" xlink:type="simple">STRw</abbrev> 2.54–3.31, 2.9±0.09; <abbrev xmlns:xlink="http://www.w3.org/1999/xlink" xlink:title="Labium length" id="ABBRID0EU3AM" xlink:type="simple">LBl</abbrev> 0.68–0.96, 0.82±0.04; <abbrev xmlns:xlink="http://www.w3.org/1999/xlink" xlink:title="Labium width" id="ABBRID0EY3AM" xlink:type="simple">LBw</abbrev> 0.88–1.25, 1.06±0.05; <abbrev xmlns:xlink="http://www.w3.org/1999/xlink" xlink:title="Femur I length" id="ABBRID0E33AM" xlink:type="simple">F1</abbrev> 4.31–5.39, 4.82±0.15; <abbrev xmlns:xlink="http://www.w3.org/1999/xlink" xlink:title="Femur I width" id="ABBRID0EA4AM" xlink:type="simple">F1w</abbrev> 1.05–1.4, 1.2±0.04; <abbrev xmlns:xlink="http://www.w3.org/1999/xlink" xlink:title="Patella I length" id="ABBRID0EE4AM" xlink:type="simple">P1</abbrev> 2.02–2.6, 2.32±0.07; <abbrev xmlns:xlink="http://www.w3.org/1999/xlink" xlink:title="Tibia I length" id="ABBRID0EI4AM" xlink:type="simple">Ti1</abbrev> 2.73–3.61, 3.13±0.11; <abbrev xmlns:xlink="http://www.w3.org/1999/xlink" xlink:title="Metatarsus I length" id="ABBRID0EM4AM" xlink:type="simple">Mt1</abbrev> 1.73–2.44, 2.1±0.08; <abbrev xmlns:xlink="http://www.w3.org/1999/xlink" xlink:title="Tarsus I length" id="ABBRID0EQ4AM" xlink:type="simple">Tr1</abbrev> 1.06–1.28, 1.17±0.02; <abbrev xmlns:xlink="http://www.w3.org/1999/xlink" xlink:title="Femur III lengthFemur III length" id="ABBRID0EU4AM" xlink:type="simple">F3</abbrev> 3.12–4.05, 3.55±0.13; <abbrev xmlns:xlink="http://www.w3.org/1999/xlink" xlink:title="Femur III width" id="ABBRID0EY4AM" xlink:type="simple">F3w</abbrev> 1.2–1.61, 1.4±0.05; <abbrev xmlns:xlink="http://www.w3.org/1999/xlink" xlink:title="Patella III length" id="ABBRID0E34AM" xlink:type="simple">P3</abbrev> 1.57–2.08, 1.83±0.06; <abbrev xmlns:xlink="http://www.w3.org/1999/xlink" xlink:title="Tibia III length" id="ABBRID0EA5AM" xlink:type="simple">Ti3</abbrev> 1.84–2.48, 2.09±0.08; <abbrev xmlns:xlink="http://www.w3.org/1999/xlink" xlink:title="Metatarsus III length" id="ABBRID0EE5AM" xlink:type="simple">Mt3</abbrev> 1.66–2.18, 1.92±0.06; <abbrev xmlns:xlink="http://www.w3.org/1999/xlink" xlink:title="Tarsus III length" id="ABBRID0EI5AM" xlink:type="simple">Tr3</abbrev> 1.28–1.74, 1.59±0.05; <abbrev xmlns:xlink="http://www.w3.org/1999/xlink" xlink:title="Femur IV length" id="ABBRID0EM5AM" xlink:type="simple">F4</abbrev> 4.3–5.36, 4.81±0.16; <abbrev xmlns:xlink="http://www.w3.org/1999/xlink" xlink:title="Femur IV width" id="ABBRID0EQ5AM" xlink:type="simple">F4w</abbrev> 1.16–1.56, 1.32±0.05; <abbrev xmlns:xlink="http://www.w3.org/1999/xlink" xlink:title="Patella IV length" id="ABBRID0EU5AM" xlink:type="simple">P4</abbrev> 1.9–2.34, 2.1±0.06; <abbrev xmlns:xlink="http://www.w3.org/1999/xlink" xlink:title="Tibia IV length" id="ABBRID0EY5AM" xlink:type="simple">Ti4</abbrev> 2.66–3.39, 2.99±0.11; <abbrev xmlns:xlink="http://www.w3.org/1999/xlink" xlink:title="Metatarsus IV length" id="ABBRID0E35AM" xlink:type="simple">Mt4</abbrev> 2.85–3.67, 3.21±0.12; <abbrev xmlns:xlink="http://www.w3.org/1999/xlink" xlink:title="Tarsus IV length" id="ABBRID0EA6AM" xlink:type="simple">Tr4</abbrev> 1.59–2.14, 1.86±0.06; <abbrev xmlns:xlink="http://www.w3.org/1999/xlink" xlink:title="Number of spines on the prolateral" id="ABBRID0EE6AM" xlink:type="simple">TSp</abbrev> 0–1, 0.11±0.11; <abbrev xmlns:xlink="http://www.w3.org/1999/xlink" xlink:title="Number of spines on the proventral" id="ABBRID0EI6AM" xlink:type="simple">TSpv</abbrev> 0–0, 0±0; <abbrev xmlns:xlink="http://www.w3.org/1999/xlink" xlink:title="Number of spines on the retroventral" id="ABBRID0EM6AM" xlink:type="simple">TSr</abbrev> 0–1, 0.11±0.11; <abbrev xmlns:xlink="http://www.w3.org/1999/xlink" xlink:title="Number of spines on the retroventral" id="ABBRID0EQ6AM" xlink:type="simple">TSrv</abbrev> 4–8, 6±0.47; <abbrev xmlns:xlink="http://www.w3.org/1999/xlink" xlink:title="Palpal tibia length" id="ABBRID0EU6AM" xlink:type="simple">PTl</abbrev> 2.48–2.95, 2.68±0.07; <abbrev xmlns:xlink="http://www.w3.org/1999/xlink" xlink:title="Palpal tibia width" id="ABBRID0EY6AM" xlink:type="simple">PTw</abbrev> 0.93–1.13, 1.01±0.02; BL 1.87–2.21, 2.04±0.05.</p></tp:treatment-sec><tp:treatment-sec sec-type="description" id="SECID0E36AM"><title>Description of female exemplar.</title><p><italic>Specimen preparation and condition</italic>. Specimen preserved in 80% EtOH. Spermathecae removed, cleared, in vial with specimen. <italic>General coloration</italic>. Carapace and posterior legs dark reddish brown 5YR 3/4, chelicerae and anterior legs dark reddish brown 2.5YR 2.5/4. Abdomen dark brown 10YR 3/3, spinnerets dark yellowish brown 10YR 4/4. <italic>Cephalothorax</italic>. Carapace 7.03 long, 7.57 wide. Pars cephalica 4.85 long. Foveal groove procurved, 0.59 long, 1.56 wide. Eye tubercle low. <abbrev xmlns:xlink="http://www.w3.org/1999/xlink" xlink:title="Anterior eye row" id="ABBRID0EIABM" xlink:type="simple">AER</abbrev> procurved. <abbrev xmlns:xlink="http://www.w3.org/1999/xlink" xlink:title="posterior eye row" id="ABBRID0EMABM" xlink:type="simple">PER</abbrev> procurved. Eye group 1.08 long, 1.79 wide, <abbrev xmlns:xlink="http://www.w3.org/1999/xlink" xlink:title="Anterior median eyes" id="ABBRID0EQABM" xlink:type="simple">AME</abbrev> 0.33, <abbrev xmlns:xlink="http://www.w3.org/1999/xlink" xlink:title="posterior median eyes" id="ABBRID0EUABM" xlink:type="simple">PME</abbrev> 0.3, <abbrev xmlns:xlink="http://www.w3.org/1999/xlink" xlink:title="Anterior lateral eyes" id="ABBRID0EYABM" xlink:type="simple">ALE</abbrev> 0.58, <abbrev xmlns:xlink="http://www.w3.org/1999/xlink" xlink:title="posterior lateral eyes" id="ABBRID0E3ABM" xlink:type="simple">PLE</abbrev> 0.32. Sternum sparsely setose around edges, thicker anteriorly, <abbrev xmlns:xlink="http://www.w3.org/1999/xlink" xlink:title="Sternum length" id="ABBRID0EABBM" xlink:type="simple">STRl</abbrev> 4.34, <abbrev xmlns:xlink="http://www.w3.org/1999/xlink" xlink:title="Sternum width" id="ABBRID0EEBBM" xlink:type="simple">STRw</abbrev> 4.63. Chelicerae with anterior row comprising six teeth, posterior margin with six teeth. Palpal endites with 23 cuspules spread across proximal half of endite and 29 cuspules distally, larger anteriorly but smaller than proximal cuspules, <abbrev xmlns:xlink="http://www.w3.org/1999/xlink" xlink:title="Palpal endite width" id="ABBRID0EIBBM" xlink:type="simple">ENDw</abbrev> 1.83, <abbrev xmlns:xlink="http://www.w3.org/1999/xlink" xlink:title="Palpal endite length" id="ABBRID0EMBBM" xlink:type="simple">ENDl</abbrev> 3.07. Labium with five cuspules, <abbrev xmlns:xlink="http://www.w3.org/1999/xlink" xlink:title="Labium width" id="ABBRID0EQBBM" xlink:type="simple">LBw</abbrev> 1.76, <abbrev xmlns:xlink="http://www.w3.org/1999/xlink" xlink:title="Labium length" id="ABBRID0EUBBM" xlink:type="simple">LBl</abbrev> 1.37. Rastellum with many strong spines on process and up cheliceral face. <italic>Abdomen</italic>. Evenly setose with pale speckles creating light chevrons at apodemes. <italic>Legs</italic>. <abbrev xmlns:xlink="http://www.w3.org/1999/xlink" xlink:title="Femur I length" id="ABBRID0E3BBM" xlink:type="simple">F1</abbrev> 4.83; <abbrev xmlns:xlink="http://www.w3.org/1999/xlink" xlink:title="Femur I width" id="ABBRID0EACBM" xlink:type="simple">F1w</abbrev> 1.76; <abbrev xmlns:xlink="http://www.w3.org/1999/xlink" xlink:title="Patella I length" id="ABBRID0EECBM" xlink:type="simple">P1</abbrev> 3.16; <abbrev xmlns:xlink="http://www.w3.org/1999/xlink" xlink:title="Tibia I length" id="ABBRID0EICBM" xlink:type="simple">Ti1</abbrev> 3.01; <abbrev xmlns:xlink="http://www.w3.org/1999/xlink" xlink:title="Metatarsus I length" id="ABBRID0EMCBM" xlink:type="simple">Mt1</abbrev> 2.09; <abbrev xmlns:xlink="http://www.w3.org/1999/xlink" xlink:title="Tarsus I length" id="ABBRID0EQCBM" xlink:type="simple">Tr1</abbrev> 1.22; <abbrev xmlns:xlink="http://www.w3.org/1999/xlink" xlink:title="Femur III lengthFemur III length" id="ABBRID0EUCBM" xlink:type="simple">F3</abbrev> 4.1; <abbrev xmlns:xlink="http://www.w3.org/1999/xlink" xlink:title="Femur III width" id="ABBRID0EYCBM" xlink:type="simple">F3w</abbrev> 2.21; <abbrev xmlns:xlink="http://www.w3.org/1999/xlink" xlink:title="Patella III length" id="ABBRID0E3CBM" xlink:type="simple">P3</abbrev> 2.56; <abbrev xmlns:xlink="http://www.w3.org/1999/xlink" xlink:title="Tibia III length" id="ABBRID0EADBM" xlink:type="simple">Ti3</abbrev> 2.28, <abbrev xmlns:xlink="http://www.w3.org/1999/xlink" xlink:title="Saddle length" id="ABBRID0EEDBM" xlink:type="simple">Sd3</abbrev> 1.45; <abbrev xmlns:xlink="http://www.w3.org/1999/xlink" xlink:title="Metatarsus III length" id="ABBRID0EIDBM" xlink:type="simple">Mt3</abbrev> 1.98; <abbrev xmlns:xlink="http://www.w3.org/1999/xlink" xlink:title="Tarsus III length" id="ABBRID0EMDBM" xlink:type="simple">Tr3</abbrev> 1.89; <abbrev xmlns:xlink="http://www.w3.org/1999/xlink" xlink:title="Femur IV length" id="ABBRID0EQDBM" xlink:type="simple">F4</abbrev> 5.24; <abbrev xmlns:xlink="http://www.w3.org/1999/xlink" xlink:title="Femur IV width" id="ABBRID0EUDBM" xlink:type="simple">F4w</abbrev> 2.17; <abbrev xmlns:xlink="http://www.w3.org/1999/xlink" xlink:title="Patella IV length" id="ABBRID0EYDBM" xlink:type="simple">P4</abbrev> 2.79; <abbrev xmlns:xlink="http://www.w3.org/1999/xlink" xlink:title="Tibia IV length" id="ABBRID0E3DBM" xlink:type="simple">Ti4</abbrev> 2.93; <abbrev xmlns:xlink="http://www.w3.org/1999/xlink" xlink:title="Metatarsus IV length" id="ABBRID0EAEBM" xlink:type="simple">Mt4</abbrev> 3.26; <abbrev xmlns:xlink="http://www.w3.org/1999/xlink" xlink:title="Tarsus IV length" id="ABBRID0EEEBM" xlink:type="simple">Tr4</abbrev> 1.58. Retrolateral face tarsus IV with tight comb over middle half of article. <italic>Pedipalps</italic>. <abbrev xmlns:xlink="http://www.w3.org/1999/xlink" xlink:title="Palp femur length" id="ABBRID0EKEBM" xlink:type="simple">PF</abbrev> 4.37, <abbrev xmlns:xlink="http://www.w3.org/1999/xlink" xlink:title="Palp patella length" id="ABBRID0EOEBM" xlink:type="simple">PP</abbrev> 2.5, <abbrev xmlns:xlink="http://www.w3.org/1999/xlink" xlink:title="Palp tibia length" id="ABBRID0ESEBM" xlink:type="simple">PTi</abbrev> 2.8, <abbrev xmlns:xlink="http://www.w3.org/1999/xlink" xlink:title="Palp tarsus length" id="ABBRID0EWEBM" xlink:type="simple">PTr</abbrev> 2.52. Spermathecae sinuous, curving strongly medially and posteriorly then anteriorly; bulbs facing medioanteriorly.</p></tp:treatment-sec><tp:treatment-sec sec-type="variation" id="SECID0E1EBM"><title>Variation, females</title><p><bold>(n = 6).</bold><abbrev xmlns:xlink="http://www.w3.org/1999/xlink" xlink:title="Carapace length" id="ABBRID0ECFBM" xlink:type="simple">CL</abbrev> 3.85–8.12, 6.57±0.62; <abbrev xmlns:xlink="http://www.w3.org/1999/xlink" xlink:title="Carapace width" id="ABBRID0EGFBM" xlink:type="simple">CW</abbrev> 3.65–8.38, 6.53±0.66; <abbrev xmlns:xlink="http://www.w3.org/1999/xlink" xlink:title="Caput length" id="ABBRID0EKFBM" xlink:type="simple">Cap</abbrev> 2.68–5.59, 4.53±0.43; <abbrev xmlns:xlink="http://www.w3.org/1999/xlink" xlink:title="Palpal endite length" id="ABBRID0EOFBM" xlink:type="simple">ENDl</abbrev> 0.55–1.19, 0.97±0.1;ENDw0.92–2.05, 1.63±0.16; <abbrev xmlns:xlink="http://www.w3.org/1999/xlink" xlink:title="Sternum length" id="ABBRID0ESFBM" xlink:type="simple">STRl</abbrev> 2.08–4.77, 3.98±0.41; <abbrev xmlns:xlink="http://www.w3.org/1999/xlink" xlink:title="Sternum width" id="ABBRID0EWFBM" xlink:type="simple">STRw</abbrev> 2.25–5.3, 4.2±0.46; <abbrev xmlns:xlink="http://www.w3.org/1999/xlink" xlink:title="Labium length" id="ABBRID0E1FBM" xlink:type="simple">LBl</abbrev> 0.66–1.63, 1.26±0.15; <abbrev xmlns:xlink="http://www.w3.org/1999/xlink" xlink:title="Labium width" id="ABBRID0E5FBM" xlink:type="simple">LBw</abbrev> 0.87–1.91, 1.54±0.16; <abbrev xmlns:xlink="http://www.w3.org/1999/xlink" xlink:title="Femur I length" id="ABBRID0ECGBM" xlink:type="simple">F1</abbrev> 2.47–5.43, 4.51±0.44; <abbrev xmlns:xlink="http://www.w3.org/1999/xlink" xlink:title="Femur I width" id="ABBRID0EGGBM" xlink:type="simple">F1w</abbrev> 0.94–1.88, 1.58±0.14; <abbrev xmlns:xlink="http://www.w3.org/1999/xlink" xlink:title="Patella I length" id="ABBRID0EKGBM" xlink:type="simple">P1</abbrev> 1.53–3.34, 2.81±0.27; <abbrev xmlns:xlink="http://www.w3.org/1999/xlink" xlink:title="Tibia I length" id="ABBRID0EOGBM" xlink:type="simple">Ti1</abbrev> 1.36–3.39, 2.7±0.3; <abbrev xmlns:xlink="http://www.w3.org/1999/xlink" xlink:title="Metatarsus I length" id="ABBRID0ESGBM" xlink:type="simple">Mt1</abbrev> 0.98–2.41, 1.87±0.21; <abbrev xmlns:xlink="http://www.w3.org/1999/xlink" xlink:title="Tarsus I length" id="ABBRID0EWGBM" xlink:type="simple">Tr1</abbrev> 0.61–1.33, 1.05±0.1; <abbrev xmlns:xlink="http://www.w3.org/1999/xlink" xlink:title="Femur III lengthFemur III length" id="ABBRID0E1GBM" xlink:type="simple">F3</abbrev> 2.18–4.46, 3.76±0.34; <abbrev xmlns:xlink="http://www.w3.org/1999/xlink" xlink:title="Femur III width" id="ABBRID0E5GBM" xlink:type="simple">F3w</abbrev> 1.13–2.61, 2.04±0.21; <abbrev xmlns:xlink="http://www.w3.org/1999/xlink" xlink:title="Patella III length" id="ABBRID0ECHBM" xlink:type="simple">P3</abbrev> 1.29–2.71, 2.32±0.22; <abbrev xmlns:xlink="http://www.w3.org/1999/xlink" xlink:title="Tibia III length" id="ABBRID0EGHBM" xlink:type="simple">Ti3</abbrev> 1.12–2.64, 2.11±0.22; <abbrev xmlns:xlink="http://www.w3.org/1999/xlink" xlink:title="Metatarsus III length" id="ABBRID0EKHBM" xlink:type="simple">Mt3</abbrev> 0.89–2.17, 1.74±0.19; <abbrev xmlns:xlink="http://www.w3.org/1999/xlink" xlink:title="Tarsus III length" id="ABBRID0EOHBM" xlink:type="simple">Tr3</abbrev> 0.99–2.09, 1.63±0.16; <abbrev xmlns:xlink="http://www.w3.org/1999/xlink" xlink:title="Femur IV length" id="ABBRID0ESHBM" xlink:type="simple">F4</abbrev> 2.89–5.81, 4.89±0.44; <abbrev xmlns:xlink="http://www.w3.org/1999/xlink" xlink:title="Femur IV width" id="ABBRID0EWHBM" xlink:type="simple">F4w</abbrev> 1.16–2.46, 1.94±0.18; <abbrev xmlns:xlink="http://www.w3.org/1999/xlink" xlink:title="Patella IV length" id="ABBRID0E1HBM" xlink:type="simple">P4</abbrev> 1.42–3.1, 2.57±0.25; <abbrev xmlns:xlink="http://www.w3.org/1999/xlink" xlink:title="Tibia IV length" id="ABBRID0E5HBM" xlink:type="simple">Ti4</abbrev> 1.46–3.2, 2.67±0.26; <abbrev xmlns:xlink="http://www.w3.org/1999/xlink" xlink:title="Metatarsus IV length" id="ABBRID0ECIBM" xlink:type="simple">Mt4</abbrev> 1.47–3.53, 2.79±0.31; <abbrev xmlns:xlink="http://www.w3.org/1999/xlink" xlink:title="Tarsus IV length" id="ABBRID0EGIBM" xlink:type="simple">Tr4</abbrev> 0.85–1.81, 1.44±0.15; <abbrev xmlns:xlink="http://www.w3.org/1999/xlink" xlink:title="Palp femur length" id="ABBRID0EKIBM" xlink:type="simple">PF</abbrev> 2.19–4.79, 4.01±0.39; <abbrev xmlns:xlink="http://www.w3.org/1999/xlink" xlink:title="Palp patella length" id="ABBRID0EOIBM" xlink:type="simple">PP</abbrev> 1.24–2.7, 2.31±0.22; <abbrev xmlns:xlink="http://www.w3.org/1999/xlink" xlink:title="Palp tibia length" id="ABBRID0ESIBM" xlink:type="simple">PTi</abbrev> 1.21–3.07, 2.47±0.28; <abbrev xmlns:xlink="http://www.w3.org/1999/xlink" xlink:title="Palp tarsus length" id="ABBRID0EWIBM" xlink:type="simple">PTr</abbrev> 1.29–2.85, 2.32±0.23.</p></tp:treatment-sec><tp:treatment-sec sec-type="material" id="SECID0E1IBM"><title>Material examined.</title><p><bold>United States: Arkansas: Washington Co</bold>: Cove Creek, <named-content xmlns:xlink="http://www.w3.org/1999/xlink" content-type="dwc:verbatimCoordinates" xlink:type="simple"><named-content content-type="geo-json" specific-use="{&#34;type&#34;:&#34;Point&#34;,&#34;coordinates&#34;:[-94.395000,35.816700]}" id="NCID0EFJBM" xlink:type="simple">35.8167 -94.395</named-content></named-content><sup>6</sup>, 583 m a.s.l. (UMM0259, 13.x.1962, 1♂, O Hite, M Hite, <named-content xmlns:xlink="http://www.w3.org/1999/xlink" content-type="dwc:institutional_code" xlink:type="simple">AMNH</named-content>); (UMM0318, 3.xi.1962, 1♂, Hite, <named-content xmlns:xlink="http://www.w3.org/1999/xlink" content-type="dwc:institutional_code" xlink:type="simple">AMNH</named-content>); (UMM0140, 3.xi.1962, 1♂, Exline, Peck, <named-content xmlns:xlink="http://www.w3.org/1999/xlink" content-type="dwc:institutional_code" xlink:type="simple">AMNH</named-content>); Cove Creek, <named-content xmlns:xlink="http://www.w3.org/1999/xlink" content-type="dwc:verbatimCoordinates" xlink:type="simple"><named-content content-type="geo-json" specific-use="{&#34;type&#34;:&#34;Point&#34;,&#34;coordinates&#34;:[-94.395000,35.816700]}" id="NCID0EGKBM" xlink:type="simple">35.8167 -94.395</named-content></named-content><sup>6</sup>, 583 m a.s.l. (UMM0286, 13.x.1962, 1♂, <named-content xmlns:xlink="http://www.w3.org/1999/xlink" content-type="dwc:institutional_code" xlink:type="simple">AMNH</named-content>); <bold>Illinois: Jackson Co</bold>: Carbondale, Union Hills, <named-content xmlns:xlink="http://www.w3.org/1999/xlink" content-type="dwc:verbatimCoordinates" xlink:type="simple"><named-content content-type="geo-json" specific-use="{&#34;type&#34;:&#34;Point&#34;,&#34;coordinates&#34;:[-89.247800,37.688600]}" id="NCID0EZKBM" xlink:type="simple">37.6886 -89.2478</named-content></named-content><sup>5</sup>, 145 m a.s.l. (UMM0269, 7.x.1969, 1♂, JKV Adams, <named-content xmlns:xlink="http://www.w3.org/1999/xlink" content-type="dwc:institutional_code" xlink:type="simple">AMNH</named-content>); Little Grand Canyon, ca. 5.8 mi SW of Murphysboro, <named-content xmlns:xlink="http://www.w3.org/1999/xlink" content-type="dwc:verbatimCoordinates" xlink:type="simple"><named-content content-type="geo-json" specific-use="{&#34;type&#34;:&#34;Point&#34;,&#34;coordinates&#34;:[-89.393300,37.680300]}" id="NCID0EKLBM" xlink:type="simple">37.6803 -89.3933</named-content></named-content><sup>5</sup>, 209 m a.s.l. (UMM0264, 17.x.1970, 1♂, JA Beatty, <named-content xmlns:xlink="http://www.w3.org/1999/xlink" content-type="dwc:institutional_code" xlink:type="simple">AMNH</named-content>); <bold>Indiana: Morgan Co</bold>: Morgan, Monroe State Forest, <named-content xmlns:xlink="http://www.w3.org/1999/xlink" content-type="dwc:verbatimCoordinates" xlink:type="simple"><named-content content-type="geo-json" specific-use="{&#34;type&#34;:&#34;Point&#34;,&#34;coordinates&#34;:[-86.428300,39.333500]}" id="NCID0E4LBM" xlink:type="simple">39.3335 -86.4283</named-content></named-content><sup>1</sup>, 275 m a.s.l. (UMM0739, 18.ix.2016, 1♂, M Milne, <abbrev xmlns:xlink="http://www.w3.org/1999/xlink" xlink:title="Bohart Museum of Entomology; University of California" id="ABBRID0EDMBM" xlink:type="simple">BME</abbrev>); <bold>Kentucky: Edmonson Co</bold>: Mammoth Cave National Park, <named-content xmlns:xlink="http://www.w3.org/1999/xlink" content-type="dwc:verbatimCoordinates" xlink:type="simple"><named-content content-type="geo-json" specific-use="{&#34;type&#34;:&#34;Point&#34;,&#34;coordinates&#34;:[-86.100100,37.185200]}" id="NCID0EMMBM" xlink:type="simple">37.1852 -86.1001</named-content></named-content><sup>6</sup>, 222 m a.s.l. (UMM0268, 16.ix.1966, 1♀, F Coyle, <named-content xmlns:xlink="http://www.w3.org/1999/xlink" content-type="dwc:institutional_code" xlink:type="simple">AMNH</named-content>); <bold>Mississippi: Grenada Co</bold>: Grenada Ravine, <named-content xmlns:xlink="http://www.w3.org/1999/xlink" content-type="dwc:verbatimCoordinates" xlink:type="simple"><named-content content-type="geo-json" specific-use="{&#34;type&#34;:&#34;Point&#34;,&#34;coordinates&#34;:[-90.029400,33.896600]}" id="NCID0E6MBM" xlink:type="simple">33.8966 -90.0294</named-content></named-content><sup>1</sup>, 77 m a.s.l. (UMM0703, 23.x.1991, 1♂, GL Snodgrass, <named-content xmlns:xlink="http://www.w3.org/1999/xlink" content-type="dwc:institutional_code" xlink:type="simple">MEM</named-content>); <named-content xmlns:xlink="http://www.w3.org/1999/xlink" content-type="dwc:verbatimCoordinates" xlink:type="simple"><named-content content-type="geo-json" specific-use="{&#34;type&#34;:&#34;Point&#34;,&#34;coordinates&#34;:[-90.030000,33.696300]}" id="NCID0EQNBM" xlink:type="simple">33.6963 -90.03</named-content></named-content><sup>1</sup>, 77 m a.s.l. (UMM0705, 28.viii.1991, 1♂, GT Baker, <named-content xmlns:xlink="http://www.w3.org/1999/xlink" content-type="dwc:institutional_code" xlink:type="simple">MEM</named-content>); (UMM0704, 4.ix.1991, 1♂, M MacGown, J MacGown, <named-content xmlns:xlink="http://www.w3.org/1999/xlink" content-type="dwc:institutional_code" xlink:type="simple">MEM</named-content>); <bold>Marshall Co</bold>: 3 mi S of Waterford, <named-content xmlns:xlink="http://www.w3.org/1999/xlink" content-type="dwc:verbatimCoordinates" xlink:type="simple"><named-content content-type="geo-json" specific-use="{&#34;type&#34;:&#34;Point&#34;,&#34;coordinates&#34;:[-89.473800,35.584400]}" id="NCID0ELOBM" xlink:type="simple">35.5844 -89.4738</named-content></named-content><sup>5</sup>, 96 m a.s.l. (UMM0722, 1.vi.1994, 1♀, PR Miller, <named-content xmlns:xlink="http://www.w3.org/1999/xlink" content-type="dwc:institutional_code" xlink:type="simple">MEM</named-content>); <bold>Tate Co</bold>: Senatobia, NWCC, <named-content xmlns:xlink="http://www.w3.org/1999/xlink" content-type="dwc:verbatimCoordinates" xlink:type="simple"><named-content content-type="geo-json" specific-use="{&#34;type&#34;:&#34;Point&#34;,&#34;coordinates&#34;:[-89.969500,34.625400]}" id="NCID0E5OBM" xlink:type="simple">34.6254 -89.9695</named-content></named-content><sup>5</sup>, 91 m a.s.l. (UMM0725, 2.x.2006, 1♀, D Jones, <named-content xmlns:xlink="http://www.w3.org/1999/xlink" content-type="dwc:institutional_code" xlink:type="simple">MEM</named-content>); <bold>Tennessee: Chester Co</bold>: Chickasaw State Park, <named-content xmlns:xlink="http://www.w3.org/1999/xlink" content-type="dwc:verbatimCoordinates" xlink:type="simple"><named-content content-type="geo-json" specific-use="{&#34;type&#34;:&#34;Point&#34;,&#34;coordinates&#34;:[-88.861800,35.360600]}" id="NCID0ERPBM" xlink:type="simple">35.3606 -88.8618</named-content></named-content><sup>5</sup>, 173 m a.s.l. (UMM0647, 9.ix.1966, 1♀, Coyle, <named-content xmlns:xlink="http://www.w3.org/1999/xlink" content-type="dwc:institutional_code" xlink:type="simple">AMNH</named-content>); <bold>Davidson Co</bold>: Nashville, <named-content xmlns:xlink="http://www.w3.org/1999/xlink" content-type="dwc:verbatimCoordinates" xlink:type="simple"><named-content content-type="geo-json" specific-use="{&#34;type&#34;:&#34;Point&#34;,&#34;coordinates&#34;:[-86.784400,36.165800]}" id="NCID0EEQBM" xlink:type="simple">36.1658 -86.7844</named-content></named-content><sup>6</sup>, 165 m a.s.l. (UMM0621, 20.vi.1955, 1♀, AR Laskey, <named-content xmlns:xlink="http://www.w3.org/1999/xlink" content-type="dwc:institutional_code" xlink:type="simple">AMNH</named-content>); <bold>Shelby Co</bold>: Cordova, <named-content xmlns:xlink="http://www.w3.org/1999/xlink" content-type="dwc:verbatimCoordinates" xlink:type="simple"><named-content content-type="geo-json" specific-use="{&#34;type&#34;:&#34;Point&#34;,&#34;coordinates&#34;:[-89.777400,35.155800]}" id="NCID0EXQBM" xlink:type="simple">35.1558 -89.7774</named-content></named-content><sup>5</sup>, 112 m a.s.l. (UMM0472, 3.v.1956, 1♀, <named-content xmlns:xlink="http://www.w3.org/1999/xlink" content-type="dwc:institutional_code" xlink:type="simple">AMNH</named-content>).</p></tp:treatment-sec><tp:treatment-sec><!--Section generated to contain objects referenced in tp:taxon-treatment.--><fig id="F10" position="float" orientation="portrait"><object-id xmlns:xlink="http://www.w3.org/1999/xlink" content-type="doi" xlink:type="simple">10.3897/zookeys.1027.54888.map3</object-id><object-id xmlns:xlink="http://www.w3.org/1999/xlink" content-type="arpha" xlink:type="simple">7FE0E865-B2FC-5E86-BBD2-752B49A7286B</object-id><label>Map 3.</label><caption><p>Locality records for eastern United States species.</p></caption><graphic xmlns:xlink="http://www.w3.org/1999/xlink" xlink:href="zookeys-1027-001-g008.jpg" position="float" orientation="portrait" xlink:type="simple" id="oo_527467.jpg"><uri content-type="original_file" xlink:type="simple">https://binary.pensoft.net/fig/527467</uri></graphic></fig></tp:treatment-sec></tp:taxon-treatment>
