# Supplementary material for: Taxonomic revision of the New World members of the trapdoor spider genus Ummidia Thorell (Araneae, Mygalomorphae, Halonoproctidae)
Source: Zookeys. 2021 Apr 2;1027:1–165. doi: 10.3897/zookeys.1027.54888 (PMC8035127; doi:10.3897/zookeys.1027.54888)
Supplement: XML Treatment for Ummidia beatula [file zookeys.1027.54888-treatment10.xml]

<!DOCTYPE tp:taxon-treatment
  PUBLIC "-//TaxonX//DTD Taxonomic Treatment Publishing DTD v0 20100105//EN" "tax-treatment-NSO.dtd">
<tp:taxon-treatment xmlns:tp="http://www.plazi.org/taxpub"><tp:treatment-meta><kwd-group><label>Taxon classification</label><kwd><named-content xmlns:xlink="http://www.w3.org/1999/xlink" content-type="kingdom">Animalia</named-content></kwd><kwd><named-content xmlns:xlink="http://www.w3.org/1999/xlink" content-type="order">Araneae</named-content></kwd><kwd><named-content xmlns:xlink="http://www.w3.org/1999/xlink" content-type="family">Halonoproctidae</named-content></kwd></kwd-group><mixed-citation publication-type="journal"><person-group><name><surname>Godwin</surname><given-names>Rebecca L.</given-names></name><name><surname>Bond</surname><given-names>Jason E.</given-names></name></person-group><article-title>Taxonomic revision of the New World members of the trapdoor spider genus <italic><tp:taxon-name><tp:taxon-name-part taxon-name-part-type="genus" reg="Ummidia">Ummidia</tp:taxon-name-part></tp:taxon-name></italic> Thorell (<tp:taxon-name><tp:taxon-name-part taxon-name-part-type="order">Araneae</tp:taxon-name-part></tp:taxon-name>, <tp:taxon-name><tp:taxon-name-part taxon-name-part-type="suborder">Mygalomorphae</tp:taxon-name-part></tp:taxon-name>, <tp:taxon-name><tp:taxon-name-part taxon-name-part-type="family">Halonoproctidae</tp:taxon-name-part></tp:taxon-name>)</article-title><source>Zookeys</source><day>02</day><month>4</month><year>2021</year><volume>1027</volume><fpage>1</fpage><lpage>165</lpage><pub-id pub-id-type="doi">10.3897/zookeys.1027.54888</pub-id></mixed-citation></tp:treatment-meta><tp:nomenclature><tp:taxon-name><object-id xmlns:xlink="http://www.w3.org/1999/xlink" content-type="arpha" xlink:type="simple">AE502721-A3AF-5FC5-B168-4F1404D0CCBF</object-id>
              <tp:taxon-name-part taxon-name-part-type="genus" reg="Ummidia">Ummidia</tp:taxon-name-part>
              <tp:taxon-name-part taxon-name-part-type="species" reg="beatula">beatula</tp:taxon-name-part>
            </tp:taxon-name><tp:taxon-authority>(Gertsch &amp; Mulaik, 1940)</tp:taxon-authority><xref ref-type="fig" rid="F21">Figs 18</xref><xref ref-type="fig" rid="F22">, 19</xref><xref ref-type="fig" rid="F10">, Map 3</xref><tp:nomenclature-citation-list><tp:nomenclature-citation><tp:taxon-name>
                  <tp:taxon-name-part taxon-name-part-type="genus" reg="Pachylomerides">Pachylomerides</tp:taxon-name-part> <tp:taxon-name-part taxon-name-part-type="species" reg="beatulus">beatulus</tp:taxon-name-part></tp:taxon-name><comment>Gertsch &amp; Mulaik, 1940: 312; female HOLOTYPE (AMNH_IZC327743) from 5–6 miles S Dallas, Texas, United States, <named-content xmlns:xlink="http://www.w3.org/1999/xlink" content-type="dwc:verbatimCoordinates" xlink:type="simple"><named-content content-type="geo-json" specific-use="{&#34;type&#34;:&#34;Point&#34;,&#34;coordinates&#34;:[-96.791300,32.647200]}" id="NCID0EITBM" xlink:type="simple">32.6472 -96.7913</named-content></named-content><sup>6</sup>, 189 m a.s.l., xii.1937, coll. J.C. Sanders, deposited in <named-content xmlns:xlink="http://www.w3.org/1999/xlink" content-type="dwc:institutional_code" xlink:type="simple">AMNH</named-content>, examined.</comment></tp:nomenclature-citation><tp:nomenclature-citation><tp:taxon-name>
                  <tp:taxon-name-part taxon-name-part-type="genus" reg="Ummidia">Ummidia</tp:taxon-name-part> <tp:taxon-name-part taxon-name-part-type="species" reg="beatula">beatula</tp:taxon-name-part></tp:taxon-name><comment>Brignoli, 1983: 117.</comment></tp:nomenclature-citation><tp:nomenclature-citation><tp:taxon-name>
                  <tp:taxon-name-part taxon-name-part-type="genus" reg="Pachylomerides">Pachylomerides</tp:taxon-name-part> <tp:taxon-name-part taxon-name-part-type="species" reg="pygmaeus">pygmaeus</tp:taxon-name-part></tp:taxon-name><comment>Chamberlin and Ivie, 1945: 558; female HOLOTYPE from Eagletown, Oklahoma, United States, <named-content xmlns:xlink="http://www.w3.org/1999/xlink" content-type="dwc:verbatimCoordinates" xlink:type="simple"><named-content content-type="geo-json" specific-use="{&#34;type&#34;:&#34;Point&#34;,&#34;coordinates&#34;:[-94.616700,34.033300]}" id="NCID0ESUBM" xlink:type="simple">34.0333 -94.6167</named-content></named-content><sup>1</sup>, 121 m a.s.l., 28.vi.1937, coll. Standish-Kaiser, deposited in <named-content xmlns:xlink="http://www.w3.org/1999/xlink" content-type="dwc:institutional_code" xlink:type="simple">AMNH</named-content>, examined, <bold>syn. nov.</bold></comment></tp:nomenclature-citation><tp:nomenclature-citation><tp:taxon-name>
                  <tp:taxon-name-part taxon-name-part-type="genus" reg="Ummidia">Ummidia</tp:taxon-name-part> <tp:taxon-name-part taxon-name-part-type="species" reg="pygmaea">pygmaea</tp:taxon-name-part></tp:taxon-name><comment>Brignoli, 1983: 117.</comment></tp:nomenclature-citation></tp:nomenclature-citation-list></tp:nomenclature><tp:treatment-sec sec-type="diagnosis" id="SECID0EPVBM"><title>Diagnosis.</title><p><italic><tp:taxon-name><tp:taxon-name-part taxon-name-part-type="genus" reg="Ummidia">Ummidia</tp:taxon-name-part> <tp:taxon-name-part taxon-name-part-type="species" reg="beatula">beatula</tp:taxon-name-part></tp:taxon-name></italic> are relatively small spiders which can be differentiated from <italic><tp:taxon-name><tp:taxon-name-part taxon-name-part-type="genus" reg="Ummidia">U.</tp:taxon-name-part> <tp:taxon-name-part taxon-name-part-type="species" reg="rongodwini">rongodwini</tp:taxon-name-part></tp:taxon-name></italic> by males lacking a pale dorsal heart patch and from <italic><tp:taxon-name><tp:taxon-name-part taxon-name-part-type="genus" reg="Ummidia">U.</tp:taxon-name-part> <tp:taxon-name-part taxon-name-part-type="species" reg="audouini">audouini</tp:taxon-name-part></tp:taxon-name></italic> and <italic><tp:taxon-name><tp:taxon-name-part taxon-name-part-type="genus" reg="Ummidia">U.</tp:taxon-name-part> <tp:taxon-name-part taxon-name-part-type="species" reg="rosillos">rosillos</tp:taxon-name-part></tp:taxon-name></italic> by lacking a brush on the retrolateral face of tarsus IV. In males, the comb on tarsus IV is less distinct than that of <italic><tp:taxon-name><tp:taxon-name-part taxon-name-part-type="genus" reg="Ummidia">U.</tp:taxon-name-part> <tp:taxon-name-part taxon-name-part-type="species" reg="funerea">funerea</tp:taxon-name-part></tp:taxon-name></italic> and <italic><tp:taxon-name><tp:taxon-name-part taxon-name-part-type="genus" reg="Ummidia">U.</tp:taxon-name-part> <tp:taxon-name-part taxon-name-part-type="species" reg="colemanae">colemanae</tp:taxon-name-part></tp:taxon-name></italic>. Males can be differentiated from <italic><tp:taxon-name><tp:taxon-name-part taxon-name-part-type="genus" reg="Ummidia">U.</tp:taxon-name-part> <tp:taxon-name-part taxon-name-part-type="species" reg="macarthuri">macarthuri</tp:taxon-name-part></tp:taxon-name></italic> and <italic><tp:taxon-name><tp:taxon-name-part taxon-name-part-type="genus" reg="Ummidia">U.</tp:taxon-name-part> <tp:taxon-name-part taxon-name-part-type="species" reg="rongodwini">rongodwini</tp:taxon-name-part></tp:taxon-name></italic> by the presence of prolateral spines on tibia I. Males disperse from April to June.</p></tp:treatment-sec><tp:treatment-sec sec-type="description" id="SECID0ENYBM"><title>Description of female holotype.</title><p><italic>Specimen preparation and condition</italic>. Specimen preserved in 80% EtOH. Spermathecae removed, cleared, in vial with specimen. <italic>General coloration</italic>. Carapace and chelicerae strong brown 7.5YR 4/6. Legs dark reddish brown 2.5YR 2.5/4. Abdomen yellowish brown 10YR 5/6, spinnerets strong brown 7.5YR 4/6. <italic>Cephalothorax</italic>. Carapace 9.22 long, 9.33 wide. Pars cephalica 6.3 long. Foveal groove procurved with posterior pointed extension, 0.88 long, 1.97 wide. Eye tubercle low. <abbrev xmlns:xlink="http://www.w3.org/1999/xlink" xlink:title="Anterior eye row" id="ABBRID0EZYBM" xlink:type="simple">AER</abbrev> procurved. <abbrev xmlns:xlink="http://www.w3.org/1999/xlink" xlink:title="posterior eye row" id="ABBRID0E4YBM" xlink:type="simple">PER</abbrev> procurved. Eye group 2.5 long, 3.6 wide, <abbrev xmlns:xlink="http://www.w3.org/1999/xlink" xlink:title="Anterior median eyes" id="ABBRID0EBZBM" xlink:type="simple">AME</abbrev> 0.96, <abbrev xmlns:xlink="http://www.w3.org/1999/xlink" xlink:title="posterior median eyes" id="ABBRID0EFZBM" xlink:type="simple">PME</abbrev> 0.79, <abbrev xmlns:xlink="http://www.w3.org/1999/xlink" xlink:title="Anterior lateral eyes" id="ABBRID0EJZBM" xlink:type="simple">ALE</abbrev> 1.34, <abbrev xmlns:xlink="http://www.w3.org/1999/xlink" xlink:title="posterior lateral eyes" id="ABBRID0ENZBM" xlink:type="simple">PLE</abbrev> 0.8. Sternum sparsely setose around outer margin, thicker anteriorly, <abbrev xmlns:xlink="http://www.w3.org/1999/xlink" xlink:title="Sternum length" id="ABBRID0ERZBM" xlink:type="simple">STRl</abbrev> 10.17, <abbrev xmlns:xlink="http://www.w3.org/1999/xlink" xlink:title="Sternum width" id="ABBRID0EVZBM" xlink:type="simple">STRw</abbrev> 11.23. Chelicerae with anterior row comprising eight teeth, posterior margin with six teeth. Palpal endites with 24 large cuspules across proximal half of endite face and 28 smaller cuspules distally, <abbrev xmlns:xlink="http://www.w3.org/1999/xlink" xlink:title="Palpal endite width" id="ABBRID0EZZBM" xlink:type="simple">ENDw</abbrev> 2.1, <abbrev xmlns:xlink="http://www.w3.org/1999/xlink" xlink:title="Palpal endite length" id="ABBRID0E4ZBM" xlink:type="simple">ENDl</abbrev> 3.59. Labium with seven cuspules, <abbrev xmlns:xlink="http://www.w3.org/1999/xlink" xlink:title="Labium width" id="ABBRID0EB1BM" xlink:type="simple">LBw</abbrev> 4.21, <abbrev xmlns:xlink="http://www.w3.org/1999/xlink" xlink:title="Labium length" id="ABBRID0EF1BM" xlink:type="simple">LBl</abbrev> 3.15. Rastellum with many strong spines on process. <italic>Abdomen</italic>. Evenly setose. <italic>Legs</italic>. <abbrev xmlns:xlink="http://www.w3.org/1999/xlink" xlink:title="Femur I length" id="ABBRID0EN1BM" xlink:type="simple">F1</abbrev> 6.42; <abbrev xmlns:xlink="http://www.w3.org/1999/xlink" xlink:title="Femur I width" id="ABBRID0ER1BM" xlink:type="simple">F1w</abbrev> 2.14; <abbrev xmlns:xlink="http://www.w3.org/1999/xlink" xlink:title="Patella I length" id="ABBRID0EV1BM" xlink:type="simple">P1</abbrev> 3.92; <abbrev xmlns:xlink="http://www.w3.org/1999/xlink" xlink:title="Tibia I length" id="ABBRID0EZ1BM" xlink:type="simple">Ti1</abbrev> 3.75; <abbrev xmlns:xlink="http://www.w3.org/1999/xlink" xlink:title="Metatarsus I length" id="ABBRID0E41BM" xlink:type="simple">Mt1</abbrev> 3.74; <abbrev xmlns:xlink="http://www.w3.org/1999/xlink" xlink:title="Tarsus I length" id="ABBRID0EB2BM" xlink:type="simple">Tr1</abbrev> 1.59; <abbrev xmlns:xlink="http://www.w3.org/1999/xlink" xlink:title="Femur III lengthFemur III length" id="ABBRID0EF2BM" xlink:type="simple">F3</abbrev> 7.07; <abbrev xmlns:xlink="http://www.w3.org/1999/xlink" xlink:title="Femur III width" id="ABBRID0EJ2BM" xlink:type="simple">F3w</abbrev> 3.7; <abbrev xmlns:xlink="http://www.w3.org/1999/xlink" xlink:title="Patella III length" id="ABBRID0EN2BM" xlink:type="simple">P3</abbrev> 3.6; <abbrev xmlns:xlink="http://www.w3.org/1999/xlink" xlink:title="Tibia III length" id="ABBRID0ER2BM" xlink:type="simple">Ti3</abbrev> 3.4, <abbrev xmlns:xlink="http://www.w3.org/1999/xlink" xlink:title="Saddle length" id="ABBRID0EV2BM" xlink:type="simple">Sd3</abbrev> 2.71; <abbrev xmlns:xlink="http://www.w3.org/1999/xlink" xlink:title="Metatarsus III length" id="ABBRID0EZ2BM" xlink:type="simple">Mt3</abbrev> 2.75; <abbrev xmlns:xlink="http://www.w3.org/1999/xlink" xlink:title="Tarsus III length" id="ABBRID0E42BM" xlink:type="simple">Tr3</abbrev> 2.3; <abbrev xmlns:xlink="http://www.w3.org/1999/xlink" xlink:title="Femur IV length" id="ABBRID0EB3BM" xlink:type="simple">F4</abbrev> 7.44; <abbrev xmlns:xlink="http://www.w3.org/1999/xlink" xlink:title="Femur IV width" id="ABBRID0EF3BM" xlink:type="simple">F4w</abbrev> 2.84; <abbrev xmlns:xlink="http://www.w3.org/1999/xlink" xlink:title="Patella IV length" id="ABBRID0EJ3BM" xlink:type="simple">P4</abbrev> 4.24; <abbrev xmlns:xlink="http://www.w3.org/1999/xlink" xlink:title="Tibia IV length" id="ABBRID0EN3BM" xlink:type="simple">Ti4</abbrev> 4.06; <abbrev xmlns:xlink="http://www.w3.org/1999/xlink" xlink:title="Metatarsus IV length" id="ABBRID0ER3BM" xlink:type="simple">Mt4</abbrev> 4.35; <abbrev xmlns:xlink="http://www.w3.org/1999/xlink" xlink:title="Tarsus IV length" id="ABBRID0EV3BM" xlink:type="simple">Tr4</abbrev> 1.97. Retrolateral face tarsus IV with defined comb over length of tarsus. <italic>Pedipalps</italic>. <abbrev xmlns:xlink="http://www.w3.org/1999/xlink" xlink:title="Palp femur length" id="ABBRID0E23BM" xlink:type="simple">PF</abbrev> 5.71, <abbrev xmlns:xlink="http://www.w3.org/1999/xlink" xlink:title="Palp patella length" id="ABBRID0E63BM" xlink:type="simple">PP</abbrev> 3.03, <abbrev xmlns:xlink="http://www.w3.org/1999/xlink" xlink:title="Palp tibia length" id="ABBRID0ED4BM" xlink:type="simple">PTi</abbrev> 3.36, <abbrev xmlns:xlink="http://www.w3.org/1999/xlink" xlink:title="Palp tarsus length" id="ABBRID0EH4BM" xlink:type="simple">PTr</abbrev> 3.17. Spermathecae simple and straight, bulbs facing anteriorly.</p><fig id="F21" position="float" orientation="portrait"><object-id xmlns:xlink="http://www.w3.org/1999/xlink" content-type="doi" xlink:type="simple">10.3897/zookeys.1027.54888.figure18</object-id><object-id xmlns:xlink="http://www.w3.org/1999/xlink" content-type="arpha" xlink:type="simple">6558E536-4115-5F62-AB7C-19E6D7B2E7CA</object-id><label>Figure 18.</label><caption><p><italic><tp:taxon-name><tp:taxon-name-part taxon-name-part-type="genus" reg="Ummidia">Ummidia</tp:taxon-name-part> <tp:taxon-name-part taxon-name-part-type="species" reg="beatula">beatula</tp:taxon-name-part></tp:taxon-name></italic> (Gertsch &amp; Mulaik, 1940) from Dallas, Texas <bold>A</bold> male habitus illustration IZC327745 <bold>B</bold> female habitus illustration IZC327743. Scale bars: 4.0 mm.</p></caption><graphic xmlns:xlink="http://www.w3.org/1999/xlink" xlink:href="zookeys-1027-001-g021.jpg" position="float" orientation="portrait" xlink:type="simple" id="oo_527480.jpg"><uri content-type="original_file" xlink:type="simple">https://binary.pensoft.net/fig/527480</uri></graphic></fig></tp:treatment-sec><tp:treatment-sec sec-type="variation" id="SECID0EH5BM"><title>Variation, females</title><p><bold>(n = 20).</bold><abbrev xmlns:xlink="http://www.w3.org/1999/xlink" xlink:title="Carapace length" id="ABBRID0EP5BM" xlink:type="simple">CL</abbrev> 3.25–8.48, 6.63±0.33; <abbrev xmlns:xlink="http://www.w3.org/1999/xlink" xlink:title="Carapace width" id="ABBRID0ET5BM" xlink:type="simple">CW</abbrev> 3.03–8.33, 6.5±0.34; <abbrev xmlns:xlink="http://www.w3.org/1999/xlink" xlink:title="Caput length" id="ABBRID0EX5BM" xlink:type="simple">Cap</abbrev> 2.29–5.85, 4.54±0.22; <abbrev xmlns:xlink="http://www.w3.org/1999/xlink" xlink:title="Palpal endite length" id="ABBRID0E25BM" xlink:type="simple">ENDl</abbrev> 0.47–1.19, 0.94±0.04; <abbrev xmlns:xlink="http://www.w3.org/1999/xlink" xlink:title="Palpal endite width" id="ABBRID0E65BM" xlink:type="simple">ENDw</abbrev> 0.82–2.03, 1.61±0.08; <abbrev xmlns:xlink="http://www.w3.org/1999/xlink" xlink:title="Sternum length" id="ABBRID0ED6BM" xlink:type="simple">STRl</abbrev> 2.02–5.56, 4.18±0.22; <abbrev xmlns:xlink="http://www.w3.org/1999/xlink" xlink:title="Sternum width" id="ABBRID0EH6BM" xlink:type="simple">STRw</abbrev> 1.32–5.61, 4.11±0.28; <abbrev xmlns:xlink="http://www.w3.org/1999/xlink" xlink:title="Labium length" id="ABBRID0EL6BM" xlink:type="simple">LBl</abbrev> 0.56–1.93, 1.21±0.08; <abbrev xmlns:xlink="http://www.w3.org/1999/xlink" xlink:title="Labium width" id="ABBRID0EP6BM" xlink:type="simple">LBw</abbrev> 0.76–2.02, 1.55±0.08; <abbrev xmlns:xlink="http://www.w3.org/1999/xlink" xlink:title="Femur I length" id="ABBRID0ET6BM" xlink:type="simple">F1</abbrev> 2.09–5.52, 4.49±0.22; <abbrev xmlns:xlink="http://www.w3.org/1999/xlink" xlink:title="Femur I width" id="ABBRID0EX6BM" xlink:type="simple">F1w</abbrev> 0.83–2.56, 1.65±0.09; <abbrev xmlns:xlink="http://www.w3.org/1999/xlink" xlink:title="Patella I length" id="ABBRID0E26BM" xlink:type="simple">P1</abbrev> 1.32–3.61, 2.84±0.15; <abbrev xmlns:xlink="http://www.w3.org/1999/xlink" xlink:title="Tibia I length" id="ABBRID0E66BM" xlink:type="simple">Ti1</abbrev> 1.14–3.51, 2.63±0.14; <abbrev xmlns:xlink="http://www.w3.org/1999/xlink" xlink:title="Metatarsus I length" id="ABBRID0EDACM" xlink:type="simple">Mt1</abbrev> 0.77–2.62, 1.9±0.1; <abbrev xmlns:xlink="http://www.w3.org/1999/xlink" xlink:title="Tarsus I length" id="ABBRID0EHACM" xlink:type="simple">Tr1</abbrev> 0.59–1.2, 0.99±0.04; <abbrev xmlns:xlink="http://www.w3.org/1999/xlink" xlink:title="Femur III lengthFemur III length" id="ABBRID0ELACM" xlink:type="simple">F3</abbrev> 1.92–4.8, 3.74±0.18; <abbrev xmlns:xlink="http://www.w3.org/1999/xlink" xlink:title="Femur III width" id="ABBRID0EPACM" xlink:type="simple">F3w</abbrev> 0.88–2.65, 2.03±0.11; <abbrev xmlns:xlink="http://www.w3.org/1999/xlink" xlink:title="Patella III length" id="ABBRID0ETACM" xlink:type="simple">P3</abbrev> 1.16–3, 2.33±0.12; <abbrev xmlns:xlink="http://www.w3.org/1999/xlink" xlink:title="Tibia III length" id="ABBRID0EXACM" xlink:type="simple">Ti3</abbrev> 0.98–2.84, 2.18±0.12; <abbrev xmlns:xlink="http://www.w3.org/1999/xlink" xlink:title="Metatarsus III length" id="ABBRID0E2ACM" xlink:type="simple">Mt3</abbrev> 0.85–2.19, 1.74±0.08; <abbrev xmlns:xlink="http://www.w3.org/1999/xlink" xlink:title="Tarsus III length" id="ABBRID0E6ACM" xlink:type="simple">Tr3</abbrev> 0.82–1.9, 1.52±0.06; <abbrev xmlns:xlink="http://www.w3.org/1999/xlink" xlink:title="Femur IV length" id="ABBRID0EDBCM" xlink:type="simple">F4</abbrev> 2.41–5.9, 4.82±0.23; <abbrev xmlns:xlink="http://www.w3.org/1999/xlink" xlink:title="Femur IV width" id="ABBRID0EHBCM" xlink:type="simple">F4w</abbrev> 1.03–2.68, 2.04±0.1; <abbrev xmlns:xlink="http://www.w3.org/1999/xlink" xlink:title="Patella IV length" id="ABBRID0ELBCM" xlink:type="simple">P4</abbrev> 1.31–3.35, 2.64±0.14; <abbrev xmlns:xlink="http://www.w3.org/1999/xlink" xlink:title="Tibia IV length" id="ABBRID0EPBCM" xlink:type="simple">Ti4</abbrev> 1.38–3.33, 2.7±0.13; <abbrev xmlns:xlink="http://www.w3.org/1999/xlink" xlink:title="Metatarsus IV length" id="ABBRID0ETBCM" xlink:type="simple">Mt4</abbrev> 1.16–3.47, 2.75±0.15; <abbrev xmlns:xlink="http://www.w3.org/1999/xlink" xlink:title="Tarsus IV length" id="ABBRID0EXBCM" xlink:type="simple">Tr4</abbrev> 0.92–1.93, 1.48±0.06; <abbrev xmlns:xlink="http://www.w3.org/1999/xlink" xlink:title="Palp femur length" id="ABBRID0E2BCM" xlink:type="simple">PF</abbrev> 1.83–4.97, 4±0.2; <abbrev xmlns:xlink="http://www.w3.org/1999/xlink" xlink:title="Palp patella length" id="ABBRID0E6BCM" xlink:type="simple">PP</abbrev> 1.12–3.04, 2.31±0.12; <abbrev xmlns:xlink="http://www.w3.org/1999/xlink" xlink:title="Palp tibia length" id="ABBRID0EDCCM" xlink:type="simple">PTi</abbrev> 0.33–3.08, 2.32±0.17; <abbrev xmlns:xlink="http://www.w3.org/1999/xlink" xlink:title="Palp tarsus length" id="ABBRID0EHCCM" xlink:type="simple">PTr</abbrev> 1.06–2.7, 2.25±0.1.</p></tp:treatment-sec><tp:treatment-sec sec-type="description" id="SECID0ELCCM"><title>Description of male exemplar.</title><p><italic>Specimen preparation and condition</italic>. Specimen preserved in 80% EtOH. Color faded, cephalothorax broken. Left palp, leg I, and right leg I removed, in vial with specimen. <italic>General coloration</italic>. Carapace and chelicerae very dusky red 10R 2.5/2, legs strong brown 7.5YR 4/6. Abdomen dark brown 10YR 3/3. <italic>Cephalothorax</italic>. Carapace 3.73 long, 3.6 wide. Pars cephalica 2.32 long. Foveal groove procurved, 0.26 long, 0.68 wide. Tubercle moderate. <abbrev xmlns:xlink="http://www.w3.org/1999/xlink" xlink:title="Anterior eye row" id="ABBRID0EXCCM" xlink:type="simple">AER</abbrev> procurved. <abbrev xmlns:xlink="http://www.w3.org/1999/xlink" xlink:title="posterior eye row" id="ABBRID0E2CCM" xlink:type="simple">PER</abbrev> straight. Eye group 0.92 long, 0.52 wide, <abbrev xmlns:xlink="http://www.w3.org/1999/xlink" xlink:title="Anterior median eyes" id="ABBRID0E6CCM" xlink:type="simple">AME</abbrev> 0.26, <abbrev xmlns:xlink="http://www.w3.org/1999/xlink" xlink:title="posterior median eyes" id="ABBRID0EDDCM" xlink:type="simple">PME</abbrev> 0.2, <abbrev xmlns:xlink="http://www.w3.org/1999/xlink" xlink:title="Anterior lateral eyes" id="ABBRID0EHDCM" xlink:type="simple">ALE</abbrev> 0.29, <abbrev xmlns:xlink="http://www.w3.org/1999/xlink" xlink:title="posterior lateral eyes" id="ABBRID0ELDCM" xlink:type="simple">PLE</abbrev> 0.2. Sternum sparsely setose around outer 1/3, <abbrev xmlns:xlink="http://www.w3.org/1999/xlink" xlink:title="Sternum length" id="ABBRID0EPDCM" xlink:type="simple">STRl</abbrev> 2.17, <abbrev xmlns:xlink="http://www.w3.org/1999/xlink" xlink:title="Sternum width" id="ABBRID0ETDCM" xlink:type="simple">STRw</abbrev> 1.99. Chelicerae with anterior tooth row comprising five teeth, posterior margin with five teeth. Palpal endites with 14 cuspules spread over proximal half of endite face, lacking distal endite cuspules, <abbrev xmlns:xlink="http://www.w3.org/1999/xlink" xlink:title="Palpal endite width" id="ABBRID0EXDCM" xlink:type="simple">ENDw</abbrev> 0.89, <abbrev xmlns:xlink="http://www.w3.org/1999/xlink" xlink:title="Palpal endite length" id="ABBRID0E2DCM" xlink:type="simple">ENDl</abbrev> 1.42. Labium with six cuspules, <abbrev xmlns:xlink="http://www.w3.org/1999/xlink" xlink:title="Labium width" id="ABBRID0E6DCM" xlink:type="simple">LBw</abbrev> 0.71, <abbrev xmlns:xlink="http://www.w3.org/1999/xlink" xlink:title="Labium length" id="ABBRID0EDECM" xlink:type="simple">LBl</abbrev> 0.43. Rastellum with many spines. Abdomen setose. <italic>Legs</italic>. <abbrev xmlns:xlink="http://www.w3.org/1999/xlink" xlink:title="Femur I length" id="ABBRID0EJECM" xlink:type="simple">F1</abbrev> 3.55; <abbrev xmlns:xlink="http://www.w3.org/1999/xlink" xlink:title="Femur I width" id="ABBRID0ENECM" xlink:type="simple">F1w</abbrev> 0.74; <abbrev xmlns:xlink="http://www.w3.org/1999/xlink" xlink:title="Patella I length" id="ABBRID0ERECM" xlink:type="simple">P1</abbrev> 1.72; <abbrev xmlns:xlink="http://www.w3.org/1999/xlink" xlink:title="Tibia I length" id="ABBRID0EVECM" xlink:type="simple">Ti1</abbrev> 2.29; <abbrev xmlns:xlink="http://www.w3.org/1999/xlink" xlink:title="Metatarsus I length" id="ABBRID0EZECM" xlink:type="simple">Mt1</abbrev> 1.68; <abbrev xmlns:xlink="http://www.w3.org/1999/xlink" xlink:title="Tarsus I length" id="ABBRID0E4ECM" xlink:type="simple">Tr1</abbrev> 0.8; <abbrev xmlns:xlink="http://www.w3.org/1999/xlink" xlink:title="Femur III lengthFemur III length" id="ABBRID0EBFCM" xlink:type="simple">F3</abbrev> 2.37; <abbrev xmlns:xlink="http://www.w3.org/1999/xlink" xlink:title="Femur III width" id="ABBRID0EFFCM" xlink:type="simple">F3w</abbrev> 0.94; <abbrev xmlns:xlink="http://www.w3.org/1999/xlink" xlink:title="Patella III length" id="ABBRID0EJFCM" xlink:type="simple">P3</abbrev> 1.22; <abbrev xmlns:xlink="http://www.w3.org/1999/xlink" xlink:title="Tibia III length" id="ABBRID0ENFCM" xlink:type="simple">Ti3</abbrev> 1.44; <abbrev xmlns:xlink="http://www.w3.org/1999/xlink" xlink:title="Saddle length" id="ABBRID0ERFCM" xlink:type="simple">Sd3</abbrev> 0.82; <abbrev xmlns:xlink="http://www.w3.org/1999/xlink" xlink:title="Metatarsus III length" id="ABBRID0EVFCM" xlink:type="simple">Mt3</abbrev> 1.47; <abbrev xmlns:xlink="http://www.w3.org/1999/xlink" xlink:title="Tarsus III length" id="ABBRID0EZFCM" xlink:type="simple">Tr3</abbrev> 1.05; <abbrev xmlns:xlink="http://www.w3.org/1999/xlink" xlink:title="Femur IV length" id="ABBRID0E4FCM" xlink:type="simple">F4</abbrev> 3.12; <abbrev xmlns:xlink="http://www.w3.org/1999/xlink" xlink:title="Femur IV width" id="ABBRID0EBGCM" xlink:type="simple">F4w</abbrev> 0.91; <abbrev xmlns:xlink="http://www.w3.org/1999/xlink" xlink:title="Patella IV length" id="ABBRID0EFGCM" xlink:type="simple">P4</abbrev> 1.38; <abbrev xmlns:xlink="http://www.w3.org/1999/xlink" xlink:title="Tibia IV length" id="ABBRID0EJGCM" xlink:type="simple">Ti4</abbrev> 2.18; <abbrev xmlns:xlink="http://www.w3.org/1999/xlink" xlink:title="Metatarsus IV length" id="ABBRID0ENGCM" xlink:type="simple">Mt4</abbrev> 2.18; <abbrev xmlns:xlink="http://www.w3.org/1999/xlink" xlink:title="Tarsus IV length" id="ABBRID0ERGCM" xlink:type="simple">Tr4</abbrev> 1.22. Retrolateral face of tarsus IV with sparse/indistinct comb. Leg I spination pattern: <abbrev xmlns:xlink="http://www.w3.org/1999/xlink" xlink:title="Number of spines on the prolateral" id="ABBRID0EVGCM" xlink:type="simple">TSp</abbrev> 0, <abbrev xmlns:xlink="http://www.w3.org/1999/xlink" xlink:title="Number of spines on the proventral" id="ABBRID0EZGCM" xlink:type="simple">TSpv</abbrev> 10, TSrd 0, <abbrev xmlns:xlink="http://www.w3.org/1999/xlink" xlink:title="Number of spines on the retroventral" id="ABBRID0E4GCM" xlink:type="simple">TSr</abbrev> 0, <abbrev xmlns:xlink="http://www.w3.org/1999/xlink" xlink:title="Number of spines on the retroventral" id="ABBRID0EBHCM" xlink:type="simple">TSrv</abbrev> 21, <abbrev xmlns:xlink="http://www.w3.org/1999/xlink" xlink:title="Number of spines on the prolateral" id="ABBRID0EFHCM" xlink:type="simple">MtSp</abbrev> 0, <abbrev xmlns:xlink="http://www.w3.org/1999/xlink" xlink:title="Number of spines on the retrolateral faces of the metatarsus I" id="ABBRID0EJHCM" xlink:type="simple">MtSr</abbrev> 8, <abbrev xmlns:xlink="http://www.w3.org/1999/xlink" xlink:title="Number of spines on the prolateral" id="ABBRID0ENHCM" xlink:type="simple">TrSp</abbrev> 0, <abbrev xmlns:xlink="http://www.w3.org/1999/xlink" xlink:title="Number of spines on the retrolateral faces of the tarsus I" id="ABBRID0ERHCM" xlink:type="simple">TrSr</abbrev> 8. <italic>Pedipalps</italic>. <abbrev xmlns:xlink="http://www.w3.org/1999/xlink" xlink:title="Palpal tibia length" id="ABBRID0EXHCM" xlink:type="simple">PTl</abbrev> 2.27, <abbrev xmlns:xlink="http://www.w3.org/1999/xlink" xlink:title="Palpal tibia width" id="ABBRID0E2HCM" xlink:type="simple">PTw</abbrev> 0.82, <abbrev xmlns:xlink="http://www.w3.org/1999/xlink" xlink:title="Bulb length" id="ABBRID0E6HCM" xlink:type="simple">Bl</abbrev> 1.76. Embolus evenly curved, bulb relatively large.</p><fig id="F22" position="float" orientation="portrait"><object-id xmlns:xlink="http://www.w3.org/1999/xlink" content-type="doi" xlink:type="simple">10.3897/zookeys.1027.54888.figure19</object-id><object-id xmlns:xlink="http://www.w3.org/1999/xlink" content-type="arpha" xlink:type="simple">7037A1A6-504E-5C8C-BAEC-5ED95146F9DD</object-id><label>Figure 19.</label><caption><p><italic><tp:taxon-name><tp:taxon-name-part taxon-name-part-type="genus" reg="Ummidia">Ummidia</tp:taxon-name-part> <tp:taxon-name-part taxon-name-part-type="species" reg="beatula">beatula</tp:taxon-name-part></tp:taxon-name></italic> (Gertsch &amp; Mulaik, 1940) from Dallas, Texas <bold>A–D</bold> male exemplar (IZC327745) <bold>A</bold> retrolateral aspect, leg I <bold>B</bold> prolateral aspect, leg I <bold>C</bold> line drawings, leg I retrolateral and prolateral aspects <bold>D</bold> retrolateral aspect, pedipalp <bold>E</bold> cleared spermathecae female holotype (IZC327743). Scale bars: 1.0 mm.</p></caption><graphic xmlns:xlink="http://www.w3.org/1999/xlink" xlink:href="zookeys-1027-001-g022.jpg" position="float" orientation="portrait" xlink:type="simple" id="oo_527481.jpg"><uri content-type="original_file" xlink:type="simple">https://binary.pensoft.net/fig/527481</uri></graphic></fig></tp:treatment-sec><tp:treatment-sec sec-type="variation" id="SECID0EHJCM"><title>Variation, males</title><p><bold>(n = 26).</bold><abbrev xmlns:xlink="http://www.w3.org/1999/xlink" xlink:title="Carapace length" id="ABBRID0EPJCM" xlink:type="simple">CL</abbrev> 3.02–4.84, 4±0.1; <abbrev xmlns:xlink="http://www.w3.org/1999/xlink" xlink:title="Carapace width" id="ABBRID0ETJCM" xlink:type="simple">CW</abbrev> 2.92–4.73, 3.95±0.1; <abbrev xmlns:xlink="http://www.w3.org/1999/xlink" xlink:title="Caput length" id="ABBRID0EXJCM" xlink:type="simple">Cap</abbrev> 2.04–3.1, 2.59±0.06; <abbrev xmlns:xlink="http://www.w3.org/1999/xlink" xlink:title="Palpal endite length" id="ABBRID0E2JCM" xlink:type="simple">ENDl</abbrev> 0.41–0.73, 0.59±0.02; <abbrev xmlns:xlink="http://www.w3.org/1999/xlink" xlink:title="Palpal endite width" id="ABBRID0E6JCM" xlink:type="simple">ENDw</abbrev> 0.77–1.5, 1.06±0.03; <abbrev xmlns:xlink="http://www.w3.org/1999/xlink" xlink:title="Sternum length" id="ABBRID0EDKCM" xlink:type="simple">STRl</abbrev> 1.81–2.81, 2.39±0.06; <abbrev xmlns:xlink="http://www.w3.org/1999/xlink" xlink:title="Sternum width" id="ABBRID0EHKCM" xlink:type="simple">STRw</abbrev> 1.66–2.93, 2.39±0.07; <abbrev xmlns:xlink="http://www.w3.org/1999/xlink" xlink:title="Labium length" id="ABBRID0ELKCM" xlink:type="simple">LBl</abbrev> 0.48–0.83, 0.63±0.02; <abbrev xmlns:xlink="http://www.w3.org/1999/xlink" xlink:title="Labium width" id="ABBRID0EPKCM" xlink:type="simple">LBw</abbrev> 0.67–1.1, 0.87±0.02; <abbrev xmlns:xlink="http://www.w3.org/1999/xlink" xlink:title="Femur I length" id="ABBRID0ETKCM" xlink:type="simple">F1</abbrev> 3.11–4.79, 3.99±0.09; <abbrev xmlns:xlink="http://www.w3.org/1999/xlink" xlink:title="Femur I width" id="ABBRID0EXKCM" xlink:type="simple">F1w</abbrev> 0.65–1.08, 0.9±0.02; <abbrev xmlns:xlink="http://www.w3.org/1999/xlink" xlink:title="Patella I length" id="ABBRID0E2KCM" xlink:type="simple">P1</abbrev> 1.39–2.26, 1.91±0.05; <abbrev xmlns:xlink="http://www.w3.org/1999/xlink" xlink:title="Tibia I length" id="ABBRID0E6KCM" xlink:type="simple">Ti1</abbrev> 1.98–3.28, 2.71±0.07; <abbrev xmlns:xlink="http://www.w3.org/1999/xlink" xlink:title="Metatarsus I length" id="ABBRID0EDLCM" xlink:type="simple">Mt1</abbrev> 1.37–2.27, 1.82±0.04; <abbrev xmlns:xlink="http://www.w3.org/1999/xlink" xlink:title="Tarsus I length" id="ABBRID0EHLCM" xlink:type="simple">Tr1</abbrev> 0.72–1.08, 0.93±0.02; <abbrev xmlns:xlink="http://www.w3.org/1999/xlink" xlink:title="Femur III lengthFemur III length" id="ABBRID0ELLCM" xlink:type="simple">F3</abbrev> 2.02–3.26, 2.76±0.07; <abbrev xmlns:xlink="http://www.w3.org/1999/xlink" xlink:title="Femur III width" id="ABBRID0EPLCM" xlink:type="simple">F3w</abbrev> 0.87–1.4, 1.12±0.03; <abbrev xmlns:xlink="http://www.w3.org/1999/xlink" xlink:title="Patella III length" id="ABBRID0ETLCM" xlink:type="simple">P3</abbrev> 1.06–1.72, 1.44±0.04; <abbrev xmlns:xlink="http://www.w3.org/1999/xlink" xlink:title="Tibia III length" id="ABBRID0EXLCM" xlink:type="simple">Ti3</abbrev> 1.18–1.98, 1.65±0.04; <abbrev xmlns:xlink="http://www.w3.org/1999/xlink" xlink:title="Metatarsus III length" id="ABBRID0E2LCM" xlink:type="simple">Mt3</abbrev> 1.14–1.95, 1.62±0.04; <abbrev xmlns:xlink="http://www.w3.org/1999/xlink" xlink:title="Tarsus III length" id="ABBRID0E6LCM" xlink:type="simple">Tr3</abbrev> 0.92–1.45, 1.23±0.03; <abbrev xmlns:xlink="http://www.w3.org/1999/xlink" xlink:title="Femur IV length" id="ABBRID0EDMCM" xlink:type="simple">F4</abbrev> 2.9–4.38, 3.8±0.08; <abbrev xmlns:xlink="http://www.w3.org/1999/xlink" xlink:title="Femur IV width" id="ABBRID0EHMCM" xlink:type="simple">F4w</abbrev> 0.82–1.35, 1.08±0.03; <abbrev xmlns:xlink="http://www.w3.org/1999/xlink" xlink:title="Patella IV length" id="ABBRID0ELMCM" xlink:type="simple">P4</abbrev> 1.3–2.01, 1.71±0.04; <abbrev xmlns:xlink="http://www.w3.org/1999/xlink" xlink:title="Tibia IV length" id="ABBRID0EPMCM" xlink:type="simple">Ti4</abbrev> 1.9–2.95, 2.48±0.06; <abbrev xmlns:xlink="http://www.w3.org/1999/xlink" xlink:title="Metatarsus IV length" id="ABBRID0ETMCM" xlink:type="simple">Mt4</abbrev> 1.94–3.61, 2.61±0.07; <abbrev xmlns:xlink="http://www.w3.org/1999/xlink" xlink:title="Tarsus IV length" id="ABBRID0EXMCM" xlink:type="simple">Tr4</abbrev> 0.36–1.8, 1.32±0.05; <abbrev xmlns:xlink="http://www.w3.org/1999/xlink" xlink:title="Number of spines on the prolateral" id="ABBRID0E2MCM" xlink:type="simple">TSp</abbrev> 0–11, 4.76±0.58; <abbrev xmlns:xlink="http://www.w3.org/1999/xlink" xlink:title="Number of spines on the proventral" id="ABBRID0E6MCM" xlink:type="simple">TSpv</abbrev> 1–15, 7.56±0.7; <abbrev xmlns:xlink="http://www.w3.org/1999/xlink" xlink:title="Number of spines on the retroventral" id="ABBRID0EDNCM" xlink:type="simple">TSr</abbrev> 0–8, 1.56±0.42; <abbrev xmlns:xlink="http://www.w3.org/1999/xlink" xlink:title="Number of spines on the retroventral" id="ABBRID0EHNCM" xlink:type="simple">TSrv</abbrev> 15–36, 23.12±0.94; <abbrev xmlns:xlink="http://www.w3.org/1999/xlink" xlink:title="Palpal tibia length" id="ABBRID0ELNCM" xlink:type="simple">PTl</abbrev> 0.8–2.78, 2.35±0.08; <abbrev xmlns:xlink="http://www.w3.org/1999/xlink" xlink:title="Palpal tibia width" id="ABBRID0EPNCM" xlink:type="simple">PTw</abbrev> 0.74–2.15, 0.98±0.05; BL 1.19–1835, 75.17±73.33.</p></tp:treatment-sec><tp:treatment-sec sec-type="material" id="SECID0ETNCM"><title>Material examined.</title><p><bold>United States: Arkansas: Bradley Co</bold>: <named-content xmlns:xlink="http://www.w3.org/1999/xlink" content-type="dwc:verbatimCoordinates" xlink:type="simple"><named-content content-type="geo-json" specific-use="{&#34;type&#34;:&#34;Point&#34;,&#34;coordinates&#34;:[-92.223600,33.508700]}" id="NCID0E5NCM" xlink:type="simple">33.5087 -92.2236</named-content></named-content><sup>7</sup>, 51 m a.s.l. (UMM0282, vi–vii.1964, 1♂, <named-content xmlns:xlink="http://www.w3.org/1999/xlink" content-type="dwc:institutional_code" xlink:type="simple">AMNH</named-content>); <bold>Washington Co</bold>: Fayetteville, <named-content xmlns:xlink="http://www.w3.org/1999/xlink" content-type="dwc:verbatimCoordinates" xlink:type="simple"><named-content content-type="geo-json" specific-use="{&#34;type&#34;:&#34;Point&#34;,&#34;coordinates&#34;:[-94.157100,36.062500]}" id="NCID0ETOCM" xlink:type="simple">36.0625 -94.1571</named-content></named-content><sup>6</sup>, 406 m a.s.l. (UMM0263, 11.vi.1961, 1♂, Whitcomb, <named-content xmlns:xlink="http://www.w3.org/1999/xlink" content-type="dwc:institutional_code" xlink:type="simple">AMNH</named-content>); (UMM0205, 14–31.vii.1961, 1♂, N Causey, <named-content xmlns:xlink="http://www.w3.org/1999/xlink" content-type="dwc:institutional_code" xlink:type="simple">MCZ</named-content>); University of Arkansas, <named-content xmlns:xlink="http://www.w3.org/1999/xlink" content-type="dwc:verbatimCoordinates" xlink:type="simple"><named-content content-type="geo-json" specific-use="{&#34;type&#34;:&#34;Point&#34;,&#34;coordinates&#34;:[-91.811700,33.591000]}" id="NCID0EOPCM" xlink:type="simple">33.591 -91.8117</named-content></named-content><sup>4</sup>, 81 m a.s.l. (UMM0285, 23.vi.1965, 1♂, Dodge, <named-content xmlns:xlink="http://www.w3.org/1999/xlink" content-type="dwc:institutional_code" xlink:type="simple">AMNH</named-content>); Fayetteville, <named-content xmlns:xlink="http://www.w3.org/1999/xlink" content-type="dwc:verbatimCoordinates" xlink:type="simple"><named-content content-type="geo-json" specific-use="{&#34;type&#34;:&#34;Point&#34;,&#34;coordinates&#34;:[-94.157100,36.062500]}" id="NCID0E6PCM" xlink:type="simple">36.0625 -94.1571</named-content></named-content><sup>6</sup>, 406 m a.s.l. (UMM0134, 23.vi.1967, 1♂, WB Peck, <named-content xmlns:xlink="http://www.w3.org/1999/xlink" content-type="dwc:institutional_code" xlink:type="simple">AMNH</named-content>); <bold>Kansas: Cowley Co</bold>: Winfield, <named-content xmlns:xlink="http://www.w3.org/1999/xlink" content-type="dwc:verbatimCoordinates" xlink:type="simple"><named-content content-type="geo-json" specific-use="{&#34;type&#34;:&#34;Point&#34;,&#34;coordinates&#34;:[-96.995000,37.239800]}" id="NCID0ESQCM" xlink:type="simple">37.2398 -96.995</named-content></named-content><sup>6</sup>, 344 m a.s.l. (UMM0170, Summer 1935, 1♂, <named-content xmlns:xlink="http://www.w3.org/1999/xlink" content-type="dwc:institutional_code" xlink:type="simple">AMNH</named-content>); <bold>Douglas Co</bold>: 5 mi S of K10 on Hwy59, <named-content xmlns:xlink="http://www.w3.org/1999/xlink" content-type="dwc:verbatimCoordinates" xlink:type="simple"><named-content content-type="geo-json" specific-use="{&#34;type&#34;:&#34;Point&#34;,&#34;coordinates&#34;:[-95.365900,38.846000]}" id="NCID0EFRCM" xlink:type="simple">38.846 -95.3659</named-content></named-content><sup>5</sup>, 332 m a.s.l. (UMM0830, 13.vii.1990, 1♂, Blackwood, <named-content xmlns:xlink="http://www.w3.org/1999/xlink" content-type="dwc:institutional_code" xlink:type="simple">OSU</named-content>); Fitch Natural History Reserve, <named-content xmlns:xlink="http://www.w3.org/1999/xlink" content-type="dwc:verbatimCoordinates" xlink:type="simple"><named-content content-type="geo-json" specific-use="{&#34;type&#34;:&#34;Point&#34;,&#34;coordinates&#34;:[-95.196000,39.063500]}" id="NCID0EWRCM" xlink:type="simple">39.0635 -95.196</named-content></named-content><sup>5</sup>, 301 m a.s.l. (UMM0615, 4.vi.1988, 1♂, Guarisco, <named-content xmlns:xlink="http://www.w3.org/1999/xlink" content-type="dwc:institutional_code" xlink:type="simple">AMNH</named-content>); <bold>Jefferson Co</bold>: <named-content xmlns:xlink="http://www.w3.org/1999/xlink" content-type="dwc:verbatimCoordinates" xlink:type="simple"><named-content content-type="geo-json" specific-use="{&#34;type&#34;:&#34;Point&#34;,&#34;coordinates&#34;:[-95.311000,39.273900]}" id="NCID0EJSCM" xlink:type="simple">39.2739 -95.311</named-content></named-content><sup>7</sup>, 335 m a.s.l. (UMM0827, 18.vi.1989, 1♂, <named-content xmlns:xlink="http://www.w3.org/1999/xlink" content-type="dwc:institutional_code" xlink:type="simple">OSU</named-content>); <bold>Montgomery Co</bold>: Elk City, Elk City Lake, <named-content xmlns:xlink="http://www.w3.org/1999/xlink" content-type="dwc:verbatimCoordinates" xlink:type="simple"><named-content content-type="geo-json" specific-use="{&#34;type&#34;:&#34;Point&#34;,&#34;coordinates&#34;:[-95.781600,37.262100]}" id="NCID0E3SCM" xlink:type="simple">37.2621 -95.7816</named-content></named-content><sup>5</sup>, 287 m a.s.l. (UMM0826, 7.vii.1997, 1♂, E Miller, <named-content xmlns:xlink="http://www.w3.org/1999/xlink" content-type="dwc:institutional_code" xlink:type="simple">OSU</named-content>); <bold>Mississippi: Grenada Co</bold>: <named-content xmlns:xlink="http://www.w3.org/1999/xlink" content-type="dwc:verbatimCoordinates" xlink:type="simple"><named-content content-type="geo-json" specific-use="{&#34;type&#34;:&#34;Point&#34;,&#34;coordinates&#34;:[-90.030000,33.696300]}" id="NCID0EPTCM" xlink:type="simple">33.6963 -90.03</named-content></named-content><sup>1</sup>, 76 m a.s.l. (UMM0700, 21–27.viii.1991, 1♂, GT Baker, <named-content xmlns:xlink="http://www.w3.org/1999/xlink" content-type="dwc:institutional_code" xlink:type="simple">MEM</named-content>); <bold>Lafayette Co</bold>: 1 mi SW of Abbeville, <named-content xmlns:xlink="http://www.w3.org/1999/xlink" content-type="dwc:verbatimCoordinates" xlink:type="simple"><named-content content-type="geo-json" specific-use="{&#34;type&#34;:&#34;Point&#34;,&#34;coordinates&#34;:[-89.510300,34.489100]}" id="NCID0ECUCM" xlink:type="simple">34.4891 -89.5103</named-content></named-content><sup>4</sup>, 135 m a.s.l. (UMM0715, 17.x.2017, 1♂, PR Miller, <named-content xmlns:xlink="http://www.w3.org/1999/xlink" content-type="dwc:institutional_code" xlink:type="simple">MEM</named-content>); 5 mi NW Oxford, <named-content xmlns:xlink="http://www.w3.org/1999/xlink" content-type="dwc:verbatimCoordinates" xlink:type="simple"><named-content content-type="geo-json" specific-use="{&#34;type&#34;:&#34;Point&#34;,&#34;coordinates&#34;:[-89.649900,34.447700]}" id="NCID0ETUCM" xlink:type="simple">34.4477 -89.6499</named-content></named-content><sup>6</sup>, 102 m a.s.l. (UMM0717, 1♂, TG Forrest, <named-content xmlns:xlink="http://www.w3.org/1999/xlink" content-type="dwc:institutional_code" xlink:type="simple">MEM</named-content>); <bold>Oktibbeha Co</bold>: 7 mi S of Starkville, <named-content xmlns:xlink="http://www.w3.org/1999/xlink" content-type="dwc:verbatimCoordinates" xlink:type="simple"><named-content content-type="geo-json" specific-use="{&#34;type&#34;:&#34;Point&#34;,&#34;coordinates&#34;:[-88.817800,33.348500]}" id="NCID0EGVCM" xlink:type="simple">33.3485 -88.8178</named-content></named-content><sup>5</sup>, 81 m a.s.l. (UMM0175, 7.vi.1983, 1♀, G Miller, <named-content xmlns:xlink="http://www.w3.org/1999/xlink" content-type="dwc:institutional_code" xlink:type="simple">UFMNH</named-content>); Osborn Prairie, <named-content xmlns:xlink="http://www.w3.org/1999/xlink" content-type="dwc:verbatimCoordinates" xlink:type="simple"><named-content content-type="geo-json" specific-use="{&#34;type&#34;:&#34;Point&#34;,&#34;coordinates&#34;:[-88.735500,33.511300]}" id="NCID0EXVCM" xlink:type="simple">33.5113 -88.7355</named-content></named-content><sup>1</sup>, 99 m a.s.l. (UMM0701, 11.v-1.vi.1992, 1♂, JA MacGown, <named-content xmlns:xlink="http://www.w3.org/1999/xlink" content-type="dwc:institutional_code" xlink:type="simple">MEM</named-content>); (UMM0706, 22.vii.1991, 1♂, DM Pollock, <named-content xmlns:xlink="http://www.w3.org/1999/xlink" content-type="dwc:institutional_code" xlink:type="simple">MEM</named-content>); Starkville, <named-content xmlns:xlink="http://www.w3.org/1999/xlink" content-type="dwc:verbatimCoordinates" xlink:type="simple"><named-content content-type="geo-json" specific-use="{&#34;type&#34;:&#34;Point&#34;,&#34;coordinates&#34;:[-88.818300,33.450300]}" id="NCID0EQWCM" xlink:type="simple">33.4503 -88.8183</named-content></named-content><sup>6</sup>, 101 m a.s.l. (UMM0174, 3.vi.1981, 1♂, WH Cross, <named-content xmlns:xlink="http://www.w3.org/1999/xlink" content-type="dwc:institutional_code" xlink:type="simple">UFMNH</named-content>); <bold>Missouri: Benton Co</bold>: 4mi W of Warsaw, <named-content xmlns:xlink="http://www.w3.org/1999/xlink" content-type="dwc:verbatimCoordinates" xlink:type="simple"><named-content content-type="geo-json" specific-use="{&#34;type&#34;:&#34;Point&#34;,&#34;coordinates&#34;:[-93.453900,38.243700]}" id="NCID0EDXCM" xlink:type="simple">38.2437 -93.4539</named-content></named-content><sup>5</sup>, 254 m a.s.l. (UMM0182, 29.iv.1973, 1♀, RS Frank, <named-content xmlns:xlink="http://www.w3.org/1999/xlink" content-type="dwc:institutional_code" xlink:type="simple">UFMNH</named-content>); <bold>Iron Co</bold>: Graniteville, <named-content xmlns:xlink="http://www.w3.org/1999/xlink" content-type="dwc:verbatimCoordinates" xlink:type="simple"><named-content content-type="geo-json" specific-use="{&#34;type&#34;:&#34;Point&#34;,&#34;coordinates&#34;:[-91.840700,37.993900]}" id="NCID0EWXCM" xlink:type="simple">37.9939 -91.8407</named-content></named-content><sup>8</sup>, 318 m a.s.l. (UMM0278, 10.x.1949, 1♀, Smith, Berger, <named-content xmlns:xlink="http://www.w3.org/1999/xlink" content-type="dwc:institutional_code" xlink:type="simple">AMNH</named-content>); <bold>Johnson Co</bold>: Knob Noster State Park, <named-content xmlns:xlink="http://www.w3.org/1999/xlink" content-type="dwc:verbatimCoordinates" xlink:type="simple"><named-content content-type="geo-json" specific-use="{&#34;type&#34;:&#34;Point&#34;,&#34;coordinates&#34;:[-93.606500,38.749600]}" id="NCID0EJYCM" xlink:type="simple">38.7496 -93.6065</named-content></named-content><sup>5</sup>, 246 m a.s.l. (UMM0128, 11–19.vi.1979, 1♂, Peck, Peaslee, <named-content xmlns:xlink="http://www.w3.org/1999/xlink" content-type="dwc:institutional_code" xlink:type="simple">AMNH</named-content>); (UMM0127, 19–26.vi.1979, 1♂, <named-content xmlns:xlink="http://www.w3.org/1999/xlink" content-type="dwc:institutional_code" xlink:type="simple">AMNH</named-content>); (UMM0136, 19–27.vi.1978, 1♂, <named-content xmlns:xlink="http://www.w3.org/1999/xlink" content-type="dwc:institutional_code" xlink:type="simple">AMNH</named-content>); (UMM0126, 26.vi-2.vii.1979, 1♂, <named-content xmlns:xlink="http://www.w3.org/1999/xlink" content-type="dwc:institutional_code" xlink:type="simple">AMNH</named-content>); <bold>Vernon Co</bold>: Nevada, <named-content xmlns:xlink="http://www.w3.org/1999/xlink" content-type="dwc:verbatimCoordinates" xlink:type="simple"><named-content content-type="geo-json" specific-use="{&#34;type&#34;:&#34;Point&#34;,&#34;coordinates&#34;:[-94.354600,37.839100]}" id="NCID0EUZCM" xlink:type="simple">37.8391 -94.3546</named-content></named-content><sup>6</sup>, 264 m a.s.l. (UMM0204, 7.vi.1962, 1♂, JW McReynolds, <named-content xmlns:xlink="http://www.w3.org/1999/xlink" content-type="dwc:institutional_code" xlink:type="simple">MCZ</named-content>); <bold>Oklahoma: Carter Co</bold>: <named-content xmlns:xlink="http://www.w3.org/1999/xlink" content-type="dwc:verbatimCoordinates" xlink:type="simple"><named-content content-type="geo-json" specific-use="{&#34;type&#34;:&#34;Point&#34;,&#34;coordinates&#34;:[-97.348400,34.187500]}" id="NCID0EH1CM" xlink:type="simple">34.1875 -97.3484</named-content></named-content><sup>7</sup>, 273 m a.s.l. (UMM0833, 12.vi.1992, 1♂, L McDaniel, <named-content xmlns:xlink="http://www.w3.org/1999/xlink" content-type="dwc:institutional_code" xlink:type="simple">OSU</named-content>); <bold>Coal Co</bold>: Lehigh, <named-content xmlns:xlink="http://www.w3.org/1999/xlink" content-type="dwc:verbatimCoordinates" xlink:type="simple"><named-content content-type="geo-json" specific-use="{&#34;type&#34;:&#34;Point&#34;,&#34;coordinates&#34;:[-96.216400,34.469200]}" id="NCID0E11CM" xlink:type="simple">34.4692 -96.2164</named-content></named-content><sup>6</sup>, 189 m a.s.l. (UMM0613, 1♀, <named-content xmlns:xlink="http://www.w3.org/1999/xlink" content-type="dwc:institutional_code" xlink:type="simple">AMNH</named-content>); <bold>Garvin Co</bold>: Paul’s Valley, <named-content xmlns:xlink="http://www.w3.org/1999/xlink" content-type="dwc:verbatimCoordinates" xlink:type="simple"><named-content content-type="geo-json" specific-use="{&#34;type&#34;:&#34;Point&#34;,&#34;coordinates&#34;:[-97.222000,34.739400]}" id="NCID0EN2CM" xlink:type="simple">34.7394 -97.222</named-content></named-content><sup>5</sup>, 267 m a.s.l. (UMM0821, 12.i.1987, 1♀, <named-content xmlns:xlink="http://www.w3.org/1999/xlink" content-type="dwc:institutional_code" xlink:type="simple">OSU</named-content>); <bold>Kay Co</bold>: Ponca City, <named-content xmlns:xlink="http://www.w3.org/1999/xlink" content-type="dwc:verbatimCoordinates" xlink:type="simple"><named-content content-type="geo-json" specific-use="{&#34;type&#34;:&#34;Point&#34;,&#34;coordinates&#34;:[-97.085600,36.706300]}" id="NCID0EA3CM" xlink:type="simple">36.7063 -97.0856</named-content></named-content><sup>6</sup>, 308 m a.s.l. (UMM0828, 2.vi.2006, 1♂, B Parker, <named-content xmlns:xlink="http://www.w3.org/1999/xlink" content-type="dwc:institutional_code" xlink:type="simple">OSU</named-content>); <bold>Logan Co</bold>: Guthrie, <named-content xmlns:xlink="http://www.w3.org/1999/xlink" content-type="dwc:verbatimCoordinates" xlink:type="simple"><named-content content-type="geo-json" specific-use="{&#34;type&#34;:&#34;Point&#34;,&#34;coordinates&#34;:[-97.425300,35.878300]}" id="NCID0ET3CM" xlink:type="simple">35.8783 -97.4253</named-content></named-content><sup>6</sup>, 292 m a.s.l. (UMM0125, 21.iv.1962, 1♀, RC Harrel, <named-content xmlns:xlink="http://www.w3.org/1999/xlink" content-type="dwc:institutional_code" xlink:type="simple">AMNH</named-content>); <bold>McCurtain Co</bold>: Beaver’s Bend State Park, <named-content xmlns:xlink="http://www.w3.org/1999/xlink" content-type="dwc:verbatimCoordinates" xlink:type="simple"><named-content content-type="geo-json" specific-use="{&#34;type&#34;:&#34;Point&#34;,&#34;coordinates&#34;:[-94.690500,34.130800]}" id="NCID0EG4CM" xlink:type="simple">34.1308 -94.6905</named-content></named-content><sup>5</sup>, 196 m a.s.l. (UMM0838, 14.vi.1977, 1♂, DC Arnold, <named-content xmlns:xlink="http://www.w3.org/1999/xlink" content-type="dwc:institutional_code" xlink:type="simple">OSU</named-content>); <bold>Oklahoma Co</bold>: Oklahoma City, <named-content xmlns:xlink="http://www.w3.org/1999/xlink" content-type="dwc:verbatimCoordinates" xlink:type="simple"><named-content content-type="geo-json" specific-use="{&#34;type&#34;:&#34;Point&#34;,&#34;coordinates&#34;:[-97.510700,35.455500]}" id="NCID0EZ4CM" xlink:type="simple">35.4555 -97.5107</named-content></named-content><sup>7</sup>, 365 m a.s.l. (UMM0817, 12.ix.1990, 1♀, <named-content xmlns:xlink="http://www.w3.org/1999/xlink" content-type="dwc:institutional_code" xlink:type="simple">OSU</named-content>); <bold>Payne Co</bold>: 1.6 mi W, 1 mi N Stillwater, <named-content xmlns:xlink="http://www.w3.org/1999/xlink" content-type="dwc:verbatimCoordinates" xlink:type="simple"><named-content content-type="geo-json" specific-use="{&#34;type&#34;:&#34;Point&#34;,&#34;coordinates&#34;:[-97.097200,36.137600]}" id="NCID0EM5CM" xlink:type="simple">36.1376 -97.0972</named-content></named-content><sup>5</sup>, 279 m a.s.l. (UMM0238, 10.iv.1965, 1♂, VV Barrd, <named-content xmlns:xlink="http://www.w3.org/1999/xlink" content-type="dwc:institutional_code" xlink:type="simple">AMNH</named-content>); Oklahoma State University Campus, <named-content xmlns:xlink="http://www.w3.org/1999/xlink" content-type="dwc:verbatimCoordinates" xlink:type="simple"><named-content content-type="geo-json" specific-use="{&#34;type&#34;:&#34;Point&#34;,&#34;coordinates&#34;:[-97.079400,36.127500]}" id="NCID0E45CM" xlink:type="simple">36.1275 -97.0794</named-content></named-content><sup>5</sup>, 292 m a.s.l. (UMM0235, 12.xi.1964, 1♀, RC Harrel, <named-content xmlns:xlink="http://www.w3.org/1999/xlink" content-type="dwc:institutional_code" xlink:type="simple">AMNH</named-content>); (UMM0132, x.1964, 1♀, <named-content xmlns:xlink="http://www.w3.org/1999/xlink" content-type="dwc:institutional_code" xlink:type="simple">AMNH</named-content>); Stillwater, <named-content xmlns:xlink="http://www.w3.org/1999/xlink" content-type="dwc:verbatimCoordinates" xlink:type="simple"><named-content content-type="geo-json" specific-use="{&#34;type&#34;:&#34;Point&#34;,&#34;coordinates&#34;:[-97.055100,36.114200]}" id="NCID0EW6CM" xlink:type="simple">36.1142 -97.0551</named-content></named-content><sup>6</sup>, 270 m a.s.l. (UMM0815, 10.i.1975, 1♀, DC Arnold, <named-content xmlns:xlink="http://www.w3.org/1999/xlink" content-type="dwc:institutional_code" xlink:type="simple">OSU</named-content>); (UMM0834, 10.ii.1974, 1♂, DC Arnold, <named-content xmlns:xlink="http://www.w3.org/1999/xlink" content-type="dwc:institutional_code" xlink:type="simple">OSU</named-content>); (UMM0548, 4.vi.1973, 1♂, DC Arnold, <named-content xmlns:xlink="http://www.w3.org/1999/xlink" content-type="dwc:institutional_code" xlink:type="simple">AMNH</named-content>); (UMM0617, 14.iv.1958, 1♀, B Branson, <named-content xmlns:xlink="http://www.w3.org/1999/xlink" content-type="dwc:institutional_code" xlink:type="simple">AMNH</named-content>); (UMM0818, 14.v.1968, 1♀, JT Pitts, <named-content xmlns:xlink="http://www.w3.org/1999/xlink" content-type="dwc:institutional_code" xlink:type="simple">OSU</named-content>); (UMM0601, 15.vi.1973, 1♂, Arnold, <named-content xmlns:xlink="http://www.w3.org/1999/xlink" content-type="dwc:institutional_code" xlink:type="simple">AMNH</named-content>); (UMM0837, 24.vi.1972, 1♂, DR Moiner, <named-content xmlns:xlink="http://www.w3.org/1999/xlink" content-type="dwc:institutional_code" xlink:type="simple">OSU</named-content>); (UMM0814, 26.ii.1992, 1♀, WA Drew, <named-content xmlns:xlink="http://www.w3.org/1999/xlink" content-type="dwc:institutional_code" xlink:type="simple">OSU</named-content>); (UMM0824, 7.x.1979, 1♀, B Ree, <named-content xmlns:xlink="http://www.w3.org/1999/xlink" content-type="dwc:institutional_code" xlink:type="simple">OSU</named-content>); (UMM0812, 9.xi.1967, 1♀, WA Dres, <named-content xmlns:xlink="http://www.w3.org/1999/xlink" content-type="dwc:institutional_code" xlink:type="simple">OSU</named-content>); (UMM0836, Summer 1973, 1♂, S Miller, <named-content xmlns:xlink="http://www.w3.org/1999/xlink" content-type="dwc:institutional_code" xlink:type="simple">OSU</named-content>); Stillwater, Lake Carl Blackwell, <named-content xmlns:xlink="http://www.w3.org/1999/xlink" content-type="dwc:verbatimCoordinates" xlink:type="simple"><named-content content-type="geo-json" specific-use="{&#34;type&#34;:&#34;Point&#34;,&#34;coordinates&#34;:[-97.234100,36.129900]}" id="NCID0EXCDM" xlink:type="simple">36.1299 -97.2341</named-content></named-content><sup>5</sup>, 299 m a.s.l. (UMM0822, vii.1974, 1♀, R Wall, <named-content xmlns:xlink="http://www.w3.org/1999/xlink" content-type="dwc:institutional_code" xlink:type="simple">OSU</named-content>); Stillwater, <named-content xmlns:xlink="http://www.w3.org/1999/xlink" content-type="dwc:institutional_code" xlink:type="simple">OSU</named-content> forestry farm, <named-content xmlns:xlink="http://www.w3.org/1999/xlink" content-type="dwc:verbatimCoordinates" xlink:type="simple"><named-content content-type="geo-json" specific-use="{&#34;type&#34;:&#34;Point&#34;,&#34;coordinates&#34;:[-97.055100,36.114200]}" id="NCID0EQDDM" xlink:type="simple">36.1142 -97.0551</named-content></named-content><sup>6</sup>, 270 m a.s.l. (UMM0816, 28.ix.1967, 1♀, L Johnson, <named-content xmlns:xlink="http://www.w3.org/1999/xlink" content-type="dwc:institutional_code" xlink:type="simple">OSU</named-content>); <bold>Tulsa Co</bold>: Bixby, 35.9447 -35.9447<sup>5</sup>, 183 m a.s.l. (UMM0835, 27.vi.1978, 1♂, JM Nelson, <named-content xmlns:xlink="http://www.w3.org/1999/xlink" content-type="dwc:institutional_code" xlink:type="simple">OSU</named-content>); (UMM0832, 5.vi.1978, 1♂, <named-content xmlns:xlink="http://www.w3.org/1999/xlink" content-type="dwc:institutional_code" xlink:type="simple">OSU</named-content>); (UMM0839, 1♂, <named-content xmlns:xlink="http://www.w3.org/1999/xlink" content-type="dwc:institutional_code" xlink:type="simple">OSU</named-content>); (UMM0831, 9.vi.1973, 1♂, <named-content xmlns:xlink="http://www.w3.org/1999/xlink" content-type="dwc:institutional_code" xlink:type="simple">OSU</named-content>); Tulsa, <named-content xmlns:xlink="http://www.w3.org/1999/xlink" content-type="dwc:verbatimCoordinates" xlink:type="simple"><named-content content-type="geo-json" specific-use="{&#34;type&#34;:&#34;Point&#34;,&#34;coordinates&#34;:[-95.994500,36.151000]}" id="NCID0EMFDM" xlink:type="simple">36.151 -95.9945</named-content></named-content><sup>7</sup>, 223 m a.s.l. (UMM0823, 8.iii.1974, 1♀, D Ringer, <named-content xmlns:xlink="http://www.w3.org/1999/xlink" content-type="dwc:institutional_code" xlink:type="simple">OSU</named-content>); <bold>Texas</bold>: <named-content xmlns:xlink="http://www.w3.org/1999/xlink" content-type="dwc:verbatimCoordinates" xlink:type="simple"><named-content content-type="geo-json" specific-use="{&#34;type&#34;:&#34;Point&#34;,&#34;coordinates&#34;:[-99.783700,31.648500]}" id="NCID0EBGDM" xlink:type="simple">31.6485 -99.7837</named-content></named-content><sup>8</sup>, 480 m a.s.l. (UMM0791, 7.x.1925, 1♂, R Watterschoid, <abbrev xmlns:xlink="http://www.w3.org/1999/xlink" content-type="institution" xlink:title="Midwestern State University; Wichita Falls, Texas" id="ABBRID0EHGDM" xlink:type="simple">MSU</abbrev>); <bold>Anderson Co</bold>: 11 mi ENE center of Palestine, <named-content xmlns:xlink="http://www.w3.org/1999/xlink" content-type="dwc:verbatimCoordinates" xlink:type="simple"><named-content content-type="geo-json" specific-use="{&#34;type&#34;:&#34;Point&#34;,&#34;coordinates&#34;:[-95.414400,31.817800]}" id="NCID0ERGDM" xlink:type="simple">31.8178 -95.4144</named-content></named-content><sup>1</sup>, 92 m a.s.l. (UMM0105, 15–24.vi.2002, 1♂, J Yantis, <named-content xmlns:xlink="http://www.w3.org/1999/xlink" content-type="dwc:institutional_code" xlink:type="simple">TAMU</named-content>); <bold>Angelina Co</bold>: 5.9 air miles SE Zavalla, <named-content xmlns:xlink="http://www.w3.org/1999/xlink" content-type="dwc:verbatimCoordinates" xlink:type="simple"><named-content content-type="geo-json" specific-use="{&#34;type&#34;:&#34;Point&#34;,&#34;coordinates&#34;:[-94.336600,31.118600]}" id="NCID0EEHDM" xlink:type="simple">31.1186 -94.3366</named-content></named-content><sup>1</sup>, 82 m a.s.l. (UMM0851, 18.v.2013, 1♂, S Clarke, <named-content xmlns:xlink="http://www.w3.org/1999/xlink" content-type="dwc:institutional_code" xlink:type="simple">TAMU</named-content>); (UMM0852, 26.iv-9.v.2012, 1♂, <named-content xmlns:xlink="http://www.w3.org/1999/xlink" content-type="dwc:institutional_code" xlink:type="simple">TAMU</named-content>); 6 air miles SE Zavalla, <named-content xmlns:xlink="http://www.w3.org/1999/xlink" content-type="dwc:verbatimCoordinates" xlink:type="simple"><named-content content-type="geo-json" specific-use="{&#34;type&#34;:&#34;Point&#34;,&#34;coordinates&#34;:[-94.334500,31.116400]}" id="NCID0E4HDM" xlink:type="simple">31.1164 -94.3345</named-content></named-content><sup>1</sup>, 84 m a.s.l. (UMM0856, 18.v.2013, 1♂, S Clarke, <named-content xmlns:xlink="http://www.w3.org/1999/xlink" content-type="dwc:institutional_code" xlink:type="simple">TAMU</named-content>); Angelina National Forest, 4 mi SE Zavalla, <named-content xmlns:xlink="http://www.w3.org/1999/xlink" content-type="dwc:verbatimCoordinates" xlink:type="simple"><named-content content-type="geo-json" specific-use="{&#34;type&#34;:&#34;Point&#34;,&#34;coordinates&#34;:[-94.365800,31.127800]}" id="NCID0EOIDM" xlink:type="simple">31.1278 -94.3658</named-content></named-content><sup>1</sup>, 81 m a.s.l. (UMM0846, 7–30.v.1996, 1♂, Clarke, Menard, Riley, <named-content xmlns:xlink="http://www.w3.org/1999/xlink" content-type="dwc:institutional_code" xlink:type="simple">TAMU</named-content>); <bold>Bastrop Co</bold>: <named-content xmlns:xlink="http://www.w3.org/1999/xlink" content-type="dwc:verbatimCoordinates" xlink:type="simple"><named-content content-type="geo-json" specific-use="{&#34;type&#34;:&#34;Point&#34;,&#34;coordinates&#34;:[-97.315300,30.110500]}" id="NCID0EBJDM" xlink:type="simple">30.1105 -97.3153</named-content></named-content><sup>6</sup>, 111 m a.s.l. (UMM0502, 23.iv.1977, 1♀, C Benton, <named-content xmlns:xlink="http://www.w3.org/1999/xlink" content-type="dwc:institutional_code" xlink:type="simple">AMNH</named-content>); <bold>Bell Co</bold>: 3 mi S of Belton, <named-content xmlns:xlink="http://www.w3.org/1999/xlink" content-type="dwc:verbatimCoordinates" xlink:type="simple"><named-content content-type="geo-json" specific-use="{&#34;type&#34;:&#34;Point&#34;,&#34;coordinates&#34;:[-97.461300,31.012500]}" id="NCID0EUJDM" xlink:type="simple">31.0125 -97.4613</named-content></named-content><sup>5</sup>, 147 m a.s.l. (UMM0271, 28.xii.1941, 1♀, <named-content xmlns:xlink="http://www.w3.org/1999/xlink" content-type="dwc:institutional_code" xlink:type="simple">AMNH</named-content>); <bold>Bexar Co</bold>: 10 mi S of San Antonio at jct Hwy 16 and Medina River, <named-content xmlns:xlink="http://www.w3.org/1999/xlink" content-type="dwc:verbatimCoordinates" xlink:type="simple"><named-content content-type="geo-json" specific-use="{&#34;type&#34;:&#34;Point&#34;,&#34;coordinates&#34;:[-98.582300,29.261400]}" id="NCID0EHKDM" xlink:type="simple">29.2614 -98.5823</named-content></named-content><sup>4</sup>, 166 m a.s.l. (UMM0786, 1.ix.1974, 1♀, W Icenogle, <named-content xmlns:xlink="http://www.w3.org/1999/xlink" content-type="dwc:institutional_code" xlink:type="simple">AMNH</named-content>); <bold>Bowie Co</bold>: Texarkana, <named-content xmlns:xlink="http://www.w3.org/1999/xlink" content-type="dwc:verbatimCoordinates" xlink:type="simple"><named-content content-type="geo-json" specific-use="{&#34;type&#34;:&#34;Point&#34;,&#34;coordinates&#34;:[-94.047500,33.425600]}" id="NCID0E1KDM" xlink:type="simple">33.4256 -94.0475</named-content></named-content><sup>6</sup>, 95 m a.s.l. (UMM0108, 20.xii.1993, 1♀, V Akins, <named-content xmlns:xlink="http://www.w3.org/1999/xlink" content-type="dwc:institutional_code" xlink:type="simple">TAMU</named-content>); <bold>Brazos Co</bold>: Bryan, <named-content xmlns:xlink="http://www.w3.org/1999/xlink" content-type="dwc:verbatimCoordinates" xlink:type="simple"><named-content content-type="geo-json" specific-use="{&#34;type&#34;:&#34;Point&#34;,&#34;coordinates&#34;:[-96.335500,30.638500]}" id="NCID0ENLDM" xlink:type="simple">30.6385 -96.3355</named-content></named-content><sup>1</sup>, 86 m a.s.l. (UMM0842, 5.viii.2012, 1♀, PC Krauter, <named-content xmlns:xlink="http://www.w3.org/1999/xlink" content-type="dwc:institutional_code" xlink:type="simple">TAMU</named-content>); College Station, <named-content xmlns:xlink="http://www.w3.org/1999/xlink" content-type="dwc:verbatimCoordinates" xlink:type="simple"><named-content content-type="geo-json" specific-use="{&#34;type&#34;:&#34;Point&#34;,&#34;coordinates&#34;:[-96.334200,30.623900]}" id="NCID0E5LDM" xlink:type="simple">30.6239 -96.3342</named-content></named-content><sup>6</sup>, 105 m a.s.l. (UMM0841, 27.iv.1979, 1♀, P Menefee, <named-content xmlns:xlink="http://www.w3.org/1999/xlink" content-type="dwc:institutional_code" xlink:type="simple">TAMU</named-content>); College Station, Lick Creek Park, <named-content xmlns:xlink="http://www.w3.org/1999/xlink" content-type="dwc:verbatimCoordinates" xlink:type="simple"><named-content content-type="geo-json" specific-use="{&#34;type&#34;:&#34;Point&#34;,&#34;coordinates&#34;:[-96.213200,30.567700]}" id="NCID0EPMDM" xlink:type="simple">30.5677 -96.2132</named-content></named-content><sup>4</sup>, 74 m a.s.l. (UMM0102, 30.vi-15.vii.2005, 1♂, T Henderson, <named-content xmlns:xlink="http://www.w3.org/1999/xlink" content-type="dwc:institutional_code" xlink:type="simple">TAMU</named-content>); <bold>Cameron Co</bold>: Harlingen, <named-content xmlns:xlink="http://www.w3.org/1999/xlink" content-type="dwc:verbatimCoordinates" xlink:type="simple"><named-content content-type="geo-json" specific-use="{&#34;type&#34;:&#34;Point&#34;,&#34;coordinates&#34;:[-97.697600,26.191100]}" id="NCID0ECNDM" xlink:type="simple">26.1911 -97.6976</named-content></named-content><sup>5</sup>, 12 m a.s.l. (UMM0840, 30.viii.2009, 1♀, M Wilson, <named-content xmlns:xlink="http://www.w3.org/1999/xlink" content-type="dwc:institutional_code" xlink:type="simple">TAMU</named-content>); <bold>Comanche Co</bold>: 8mi E of Rising Star, <named-content xmlns:xlink="http://www.w3.org/1999/xlink" content-type="dwc:verbatimCoordinates" xlink:type="simple"><named-content content-type="geo-json" specific-use="{&#34;type&#34;:&#34;Point&#34;,&#34;coordinates&#34;:[-98.828100,32.095700]}" id="NCID0EVNDM" xlink:type="simple">32.0957 -98.8281</named-content></named-content><sup>5</sup>, 460 m a.s.l. (UMM0110, 15.iv.1983, 1♀, <abbrev xmlns:xlink="http://www.w3.org/1999/xlink" xlink:title="Carapace width" id="ABBRID0E4NDM" xlink:type="simple">CW</abbrev> Agnew, <named-content xmlns:xlink="http://www.w3.org/1999/xlink" content-type="dwc:institutional_code" xlink:type="simple">TAMU</named-content>); <bold>Coryell Co</bold>: <named-content xmlns:xlink="http://www.w3.org/1999/xlink" content-type="dwc:verbatimCoordinates" xlink:type="simple"><named-content content-type="geo-json" specific-use="{&#34;type&#34;:&#34;Point&#34;,&#34;coordinates&#34;:[-97.868300,31.480400]}" id="NCID0EOODM" xlink:type="simple">31.4804 -97.8683</named-content></named-content><sup>7</sup>, 286 m a.s.l. (UMM0409, 29.vi.1948, 1♂, JH Robinson, <named-content xmlns:xlink="http://www.w3.org/1999/xlink" content-type="dwc:institutional_code" xlink:type="simple">AMNH</named-content>); <bold>Dallas</bold>: 5–6 mi S Dallas, <named-content xmlns:xlink="http://www.w3.org/1999/xlink" content-type="dwc:verbatimCoordinates" xlink:type="simple"><named-content content-type="geo-json" specific-use="{&#34;type&#34;:&#34;Point&#34;,&#34;coordinates&#34;:[-96.791300,32.647200]}" id="NCID0EDPDM" xlink:type="simple">32.6472 -96.7913</named-content></named-content><sup>6</sup>, 189 m a.s.l. (IZC327743, xii.1937 , 1♀, JC Sanders, <named-content xmlns:xlink="http://www.w3.org/1999/xlink" content-type="dwc:institutional_code" xlink:type="simple">AMNH</named-content>); <bold>Fayette Co</bold>: <named-content xmlns:xlink="http://www.w3.org/1999/xlink" content-type="dwc:verbatimCoordinates" xlink:type="simple"><named-content content-type="geo-json" specific-use="{&#34;type&#34;:&#34;Point&#34;,&#34;coordinates&#34;:[-96.835100,29.890100]}" id="NCID0EWPDM" xlink:type="simple">29.8901 -96.8351</named-content></named-content><sup>7</sup>, 109 m a.s.l. (UMM0560, 15.v.1977, 1♀, C Benton, <named-content xmlns:xlink="http://www.w3.org/1999/xlink" content-type="dwc:institutional_code" xlink:type="simple">AMNH</named-content>); <bold>Gregg Co</bold>: Longview, <named-content xmlns:xlink="http://www.w3.org/1999/xlink" content-type="dwc:verbatimCoordinates" xlink:type="simple"><named-content content-type="geo-json" specific-use="{&#34;type&#34;:&#34;Point&#34;,&#34;coordinates&#34;:[-94.739800,32.500300]}" id="NCID0EJQDM" xlink:type="simple">32.5003 -94.7398</named-content></named-content><sup>6</sup>, 96 m a.s.l. (UMM0600, 24.ix.1960, 1♀, N Brachi, <named-content xmlns:xlink="http://www.w3.org/1999/xlink" content-type="dwc:institutional_code" xlink:type="simple">AMNH</named-content>); <bold>Harris Co</bold>: Houston, Rice Institute, <named-content xmlns:xlink="http://www.w3.org/1999/xlink" content-type="dwc:verbatimCoordinates" xlink:type="simple"><named-content content-type="geo-json" specific-use="{&#34;type&#34;:&#34;Point&#34;,&#34;coordinates&#34;:[-95.402600,29.716600]}" id="NCID0E3QDM" xlink:type="simple">29.7166 -95.4026</named-content></named-content><sup>4</sup>, 33 m a.s.l. (UMM0410, 5.x.1954, 1♀, RD Barnes, <named-content xmlns:xlink="http://www.w3.org/1999/xlink" content-type="dwc:institutional_code" xlink:type="simple">AMNH</named-content>); <bold>Hays Co</bold>: 6 mi NW of Dripping Springs, <named-content xmlns:xlink="http://www.w3.org/1999/xlink" content-type="dwc:verbatimCoordinates" xlink:type="simple"><named-content content-type="geo-json" specific-use="{&#34;type&#34;:&#34;Point&#34;,&#34;coordinates&#34;:[-98.210000,30.380300]}" id="NCID0ERRDM" xlink:type="simple">30.3803 -98.21</named-content></named-content><sup>1</sup>, 408 m a.s.l. (UMM0850, 2.ix-5.x.2006, 1♂, EG Riley et al, <named-content xmlns:xlink="http://www.w3.org/1999/xlink" content-type="dwc:institutional_code" xlink:type="simple">TAMU</named-content>); <bold>Hidalgo Co</bold>: Lower Rio Grande Valley National Wildlife Refuge, McManus Unit, <named-content xmlns:xlink="http://www.w3.org/1999/xlink" content-type="dwc:verbatimCoordinates" xlink:type="simple"><named-content content-type="geo-json" specific-use="{&#34;type&#34;:&#34;Point&#34;,&#34;coordinates&#34;:[-98.049900,26.053800]}" id="NCID0EESDM" xlink:type="simple">26.0538 -98.0499</named-content></named-content><sup>1</sup>, 32 m a.s.l. (UMM0853, 27.v-6.vi.2009, 1♂, J King, E Riley, <named-content xmlns:xlink="http://www.w3.org/1999/xlink" content-type="dwc:institutional_code" xlink:type="simple">TAMU</named-content>); <bold>Houston Co</bold>: 19 mi NE of Crockett, <named-content xmlns:xlink="http://www.w3.org/1999/xlink" content-type="dwc:verbatimCoordinates" xlink:type="simple"><named-content content-type="geo-json" specific-use="{&#34;type&#34;:&#34;Point&#34;,&#34;coordinates&#34;:[-95.216600,31.497000]}" id="NCID0EXSDM" xlink:type="simple">31.497 -95.2166</named-content></named-content><sup>1</sup>, 109 m a.s.l. (UMM0106, 27.v-6.vi.2002, 1♂, J Yantis, <named-content xmlns:xlink="http://www.w3.org/1999/xlink" content-type="dwc:institutional_code" xlink:type="simple">TAMU</named-content>); 4 mi NNE center of Kennard, <named-content xmlns:xlink="http://www.w3.org/1999/xlink" content-type="dwc:verbatimCoordinates" xlink:type="simple"><named-content content-type="geo-json" specific-use="{&#34;type&#34;:&#34;Point&#34;,&#34;coordinates&#34;:[-95.159200,31.406400]}" id="NCID0EITDM" xlink:type="simple">31.4064 -95.1592</named-content></named-content><sup>1</sup>, 117 m a.s.l. (UMM0103, 2–11.vi.2002, 1♂, J Yantis, <named-content xmlns:xlink="http://www.w3.org/1999/xlink" content-type="dwc:institutional_code" xlink:type="simple">TAMU</named-content>); 6 mi N of center of Radcliff, <named-content xmlns:xlink="http://www.w3.org/1999/xlink" content-type="dwc:verbatimCoordinates" xlink:type="simple"><named-content content-type="geo-json" specific-use="{&#34;type&#34;:&#34;Point&#34;,&#34;coordinates&#34;:[-95.133500,31.478300]}" id="NCID0E2TDM" xlink:type="simple">31.4783 -95.1335</named-content></named-content><sup>1</sup>, 66 m a.s.l. (UMM0104, 3–12.vi.2002, 1♂, J Yantis, <named-content xmlns:xlink="http://www.w3.org/1999/xlink" content-type="dwc:institutional_code" xlink:type="simple">TAMU</named-content>); <bold>Kerr Co</bold>: 6.5 mi SW Hunt, <named-content xmlns:xlink="http://www.w3.org/1999/xlink" content-type="dwc:verbatimCoordinates" xlink:type="simple"><named-content content-type="geo-json" specific-use="{&#34;type&#34;:&#34;Point&#34;,&#34;coordinates&#34;:[-99.062200,29.096900]}" id="NCID0EQUDM" xlink:type="simple">29.0969 -99.0622</named-content></named-content><sup>1</sup>, 597 m a.s.l. (UMM0848, 2.ix-5.x.2006, 1♂, EG Riley et al, <named-content xmlns:xlink="http://www.w3.org/1999/xlink" content-type="dwc:institutional_code" xlink:type="simple">TAMU</named-content>); <bold>Lubbock Co</bold>: Lubbock Lake, <named-content xmlns:xlink="http://www.w3.org/1999/xlink" content-type="dwc:verbatimCoordinates" xlink:type="simple"><named-content content-type="geo-json" specific-use="{&#34;type&#34;:&#34;Point&#34;,&#34;coordinates&#34;:[-101.889600,33.622200]}" id="NCID0EDVDM" xlink:type="simple">33.6222 -101.8896</named-content></named-content><sup>6</sup>, 978 m a.s.l. (UMM0506, 31.vii.1979, 1♂, JC Cokendolpher, <named-content xmlns:xlink="http://www.w3.org/1999/xlink" content-type="dwc:institutional_code" xlink:type="simple">AMNH</named-content>); <bold>Madison Co</bold>: 5 mi S of center of Madisonville, <named-content xmlns:xlink="http://www.w3.org/1999/xlink" content-type="dwc:verbatimCoordinates" xlink:type="simple"><named-content content-type="geo-json" specific-use="{&#34;type&#34;:&#34;Point&#34;,&#34;coordinates&#34;:[-95.910200,30.876300]}" id="NCID0EWVDM" xlink:type="simple">30.8763 -95.9102</named-content></named-content><sup>5</sup>, 74 m a.s.l. (UMM0111, 1–10.x.2001, 1♂, J Yantis, <named-content xmlns:xlink="http://www.w3.org/1999/xlink" content-type="dwc:institutional_code" xlink:type="simple">TAMU</named-content>); <bold>McMullen Co</bold>: <named-content xmlns:xlink="http://www.w3.org/1999/xlink" content-type="dwc:verbatimCoordinates" xlink:type="simple"><named-content content-type="geo-json" specific-use="{&#34;type&#34;:&#34;Point&#34;,&#34;coordinates&#34;:[-98.572100,28.310400]}" id="NCID0EJWDM" xlink:type="simple">28.3104 -98.5721</named-content></named-content><sup>7</sup>, 69 m a.s.l. (UMM0573, 31.vii.1977, 1♀, C Benton, <named-content xmlns:xlink="http://www.w3.org/1999/xlink" content-type="dwc:institutional_code" xlink:type="simple">AMNH</named-content>); <bold>Newton Co</bold>: Bon Wier, <named-content xmlns:xlink="http://www.w3.org/1999/xlink" content-type="dwc:verbatimCoordinates" xlink:type="simple"><named-content content-type="geo-json" specific-use="{&#34;type&#34;:&#34;Point&#34;,&#34;coordinates&#34;:[-93.642900,30.739700]}" id="NCID0E3WDM" xlink:type="simple">30.7397 -93.6429</named-content></named-content><sup>6</sup>, 24 m a.s.l. (UMM0564, 1♂, <named-content xmlns:xlink="http://www.w3.org/1999/xlink" content-type="dwc:institutional_code" xlink:type="simple">AMNH</named-content>); <bold>Robertson Co</bold>: Mumford, Holmes Pecan Orchard, 8 mi N Hwy 21 on FM 50, <named-content xmlns:xlink="http://www.w3.org/1999/xlink" content-type="dwc:verbatimCoordinates" xlink:type="simple"><named-content content-type="geo-json" specific-use="{&#34;type&#34;:&#34;Point&#34;,&#34;coordinates&#34;:[-96.560000,30.743300]}" id="NCID0ERXDM" xlink:type="simple">30.7433 -96.56</named-content></named-content><sup>1</sup>, 79 m a.s.l. (UMM0855, 28.vi-5.vii.2001, 1♂, A Calixto, <named-content xmlns:xlink="http://www.w3.org/1999/xlink" content-type="dwc:institutional_code" xlink:type="simple">TAMU</named-content>); <bold>San Patricio Co</bold>: Welder Wildlife Refuge, <named-content xmlns:xlink="http://www.w3.org/1999/xlink" content-type="dwc:verbatimCoordinates" xlink:type="simple"><named-content content-type="geo-json" specific-use="{&#34;type&#34;:&#34;Point&#34;,&#34;coordinates&#34;:[-97.416400,28.113000]}" id="NCID0EEYDM" xlink:type="simple">28.113 -97.4164</named-content></named-content><sup>5</sup>, 12 m a.s.l. (UMM0854, 19.vi.1989, 1♂, JM Mora, <named-content xmlns:xlink="http://www.w3.org/1999/xlink" content-type="dwc:institutional_code" xlink:type="simple">TAMU</named-content>); (UMM0857, 1♂, <named-content xmlns:xlink="http://www.w3.org/1999/xlink" content-type="dwc:institutional_code" xlink:type="simple">TAMU</named-content>); <bold>San Saba Co</bold>: 3 mi E McCulloch, San Saba Co line on Hwy 190, <named-content xmlns:xlink="http://www.w3.org/1999/xlink" content-type="dwc:verbatimCoordinates" xlink:type="simple"><named-content content-type="geo-json" specific-use="{&#34;type&#34;:&#34;Point&#34;,&#34;coordinates&#34;:[-99.041000,31.247900]}" id="NCID0E6YDM" xlink:type="simple">31.2479 -99.041</named-content></named-content><sup>1</sup>, 480 m a.s.l. (UMM0844, 23.vi.2008, 1♀, A Dean, S Dean, <named-content xmlns:xlink="http://www.w3.org/1999/xlink" content-type="dwc:institutional_code" xlink:type="simple">TAMU</named-content>); <bold>Travis Co</bold>: Austin, <named-content xmlns:xlink="http://www.w3.org/1999/xlink" content-type="dwc:verbatimCoordinates" xlink:type="simple"><named-content content-type="geo-json" specific-use="{&#34;type&#34;:&#34;Point&#34;,&#34;coordinates&#34;:[-97.743000,30.267100]}" id="NCID0ESZDM" xlink:type="simple">30.2671 -97.743</named-content></named-content><sup>6</sup>, 148 m a.s.l. (UMM0421, 26.v.1946, 1♂, Brown, HE Frizzell, <named-content xmlns:xlink="http://www.w3.org/1999/xlink" content-type="dwc:institutional_code" xlink:type="simple">AMNH</named-content>); Austin, <named-content xmlns:xlink="http://www.w3.org/1999/xlink" content-type="dwc:verbatimCoordinates" xlink:type="simple"><named-content content-type="geo-json" specific-use="{&#34;type&#34;:&#34;Point&#34;,&#34;coordinates&#34;:[-97.743000,30.267100]}" id="NCID0ED1DM" xlink:type="simple">30.2671 -97.743</named-content></named-content><sup>6</sup>, 148 m a.s.l. (UMM0568, ix.1941, 1♀, <named-content xmlns:xlink="http://www.w3.org/1999/xlink" content-type="dwc:institutional_code" xlink:type="simple">AMNH</named-content>); Austin, <named-content xmlns:xlink="http://www.w3.org/1999/xlink" content-type="dwc:verbatimCoordinates" xlink:type="simple"><named-content content-type="geo-json" specific-use="{&#34;type&#34;:&#34;Point&#34;,&#34;coordinates&#34;:[-97.743800,30.267500]}" id="NCID0EU1DM" xlink:type="simple">30.2675 -97.7438</named-content></named-content><sup>6</sup>, 161 m a.s.l. (UMM0233, viii.1956, 1♀, G Henderson Jr, <named-content xmlns:xlink="http://www.w3.org/1999/xlink" content-type="dwc:institutional_code" xlink:type="simple">AMNH</named-content>); <bold>Wichita Co</bold>: Midwestern State University Farm, <named-content xmlns:xlink="http://www.w3.org/1999/xlink" content-type="dwc:verbatimCoordinates" xlink:type="simple"><named-content content-type="geo-json" specific-use="{&#34;type&#34;:&#34;Point&#34;,&#34;coordinates&#34;:[-98.748100,33.931000]}" id="NCID0EH2DM" xlink:type="simple">33.931 -98.7481</named-content></named-content><sup>7</sup>, 313 m a.s.l. (UMM0803, 13.ii.1975, 1♀, T Emsoff, <abbrev xmlns:xlink="http://www.w3.org/1999/xlink" content-type="institution" xlink:title="Midwestern State University; Wichita Falls, Texas" id="ABBRID0EN2DM" xlink:type="simple">MSU</abbrev>); <named-content xmlns:xlink="http://www.w3.org/1999/xlink" content-type="dwc:verbatimCoordinates" xlink:type="simple"><named-content content-type="geo-json" specific-use="{&#34;type&#34;:&#34;Point&#34;,&#34;coordinates&#34;:[-98.748100,33.931000]}" id="NCID0EV2DM" xlink:type="simple">33.931 -98.7481</named-content></named-content><sup>7</sup>, 313 m a.s.l. (UMM0801, 1.v.1995, 1♀, C Davis, <abbrev xmlns:xlink="http://www.w3.org/1999/xlink" content-type="institution" xlink:title="Midwestern State University; Wichita Falls, Texas" id="ABBRID0E22DM" xlink:type="simple">MSU</abbrev>); (UMM0808, 11.viii.1996, 1♂, NV Horner, <abbrev xmlns:xlink="http://www.w3.org/1999/xlink" content-type="institution" xlink:title="Midwestern State University; Wichita Falls, Texas" id="ABBRID0EA3DM" xlink:type="simple">MSU</abbrev>); (UMM0802, 13.x.1997, 1♂, <abbrev xmlns:xlink="http://www.w3.org/1999/xlink" content-type="institution" xlink:title="Midwestern State University; Wichita Falls, Texas" id="ABBRID0EF3DM" xlink:type="simple">MSU</abbrev>); (UMM0797, 6.vii.2003, 1♀, <abbrev xmlns:xlink="http://www.w3.org/1999/xlink" content-type="institution" xlink:title="Midwestern State University; Wichita Falls, Texas" id="ABBRID0EK3DM" xlink:type="simple">MSU</abbrev>); (UMM0800, 15.xi.2001, 1♂, R Lowery, <abbrev xmlns:xlink="http://www.w3.org/1999/xlink" content-type="institution" xlink:title="Midwestern State University; Wichita Falls, Texas" id="ABBRID0EP3DM" xlink:type="simple">MSU</abbrev>); (UMM0799, 17.x.1988, 1♂, LJ Nessel, <abbrev xmlns:xlink="http://www.w3.org/1999/xlink" content-type="institution" xlink:title="Midwestern State University; Wichita Falls, Texas" id="ABBRID0EU3DM" xlink:type="simple">MSU</abbrev>); (UMM0795, 2.viii.1984, 1♀, TA Austin, <abbrev xmlns:xlink="http://www.w3.org/1999/xlink" content-type="institution" xlink:title="Midwestern State University; Wichita Falls, Texas" id="ABBRID0EZ3DM" xlink:type="simple">MSU</abbrev>); (UMM0789, 29.vii.1997, 1♂, W Hanss, <abbrev xmlns:xlink="http://www.w3.org/1999/xlink" content-type="institution" xlink:title="Midwestern State University; Wichita Falls, Texas" id="ABBRID0E53DM" xlink:type="simple">MSU</abbrev>); (UMM0796, 9.xii.1990, 1♂, J Mitchell, <abbrev xmlns:xlink="http://www.w3.org/1999/xlink" content-type="institution" xlink:title="Midwestern State University; Wichita Falls, Texas" id="ABBRID0ED4DM" xlink:type="simple">MSU</abbrev>).</p></tp:treatment-sec><tp:treatment-sec><!--Section generated to contain objects referenced in tp:taxon-treatment.--><fig id="F10" position="float" orientation="portrait"><object-id xmlns:xlink="http://www.w3.org/1999/xlink" content-type="doi" xlink:type="simple">10.3897/zookeys.1027.54888.map3</object-id><object-id xmlns:xlink="http://www.w3.org/1999/xlink" content-type="arpha" xlink:type="simple">7FE0E865-B2FC-5E86-BBD2-752B49A7286B</object-id><label>Map 3.</label><caption><p>Locality records for eastern United States species.</p></caption><graphic xmlns:xlink="http://www.w3.org/1999/xlink" xlink:href="zookeys-1027-001-g008.jpg" position="float" orientation="portrait" xlink:type="simple" id="oo_527467.jpg"><uri content-type="original_file" xlink:type="simple">https://binary.pensoft.net/fig/527467</uri></graphic></fig></tp:treatment-sec></tp:taxon-treatment>
