# Supplementary material for: Taxonomic revision of the New World members of the trapdoor spider genus Ummidia Thorell (Araneae, Mygalomorphae, Halonoproctidae)
Source: Zookeys. 2021 Apr 2;1027:1–165. doi: 10.3897/zookeys.1027.54888 (PMC8035127; doi:10.3897/zookeys.1027.54888)
Supplement: XML Treatment for Ummidia colemanae [file zookeys.1027.54888-treatment11.xml]

<!DOCTYPE tp:taxon-treatment
  PUBLIC "-//TaxonX//DTD Taxonomic Treatment Publishing DTD v0 20100105//EN" "tax-treatment-NSO.dtd">
<tp:taxon-treatment xmlns:tp="http://www.plazi.org/taxpub"><tp:treatment-meta><kwd-group><label>Taxon classification</label><kwd><named-content xmlns:xlink="http://www.w3.org/1999/xlink" content-type="kingdom">Animalia</named-content></kwd><kwd><named-content xmlns:xlink="http://www.w3.org/1999/xlink" content-type="order">Araneae</named-content></kwd><kwd><named-content xmlns:xlink="http://www.w3.org/1999/xlink" content-type="family">Halonoproctidae</named-content></kwd></kwd-group><mixed-citation publication-type="journal"><person-group><name><surname>Godwin</surname><given-names>Rebecca L.</given-names></name><name><surname>Bond</surname><given-names>Jason E.</given-names></name></person-group><article-title>Taxonomic revision of the New World members of the trapdoor spider genus <italic><tp:taxon-name><tp:taxon-name-part taxon-name-part-type="genus" reg="Ummidia">Ummidia</tp:taxon-name-part></tp:taxon-name></italic> Thorell (<tp:taxon-name><tp:taxon-name-part taxon-name-part-type="order">Araneae</tp:taxon-name-part></tp:taxon-name>, <tp:taxon-name><tp:taxon-name-part taxon-name-part-type="suborder">Mygalomorphae</tp:taxon-name-part></tp:taxon-name>, <tp:taxon-name><tp:taxon-name-part taxon-name-part-type="family">Halonoproctidae</tp:taxon-name-part></tp:taxon-name>)</article-title><source>Zookeys</source><day>02</day><month>4</month><year>2021</year><volume>1027</volume><fpage>1</fpage><lpage>165</lpage><pub-id pub-id-type="doi">10.3897/zookeys.1027.54888</pub-id></mixed-citation></tp:treatment-meta><tp:nomenclature><tp:taxon-name><object-id xmlns:xlink="http://www.w3.org/1999/xlink" content-type="arpha" xlink:type="simple">90025ED5-039B-579D-BFB7-225BCD8FB979</object-id>
              <tp:taxon-name-part taxon-name-part-type="genus" reg="Ummidia">Ummidia</tp:taxon-name-part>
              <tp:taxon-name-part taxon-name-part-type="species" reg="colemanae">colemanae</tp:taxon-name-part>
              <object-id xmlns:xlink="http://www.w3.org/1999/xlink" content-type="zoobank" xlink:type="simple">http://zoobank.org/5C68EB61-8B25-4F20-80CE-2795303743D1</object-id>
            </tp:taxon-name><tp:taxon-status xmlns:xlink="http://www.w3.org/1999/xlink" xlink:type="simple">sp. nov.</tp:taxon-status><xref ref-type="fig" rid="F23">Fig. 20</xref><xref ref-type="fig" rid="F10">, Map 3</xref></tp:nomenclature><tp:treatment-sec sec-type="type material" id="SECID0EY5DM"><title>Type material.</title><p>HOLOTYPE: 1 ♂ (UMM504) from 8 miles NE Sinton, San Patricio County, Texas, <named-content xmlns:xlink="http://www.w3.org/1999/xlink" content-type="dwc:verbatimCoordinates" xlink:type="simple"><named-content content-type="geo-json" specific-use="{&#34;type&#34;:&#34;Point&#34;,&#34;coordinates&#34;:[-97.264700,28.085200]}" id="NCID0EB6DM" xlink:type="simple">28.0852 -97.2647</named-content></named-content><sup>1</sup>, 2 m a.s.l., 28.iv.1960, coll. HE Laughlin, <named-content xmlns:xlink="http://www.w3.org/1999/xlink" content-type="dwc:institutional_code" xlink:type="simple">AMNH</named-content>.</p></tp:treatment-sec><tp:treatment-sec sec-type="etymology" id="SECID0ER6DM"><title>Etymology.</title><p>The specific epithet is a patronym named in honor of Texas native Bessie Coleman (1892–1926), the first African American and Native American woman to obtain her pilot’s license.</p></tp:treatment-sec><tp:treatment-sec sec-type="diagnosis" id="SECID0EW6DM"><title>Diagnosis.</title><p><italic><tp:taxon-name><tp:taxon-name-part taxon-name-part-type="genus" reg="Ummidia">Ummidia</tp:taxon-name-part> <tp:taxon-name-part taxon-name-part-type="species" reg="colemanae">colemanae</tp:taxon-name-part></tp:taxon-name></italic> is an extremely small species found in southern Texas. Males can be differentiated from <italic><tp:taxon-name><tp:taxon-name-part taxon-name-part-type="genus" reg="Ummidia">U.</tp:taxon-name-part> <tp:taxon-name-part taxon-name-part-type="species" reg="rongodwini">rongodwini</tp:taxon-name-part></tp:taxon-name></italic> by the absence a pale dorsal heart patch and from <italic><tp:taxon-name><tp:taxon-name-part taxon-name-part-type="genus" reg="Ummidia">U.</tp:taxon-name-part> <tp:taxon-name-part taxon-name-part-type="species" reg="audouini">audouini</tp:taxon-name-part></tp:taxon-name></italic> and <italic><tp:taxon-name><tp:taxon-name-part taxon-name-part-type="genus" reg="Ummidia">U.</tp:taxon-name-part> <tp:taxon-name-part taxon-name-part-type="species" reg="rosillos">rosillos</tp:taxon-name-part></tp:taxon-name></italic> by lacking a brush on the retrolateral face of tarsus IV. Comb on prolateral face of tarsus IV is more distinct than that of <italic><tp:taxon-name><tp:taxon-name-part taxon-name-part-type="genus" reg="Ummidia">U.</tp:taxon-name-part> <tp:taxon-name-part taxon-name-part-type="species" reg="beatula">beatula</tp:taxon-name-part></tp:taxon-name></italic>, <italic><tp:taxon-name><tp:taxon-name-part taxon-name-part-type="genus" reg="Ummidia">U.</tp:taxon-name-part> <tp:taxon-name-part taxon-name-part-type="species" reg="mercedesburnsae">mercedesburnsae</tp:taxon-name-part></tp:taxon-name></italic>, and <italic><tp:taxon-name><tp:taxon-name-part taxon-name-part-type="genus" reg="Ummidia">U.</tp:taxon-name-part> <tp:taxon-name-part taxon-name-part-type="species" reg="macarthuri">macarthuri</tp:taxon-name-part></tp:taxon-name></italic>. Males disperse from April to June.</p><fig id="F23" position="float" orientation="portrait"><object-id xmlns:xlink="http://www.w3.org/1999/xlink" content-type="doi" xlink:type="simple">10.3897/zookeys.1027.54888.figure20</object-id><object-id xmlns:xlink="http://www.w3.org/1999/xlink" content-type="arpha" xlink:type="simple">A6DF2B47-7C06-5EB8-9AB9-5A5E58BA7F03</object-id><label>Figure 20.</label><caption><p><italic><tp:taxon-name><tp:taxon-name-part taxon-name-part-type="genus" reg="Ummidia">Ummidia</tp:taxon-name-part> <tp:taxon-name-part taxon-name-part-type="species" reg="colemanae">colemanae</tp:taxon-name-part></tp:taxon-name></italic> sp. nov. male holotype specimen (UMM504) from Sinton, Texas <bold>A</bold> habitus illustration <bold>B</bold> prolateral aspect, leg I <bold>C</bold> retrolateral aspect, leg I <bold>D</bold> line drawings, leg I prolateral and retrolateral aspects <bold>E</bold> retrolateral aspect, pedipalp. Scale bars: 4.0 mm (<bold>A</bold>), 1.0 mm (<bold>B–E</bold>).</p></caption><graphic xmlns:xlink="http://www.w3.org/1999/xlink" xlink:href="zookeys-1027-001-g023.jpg" position="float" orientation="portrait" xlink:type="simple" id="oo_527482.jpg"><uri content-type="original_file" xlink:type="simple">https://binary.pensoft.net/fig/527482</uri></graphic></fig></tp:treatment-sec><tp:treatment-sec sec-type="description" id="SECID0EPDEM"><title>Description of male holotype.</title><p><italic>Specimen preparation and condition</italic>. Specimen preserved in 80% EtOH. Left palp, leg I removed, in vial with specimen. Left leg II missing. <italic>General coloration</italic>. Carapace and chelicerae dark red 2.5YR 3/6, leg dark yellowish brown 10YR 4/6. Abdomen dark reddish gray 2.5YR 3/1. <italic>Cephalothorax</italic>. Carapace 2.73 long, 2.56 wide. Pars cephalica 1.76 long. Foveal groove procurved, 0.16 long, 0.43 wide. All eyes on dark, high tubercle. <abbrev xmlns:xlink="http://www.w3.org/1999/xlink" xlink:title="Anterior eye row" id="ABBRID0E2DEM" xlink:type="simple">AER</abbrev> procurved. <abbrev xmlns:xlink="http://www.w3.org/1999/xlink" xlink:title="posterior eye row" id="ABBRID0E6DEM" xlink:type="simple">PER</abbrev> straight. Eye group 0.38 long, 0.73 wide, <abbrev xmlns:xlink="http://www.w3.org/1999/xlink" xlink:title="Anterior median eyes" id="ABBRID0EDEEM" xlink:type="simple">AME</abbrev> 0.19, <abbrev xmlns:xlink="http://www.w3.org/1999/xlink" xlink:title="posterior median eyes" id="ABBRID0EHEEM" xlink:type="simple">PME</abbrev> 0.17, <abbrev xmlns:xlink="http://www.w3.org/1999/xlink" xlink:title="Anterior lateral eyes" id="ABBRID0ELEEM" xlink:type="simple">ALE</abbrev> 0.22, <abbrev xmlns:xlink="http://www.w3.org/1999/xlink" xlink:title="posterior lateral eyes" id="ABBRID0EPEEM" xlink:type="simple">PLE</abbrev> 0.15. Sternum sparsely setose around outer 1/3, thicker anteriorly, <abbrev xmlns:xlink="http://www.w3.org/1999/xlink" xlink:title="Sternum length" id="ABBRID0ETEEM" xlink:type="simple">STRl</abbrev> 1.61, <abbrev xmlns:xlink="http://www.w3.org/1999/xlink" xlink:title="Sternum width" id="ABBRID0EXEEM" xlink:type="simple">STRw</abbrev> 1.5. Chelicerae with anterior tooth row comprising two teeth, posterior margin with four teeth. Palpal endites with 13 cuspules spread over proximal half of endite face, lacking distal endite cuspules, <abbrev xmlns:xlink="http://www.w3.org/1999/xlink" xlink:title="Palpal endite width" id="ABBRID0E2EEM" xlink:type="simple">ENDw</abbrev> 0.63, <abbrev xmlns:xlink="http://www.w3.org/1999/xlink" xlink:title="Palpal endite length" id="ABBRID0E6EEM" xlink:type="simple">ENDl</abbrev> 1.07. Labium with three cuspules, <abbrev xmlns:xlink="http://www.w3.org/1999/xlink" xlink:title="Labium width" id="ABBRID0EDFEM" xlink:type="simple">LBw</abbrev> 0.58, <abbrev xmlns:xlink="http://www.w3.org/1999/xlink" xlink:title="Labium length" id="ABBRID0EHFEM" xlink:type="simple">LBl</abbrev> 0.37. Rastellum with many spines on process. Abdomen setose with pale speckles concentrated into faint chevrons at apodemes. <italic>Legs</italic>. <abbrev xmlns:xlink="http://www.w3.org/1999/xlink" xlink:title="Femur I length" id="ABBRID0ENFEM" xlink:type="simple">F1</abbrev> 2.73; <abbrev xmlns:xlink="http://www.w3.org/1999/xlink" xlink:title="Femur I width" id="ABBRID0ERFEM" xlink:type="simple">F1w</abbrev> 0.54; <abbrev xmlns:xlink="http://www.w3.org/1999/xlink" xlink:title="Patella I length" id="ABBRID0EVFEM" xlink:type="simple">P1</abbrev> 1.28; <abbrev xmlns:xlink="http://www.w3.org/1999/xlink" xlink:title="Tibia I length" id="ABBRID0EZFEM" xlink:type="simple">Ti1</abbrev> 1.78; <abbrev xmlns:xlink="http://www.w3.org/1999/xlink" xlink:title="Metatarsus I length" id="ABBRID0E4FEM" xlink:type="simple">Mt1</abbrev> 1.23; <abbrev xmlns:xlink="http://www.w3.org/1999/xlink" xlink:title="Tarsus I length" id="ABBRID0EBGEM" xlink:type="simple">Tr1</abbrev> 0.72; <abbrev xmlns:xlink="http://www.w3.org/1999/xlink" xlink:title="Femur III lengthFemur III length" id="ABBRID0EFGEM" xlink:type="simple">F3</abbrev> 1.84; <abbrev xmlns:xlink="http://www.w3.org/1999/xlink" xlink:title="Femur III width" id="ABBRID0EJGEM" xlink:type="simple">F3w</abbrev> 0.74; <abbrev xmlns:xlink="http://www.w3.org/1999/xlink" xlink:title="Patella III length" id="ABBRID0ENGEM" xlink:type="simple">P3</abbrev> 0.93; <abbrev xmlns:xlink="http://www.w3.org/1999/xlink" xlink:title="Tibia III length" id="ABBRID0ERGEM" xlink:type="simple">Ti3</abbrev> 1.02; <abbrev xmlns:xlink="http://www.w3.org/1999/xlink" xlink:title="Saddle length" id="ABBRID0EVGEM" xlink:type="simple">Sd3</abbrev> 0.53; <abbrev xmlns:xlink="http://www.w3.org/1999/xlink" xlink:title="Metatarsus III length" id="ABBRID0EZGEM" xlink:type="simple">Mt3</abbrev> 1.05; <abbrev xmlns:xlink="http://www.w3.org/1999/xlink" xlink:title="Tarsus III length" id="ABBRID0E4GEM" xlink:type="simple">Tr3</abbrev> 0.81; <abbrev xmlns:xlink="http://www.w3.org/1999/xlink" xlink:title="Femur IV length" id="ABBRID0EBHEM" xlink:type="simple">F4</abbrev> 2.54; <abbrev xmlns:xlink="http://www.w3.org/1999/xlink" xlink:title="Femur IV width" id="ABBRID0EFHEM" xlink:type="simple">F4w</abbrev> 0.71; <abbrev xmlns:xlink="http://www.w3.org/1999/xlink" xlink:title="Patella IV length" id="ABBRID0EJHEM" xlink:type="simple">P4</abbrev> 1.11; <abbrev xmlns:xlink="http://www.w3.org/1999/xlink" xlink:title="Tibia IV length" id="ABBRID0ENHEM" xlink:type="simple">Ti4</abbrev> 1.64; <abbrev xmlns:xlink="http://www.w3.org/1999/xlink" xlink:title="Metatarsus IV length" id="ABBRID0ERHEM" xlink:type="simple">Mt4</abbrev> 1.75; <abbrev xmlns:xlink="http://www.w3.org/1999/xlink" xlink:title="Tarsus IV length" id="ABBRID0EVHEM" xlink:type="simple">Tr4</abbrev> 0.93. Retrolateral face of tarsus IV with defined comb over length of tarsus. Leg I spination pattern: <abbrev xmlns:xlink="http://www.w3.org/1999/xlink" xlink:title="Number of spines on the prolateral" id="ABBRID0EZHEM" xlink:type="simple">TSp</abbrev> 2, <abbrev xmlns:xlink="http://www.w3.org/1999/xlink" xlink:title="Number of spines on the proventral" id="ABBRID0E4HEM" xlink:type="simple">TSpv</abbrev> 4, TSrd 0, <abbrev xmlns:xlink="http://www.w3.org/1999/xlink" xlink:title="Number of spines on the retroventral" id="ABBRID0EBIEM" xlink:type="simple">TSr</abbrev> 0, <abbrev xmlns:xlink="http://www.w3.org/1999/xlink" xlink:title="Number of spines on the retroventral" id="ABBRID0EFIEM" xlink:type="simple">TSrv</abbrev> 18, <abbrev xmlns:xlink="http://www.w3.org/1999/xlink" xlink:title="Number of spines on the prolateral" id="ABBRID0EJIEM" xlink:type="simple">MtSp</abbrev> 6, <abbrev xmlns:xlink="http://www.w3.org/1999/xlink" xlink:title="Number of spines on the retrolateral faces of the metatarsus I" id="ABBRID0ENIEM" xlink:type="simple">MtSr</abbrev> 8, <abbrev xmlns:xlink="http://www.w3.org/1999/xlink" xlink:title="Number of spines on the prolateral" id="ABBRID0ERIEM" xlink:type="simple">TrSp</abbrev> 2, <abbrev xmlns:xlink="http://www.w3.org/1999/xlink" xlink:title="Number of spines on the retrolateral faces of the tarsus I" id="ABBRID0EVIEM" xlink:type="simple">TrSr</abbrev> 5. <italic>Pedipalps</italic>. <abbrev xmlns:xlink="http://www.w3.org/1999/xlink" xlink:title="Palpal tibia length" id="ABBRID0E2IEM" xlink:type="simple">PTl</abbrev> 1.8, <abbrev xmlns:xlink="http://www.w3.org/1999/xlink" xlink:title="Palpal tibia width" id="ABBRID0E6IEM" xlink:type="simple">PTw</abbrev> 0.65, <abbrev xmlns:xlink="http://www.w3.org/1999/xlink" xlink:title="Bulb length" id="ABBRID0EDJEM" xlink:type="simple">Bl</abbrev> 1.4. Embolus evenly curved.</p></tp:treatment-sec><tp:treatment-sec sec-type="Females" id="SECID0EHJEM"><title>Females.</title><p>Unknown.</p></tp:treatment-sec><tp:treatment-sec><!--Section generated to contain objects referenced in tp:taxon-treatment.--><fig id="F10" position="float" orientation="portrait"><object-id xmlns:xlink="http://www.w3.org/1999/xlink" content-type="doi" xlink:type="simple">10.3897/zookeys.1027.54888.map3</object-id><object-id xmlns:xlink="http://www.w3.org/1999/xlink" content-type="arpha" xlink:type="simple">7FE0E865-B2FC-5E86-BBD2-752B49A7286B</object-id><label>Map 3.</label><caption><p>Locality records for eastern United States species.</p></caption><graphic xmlns:xlink="http://www.w3.org/1999/xlink" xlink:href="zookeys-1027-001-g008.jpg" position="float" orientation="portrait" xlink:type="simple" id="oo_527467.jpg"><uri content-type="original_file" xlink:type="simple">https://binary.pensoft.net/fig/527467</uri></graphic></fig></tp:treatment-sec></tp:taxon-treatment>
