# Supplementary material for: Taxonomic revision of the New World members of the trapdoor spider genus Ummidia Thorell (Araneae, Mygalomorphae, Halonoproctidae)
Source: Zookeys. 2021 Apr 2;1027:1–165. doi: 10.3897/zookeys.1027.54888 (PMC8035127; doi:10.3897/zookeys.1027.54888)
Supplement: XML Treatment for Ummidia funerea [file zookeys.1027.54888-treatment12.xml]

<!DOCTYPE tp:taxon-treatment
  PUBLIC "-//TaxonX//DTD Taxonomic Treatment Publishing DTD v0 20100105//EN" "tax-treatment-NSO.dtd">
<tp:taxon-treatment xmlns:tp="http://www.plazi.org/taxpub"><tp:treatment-meta><kwd-group><label>Taxon classification</label><kwd><named-content xmlns:xlink="http://www.w3.org/1999/xlink" content-type="kingdom">Animalia</named-content></kwd><kwd><named-content xmlns:xlink="http://www.w3.org/1999/xlink" content-type="order">Araneae</named-content></kwd><kwd><named-content xmlns:xlink="http://www.w3.org/1999/xlink" content-type="family">Halonoproctidae</named-content></kwd></kwd-group><mixed-citation publication-type="journal"><person-group><name><surname>Godwin</surname><given-names>Rebecca L.</given-names></name><name><surname>Bond</surname><given-names>Jason E.</given-names></name></person-group><article-title>Taxonomic revision of the New World members of the trapdoor spider genus <italic><tp:taxon-name><tp:taxon-name-part taxon-name-part-type="genus" reg="Ummidia">Ummidia</tp:taxon-name-part></tp:taxon-name></italic> Thorell (<tp:taxon-name><tp:taxon-name-part taxon-name-part-type="order">Araneae</tp:taxon-name-part></tp:taxon-name>, <tp:taxon-name><tp:taxon-name-part taxon-name-part-type="suborder">Mygalomorphae</tp:taxon-name-part></tp:taxon-name>, <tp:taxon-name><tp:taxon-name-part taxon-name-part-type="family">Halonoproctidae</tp:taxon-name-part></tp:taxon-name>)</article-title><source>Zookeys</source><day>02</day><month>4</month><year>2021</year><volume>1027</volume><fpage>1</fpage><lpage>165</lpage><pub-id pub-id-type="doi">10.3897/zookeys.1027.54888</pub-id></mixed-citation></tp:treatment-meta><tp:nomenclature><tp:taxon-name><object-id xmlns:xlink="http://www.w3.org/1999/xlink" content-type="arpha" xlink:type="simple">968D77F1-BF5F-5AB1-A5B5-B05051A95373</object-id>
              <tp:taxon-name-part taxon-name-part-type="genus" reg="Ummidia">Ummidia</tp:taxon-name-part>
              <tp:taxon-name-part taxon-name-part-type="species" reg="funerea">funerea</tp:taxon-name-part>
            </tp:taxon-name><tp:taxon-authority>(Gertsch, 1936)</tp:taxon-authority><xref ref-type="fig" rid="F24">Figs 21</xref><xref ref-type="fig" rid="F25">, 22</xref><xref ref-type="fig" rid="F10">, Map 3</xref><tp:nomenclature-citation-list><tp:nomenclature-citation><tp:taxon-name>
                  <tp:taxon-name-part taxon-name-part-type="genus" reg="Pachylomerus">Pachylomerus</tp:taxon-name-part> <tp:taxon-name-part taxon-name-part-type="species" reg="funereus">funereus</tp:taxon-name-part></tp:taxon-name><comment>Gertsch, 1936, 1; HOLOTYPE: 1 ♂ (IZC00327741) from Edinburg, Texas <named-content xmlns:xlink="http://www.w3.org/1999/xlink" content-type="dwc:verbatimCoordinates" xlink:type="simple"><named-content content-type="geo-json" specific-use="{&#34;type&#34;:&#34;Point&#34;,&#34;coordinates&#34;:[-98.162300,26.300500]}" id="NCID0ENLEM" xlink:type="simple">26.3005 -98.1623</named-content></named-content><sup>6</sup>, 25 m a.s.l., 1.vi.1935, coll. S Mulaik, deposited in <named-content xmlns:xlink="http://www.w3.org/1999/xlink" content-type="dwc:institutional_code" xlink:type="simple">AMNH</named-content>, examined.</comment></tp:nomenclature-citation><tp:nomenclature-citation><tp:taxon-name>
                  <tp:taxon-name-part taxon-name-part-type="genus" reg="Pachylomerides">Pachylomerides</tp:taxon-name-part> <tp:taxon-name-part taxon-name-part-type="species" reg="celsus">celsus</tp:taxon-name-part></tp:taxon-name><comment>Gertsch &amp; Mulaik, 1940, 313; HOLOTYPE: 1 ♂ (IZC327741) from 32miles SW of Laredo, Texas, United States, 5.viii.1935, coll. S Mulaik, deposited in <named-content xmlns:xlink="http://www.w3.org/1999/xlink" content-type="dwc:institutional_code" xlink:type="simple">AMNH</named-content>, examined, <bold>syn. nov.</bold></comment></tp:nomenclature-citation><tp:nomenclature-citation><tp:taxon-name>
                  <tp:taxon-name-part taxon-name-part-type="genus" reg="Ummidia">Ummidia</tp:taxon-name-part> <tp:taxon-name-part taxon-name-part-type="species" reg="celsa">celsa</tp:taxon-name-part></tp:taxon-name><comment>Brignoli, 1983, 117.</comment></tp:nomenclature-citation></tp:nomenclature-citation-list></tp:nomenclature><tp:treatment-sec sec-type="diagnosis" id="SECID0E4MEM"><title>Diagnosis.</title><p><italic><tp:taxon-name><tp:taxon-name-part taxon-name-part-type="genus" reg="Ummidia">Ummidia</tp:taxon-name-part> <tp:taxon-name-part taxon-name-part-type="species" reg="funerea">funerea</tp:taxon-name-part></tp:taxon-name></italic> can be differentiated from all other species of <italic><tp:taxon-name><tp:taxon-name-part taxon-name-part-type="genus" reg="Ummidia">Ummidia</tp:taxon-name-part></tp:taxon-name></italic> by having an anterior eye row which is extremely procurved, such that the posterior margin of the ALEs is even with the anterior margin of the AMEs and the ALEs are 2× as large as the PLEs.</p></tp:treatment-sec><tp:treatment-sec sec-type="description" id="SECID0EVNEM"><title>Description of male holotype.</title><p><italic>Specimen preparation and condition</italic>. Specimen preserved in 80% EtOH. Left palp, leg I and II Pt-Tr removed, in vial with specimen. <italic>General coloration</italic>. Carapace and chelicerae reddish black 10R 2.5/1, legs dark reddish brown 2.5YR 2.5/3. Abdomen very dark gray 10YR 3/1. <italic>Cephalothorax</italic>. Carapace 7.38 long, 7.17 wide. Pars cephalica 4.9 long. Foveal groove procurved, 0.5 long, 1.67 wide. Tubercle high. <abbrev xmlns:xlink="http://www.w3.org/1999/xlink" xlink:title="Anterior eye row" id="ABBRID0EBOEM" xlink:type="simple">AER</abbrev> extremely procurved. <abbrev xmlns:xlink="http://www.w3.org/1999/xlink" xlink:title="posterior eye row" id="ABBRID0EFOEM" xlink:type="simple">PER</abbrev> slightly procurved. Eye group 1.14 long, 1.44 wide, <abbrev xmlns:xlink="http://www.w3.org/1999/xlink" xlink:title="Anterior median eyes" id="ABBRID0EJOEM" xlink:type="simple">AME</abbrev> 0.42, <abbrev xmlns:xlink="http://www.w3.org/1999/xlink" xlink:title="posterior median eyes" id="ABBRID0ENOEM" xlink:type="simple">PME</abbrev> 0.22, <abbrev xmlns:xlink="http://www.w3.org/1999/xlink" xlink:title="Anterior lateral eyes" id="ABBRID0EROEM" xlink:type="simple">ALE</abbrev> 0.62, <abbrev xmlns:xlink="http://www.w3.org/1999/xlink" xlink:title="posterior lateral eyes" id="ABBRID0EVOEM" xlink:type="simple">PLE</abbrev> 0.34. Sternum with marginal fringe and few scattered setae, <abbrev xmlns:xlink="http://www.w3.org/1999/xlink" xlink:title="Sternum length" id="ABBRID0EZOEM" xlink:type="simple">STRl</abbrev> 4.62, <abbrev xmlns:xlink="http://www.w3.org/1999/xlink" xlink:title="Sternum width" id="ABBRID0E4OEM" xlink:type="simple">STRw</abbrev> 4.31. Chelicerae with anterior tooth row comprising six teeth, posterior margin with six teeth. Palpal endites with 22 cuspules spread over proximal half of endite face, lacking distal endite cuspules, <abbrev xmlns:xlink="http://www.w3.org/1999/xlink" xlink:title="Palpal endite width" id="ABBRID0EBPEM" xlink:type="simple">ENDw</abbrev> 1.73, <abbrev xmlns:xlink="http://www.w3.org/1999/xlink" xlink:title="Palpal endite length" id="ABBRID0EFPEM" xlink:type="simple">ENDl</abbrev> 3.05. Labium with nine cuspules, <abbrev xmlns:xlink="http://www.w3.org/1999/xlink" xlink:title="Labium width" id="ABBRID0EJPEM" xlink:type="simple">LBw</abbrev> 1.58, <abbrev xmlns:xlink="http://www.w3.org/1999/xlink" xlink:title="Labium length" id="ABBRID0ENPEM" xlink:type="simple">LBl</abbrev> 1.73. Rastellum with many spines. Abdomen setose, dorsally lighter with dorsodistal opalescence. <italic>Legs</italic>. <abbrev xmlns:xlink="http://www.w3.org/1999/xlink" xlink:title="Femur I length" id="ABBRID0ETPEM" xlink:type="simple">F1</abbrev> 6.26; <abbrev xmlns:xlink="http://www.w3.org/1999/xlink" xlink:title="Femur I width" id="ABBRID0EXPEM" xlink:type="simple">F1w</abbrev> 1.79; <abbrev xmlns:xlink="http://www.w3.org/1999/xlink" xlink:title="Patella I length" id="ABBRID0E2PEM" xlink:type="simple">P1</abbrev> 3.37; <abbrev xmlns:xlink="http://www.w3.org/1999/xlink" xlink:title="Tibia I length" id="ABBRID0E6PEM" xlink:type="simple">Ti1</abbrev> 3.93; <abbrev xmlns:xlink="http://www.w3.org/1999/xlink" xlink:title="Metatarsus I length" id="ABBRID0EDQEM" xlink:type="simple">Mt1</abbrev> 2.93; <abbrev xmlns:xlink="http://www.w3.org/1999/xlink" xlink:title="Tarsus I length" id="ABBRID0EHQEM" xlink:type="simple">Tr1</abbrev> 1.13; <abbrev xmlns:xlink="http://www.w3.org/1999/xlink" xlink:title="Femur III lengthFemur III length" id="ABBRID0ELQEM" xlink:type="simple">F3</abbrev> 4.61; <abbrev xmlns:xlink="http://www.w3.org/1999/xlink" xlink:title="Femur III width" id="ABBRID0EPQEM" xlink:type="simple">F3w</abbrev> 2.12; <abbrev xmlns:xlink="http://www.w3.org/1999/xlink" xlink:title="Patella III length" id="ABBRID0ETQEM" xlink:type="simple">P3</abbrev> 2.55; <abbrev xmlns:xlink="http://www.w3.org/1999/xlink" xlink:title="Tibia III length" id="ABBRID0EXQEM" xlink:type="simple">Ti3</abbrev> 2.48; <abbrev xmlns:xlink="http://www.w3.org/1999/xlink" xlink:title="Saddle length" id="ABBRID0E2QEM" xlink:type="simple">Sd3</abbrev> 1.65; <abbrev xmlns:xlink="http://www.w3.org/1999/xlink" xlink:title="Metatarsus III length" id="ABBRID0E6QEM" xlink:type="simple">Mt3</abbrev> 2.99; <abbrev xmlns:xlink="http://www.w3.org/1999/xlink" xlink:title="Tarsus III length" id="ABBRID0EDREM" xlink:type="simple">Tr3</abbrev> 2.01; <abbrev xmlns:xlink="http://www.w3.org/1999/xlink" xlink:title="Femur IV length" id="ABBRID0EHREM" xlink:type="simple">F4</abbrev> 6.01; <abbrev xmlns:xlink="http://www.w3.org/1999/xlink" xlink:title="Femur IV width" id="ABBRID0ELREM" xlink:type="simple">F4w</abbrev> 2.02; <abbrev xmlns:xlink="http://www.w3.org/1999/xlink" xlink:title="Patella IV length" id="ABBRID0EPREM" xlink:type="simple">P4</abbrev> 2.87; <abbrev xmlns:xlink="http://www.w3.org/1999/xlink" xlink:title="Tibia IV length" id="ABBRID0ETREM" xlink:type="simple">Ti4</abbrev> 3.78; <abbrev xmlns:xlink="http://www.w3.org/1999/xlink" xlink:title="Metatarsus IV length" id="ABBRID0EXREM" xlink:type="simple">Mt4</abbrev> 4.58; <abbrev xmlns:xlink="http://www.w3.org/1999/xlink" xlink:title="Tarsus IV length" id="ABBRID0E2REM" xlink:type="simple">Tr4</abbrev> 2.03. Retrolateral face of tarsus IV with defined comb over proximal 2/3 of tarsus and paired spinules over distal third. Leg I spination pattern: <abbrev xmlns:xlink="http://www.w3.org/1999/xlink" xlink:title="Number of spines on the prolateral" id="ABBRID0E6REM" xlink:type="simple">TSp</abbrev> 0, <abbrev xmlns:xlink="http://www.w3.org/1999/xlink" xlink:title="Number of spines on the proventral" id="ABBRID0EDSEM" xlink:type="simple">TSpv</abbrev> 11, TSrd 1, <abbrev xmlns:xlink="http://www.w3.org/1999/xlink" xlink:title="Number of spines on the retroventral" id="ABBRID0EHSEM" xlink:type="simple">TSr</abbrev> 0, <abbrev xmlns:xlink="http://www.w3.org/1999/xlink" xlink:title="Number of spines on the retroventral" id="ABBRID0ELSEM" xlink:type="simple">TSrv</abbrev> 22, <abbrev xmlns:xlink="http://www.w3.org/1999/xlink" xlink:title="Number of spines on the prolateral" id="ABBRID0EPSEM" xlink:type="simple">MtSp</abbrev> 6, <abbrev xmlns:xlink="http://www.w3.org/1999/xlink" xlink:title="Number of spines on the retrolateral faces of the metatarsus I" id="ABBRID0ETSEM" xlink:type="simple">MtSr</abbrev> 17, <abbrev xmlns:xlink="http://www.w3.org/1999/xlink" xlink:title="Number of spines on the prolateral" id="ABBRID0EXSEM" xlink:type="simple">TrSp</abbrev> 7, <abbrev xmlns:xlink="http://www.w3.org/1999/xlink" xlink:title="Number of spines on the retrolateral faces of the tarsus I" id="ABBRID0E2SEM" xlink:type="simple">TrSr</abbrev> 11. <italic>Pedipalps</italic>. <abbrev xmlns:xlink="http://www.w3.org/1999/xlink" xlink:title="Palpal tibia length" id="ABBRID0EBTEM" xlink:type="simple">PTl</abbrev> 3.38, <abbrev xmlns:xlink="http://www.w3.org/1999/xlink" xlink:title="Palpal tibia width" id="ABBRID0EFTEM" xlink:type="simple">PTw</abbrev> 1.37, <abbrev xmlns:xlink="http://www.w3.org/1999/xlink" xlink:title="Bulb length" id="ABBRID0EJTEM" xlink:type="simple">Bl</abbrev> 3.26. Embolus relatively long, sinuous.</p><fig id="F24" position="float" orientation="portrait"><object-id xmlns:xlink="http://www.w3.org/1999/xlink" content-type="doi" xlink:type="simple">10.3897/zookeys.1027.54888.figure21</object-id><object-id xmlns:xlink="http://www.w3.org/1999/xlink" content-type="arpha" xlink:type="simple">AF399390-02CB-5B13-8BC5-D297B1B072B8</object-id><label>Figure 21.</label><caption><p><italic><tp:taxon-name><tp:taxon-name-part taxon-name-part-type="genus" reg="Ummidia">Ummidia</tp:taxon-name-part> <tp:taxon-name-part taxon-name-part-type="species" reg="funerea">funerea</tp:taxon-name-part></tp:taxon-name></italic> (Gertsch, 1936) from Edinburg, Texas. <bold>A</bold> male habitus illustration ICZ327741 <bold>B</bold> female habitus illustration UMM430. Scale bars: 4.0 mm.</p></caption><graphic xmlns:xlink="http://www.w3.org/1999/xlink" xlink:href="zookeys-1027-001-g024.jpg" position="float" orientation="portrait" xlink:type="simple" id="oo_527483.jpg"><uri content-type="original_file" xlink:type="simple">https://binary.pensoft.net/fig/527483</uri></graphic></fig></tp:treatment-sec><tp:treatment-sec sec-type="variation" id="SECID0EJUEM"><title>Variation, males</title><p><bold>(n = 6).</bold><abbrev xmlns:xlink="http://www.w3.org/1999/xlink" xlink:title="Carapace length" id="ABBRID0ERUEM" xlink:type="simple">CL</abbrev> 6.08–9.1, 7.34±0.45; <abbrev xmlns:xlink="http://www.w3.org/1999/xlink" xlink:title="Carapace width" id="ABBRID0EVUEM" xlink:type="simple">CW</abbrev> 5.56–8.21, 6.84±0.39; <abbrev xmlns:xlink="http://www.w3.org/1999/xlink" xlink:title="Caput length" id="ABBRID0EZUEM" xlink:type="simple">Cap</abbrev> 4.01–5.84, 4.82±0.27; <abbrev xmlns:xlink="http://www.w3.org/1999/xlink" xlink:title="Palpal endite length" id="ABBRID0E4UEM" xlink:type="simple">ENDl</abbrev> 0.83–1.19, 1.03±0.07; <abbrev xmlns:xlink="http://www.w3.org/1999/xlink" xlink:title="Palpal endite width" id="ABBRID0EBVEM" xlink:type="simple">ENDw</abbrev> 1.14–1.52, 1.37±0.06; <abbrev xmlns:xlink="http://www.w3.org/1999/xlink" xlink:title="Sternum length" id="ABBRID0EFVEM" xlink:type="simple">STRl</abbrev> 3.62–4.98, 4.31±0.22; <abbrev xmlns:xlink="http://www.w3.org/1999/xlink" xlink:title="Sternum width" id="ABBRID0EJVEM" xlink:type="simple">STRw</abbrev> 2.87–4.58, 3.82±0.26; <abbrev xmlns:xlink="http://www.w3.org/1999/xlink" xlink:title="Labium length" id="ABBRID0ENVEM" xlink:type="simple">LBl</abbrev> 0.91–1.27, 1.08±0.06; <abbrev xmlns:xlink="http://www.w3.org/1999/xlink" xlink:title="Labium width" id="ABBRID0ERVEM" xlink:type="simple">LBw</abbrev> 1.23–1.84, 1.5±0.09; <abbrev xmlns:xlink="http://www.w3.org/1999/xlink" xlink:title="Femur I length" id="ABBRID0EVVEM" xlink:type="simple">F1</abbrev> 5.22–7.31, 6.03±0.32; <abbrev xmlns:xlink="http://www.w3.org/1999/xlink" xlink:title="Femur I width" id="ABBRID0EZVEM" xlink:type="simple">F1w</abbrev> 1.54–2.02, 1.74±0.08; <abbrev xmlns:xlink="http://www.w3.org/1999/xlink" xlink:title="Patella I length" id="ABBRID0E4VEM" xlink:type="simple">P1</abbrev> 2.54–3.89, 3.12±0.2; <abbrev xmlns:xlink="http://www.w3.org/1999/xlink" xlink:title="Tibia I length" id="ABBRID0EBWEM" xlink:type="simple">Ti1</abbrev> 3.2–4.79, 3.81±0.22; <abbrev xmlns:xlink="http://www.w3.org/1999/xlink" xlink:title="Metatarsus I length" id="ABBRID0EFWEM" xlink:type="simple">Mt1</abbrev> 2.38–3.06, 2.7±0.12; <abbrev xmlns:xlink="http://www.w3.org/1999/xlink" xlink:title="Tarsus I length" id="ABBRID0EJWEM" xlink:type="simple">Tr1</abbrev> 0.87–1.34, 1.11±0.06; <abbrev xmlns:xlink="http://www.w3.org/1999/xlink" xlink:title="Femur III lengthFemur III length" id="ABBRID0ENWEM" xlink:type="simple">F3</abbrev> 3.57–5.53, 4.47±0.27; <abbrev xmlns:xlink="http://www.w3.org/1999/xlink" xlink:title="Femur III width" id="ABBRID0ERWEM" xlink:type="simple">F3w</abbrev> 1.61–2.26, 1.95±0.1; <abbrev xmlns:xlink="http://www.w3.org/1999/xlink" xlink:title="Patella III length" id="ABBRID0EVWEM" xlink:type="simple">P3</abbrev> 2.02–3.08, 2.48±0.15; <abbrev xmlns:xlink="http://www.w3.org/1999/xlink" xlink:title="Tibia III length" id="ABBRID0EZWEM" xlink:type="simple">Ti3</abbrev> 1.35–2.95, 2.27±0.23; <abbrev xmlns:xlink="http://www.w3.org/1999/xlink" xlink:title="Metatarsus III length" id="ABBRID0E4WEM" xlink:type="simple">Mt3</abbrev> 2.35–3.27, 2.73±0.15; <abbrev xmlns:xlink="http://www.w3.org/1999/xlink" xlink:title="Tarsus III length" id="ABBRID0EBXEM" xlink:type="simple">Tr3</abbrev> 1.48–2.31, 1.86±0.12; <abbrev xmlns:xlink="http://www.w3.org/1999/xlink" xlink:title="Femur IV length" id="ABBRID0EFXEM" xlink:type="simple">F4</abbrev> 4.78–7.14, 5.72±0.35; <abbrev xmlns:xlink="http://www.w3.org/1999/xlink" xlink:title="Femur IV width" id="ABBRID0EJXEM" xlink:type="simple">F4w</abbrev> 1.53–2.18, 1.9±0.1; <abbrev xmlns:xlink="http://www.w3.org/1999/xlink" xlink:title="Patella IV length" id="ABBRID0ENXEM" xlink:type="simple">P4</abbrev> 2.36–3.39, 2.79±0.15; <abbrev xmlns:xlink="http://www.w3.org/1999/xlink" xlink:title="Tibia IV length" id="ABBRID0ERXEM" xlink:type="simple">Ti4</abbrev> 3.07–4.26, 3.63±0.16; <abbrev xmlns:xlink="http://www.w3.org/1999/xlink" xlink:title="Metatarsus IV length" id="ABBRID0EVXEM" xlink:type="simple">Mt4</abbrev> 3.61–5.05, 4.24±0.21; <abbrev xmlns:xlink="http://www.w3.org/1999/xlink" xlink:title="Tarsus IV length" id="ABBRID0EZXEM" xlink:type="simple">Tr4</abbrev> 1.57–2.24, 1.94±0.09; <abbrev xmlns:xlink="http://www.w3.org/1999/xlink" xlink:title="Number of spines on the prolateral" id="ABBRID0E4XEM" xlink:type="simple">TSp</abbrev> 0–8, 3.5±1.31; <abbrev xmlns:xlink="http://www.w3.org/1999/xlink" xlink:title="Number of spines on the proventral" id="ABBRID0EBYEM" xlink:type="simple">TSpv</abbrev> 4–11, 6.67±0.95; <abbrev xmlns:xlink="http://www.w3.org/1999/xlink" xlink:title="Number of spines on the retroventral" id="ABBRID0EFYEM" xlink:type="simple">TSr</abbrev> 0–0, 0±0; <abbrev xmlns:xlink="http://www.w3.org/1999/xlink" xlink:title="Number of spines on the retroventral" id="ABBRID0EJYEM" xlink:type="simple">TSrv</abbrev> 19–28, 21.67±1.36; <abbrev xmlns:xlink="http://www.w3.org/1999/xlink" xlink:title="Palpal tibia length" id="ABBRID0ENYEM" xlink:type="simple">PTl</abbrev> 3–4.19, 3.44±0.16; <abbrev xmlns:xlink="http://www.w3.org/1999/xlink" xlink:title="Palpal tibia width" id="ABBRID0ERYEM" xlink:type="simple">PTw</abbrev> 1.09–1.52, 1.33±0.06; BL 2.66–3.26, 3.06±0.1.</p></tp:treatment-sec><tp:treatment-sec sec-type="description" id="SECID0EVYEM"><title>Description of female exemplar.</title><p><italic>Specimen preparation and condition</italic>. Specimen preserved in 80% EtOH. Spermathecae removed, cleared, in vial with specimen. Left leg II and abdomen removed, in vial with specimen <italic>General coloration</italic>. Carapace and posterior legs dark yellowish brown 10YR 4/6, chelicerae and anterior legs dark reddish brown 2.5YR 2.5/4. Abdomen dark brown 10YR 3/3, spinnerets strong brown 7.5YR 4/6. <italic>Cephalothorax</italic>. Carapace 10.43 long, 9.83 wide. Pars cephalica 6.96 long. Foveal groove procurved, 0.78 long, 2.22 wide. Eye tubercle low, under ME. <abbrev xmlns:xlink="http://www.w3.org/1999/xlink" xlink:title="Anterior eye row" id="ABBRID0EBZEM" xlink:type="simple">AER</abbrev> extremely procurved <abbrev xmlns:xlink="http://www.w3.org/1999/xlink" xlink:title="posterior eye row" id="ABBRID0EFZEM" xlink:type="simple">PER</abbrev> procurved. Eye group 1.42 long, 1.84 wide, <abbrev xmlns:xlink="http://www.w3.org/1999/xlink" xlink:title="Anterior median eyes" id="ABBRID0EJZEM" xlink:type="simple">AME</abbrev> 0.35, <abbrev xmlns:xlink="http://www.w3.org/1999/xlink" xlink:title="posterior median eyes" id="ABBRID0ENZEM" xlink:type="simple">PME</abbrev> 0.42, <abbrev xmlns:xlink="http://www.w3.org/1999/xlink" xlink:title="Anterior lateral eyes" id="ABBRID0ERZEM" xlink:type="simple">ALE</abbrev> 0.82, <abbrev xmlns:xlink="http://www.w3.org/1999/xlink" xlink:title="posterior lateral eyes" id="ABBRID0EVZEM" xlink:type="simple">PLE</abbrev> 0.34. Sternum sparsely setose around outer edges, thicker anteriorly, <abbrev xmlns:xlink="http://www.w3.org/1999/xlink" xlink:title="Sternum length" id="ABBRID0EZZEM" xlink:type="simple">STRl</abbrev> 6.15, <abbrev xmlns:xlink="http://www.w3.org/1999/xlink" xlink:title="Sternum width" id="ABBRID0E4ZEM" xlink:type="simple">STRw</abbrev> 6.07. Chelicerae with anterior row comprising six teeth, posterior margin with six teeth. Palpal endites with 47 cuspules spread across proximal half of endite and 53 cuspules distally; equal in size to proximal cuspules anteriorly, smaller posteriorly, <abbrev xmlns:xlink="http://www.w3.org/1999/xlink" xlink:title="Palpal endite width" id="ABBRID0EB1EM" xlink:type="simple">ENDw</abbrev> 2.2, <abbrev xmlns:xlink="http://www.w3.org/1999/xlink" xlink:title="Palpal endite length" id="ABBRID0EF1EM" xlink:type="simple">ENDl</abbrev> 4.16. Labium with 15 cuspules, <abbrev xmlns:xlink="http://www.w3.org/1999/xlink" xlink:title="Labium width" id="ABBRID0EJ1EM" xlink:type="simple">LBw</abbrev> 2.19, <abbrev xmlns:xlink="http://www.w3.org/1999/xlink" xlink:title="Labium length" id="ABBRID0EN1EM" xlink:type="simple">LBl</abbrev> 1.67. Rastellum with many strong spines on process and up cheliceral face. <italic>Abdomen</italic>. Evenly setose. <italic>Legs</italic>. <abbrev xmlns:xlink="http://www.w3.org/1999/xlink" xlink:title="Femur I length" id="ABBRID0EV1EM" xlink:type="simple">F1</abbrev> 6.73; <abbrev xmlns:xlink="http://www.w3.org/1999/xlink" xlink:title="Femur I width" id="ABBRID0EZ1EM" xlink:type="simple">F1w</abbrev> 2.32; <abbrev xmlns:xlink="http://www.w3.org/1999/xlink" xlink:title="Patella I length" id="ABBRID0E41EM" xlink:type="simple">P1</abbrev> 4.15; <abbrev xmlns:xlink="http://www.w3.org/1999/xlink" xlink:title="Tibia I length" id="ABBRID0EB2EM" xlink:type="simple">Ti1</abbrev> 4.19; <abbrev xmlns:xlink="http://www.w3.org/1999/xlink" xlink:title="Metatarsus I length" id="ABBRID0EF2EM" xlink:type="simple">Mt1</abbrev> 2.72; <abbrev xmlns:xlink="http://www.w3.org/1999/xlink" xlink:title="Tarsus I length" id="ABBRID0EJ2EM" xlink:type="simple">Tr1</abbrev> 1.11; <abbrev xmlns:xlink="http://www.w3.org/1999/xlink" xlink:title="Femur III lengthFemur III length" id="ABBRID0EN2EM" xlink:type="simple">F3</abbrev> 5.26; <abbrev xmlns:xlink="http://www.w3.org/1999/xlink" xlink:title="Femur III width" id="ABBRID0ER2EM" xlink:type="simple">F3w</abbrev> 2.88; <abbrev xmlns:xlink="http://www.w3.org/1999/xlink" xlink:title="Patella III length" id="ABBRID0EV2EM" xlink:type="simple">P3</abbrev> 3.44; <abbrev xmlns:xlink="http://www.w3.org/1999/xlink" xlink:title="Tibia III length" id="ABBRID0EZ2EM" xlink:type="simple">Ti3</abbrev> 3.2, <abbrev xmlns:xlink="http://www.w3.org/1999/xlink" xlink:title="Saddle length" id="ABBRID0E42EM" xlink:type="simple">Sd3</abbrev> 1.86; <abbrev xmlns:xlink="http://www.w3.org/1999/xlink" xlink:title="Metatarsus III length" id="ABBRID0EB3EM" xlink:type="simple">Mt3</abbrev> 2.93; <abbrev xmlns:xlink="http://www.w3.org/1999/xlink" xlink:title="Tarsus III length" id="ABBRID0EF3EM" xlink:type="simple">Tr3</abbrev> 2.18; <abbrev xmlns:xlink="http://www.w3.org/1999/xlink" xlink:title="Femur IV length" id="ABBRID0EJ3EM" xlink:type="simple">F4</abbrev> 6.55; <abbrev xmlns:xlink="http://www.w3.org/1999/xlink" xlink:title="Femur IV width" id="ABBRID0EN3EM" xlink:type="simple">F4w</abbrev> 2.72; <abbrev xmlns:xlink="http://www.w3.org/1999/xlink" xlink:title="Patella IV length" id="ABBRID0ER3EM" xlink:type="simple">P4</abbrev> 3.99; <abbrev xmlns:xlink="http://www.w3.org/1999/xlink" xlink:title="Tibia IV length" id="ABBRID0EV3EM" xlink:type="simple">Ti4</abbrev> 3.95; <abbrev xmlns:xlink="http://www.w3.org/1999/xlink" xlink:title="Metatarsus IV length" id="ABBRID0EZ3EM" xlink:type="simple">Mt4</abbrev> 4.2; <abbrev xmlns:xlink="http://www.w3.org/1999/xlink" xlink:title="Tarsus IV length" id="ABBRID0E43EM" xlink:type="simple">Tr4</abbrev> 1.97. Retrolateral face tarsus IV with defined tight comb with heavy setae ventrally. <italic>Pedipalps</italic>. <abbrev xmlns:xlink="http://www.w3.org/1999/xlink" xlink:title="Palp femur length" id="ABBRID0ED4EM" xlink:type="simple">PF</abbrev> 6.09, <abbrev xmlns:xlink="http://www.w3.org/1999/xlink" xlink:title="Palp patella length" id="ABBRID0EH4EM" xlink:type="simple">PP</abbrev> 3.36, <abbrev xmlns:xlink="http://www.w3.org/1999/xlink" xlink:title="Palp tibia length" id="ABBRID0EL4EM" xlink:type="simple">PTi</abbrev> 3.9, <abbrev xmlns:xlink="http://www.w3.org/1999/xlink" xlink:title="Palp tarsus length" id="ABBRID0EP4EM" xlink:type="simple">PTr</abbrev> 3.27. Spermathecae curved medially, bulbs facing anteriorly.</p><fig id="F25" position="float" orientation="portrait"><object-id xmlns:xlink="http://www.w3.org/1999/xlink" content-type="doi" xlink:type="simple">10.3897/zookeys.1027.54888.figure22</object-id><object-id xmlns:xlink="http://www.w3.org/1999/xlink" content-type="arpha" xlink:type="simple">87EC8375-613E-5384-98D6-78AD8AB8B118</object-id><label>Figure 22.</label><caption><p><italic><tp:taxon-name><tp:taxon-name-part taxon-name-part-type="genus" reg="Ummidia">Ummidia</tp:taxon-name-part> <tp:taxon-name-part taxon-name-part-type="species" reg="funerea">funerea</tp:taxon-name-part></tp:taxon-name></italic> (Gertsch, 1936) from Edinburg, Texas. A-D male holotype (ICZ327741) <bold>A</bold> prolateral aspect, leg I <bold>B</bold> retrolateral aspect, leg I <bold>C</bold> line drawings, leg I prolateral and retrolateral aspects <bold>D</bold> retrolateral aspect, pedipalp <bold>E</bold> cleared spermathecae female exemplar (UMM430). Scale bars: 1.0 mm.</p></caption><graphic xmlns:xlink="http://www.w3.org/1999/xlink" xlink:href="zookeys-1027-001-g025.jpg" position="float" orientation="portrait" xlink:type="simple" id="oo_527484.jpg"><uri content-type="original_file" xlink:type="simple">https://binary.pensoft.net/fig/527484</uri></graphic></fig></tp:treatment-sec><tp:treatment-sec sec-type="variation" id="SECID0EV5EM"><title>Variation, females</title><p><bold>(n = 7).</bold><abbrev xmlns:xlink="http://www.w3.org/1999/xlink" xlink:title="Carapace length" id="ABBRID0E45EM" xlink:type="simple">CL</abbrev> 3.81–10.43, 7.35±0.9; <abbrev xmlns:xlink="http://www.w3.org/1999/xlink" xlink:title="Carapace width" id="ABBRID0EB6EM" xlink:type="simple">CW</abbrev> 3.28–9.83, 6.76±0.88; <abbrev xmlns:xlink="http://www.w3.org/1999/xlink" xlink:title="Caput length" id="ABBRID0EF6EM" xlink:type="simple">Cap</abbrev> 2.5–6.96, 4.96±0.62; <abbrev xmlns:xlink="http://www.w3.org/1999/xlink" xlink:title="Palpal endite length" id="ABBRID0EJ6EM" xlink:type="simple">ENDl</abbrev> 0.64–1.69, 1.14±0.13; <abbrev xmlns:xlink="http://www.w3.org/1999/xlink" xlink:title="Palpal endite width" id="ABBRID0EN6EM" xlink:type="simple">ENDw</abbrev> 0.76–1.84, 1.28±0.13; <abbrev xmlns:xlink="http://www.w3.org/1999/xlink" xlink:title="Sternum length" id="ABBRID0ER6EM" xlink:type="simple">STRl</abbrev> 2.32–6.18, 4.5±0.56; <abbrev xmlns:xlink="http://www.w3.org/1999/xlink" xlink:title="Sternum width" id="ABBRID0EV6EM" xlink:type="simple">STRw</abbrev> 2.18–6.07, 4.3±0.55; <abbrev xmlns:xlink="http://www.w3.org/1999/xlink" xlink:title="Labium length" id="ABBRID0EZ6EM" xlink:type="simple">LBl</abbrev> 0.55–1.67, 1.15±0.16; <abbrev xmlns:xlink="http://www.w3.org/1999/xlink" xlink:title="Labium width" id="ABBRID0E46EM" xlink:type="simple">LBw</abbrev> 0.87–2.19, 1.6±0.18; <abbrev xmlns:xlink="http://www.w3.org/1999/xlink" xlink:title="Femur I length" id="ABBRID0EBAFM" xlink:type="simple">F1</abbrev> 2.4–6.73, 4.77±0.62; <abbrev xmlns:xlink="http://www.w3.org/1999/xlink" xlink:title="Femur I width" id="ABBRID0EFAFM" xlink:type="simple">F1w</abbrev> 0.86–2.32, 1.66±0.21; <abbrev xmlns:xlink="http://www.w3.org/1999/xlink" xlink:title="Patella I length" id="ABBRID0EJAFM" xlink:type="simple">P1</abbrev> 1.54–4.15, 2.87±0.37; <abbrev xmlns:xlink="http://www.w3.org/1999/xlink" xlink:title="Tibia I length" id="ABBRID0ENAFM" xlink:type="simple">Ti1</abbrev> 1.39–4.19, 2.95±0.41; <abbrev xmlns:xlink="http://www.w3.org/1999/xlink" xlink:title="Metatarsus I length" id="ABBRID0ERAFM" xlink:type="simple">Mt1</abbrev> 1.06–2.98, 2.07±0.27; <abbrev xmlns:xlink="http://www.w3.org/1999/xlink" xlink:title="Tarsus I length" id="ABBRID0EVAFM" xlink:type="simple">Tr1</abbrev> 0.57–1.19, 0.92±0.08; <abbrev xmlns:xlink="http://www.w3.org/1999/xlink" xlink:title="Femur III lengthFemur III length" id="ABBRID0EZAFM" xlink:type="simple">F3</abbrev> 1.19–5.4, 3.81±0.59; <abbrev xmlns:xlink="http://www.w3.org/1999/xlink" xlink:title="Femur III width" id="ABBRID0E4AFM" xlink:type="simple">F3w</abbrev> 1.1–2.91, 2.13±0.26; <abbrev xmlns:xlink="http://www.w3.org/1999/xlink" xlink:title="Patella III length" id="ABBRID0EBBFM" xlink:type="simple">P3</abbrev> 1.23–3.52, 2.52±0.33; <abbrev xmlns:xlink="http://www.w3.org/1999/xlink" xlink:title="Tibia III length" id="ABBRID0EFBFM" xlink:type="simple">Ti3</abbrev> 1.09–3.2, 2.24±0.31; <abbrev xmlns:xlink="http://www.w3.org/1999/xlink" xlink:title="Metatarsus III length" id="ABBRID0EJBFM" xlink:type="simple">Mt3</abbrev> 1.01–2.93, 2.06±0.27; <abbrev xmlns:xlink="http://www.w3.org/1999/xlink" xlink:title="Tarsus III length" id="ABBRID0ENBFM" xlink:type="simple">Tr3</abbrev> 0.79–2.18, 1.52±0.19; <abbrev xmlns:xlink="http://www.w3.org/1999/xlink" xlink:title="Femur IV length" id="ABBRID0ERBFM" xlink:type="simple">F4</abbrev> 2.35–6.55, 4.79±0.59; <abbrev xmlns:xlink="http://www.w3.org/1999/xlink" xlink:title="Femur IV width" id="ABBRID0EVBFM" xlink:type="simple">F4w</abbrev> 1.08–2.83, 2.06±0.24; <abbrev xmlns:xlink="http://www.w3.org/1999/xlink" xlink:title="Patella IV length" id="ABBRID0EZBFM" xlink:type="simple">P4</abbrev> 1.46–3.99, 2.72±0.35; <abbrev xmlns:xlink="http://www.w3.org/1999/xlink" xlink:title="Tibia IV length" id="ABBRID0E4BFM" xlink:type="simple">Ti4</abbrev> 1.51–3.95, 2.85±0.34; <abbrev xmlns:xlink="http://www.w3.org/1999/xlink" xlink:title="Metatarsus IV length" id="ABBRID0EBCFM" xlink:type="simple">Mt4</abbrev> 1.35–4.24, 3.04±0.42; <abbrev xmlns:xlink="http://www.w3.org/1999/xlink" xlink:title="Tarsus IV length" id="ABBRID0EFCFM" xlink:type="simple">Tr4</abbrev> 0.68–1.97, 1.37±0.18; <abbrev xmlns:xlink="http://www.w3.org/1999/xlink" xlink:title="Palp femur length" id="ABBRID0EJCFM" xlink:type="simple">PF</abbrev> 2.13–6.09, 4.32±0.57; <abbrev xmlns:xlink="http://www.w3.org/1999/xlink" xlink:title="Palp patella length" id="ABBRID0ENCFM" xlink:type="simple">PP</abbrev> 1.35–3.44, 2.48±0.3; <abbrev xmlns:xlink="http://www.w3.org/1999/xlink" xlink:title="Palp tibia length" id="ABBRID0ERCFM" xlink:type="simple">PTi</abbrev> 1.25–3.9, 2.73±0.37; <abbrev xmlns:xlink="http://www.w3.org/1999/xlink" xlink:title="Palp tarsus length" id="ABBRID0EVCFM" xlink:type="simple">PTr</abbrev> 1.23–3.43, 2.39±0.33.</p></tp:treatment-sec><tp:treatment-sec sec-type="material" id="SECID0EZCFM"><title>Material examined.</title><p><bold>United States: Texas: Brooks Co</bold>: 8 mi N Cantu, <named-content xmlns:xlink="http://www.w3.org/1999/xlink" content-type="dwc:verbatimCoordinates" xlink:type="simple"><named-content content-type="geo-json" specific-use="{&#34;type&#34;:&#34;Point&#34;,&#34;coordinates&#34;:[-99.901800,31.979900]}" id="NCID0EEDFM" xlink:type="simple">31.9799 -99.9018</named-content></named-content><sup>8</sup>, 540 m a.s.l. (UMM0313, 29.xii.1949, 1juv, <named-content xmlns:xlink="http://www.w3.org/1999/xlink" content-type="dwc:institutional_code" xlink:type="simple">AMNH</named-content>); <bold>Cameron Co</bold>: Laguna Atascosa National Wildlife Refuge, <named-content xmlns:xlink="http://www.w3.org/1999/xlink" content-type="dwc:verbatimCoordinates" xlink:type="simple"><named-content content-type="geo-json" specific-use="{&#34;type&#34;:&#34;Point&#34;,&#34;coordinates&#34;:[-97.334500,26.223800]}" id="NCID0EXDFM" xlink:type="simple">26.2238 -97.3345</named-content></named-content><sup>1</sup>, 5 m a.s.l. (UMM0845, 15.v-4.vi.2010, 1♂, J King, E Riley, <named-content xmlns:xlink="http://www.w3.org/1999/xlink" content-type="dwc:institutional_code" xlink:type="simple">TAMU</named-content>); Port Isabel, <named-content xmlns:xlink="http://www.w3.org/1999/xlink" content-type="dwc:verbatimCoordinates" xlink:type="simple"><named-content content-type="geo-json" specific-use="{&#34;type&#34;:&#34;Point&#34;,&#34;coordinates&#34;:[-97.207000,26.073800]}" id="NCID0EIEFM" xlink:type="simple">26.0738 -97.207</named-content></named-content><sup>5</sup>, 3 m a.s.l. (UMM0847, 8.iv.1992, 1♂, S Sweeten, <named-content xmlns:xlink="http://www.w3.org/1999/xlink" content-type="dwc:institutional_code" xlink:type="simple">TAMU</named-content>); <bold>Hidalgo Co</bold>: Edinburg, 10 mi NW Edinburg, <named-content xmlns:xlink="http://www.w3.org/1999/xlink" content-type="dwc:verbatimCoordinates" xlink:type="simple"><named-content content-type="geo-json" specific-use="{&#34;type&#34;:&#34;Point&#34;,&#34;coordinates&#34;:[-98.162300,26.300500]}" id="NCID0E2EFM" xlink:type="simple">26.3005 -98.1623</named-content></named-content><sup>6</sup>, 25 m a.s.l. (IZC00327741, 1.vi.1935 , 1♂, S Mulaik, <named-content xmlns:xlink="http://www.w3.org/1999/xlink" content-type="dwc:institutional_code" xlink:type="simple">AMNH</named-content>); Texas, <named-content xmlns:xlink="http://www.w3.org/1999/xlink" content-type="dwc:verbatimCoordinates" xlink:type="simple"><named-content content-type="geo-json" specific-use="{&#34;type&#34;:&#34;Point&#34;,&#34;coordinates&#34;:[-99.919500,34.919700]}" id="NCID0EMFFM" xlink:type="simple">34.9197 -99.9195</named-content></named-content><sup>8</sup>, 540 m a.s.l. (UMM0262, 24.xii.1949, 1juv, Mulaik, <named-content xmlns:xlink="http://www.w3.org/1999/xlink" content-type="dwc:institutional_code" xlink:type="simple">AMNH</named-content>); Edinburg, <named-content xmlns:xlink="http://www.w3.org/1999/xlink" content-type="dwc:verbatimCoordinates" xlink:type="simple"><named-content content-type="geo-json" specific-use="{&#34;type&#34;:&#34;Point&#34;,&#34;coordinates&#34;:[-98.163400,26.301500]}" id="NCID0E4FFM" xlink:type="simple">26.3015 -98.1634</named-content></named-content><sup>6</sup>, 30 m a.s.l. (UMM0267, 29.xii.1949, 1♀, S Mulaik, D Mulaik, <named-content xmlns:xlink="http://www.w3.org/1999/xlink" content-type="dwc:institutional_code" xlink:type="simple">AMNH</named-content>); (UMM0321, ix.1936, 1♂, S Mulaik, <named-content xmlns:xlink="http://www.w3.org/1999/xlink" content-type="dwc:institutional_code" xlink:type="simple">AMNH</named-content>); (UMM0614, ix.1936, 1♂, Mulaik, <named-content xmlns:xlink="http://www.w3.org/1999/xlink" content-type="dwc:institutional_code" xlink:type="simple">AMNH</named-content>); (UMM0416, 1♂, Mulaik, <named-content xmlns:xlink="http://www.w3.org/1999/xlink" content-type="dwc:institutional_code" xlink:type="simple">AMNH</named-content>); <bold>Starr Co</bold>: Just S of Hwy 83, 2.5 mi W of Sullivan City, <named-content xmlns:xlink="http://www.w3.org/1999/xlink" content-type="dwc:verbatimCoordinates" xlink:type="simple"><named-content content-type="geo-json" specific-use="{&#34;type&#34;:&#34;Point&#34;,&#34;coordinates&#34;:[-98.633400,26.301500]}" id="NCID0EKHFM" xlink:type="simple">26.3015 -98.6334</named-content></named-content><sup>5</sup>, 64 m a.s.l. (UMM0782, 6.ix.1974, 1juv, W Icenogle, <named-content xmlns:xlink="http://www.w3.org/1999/xlink" content-type="dwc:institutional_code" xlink:type="simple">AMNH</named-content>); (UMM0783, 7.ix.1974, 1♀, <named-content xmlns:xlink="http://www.w3.org/1999/xlink" content-type="dwc:institutional_code" xlink:type="simple">AMNH</named-content>); (UMM0784, 1juv, <named-content xmlns:xlink="http://www.w3.org/1999/xlink" content-type="dwc:institutional_code" xlink:type="simple">AMNH</named-content>); <bold>Webb Co</bold>: Laredo, <named-content xmlns:xlink="http://www.w3.org/1999/xlink" content-type="dwc:verbatimCoordinates" xlink:type="simple"><named-content content-type="geo-json" specific-use="{&#34;type&#34;:&#34;Point&#34;,&#34;coordinates&#34;:[-99.507200,27.506200]}" id="NCID0ENIFM" xlink:type="simple">27.5062 -99.5072</named-content></named-content><sup>6</sup>, 128 m a.s.l. (UMM0422, 1♂, R Baird, <named-content xmlns:xlink="http://www.w3.org/1999/xlink" content-type="dwc:institutional_code" xlink:type="simple">AMNH</named-content>); Near Hwy 83, 1.8 mi N junction with Hwy 35, 15 mi N Laredo, <named-content xmlns:xlink="http://www.w3.org/1999/xlink" content-type="dwc:verbatimCoordinates" xlink:type="simple"><named-content content-type="geo-json" specific-use="{&#34;type&#34;:&#34;Point&#34;,&#34;coordinates&#34;:[-99.440600,27.756700]}" id="NCID0EAJFM" xlink:type="simple">27.7567 -99.4406</named-content></named-content><sup>5</sup>, 212 m a.s.l. (UMM0430, 8.ix.1974, 1♀, W Icenogle, <named-content xmlns:xlink="http://www.w3.org/1999/xlink" content-type="dwc:institutional_code" xlink:type="simple">AMNH</named-content>); (UMM0780, 9.ix.1974, 1♀, <named-content xmlns:xlink="http://www.w3.org/1999/xlink" content-type="dwc:institutional_code" xlink:type="simple">AMNH</named-content>); (UMM0781, 1♀, <named-content xmlns:xlink="http://www.w3.org/1999/xlink" content-type="dwc:institutional_code" xlink:type="simple">AMNH</named-content>).</p></tp:treatment-sec><tp:treatment-sec><!--Section generated to contain objects referenced in tp:taxon-treatment.--><fig id="F10" position="float" orientation="portrait"><object-id xmlns:xlink="http://www.w3.org/1999/xlink" content-type="doi" xlink:type="simple">10.3897/zookeys.1027.54888.map3</object-id><object-id xmlns:xlink="http://www.w3.org/1999/xlink" content-type="arpha" xlink:type="simple">7FE0E865-B2FC-5E86-BBD2-752B49A7286B</object-id><label>Map 3.</label><caption><p>Locality records for eastern United States species.</p></caption><graphic xmlns:xlink="http://www.w3.org/1999/xlink" xlink:href="zookeys-1027-001-g008.jpg" position="float" orientation="portrait" xlink:type="simple" id="oo_527467.jpg"><uri content-type="original_file" xlink:type="simple">https://binary.pensoft.net/fig/527467</uri></graphic></fig></tp:treatment-sec></tp:taxon-treatment>
