# Supplementary material for: Taxonomic revision of the New World members of the trapdoor spider genus Ummidia Thorell (Araneae, Mygalomorphae, Halonoproctidae)
Source: Zookeys. 2021 Apr 2;1027:1–165. doi: 10.3897/zookeys.1027.54888 (PMC8035127; doi:10.3897/zookeys.1027.54888)
Supplement: XML Treatment for Ummidia rosillos [file zookeys.1027.54888-treatment13.xml]

<!DOCTYPE tp:taxon-treatment
  PUBLIC "-//TaxonX//DTD Taxonomic Treatment Publishing DTD v0 20100105//EN" "tax-treatment-NSO.dtd">
<tp:taxon-treatment xmlns:tp="http://www.plazi.org/taxpub"><tp:treatment-meta><kwd-group><label>Taxon classification</label><kwd><named-content xmlns:xlink="http://www.w3.org/1999/xlink" content-type="kingdom">Animalia</named-content></kwd><kwd><named-content xmlns:xlink="http://www.w3.org/1999/xlink" content-type="order">Araneae</named-content></kwd><kwd><named-content xmlns:xlink="http://www.w3.org/1999/xlink" content-type="family">Halonoproctidae</named-content></kwd></kwd-group><mixed-citation publication-type="journal"><person-group><name><surname>Godwin</surname><given-names>Rebecca L.</given-names></name><name><surname>Bond</surname><given-names>Jason E.</given-names></name></person-group><article-title>Taxonomic revision of the New World members of the trapdoor spider genus <italic><tp:taxon-name><tp:taxon-name-part taxon-name-part-type="genus" reg="Ummidia">Ummidia</tp:taxon-name-part></tp:taxon-name></italic> Thorell (<tp:taxon-name><tp:taxon-name-part taxon-name-part-type="order">Araneae</tp:taxon-name-part></tp:taxon-name>, <tp:taxon-name><tp:taxon-name-part taxon-name-part-type="suborder">Mygalomorphae</tp:taxon-name-part></tp:taxon-name>, <tp:taxon-name><tp:taxon-name-part taxon-name-part-type="family">Halonoproctidae</tp:taxon-name-part></tp:taxon-name>)</article-title><source>Zookeys</source><day>02</day><month>4</month><year>2021</year><volume>1027</volume><fpage>1</fpage><lpage>165</lpage><pub-id pub-id-type="doi">10.3897/zookeys.1027.54888</pub-id></mixed-citation></tp:treatment-meta><tp:nomenclature><tp:taxon-name><object-id xmlns:xlink="http://www.w3.org/1999/xlink" content-type="arpha" xlink:type="simple">4E53C54C-68C2-5BEA-A6F3-77A3E4A5A468</object-id>
              <tp:taxon-name-part taxon-name-part-type="genus" reg="Ummidia">Ummidia</tp:taxon-name-part>
              <tp:taxon-name-part taxon-name-part-type="species" reg="rosillos">rosillos</tp:taxon-name-part>
              <object-id xmlns:xlink="http://www.w3.org/1999/xlink" content-type="zoobank" xlink:type="simple">http://zoobank.org/A6AC84CB-73BE-4246-A05E-9CBAA8A7B969</object-id>
            </tp:taxon-name><tp:taxon-status xmlns:xlink="http://www.w3.org/1999/xlink" xlink:type="simple">sp. nov.</tp:taxon-status><xref ref-type="fig" rid="F26">Fig. 23</xref><xref ref-type="fig" rid="F27">, Map 4</xref></tp:nomenclature><tp:treatment-sec sec-type="type material" id="SECID0ESLFM"><title>Type material.</title><p>HOLOTYPE: 1 ♂ (UMM810) from Rosillos Mountains, Big Bend National Park, Brewster County, Texas, United States, <named-content xmlns:xlink="http://www.w3.org/1999/xlink" content-type="dwc:verbatimCoordinates" xlink:type="simple"><named-content content-type="geo-json" specific-use="{&#34;type&#34;:&#34;Point&#34;,&#34;coordinates&#34;:[-103.232300,29.538500]}" id="NCID0E2LFM" xlink:type="simple">29.5385 -103.2323</named-content></named-content><sup>5</sup>, 1386 m a.s.l., 12.vii.1991, coll. R Vogtsberger, <named-content xmlns:xlink="http://www.w3.org/1999/xlink" content-type="dwc:institutional_code" xlink:type="simple">DMNS</named-content>.</p></tp:treatment-sec><tp:treatment-sec sec-type="etymology" id="SECID0EJMFM"><title>Etymology.</title><p>The specific epithet is a noun taken in apposition and is in reference to the type locality.</p></tp:treatment-sec><tp:treatment-sec sec-type="diagnosis" id="SECID0EOMFM"><title>Diagnosis.</title><p><italic><tp:taxon-name><tp:taxon-name-part taxon-name-part-type="genus" reg="Ummidia">Ummidia</tp:taxon-name-part> <tp:taxon-name-part taxon-name-part-type="species" reg="rosillos">rosillos</tp:taxon-name-part></tp:taxon-name></italic> males can be differentiated from all geographically proximate species except <italic><tp:taxon-name><tp:taxon-name-part taxon-name-part-type="genus" reg="Ummidia">U.</tp:taxon-name-part> <tp:taxon-name-part taxon-name-part-type="species" reg="audouini">audouini</tp:taxon-name-part></tp:taxon-name></italic> by the presence of a brush on the retrolateral face of tarsus IV and from all geographically proximate species by the presence of a pale dorsal heart patch. Males dispersing July to September.</p></tp:treatment-sec><tp:treatment-sec sec-type="description" id="SECID0EKNFM"><title>Description of male holotype.</title><p><italic>Specimen preparation and condition</italic>. Specimen preserved in 80% EtOH. Left palp and legs I removed; in vial with specimen. <italic>General coloration</italic>. Carapace and chelicerae reddish blank 7.5YR 2.5/1. Abdomen very dark brown 10YR 2/2 with heart patch light gray 10YR 7/2. Cephalothorax. Carapace 7.17 long, 6.87 wide. Pars cephalica 4.51 long. Foveal groove procurved, 0.45 long, 1.38 wide. Tubercle moderate; only under <abbrev xmlns:xlink="http://www.w3.org/1999/xlink" xlink:title="Anterior median eyes" id="ABBRID0EUNFM" xlink:type="simple">AME</abbrev>. <abbrev xmlns:xlink="http://www.w3.org/1999/xlink" xlink:title="Anterior eye row" id="ABBRID0EYNFM" xlink:type="simple">AER</abbrev> procurved. <abbrev xmlns:xlink="http://www.w3.org/1999/xlink" xlink:title="posterior eye row" id="ABBRID0E3NFM" xlink:type="simple">PER</abbrev> straight. Eye group 0.7 long, 1.58 wide, <abbrev xmlns:xlink="http://www.w3.org/1999/xlink" xlink:title="Anterior median eyes" id="ABBRID0EAOFM" xlink:type="simple">AME</abbrev> 0.29, <abbrev xmlns:xlink="http://www.w3.org/1999/xlink" xlink:title="posterior median eyes" id="ABBRID0EEOFM" xlink:type="simple">PME</abbrev> 0.16, <abbrev xmlns:xlink="http://www.w3.org/1999/xlink" xlink:title="Anterior lateral eyes" id="ABBRID0EIOFM" xlink:type="simple">ALE</abbrev> 0.4, <abbrev xmlns:xlink="http://www.w3.org/1999/xlink" xlink:title="posterior lateral eyes" id="ABBRID0EMOFM" xlink:type="simple">PLE</abbrev> 0.16. Sternum sparsely setose, <abbrev xmlns:xlink="http://www.w3.org/1999/xlink" xlink:title="Sternum length" id="ABBRID0EQOFM" xlink:type="simple">STRl</abbrev> 4.28, <abbrev xmlns:xlink="http://www.w3.org/1999/xlink" xlink:title="Sternum width" id="ABBRID0EUOFM" xlink:type="simple">STRw</abbrev> 4.13. Chelicerae with anterior tooth row comprising five teeth, posterior margin with six teeth. Palpal endites with 13 cuspules spread over proximal half of endite face, lacking distal endite cuspules, <abbrev xmlns:xlink="http://www.w3.org/1999/xlink" xlink:title="Palpal endite width" id="ABBRID0EYOFM" xlink:type="simple">ENDw</abbrev> 1.49, <abbrev xmlns:xlink="http://www.w3.org/1999/xlink" xlink:title="Palpal endite length" id="ABBRID0E3OFM" xlink:type="simple">ENDl</abbrev> 2.85. Labium with five cuspules, <abbrev xmlns:xlink="http://www.w3.org/1999/xlink" xlink:title="Labium width" id="ABBRID0EAPFM" xlink:type="simple">LBw</abbrev> 1.49, <abbrev xmlns:xlink="http://www.w3.org/1999/xlink" xlink:title="Labium length" id="ABBRID0EEPFM" xlink:type="simple">LBl</abbrev> 1.04. Rastellum with several small teeth on process. Abdomen setose with irregular pale heart patch. Legs. <abbrev xmlns:xlink="http://www.w3.org/1999/xlink" xlink:title="Femur I length" id="ABBRID0EIPFM" xlink:type="simple">F1</abbrev> 6.75; <abbrev xmlns:xlink="http://www.w3.org/1999/xlink" xlink:title="Femur I width" id="ABBRID0EMPFM" xlink:type="simple">F1w</abbrev> 1.55; <abbrev xmlns:xlink="http://www.w3.org/1999/xlink" xlink:title="Patella I length" id="ABBRID0EQPFM" xlink:type="simple">P1</abbrev> 3; <abbrev xmlns:xlink="http://www.w3.org/1999/xlink" xlink:title="Tibia I length" id="ABBRID0EUPFM" xlink:type="simple">Ti1</abbrev> 4.33; <abbrev xmlns:xlink="http://www.w3.org/1999/xlink" xlink:title="Metatarsus I length" id="ABBRID0EYPFM" xlink:type="simple">Mt1</abbrev> 2.69; <abbrev xmlns:xlink="http://www.w3.org/1999/xlink" xlink:title="Tarsus I length" id="ABBRID0E3PFM" xlink:type="simple">Tr1</abbrev> 1.38; <abbrev xmlns:xlink="http://www.w3.org/1999/xlink" xlink:title="Femur III lengthFemur III length" id="ABBRID0EAQFM" xlink:type="simple">F3</abbrev> 4.95; <abbrev xmlns:xlink="http://www.w3.org/1999/xlink" xlink:title="Femur III width" id="ABBRID0EEQFM" xlink:type="simple">F3w</abbrev> 1.95; <abbrev xmlns:xlink="http://www.w3.org/1999/xlink" xlink:title="Patella III length" id="ABBRID0EIQFM" xlink:type="simple">P3</abbrev> 2.73; <abbrev xmlns:xlink="http://www.w3.org/1999/xlink" xlink:title="Tibia III length" id="ABBRID0EMQFM" xlink:type="simple">Ti3</abbrev> 2.98; <abbrev xmlns:xlink="http://www.w3.org/1999/xlink" xlink:title="Saddle length" id="ABBRID0EQQFM" xlink:type="simple">Sd3</abbrev> 1.83; <abbrev xmlns:xlink="http://www.w3.org/1999/xlink" xlink:title="Metatarsus III length" id="ABBRID0EUQFM" xlink:type="simple">Mt3</abbrev> 2.61; <abbrev xmlns:xlink="http://www.w3.org/1999/xlink" xlink:title="Tarsus III length" id="ABBRID0EYQFM" xlink:type="simple">Tr3</abbrev> 2.1; <abbrev xmlns:xlink="http://www.w3.org/1999/xlink" xlink:title="Femur IV length" id="ABBRID0E3QFM" xlink:type="simple">F4</abbrev> 6.6; <abbrev xmlns:xlink="http://www.w3.org/1999/xlink" xlink:title="Femur IV width" id="ABBRID0EARFM" xlink:type="simple">F4w</abbrev> 1.91; <abbrev xmlns:xlink="http://www.w3.org/1999/xlink" xlink:title="Patella IV length" id="ABBRID0EERFM" xlink:type="simple">P4</abbrev> 2.84; <abbrev xmlns:xlink="http://www.w3.org/1999/xlink" xlink:title="Tibia IV length" id="ABBRID0EIRFM" xlink:type="simple">Ti4</abbrev> 4.13; <abbrev xmlns:xlink="http://www.w3.org/1999/xlink" xlink:title="Metatarsus IV length" id="ABBRID0EMRFM" xlink:type="simple">Mt4</abbrev> 4.23; <abbrev xmlns:xlink="http://www.w3.org/1999/xlink" xlink:title="Tarsus IV length" id="ABBRID0EQRFM" xlink:type="simple">Tr4</abbrev> 2.13. Tarsus I with mixed dorsal cluster of clavate/filiform trichobothria. Retrolateral face of tarsus IV with brush. Leg I spination pattern: <abbrev xmlns:xlink="http://www.w3.org/1999/xlink" xlink:title="Number of spines on the prolateral" id="ABBRID0EURFM" xlink:type="simple">TSp</abbrev> 0, <abbrev xmlns:xlink="http://www.w3.org/1999/xlink" xlink:title="Number of spines on the proventral" id="ABBRID0EYRFM" xlink:type="simple">TSpv</abbrev> 0, TSrd 0, <abbrev xmlns:xlink="http://www.w3.org/1999/xlink" xlink:title="Number of spines on the retroventral" id="ABBRID0E3RFM" xlink:type="simple">TSr</abbrev> 0, <abbrev xmlns:xlink="http://www.w3.org/1999/xlink" xlink:title="Number of spines on the retroventral" id="ABBRID0EASFM" xlink:type="simple">TSrv</abbrev> 2, <abbrev xmlns:xlink="http://www.w3.org/1999/xlink" xlink:title="Number of spines on the prolateral" id="ABBRID0EESFM" xlink:type="simple">MtSp</abbrev> 0, <abbrev xmlns:xlink="http://www.w3.org/1999/xlink" xlink:title="Number of spines on the retrolateral faces of the metatarsus I" id="ABBRID0EISFM" xlink:type="simple">MtSr</abbrev> 0, <abbrev xmlns:xlink="http://www.w3.org/1999/xlink" xlink:title="Number of spines on the prolateral" id="ABBRID0EMSFM" xlink:type="simple">TrSp</abbrev> 0, <abbrev xmlns:xlink="http://www.w3.org/1999/xlink" xlink:title="Number of spines on the retrolateral faces of the tarsus I" id="ABBRID0EQSFM" xlink:type="simple">TrSr</abbrev> 0. Pedipalp: <abbrev xmlns:xlink="http://www.w3.org/1999/xlink" xlink:title="Palpal tibia length" id="ABBRID0EUSFM" xlink:type="simple">PTl</abbrev> 4.44, <abbrev xmlns:xlink="http://www.w3.org/1999/xlink" xlink:title="Palpal tibia width" id="ABBRID0EYSFM" xlink:type="simple">PTw</abbrev> 1.31, <abbrev xmlns:xlink="http://www.w3.org/1999/xlink" xlink:title="Bulb length" id="ABBRID0E3SFM" xlink:type="simple">Bl</abbrev> 3.58. Embolus relatively long; sinuous.</p><fig id="F26" position="float" orientation="portrait"><object-id xmlns:xlink="http://www.w3.org/1999/xlink" content-type="doi" xlink:type="simple">10.3897/zookeys.1027.54888.figure23</object-id><object-id xmlns:xlink="http://www.w3.org/1999/xlink" content-type="arpha" xlink:type="simple">585E6E53-647B-5BFD-A77D-97B9C99BDD04</object-id><label>Figure 23.</label><caption><p><italic><tp:taxon-name><tp:taxon-name-part taxon-name-part-type="genus" reg="Ummidia">Ummidia</tp:taxon-name-part> <tp:taxon-name-part taxon-name-part-type="species" reg="rosillos">rosillos</tp:taxon-name-part></tp:taxon-name></italic> sp. nov. male holotype (UMM810) from Brewster Co., Texas <bold>A</bold> retrolateral aspect, leg I <bold>B</bold> prolateral aspect, leg I <bold>C</bold> line drawings, leg I retrolateral and prolateral aspects <bold>D</bold> retrolateral aspect, pedipalp <bold>E</bold> habitus illustration. Scale bars: 1.0 mm (<bold>A–D</bold>), 4.0 mm (<bold>E</bold>).</p></caption><graphic xmlns:xlink="http://www.w3.org/1999/xlink" xlink:href="zookeys-1027-001-g026.jpg" position="float" orientation="portrait" xlink:type="simple" id="oo_527485.jpg"><uri content-type="original_file" xlink:type="simple">https://binary.pensoft.net/fig/527485</uri></graphic></fig></tp:treatment-sec><tp:treatment-sec sec-type="variation" id="SECID0EGUFM"><title>Variation, males</title><p><bold>(n = 2).</bold><abbrev xmlns:xlink="http://www.w3.org/1999/xlink" xlink:title="Carapace length" id="ABBRID0EOUFM" xlink:type="simple">CL</abbrev> 7.03–7.17, 7.1±0.07; <abbrev xmlns:xlink="http://www.w3.org/1999/xlink" xlink:title="Carapace width" id="ABBRID0ESUFM" xlink:type="simple">CW</abbrev> 6.75–6.87, 6.81±0.06; <abbrev xmlns:xlink="http://www.w3.org/1999/xlink" xlink:title="Caput length" id="ABBRID0EWUFM" xlink:type="simple">Cap</abbrev> 4.51–4.61, 4.56±0.05; <abbrev xmlns:xlink="http://www.w3.org/1999/xlink" xlink:title="Palpal endite length" id="ABBRID0E1UFM" xlink:type="simple">ENDl</abbrev> 0.7–0.79, 0.75±0.04; <abbrev xmlns:xlink="http://www.w3.org/1999/xlink" xlink:title="Palpal endite width" id="ABBRID0E5UFM" xlink:type="simple">ENDw</abbrev> 1.49–1.58, 1.54±0.05; <abbrev xmlns:xlink="http://www.w3.org/1999/xlink" xlink:title="Sternum length" id="ABBRID0ECVFM" xlink:type="simple">STRl</abbrev> 4.17–4.28, 4.23±0.05; <abbrev xmlns:xlink="http://www.w3.org/1999/xlink" xlink:title="Sternum width" id="ABBRID0EGVFM" xlink:type="simple">STRw</abbrev> 3.7–4.13, 3.91±0.22; <abbrev xmlns:xlink="http://www.w3.org/1999/xlink" xlink:title="Labium length" id="ABBRID0EKVFM" xlink:type="simple">LBl</abbrev> 1.03–1.04, 1.03±0.01; <abbrev xmlns:xlink="http://www.w3.org/1999/xlink" xlink:title="Labium width" id="ABBRID0EOVFM" xlink:type="simple">LBw</abbrev> 1.41–1.49, 1.45±0.04; <abbrev xmlns:xlink="http://www.w3.org/1999/xlink" xlink:title="Femur I length" id="ABBRID0ESVFM" xlink:type="simple">F1</abbrev> 6.07–6.75, 6.41±0.34; <abbrev xmlns:xlink="http://www.w3.org/1999/xlink" xlink:title="Femur I width" id="ABBRID0EWVFM" xlink:type="simple">F1w</abbrev> 1.55–1.57, 1.56±0.01; <abbrev xmlns:xlink="http://www.w3.org/1999/xlink" xlink:title="Patella I length" id="ABBRID0E1VFM" xlink:type="simple">P1</abbrev> 2.9–3, 2.95±0.05; <abbrev xmlns:xlink="http://www.w3.org/1999/xlink" xlink:title="Tibia I length" id="ABBRID0E5VFM" xlink:type="simple">Ti1</abbrev> 4.11–4.33, 4.22±0.11; <abbrev xmlns:xlink="http://www.w3.org/1999/xlink" xlink:title="Metatarsus I length" id="ABBRID0ECWFM" xlink:type="simple">Mt1</abbrev> 2.6–2.69, 2.64±0.04; <abbrev xmlns:xlink="http://www.w3.org/1999/xlink" xlink:title="Tarsus I length" id="ABBRID0EGWFM" xlink:type="simple">Tr1</abbrev> 1.38–1.4, 1.39±0.01; <abbrev xmlns:xlink="http://www.w3.org/1999/xlink" xlink:title="Femur III lengthFemur III length" id="ABBRID0EKWFM" xlink:type="simple">F3</abbrev> 4.61–4.95, 4.78±0.17; <abbrev xmlns:xlink="http://www.w3.org/1999/xlink" xlink:title="Femur III width" id="ABBRID0EOWFM" xlink:type="simple">F3w</abbrev> 1.89–1.95, 1.92±0.03; <abbrev xmlns:xlink="http://www.w3.org/1999/xlink" xlink:title="Patella III length" id="ABBRID0ESWFM" xlink:type="simple">P3</abbrev> 2.6–2.73, 2.66±0.06; <abbrev xmlns:xlink="http://www.w3.org/1999/xlink" xlink:title="Tibia III length" id="ABBRID0EWWFM" xlink:type="simple">Ti3</abbrev> 2.91–2.98, 2.94±0.04; <abbrev xmlns:xlink="http://www.w3.org/1999/xlink" xlink:title="Metatarsus III length" id="ABBRID0E1WFM" xlink:type="simple">Mt3</abbrev> 2.61–2.9, 2.75±0.14; <abbrev xmlns:xlink="http://www.w3.org/1999/xlink" xlink:title="Tarsus III length" id="ABBRID0E5WFM" xlink:type="simple">Tr3</abbrev> 2.09–2.1, 2.09±0.01; <abbrev xmlns:xlink="http://www.w3.org/1999/xlink" xlink:title="Femur IV length" id="ABBRID0ECXFM" xlink:type="simple">F4</abbrev> 5.98–6.6, 6.29±0.31; <abbrev xmlns:xlink="http://www.w3.org/1999/xlink" xlink:title="Femur IV width" id="ABBRID0EGXFM" xlink:type="simple">F4w</abbrev> 1.83–1.91, 1.87±0.04; <abbrev xmlns:xlink="http://www.w3.org/1999/xlink" xlink:title="Patella IV length" id="ABBRID0EKXFM" xlink:type="simple">P4</abbrev> 2.77–2.84, 2.81±0.03; <abbrev xmlns:xlink="http://www.w3.org/1999/xlink" xlink:title="Tibia IV length" id="ABBRID0EOXFM" xlink:type="simple">Ti4</abbrev> 4.04–4.13, 4.09±0.05; <abbrev xmlns:xlink="http://www.w3.org/1999/xlink" xlink:title="Metatarsus IV length" id="ABBRID0ESXFM" xlink:type="simple">Mt4</abbrev> 3.91–4.23, 4.07±0.16; <abbrev xmlns:xlink="http://www.w3.org/1999/xlink" xlink:title="Tarsus IV length" id="ABBRID0EWXFM" xlink:type="simple">Tr4</abbrev> 2.13–2.15, 2.14±0.01; <abbrev xmlns:xlink="http://www.w3.org/1999/xlink" xlink:title="Number of spines on the prolateral" id="ABBRID0E1XFM" xlink:type="simple">TSp</abbrev> 0–0, 0±0; <abbrev xmlns:xlink="http://www.w3.org/1999/xlink" xlink:title="Number of spines on the proventral" id="ABBRID0E5XFM" xlink:type="simple">TSpv</abbrev> 0–5, 2.5±2.5; <abbrev xmlns:xlink="http://www.w3.org/1999/xlink" xlink:title="Number of spines on the retroventral" id="ABBRID0ECYFM" xlink:type="simple">TSr</abbrev> 0–0, 0±0; <abbrev xmlns:xlink="http://www.w3.org/1999/xlink" xlink:title="Number of spines on the retroventral" id="ABBRID0EGYFM" xlink:type="simple">TSrv</abbrev> 2–9, 5.5±3.5; <abbrev xmlns:xlink="http://www.w3.org/1999/xlink" xlink:title="Palpal tibia length" id="ABBRID0EKYFM" xlink:type="simple">PTl</abbrev> 4.02–4.44, 4.23±0.21; <abbrev xmlns:xlink="http://www.w3.org/1999/xlink" xlink:title="Palpal tibia width" id="ABBRID0EOYFM" xlink:type="simple">PTw</abbrev> 1.29–1.31, 1.3±0.01; BL 2.58–3.29, 2.94±0.36.</p></tp:treatment-sec><tp:treatment-sec sec-type="Females" id="SECID0ESYFM"><title>Females.</title><p>Unknown.</p></tp:treatment-sec><tp:treatment-sec sec-type="material" id="SECID0EXYFM"><title>Material examined.</title><p><bold>United States: Texas: Brewster Co</bold>: Big Bend Natl Park, at junction of US385 and St Rd 118, <named-content xmlns:xlink="http://www.w3.org/1999/xlink" content-type="dwc:verbatimCoordinates" xlink:type="simple"><named-content content-type="geo-json" specific-use="{&#34;type&#34;:&#34;Point&#34;,&#34;coordinates&#34;:[-103.392500,29.317200]}" id="NCID0ECZFM" xlink:type="simple">29.3172 -103.3925</named-content></named-content><sup>5</sup>, 1006 m a.s.l. (UMM0625, 2.ix.1968, 1♂, JA Brubaker, FJ Moore, <named-content xmlns:xlink="http://www.w3.org/1999/xlink" content-type="dwc:institutional_code" xlink:type="simple">AMNH</named-content>); Rosillos Mountains, Big Bend National Park, <named-content xmlns:xlink="http://www.w3.org/1999/xlink" content-type="dwc:verbatimCoordinates" xlink:type="simple"><named-content content-type="geo-json" specific-use="{&#34;type&#34;:&#34;Point&#34;,&#34;coordinates&#34;:[-103.232300,29.538500]}" id="NCID0ETZFM" xlink:type="simple">29.5385 -103.2323</named-content></named-content><sup>5</sup>, 1386 m a.s.l. (UMM0810, 12.vii.1991, 1♂, R Vogtsberger, <abbrev xmlns:xlink="http://www.w3.org/1999/xlink" content-type="institution" xlink:title="Midwestern State University; Wichita Falls, Texas" id="ABBRID0EZZFM" xlink:type="simple">MSU</abbrev>).</p></tp:treatment-sec><tp:treatment-sec><!--Section generated to contain objects referenced in tp:taxon-treatment.--><fig id="F27" position="float" orientation="portrait"><object-id xmlns:xlink="http://www.w3.org/1999/xlink" content-type="doi" xlink:type="simple">10.3897/zookeys.1027.54888.map4</object-id><object-id xmlns:xlink="http://www.w3.org/1999/xlink" content-type="arpha" xlink:type="simple">337DBF12-EB41-5460-9F5B-6D1972713DBB</object-id><label>Map 4.</label><caption><p>Locality records for western United States and northern Mexico species.</p></caption><graphic xmlns:xlink="http://www.w3.org/1999/xlink" xlink:href="zookeys-1027-001-g027.jpg" position="float" orientation="portrait" xlink:type="simple" id="oo_527486.jpg"><uri content-type="original_file" xlink:type="simple">https://binary.pensoft.net/fig/527486</uri></graphic></fig></tp:treatment-sec></tp:taxon-treatment>
