# Supplementary material for: Taxonomic revision of the New World members of the trapdoor spider genus Ummidia Thorell (Araneae, Mygalomorphae, Halonoproctidae)
Source: Zookeys. 2021 Apr 2;1027:1–165. doi: 10.3897/zookeys.1027.54888 (PMC8035127; doi:10.3897/zookeys.1027.54888)
Supplement: XML Treatment for Ummidia mercedesburnsae [file zookeys.1027.54888-treatment14.xml]

<!DOCTYPE tp:taxon-treatment
  PUBLIC "-//TaxonX//DTD Taxonomic Treatment Publishing DTD v0 20100105//EN" "tax-treatment-NSO.dtd">
<tp:taxon-treatment xmlns:tp="http://www.plazi.org/taxpub"><tp:treatment-meta><kwd-group><label>Taxon classification</label><kwd><named-content xmlns:xlink="http://www.w3.org/1999/xlink" content-type="kingdom">Animalia</named-content></kwd><kwd><named-content xmlns:xlink="http://www.w3.org/1999/xlink" content-type="order">Araneae</named-content></kwd><kwd><named-content xmlns:xlink="http://www.w3.org/1999/xlink" content-type="family">Halonoproctidae</named-content></kwd></kwd-group><mixed-citation publication-type="journal"><person-group><name><surname>Godwin</surname><given-names>Rebecca L.</given-names></name><name><surname>Bond</surname><given-names>Jason E.</given-names></name></person-group><article-title>Taxonomic revision of the New World members of the trapdoor spider genus <italic><tp:taxon-name><tp:taxon-name-part taxon-name-part-type="genus" reg="Ummidia">Ummidia</tp:taxon-name-part></tp:taxon-name></italic> Thorell (<tp:taxon-name><tp:taxon-name-part taxon-name-part-type="order">Araneae</tp:taxon-name-part></tp:taxon-name>, <tp:taxon-name><tp:taxon-name-part taxon-name-part-type="suborder">Mygalomorphae</tp:taxon-name-part></tp:taxon-name>, <tp:taxon-name><tp:taxon-name-part taxon-name-part-type="family">Halonoproctidae</tp:taxon-name-part></tp:taxon-name>)</article-title><source>Zookeys</source><day>02</day><month>4</month><year>2021</year><volume>1027</volume><fpage>1</fpage><lpage>165</lpage><pub-id pub-id-type="doi">10.3897/zookeys.1027.54888</pub-id></mixed-citation></tp:treatment-meta><tp:nomenclature><tp:taxon-name><object-id xmlns:xlink="http://www.w3.org/1999/xlink" content-type="arpha" xlink:type="simple">CC524BBB-6FD7-5C10-9F04-317B19A73E30</object-id>
              <tp:taxon-name-part taxon-name-part-type="genus" reg="Ummidia">Ummidia</tp:taxon-name-part>
              <tp:taxon-name-part taxon-name-part-type="species" reg="mercedesburnsae">mercedesburnsae</tp:taxon-name-part>
              <object-id xmlns:xlink="http://www.w3.org/1999/xlink" content-type="zoobank" xlink:type="simple">http://zoobank.org/8C1AC96D-255B-451D-BFB4-0FD047305AEA</object-id>
            </tp:taxon-name><tp:taxon-status xmlns:xlink="http://www.w3.org/1999/xlink" xlink:type="simple">sp. nov.</tp:taxon-status><xref ref-type="fig" rid="F28">Figs 24</xref><xref ref-type="fig" rid="F29">, 25</xref><xref ref-type="fig" rid="F27">, Map 4</xref></tp:nomenclature><tp:treatment-sec sec-type="type material" id="SECID0ES2FM"><title>Type material.</title><p>HOLOTYPE: 1 ♂ (UMM162) from 2mi E of Nickel Creek Station, Culberson County, Texas, United States, <named-content xmlns:xlink="http://www.w3.org/1999/xlink" content-type="dwc:verbatimCoordinates" xlink:type="simple"><named-content content-type="geo-json" specific-use="{&#34;type&#34;:&#34;Point&#34;,&#34;coordinates&#34;:[-104.633100,31.894500]}" id="NCID0E22FM" xlink:type="simple">31.8945 -104.6331</named-content></named-content><sup>6</sup>, 1332 m a.s.l., 2.ix.1952, coll. B Malkin, <named-content xmlns:xlink="http://www.w3.org/1999/xlink" content-type="dwc:institutional_code" xlink:type="simple">AMNH</named-content>. PARATYPE: 1 ♀ (UMM644) from Limpia Creek, 10mi N Fort Davis, <named-content xmlns:xlink="http://www.w3.org/1999/xlink" content-type="dwc:verbatimCoordinates" xlink:type="simple"><named-content content-type="geo-json" specific-use="{&#34;type&#34;:&#34;Point&#34;,&#34;coordinates&#34;:[-103.896900,30.736800]}" id="NCID0EM3FM" xlink:type="simple">30.7368 -103.8969</named-content></named-content><sup>6</sup>, 1689 m a.s.l., 28.viii.1971, J Bull, <named-content xmlns:xlink="http://www.w3.org/1999/xlink" content-type="dwc:institutional_code" xlink:type="simple">AMNH</named-content>.</p></tp:treatment-sec><tp:treatment-sec sec-type="etymology" id="SECID0E13FM"><title>Etymology.</title><p>The specific epithet is a patronym in honor of Dr. Mercedes Burns the first female African American arachnologist (to our knowledge).</p><fig id="F27" position="float" orientation="portrait"><object-id xmlns:xlink="http://www.w3.org/1999/xlink" content-type="doi" xlink:type="simple">10.3897/zookeys.1027.54888.map4</object-id><object-id xmlns:xlink="http://www.w3.org/1999/xlink" content-type="arpha" xlink:type="simple">337DBF12-EB41-5460-9F5B-6D1972713DBB</object-id><label>Map 4.</label><caption><p>Locality records for western United States and northern Mexico species.</p></caption><graphic xmlns:xlink="http://www.w3.org/1999/xlink" xlink:href="zookeys-1027-001-g027.jpg" position="float" orientation="portrait" xlink:type="simple" id="oo_527486.jpg"><uri content-type="original_file" xlink:type="simple">https://binary.pensoft.net/fig/527486</uri></graphic></fig></tp:treatment-sec><tp:treatment-sec sec-type="diagnosis" id="SECID0EL4FM"><title>Diagnosis.</title><p><italic><tp:taxon-name><tp:taxon-name-part taxon-name-part-type="genus" reg="Ummidia">Ummidia</tp:taxon-name-part> <tp:taxon-name-part taxon-name-part-type="species" reg="mercedesburnsae">mercedesburnsae</tp:taxon-name-part></tp:taxon-name></italic> can be differentiated from <italic><tp:taxon-name><tp:taxon-name-part taxon-name-part-type="genus" reg="Ummidia">U.</tp:taxon-name-part> <tp:taxon-name-part taxon-name-part-type="species" reg="rosillos">rosillos</tp:taxon-name-part></tp:taxon-name></italic> by the lack of a pale dorsal heart patch and brush on the retrolateral face of tarsus IV. Males can be differentiated from <italic><tp:taxon-name><tp:taxon-name-part taxon-name-part-type="genus" reg="Ummidia">U.</tp:taxon-name-part> <tp:taxon-name-part taxon-name-part-type="species" reg="rosillos">rosillos</tp:taxon-name-part></tp:taxon-name></italic>, <italic><tp:taxon-name><tp:taxon-name-part taxon-name-part-type="genus" reg="Ummidia">U.</tp:taxon-name-part> <tp:taxon-name-part taxon-name-part-type="species" reg="modesta">modesta</tp:taxon-name-part></tp:taxon-name></italic>, <italic><tp:taxon-name><tp:taxon-name-part taxon-name-part-type="genus" reg="Ummidia">U.</tp:taxon-name-part> <tp:taxon-name-part taxon-name-part-type="species" reg="timcotai">timcotai</tp:taxon-name-part></tp:taxon-name></italic>, <italic><tp:taxon-name><tp:taxon-name-part taxon-name-part-type="genus" reg="Ummidia">U.</tp:taxon-name-part> <tp:taxon-name-part taxon-name-part-type="species" reg="gabrieli">gabrieli</tp:taxon-name-part></tp:taxon-name></italic>, and <italic><tp:taxon-name><tp:taxon-name-part taxon-name-part-type="genus" reg="Ummidia">U.</tp:taxon-name-part> <tp:taxon-name-part taxon-name-part-type="species" reg="rodeo">rodeo</tp:taxon-name-part></tp:taxon-name></italic> by having an embolus with an even curve and from <italic><tp:taxon-name><tp:taxon-name-part taxon-name-part-type="genus" reg="Ummidia">U.</tp:taxon-name-part> <tp:taxon-name-part taxon-name-part-type="species" reg="paulacushingae">paulacushingae</tp:taxon-name-part></tp:taxon-name></italic>, <italic><tp:taxon-name><tp:taxon-name-part taxon-name-part-type="genus" reg="Ummidia">U.</tp:taxon-name-part> <tp:taxon-name-part taxon-name-part-type="species" reg="waunekaae">waunekaae</tp:taxon-name-part></tp:taxon-name></italic>, <italic><tp:taxon-name><tp:taxon-name-part taxon-name-part-type="genus" reg="Ummidia">U.</tp:taxon-name-part> <tp:taxon-name-part taxon-name-part-type="species" reg="gertschi">gertschi</tp:taxon-name-part></tp:taxon-name></italic>, <italic><tp:taxon-name><tp:taxon-name-part taxon-name-part-type="genus" reg="Ummidia">U.</tp:taxon-name-part> <tp:taxon-name-part taxon-name-part-type="species" reg="timcotai">timcotai</tp:taxon-name-part></tp:taxon-name></italic>, and <italic><tp:taxon-name><tp:taxon-name-part taxon-name-part-type="genus" reg="Ummidia">U.</tp:taxon-name-part> <tp:taxon-name-part taxon-name-part-type="species" reg="rodeo">rodeo</tp:taxon-name-part></tp:taxon-name></italic> by having relatively fewer spines on the retrolateral face of tibia I. Females can be differentiated from all other geographically proximate species except <italic><tp:taxon-name><tp:taxon-name-part taxon-name-part-type="genus" reg="Ummidia">U.</tp:taxon-name-part> <tp:taxon-name-part taxon-name-part-type="species" reg="modesta">modesta</tp:taxon-name-part></tp:taxon-name></italic> by having spermathecae with strong medial bend. Males disperse in August.</p><fig id="F28" position="float" orientation="portrait"><object-id xmlns:xlink="http://www.w3.org/1999/xlink" content-type="doi" xlink:type="simple">10.3897/zookeys.1027.54888.figure24</object-id><object-id xmlns:xlink="http://www.w3.org/1999/xlink" content-type="arpha" xlink:type="simple">E87C9B41-E4D7-59D2-92D6-2188F17D3FD2</object-id><label>Figure 24.</label><caption><p><italic><tp:taxon-name><tp:taxon-name-part taxon-name-part-type="genus" reg="Ummidia">Ummidia</tp:taxon-name-part> <tp:taxon-name-part taxon-name-part-type="species" reg="mercedesburnsae">mercedesburnsae</tp:taxon-name-part></tp:taxon-name></italic> sp. nov. from Culberson Co., Texas. <bold>A</bold> male habitus illustration UMM162 <bold>B</bold> female habitus illustration UMM644. Scale bars: 4.0 mm.</p></caption><graphic xmlns:xlink="http://www.w3.org/1999/xlink" xlink:href="zookeys-1027-001-g028.jpg" position="float" orientation="portrait" xlink:type="simple" id="oo_527487.jpg"><uri content-type="original_file" xlink:type="simple">https://binary.pensoft.net/fig/527487</uri></graphic></fig></tp:treatment-sec><tp:treatment-sec sec-type="description" id="SECID0E3CGM"><title>Description of male holotype.</title><p><italic>Specimen preparation and condition</italic>. Specimen preserved in 80% EtOH. Specimen with a number of leg articles removed, in vial with specimen. <italic>General coloration</italic>. Carapace and chelicerae reddish black 2.5YR 2.5/1, legs dark reddish brown 5YR 3/3. Abdomen dark grayish brown 10YR 4/2. <italic>Cephalothorax</italic>. Carapace 5.04 long, 4.95 wide. Pars cephalica 3.39 long. Foveal groove procurved, 0.39 long, 1.01 wide. All eyes on moderate tubercle. <abbrev xmlns:xlink="http://www.w3.org/1999/xlink" xlink:title="Anterior eye row" id="ABBRID0EIDGM" xlink:type="simple">AER</abbrev> procurved. <abbrev xmlns:xlink="http://www.w3.org/1999/xlink" xlink:title="posterior eye row" id="ABBRID0EMDGM" xlink:type="simple">PER</abbrev> straight. Eye group 0.74 long, 1.25 wide, <abbrev xmlns:xlink="http://www.w3.org/1999/xlink" xlink:title="Anterior median eyes" id="ABBRID0EQDGM" xlink:type="simple">AME</abbrev> 0.36, <abbrev xmlns:xlink="http://www.w3.org/1999/xlink" xlink:title="posterior median eyes" id="ABBRID0EUDGM" xlink:type="simple">PME</abbrev> 0.24, <abbrev xmlns:xlink="http://www.w3.org/1999/xlink" xlink:title="Anterior lateral eyes" id="ABBRID0EYDGM" xlink:type="simple">ALE</abbrev> 0.39, <abbrev xmlns:xlink="http://www.w3.org/1999/xlink" xlink:title="posterior lateral eyes" id="ABBRID0E3DGM" xlink:type="simple">PLE</abbrev> 0.27. Sternum sparsely setose anteriorly with posterior fringe, <abbrev xmlns:xlink="http://www.w3.org/1999/xlink" xlink:title="Sternum length" id="ABBRID0EAEGM" xlink:type="simple">STRl</abbrev> 2.94, <abbrev xmlns:xlink="http://www.w3.org/1999/xlink" xlink:title="Sternum width" id="ABBRID0EEEGM" xlink:type="simple">STRw</abbrev> 3.02. Chelicerae with anterior tooth row comprising three teeth, posterior margin with three teeth. Palpal endites with 15 long, thin cuspules over proximal half of endite face, lacking distal endite cuspules, <abbrev xmlns:xlink="http://www.w3.org/1999/xlink" xlink:title="Palpal endite width" id="ABBRID0EIEGM" xlink:type="simple">ENDw</abbrev> 1.24, <abbrev xmlns:xlink="http://www.w3.org/1999/xlink" xlink:title="Palpal endite length" id="ABBRID0EMEGM" xlink:type="simple">ENDl</abbrev> 2.12. Labium with five long, thin cuspules, <abbrev xmlns:xlink="http://www.w3.org/1999/xlink" xlink:title="Labium width" id="ABBRID0EQEGM" xlink:type="simple">LBw</abbrev> 1.13, <abbrev xmlns:xlink="http://www.w3.org/1999/xlink" xlink:title="Labium length" id="ABBRID0EUEGM" xlink:type="simple">LBl</abbrev> 0.79. Rastellum with many spines on process. Abdomen setose. <italic>Legs</italic>. <abbrev xmlns:xlink="http://www.w3.org/1999/xlink" xlink:title="Femur I length" id="ABBRID0E1EGM" xlink:type="simple">F1</abbrev> 4.92; <abbrev xmlns:xlink="http://www.w3.org/1999/xlink" xlink:title="Femur I width" id="ABBRID0E5EGM" xlink:type="simple">F1w</abbrev> 1.24; <abbrev xmlns:xlink="http://www.w3.org/1999/xlink" xlink:title="Patella I length" id="ABBRID0ECFGM" xlink:type="simple">P1</abbrev> 2.36; <abbrev xmlns:xlink="http://www.w3.org/1999/xlink" xlink:title="Tibia I length" id="ABBRID0EGFGM" xlink:type="simple">Ti1</abbrev> 3.09; <abbrev xmlns:xlink="http://www.w3.org/1999/xlink" xlink:title="Metatarsus I length" id="ABBRID0EKFGM" xlink:type="simple">Mt1</abbrev> 2.13; <abbrev xmlns:xlink="http://www.w3.org/1999/xlink" xlink:title="Tarsus I length" id="ABBRID0EOFGM" xlink:type="simple">Tr1</abbrev> 1.01; <abbrev xmlns:xlink="http://www.w3.org/1999/xlink" xlink:title="Femur III lengthFemur III length" id="ABBRID0ESFGM" xlink:type="simple">F3</abbrev> 3.41; <abbrev xmlns:xlink="http://www.w3.org/1999/xlink" xlink:title="Femur III width" id="ABBRID0EWFGM" xlink:type="simple">F3w</abbrev> 1.5; <abbrev xmlns:xlink="http://www.w3.org/1999/xlink" xlink:title="Patella III length" id="ABBRID0E1FGM" xlink:type="simple">P3</abbrev> 1.84; <abbrev xmlns:xlink="http://www.w3.org/1999/xlink" xlink:title="Tibia III length" id="ABBRID0E5FGM" xlink:type="simple">Ti3</abbrev> 1.97; <abbrev xmlns:xlink="http://www.w3.org/1999/xlink" xlink:title="Saddle length" id="ABBRID0ECGGM" xlink:type="simple">Sd3</abbrev> 1.07; <abbrev xmlns:xlink="http://www.w3.org/1999/xlink" xlink:title="Metatarsus III length" id="ABBRID0EGGGM" xlink:type="simple">Mt3</abbrev> 1.92; <abbrev xmlns:xlink="http://www.w3.org/1999/xlink" xlink:title="Tarsus III length" id="ABBRID0EKGGM" xlink:type="simple">Tr3</abbrev> 1.44; <abbrev xmlns:xlink="http://www.w3.org/1999/xlink" xlink:title="Femur IV length" id="ABBRID0EOGGM" xlink:type="simple">F4</abbrev> 4.54; <abbrev xmlns:xlink="http://www.w3.org/1999/xlink" xlink:title="Femur IV width" id="ABBRID0ESGGM" xlink:type="simple">F4w</abbrev> 1.44; <abbrev xmlns:xlink="http://www.w3.org/1999/xlink" xlink:title="Patella IV length" id="ABBRID0EWGGM" xlink:type="simple">P4</abbrev> 2.1; <abbrev xmlns:xlink="http://www.w3.org/1999/xlink" xlink:title="Tibia IV length" id="ABBRID0E1GGM" xlink:type="simple">Ti4</abbrev> 2.94; <abbrev xmlns:xlink="http://www.w3.org/1999/xlink" xlink:title="Metatarsus IV length" id="ABBRID0E5GGM" xlink:type="simple">Mt4</abbrev> 2.98; <abbrev xmlns:xlink="http://www.w3.org/1999/xlink" xlink:title="Tarsus IV length" id="ABBRID0ECHGM" xlink:type="simple">Tr4</abbrev> 1.49. Retrolateral face of tarsus IV with indistinct comb. Leg I spination pattern: <abbrev xmlns:xlink="http://www.w3.org/1999/xlink" xlink:title="Number of spines on the prolateral" id="ABBRID0EGHGM" xlink:type="simple">TSp</abbrev> 3, <abbrev xmlns:xlink="http://www.w3.org/1999/xlink" xlink:title="Number of spines on the proventral" id="ABBRID0EKHGM" xlink:type="simple">TSpv</abbrev> 4, TSrd 0, <abbrev xmlns:xlink="http://www.w3.org/1999/xlink" xlink:title="Number of spines on the retroventral" id="ABBRID0EOHGM" xlink:type="simple">TSr</abbrev> 0, <abbrev xmlns:xlink="http://www.w3.org/1999/xlink" xlink:title="Number of spines on the retroventral" id="ABBRID0ESHGM" xlink:type="simple">TSrv</abbrev> 14, <abbrev xmlns:xlink="http://www.w3.org/1999/xlink" xlink:title="Number of spines on the prolateral" id="ABBRID0EWHGM" xlink:type="simple">MtSp</abbrev> 3, <abbrev xmlns:xlink="http://www.w3.org/1999/xlink" xlink:title="Number of spines on the retrolateral faces of the metatarsus I" id="ABBRID0E1HGM" xlink:type="simple">MtSr</abbrev> 11, <abbrev xmlns:xlink="http://www.w3.org/1999/xlink" xlink:title="Number of spines on the prolateral" id="ABBRID0E5HGM" xlink:type="simple">TrSp</abbrev> 4, <abbrev xmlns:xlink="http://www.w3.org/1999/xlink" xlink:title="Number of spines on the retrolateral faces of the tarsus I" id="ABBRID0ECIGM" xlink:type="simple">TrSr</abbrev> 6. <italic>Pedipalps</italic>. <abbrev xmlns:xlink="http://www.w3.org/1999/xlink" xlink:title="Palpal tibia length" id="ABBRID0EIIGM" xlink:type="simple">PTl</abbrev> 2.93, <abbrev xmlns:xlink="http://www.w3.org/1999/xlink" xlink:title="Palpal tibia width" id="ABBRID0EMIGM" xlink:type="simple">PTw</abbrev> 1.18, <abbrev xmlns:xlink="http://www.w3.org/1999/xlink" xlink:title="Bulb length" id="ABBRID0EQIGM" xlink:type="simple">Bl</abbrev> 2.43. Embolus evenly curved.</p><fig id="F29" position="float" orientation="portrait"><object-id xmlns:xlink="http://www.w3.org/1999/xlink" content-type="doi" xlink:type="simple">10.3897/zookeys.1027.54888.figure25</object-id><object-id xmlns:xlink="http://www.w3.org/1999/xlink" content-type="arpha" xlink:type="simple">D1C4B809-6C27-5C96-93BD-C3BC0F1B8F1E</object-id><label>Figure 25.</label><caption><p><italic><tp:taxon-name><tp:taxon-name-part taxon-name-part-type="genus" reg="Ummidia">Ummidia</tp:taxon-name-part> <tp:taxon-name-part taxon-name-part-type="species" reg="mercedesburnsae">mercedesburnsae</tp:taxon-name-part></tp:taxon-name></italic> sp. nov. from Culberson Co., Texas. <bold>A–D</bold> male holotype (UMM162) <bold>A</bold> prolateral aspect, leg I <bold>B</bold> retrolateral aspect, leg I <bold>C</bold> line drawings, leg I prolateral and retrolateral aspects <bold>D</bold> retrolateral aspect, pedipalp <bold>E</bold> cleared spermathecae female paratype (UMM644). Scale bars: 1.0 mm.</p></caption><graphic xmlns:xlink="http://www.w3.org/1999/xlink" xlink:href="zookeys-1027-001-g029.jpg" position="float" orientation="portrait" xlink:type="simple" id="oo_527488.jpg"><uri content-type="original_file" xlink:type="simple">https://binary.pensoft.net/fig/527488</uri></graphic></fig></tp:treatment-sec><tp:treatment-sec sec-type="description" id="SECID0EYJGM"><title>Description of female paratype.</title><p><italic>Specimen preparation and condition</italic>. Specimen preserved in 80% EtOH. Spermathecae removed, cleared, in vial with specimen. <italic>General coloration</italic>. Carapace, chelicerae, and legs dark reddish brown 2.5YR 2.5/4. Abdomen black 5YR 2.5/1, spinnerets dark reddish brown 2.5YR 2.5/2. <italic>Cephalothorax</italic>. Carapace 6.5 long, 6.15 wide. Pars cephalica 4.51 long. Foveal groove procurved, 0.64 long, 1.51 wide. Eye tubercle low. <abbrev xmlns:xlink="http://www.w3.org/1999/xlink" xlink:title="Anterior eye row" id="ABBRID0EEKGM" xlink:type="simple">AER</abbrev> procurved. <abbrev xmlns:xlink="http://www.w3.org/1999/xlink" xlink:title="posterior eye row" id="ABBRID0EIKGM" xlink:type="simple">PER</abbrev> straight. Eye group 0.96 long, 1.67 wide, <abbrev xmlns:xlink="http://www.w3.org/1999/xlink" xlink:title="Anterior median eyes" id="ABBRID0EMKGM" xlink:type="simple">AME</abbrev> 0.37, <abbrev xmlns:xlink="http://www.w3.org/1999/xlink" xlink:title="posterior median eyes" id="ABBRID0EQKGM" xlink:type="simple">PME</abbrev> 0.3, <abbrev xmlns:xlink="http://www.w3.org/1999/xlink" xlink:title="Anterior lateral eyes" id="ABBRID0EUKGM" xlink:type="simple">ALE</abbrev> 0.54, <abbrev xmlns:xlink="http://www.w3.org/1999/xlink" xlink:title="posterior lateral eyes" id="ABBRID0EYKGM" xlink:type="simple">PLE</abbrev> 0.38. Sternum sparsely setose around edges, thicker anteriorly, <abbrev xmlns:xlink="http://www.w3.org/1999/xlink" xlink:title="Sternum length" id="ABBRID0E3KGM" xlink:type="simple">STRl</abbrev> 3.95, <abbrev xmlns:xlink="http://www.w3.org/1999/xlink" xlink:title="Sternum width" id="ABBRID0EALGM" xlink:type="simple">STRw</abbrev> 4.19. Chelicerae with anterior row comprising six teeth, posterior margin with five teeth. Palpal endites with 27 cuspules spread across proximal half of endite and 40 cuspules distally, equal in size to proximal cuspules anteriorly, smaller posteriorly, <abbrev xmlns:xlink="http://www.w3.org/1999/xlink" xlink:title="Palpal endite width" id="ABBRID0EELGM" xlink:type="simple">ENDw</abbrev> 1.68, <abbrev xmlns:xlink="http://www.w3.org/1999/xlink" xlink:title="Palpal endite length" id="ABBRID0EILGM" xlink:type="simple">ENDl</abbrev> 2.78. Labium with six cuspules, <abbrev xmlns:xlink="http://www.w3.org/1999/xlink" xlink:title="Labium width" id="ABBRID0EMLGM" xlink:type="simple">LBw</abbrev> 1.64, <abbrev xmlns:xlink="http://www.w3.org/1999/xlink" xlink:title="Labium length" id="ABBRID0EQLGM" xlink:type="simple">LBl</abbrev> 1.12. Rastellum with many strong spines on process and up cheliceral face. <italic>Abdomen</italic>. <italic>Legs</italic>. <abbrev xmlns:xlink="http://www.w3.org/1999/xlink" xlink:title="Femur I length" id="ABBRID0EYLGM" xlink:type="simple">F1</abbrev> 4.29; <abbrev xmlns:xlink="http://www.w3.org/1999/xlink" xlink:title="Femur I width" id="ABBRID0E3LGM" xlink:type="simple">F1w</abbrev> 1.58; <abbrev xmlns:xlink="http://www.w3.org/1999/xlink" xlink:title="Patella I length" id="ABBRID0EAMGM" xlink:type="simple">P1</abbrev> 2.69; <abbrev xmlns:xlink="http://www.w3.org/1999/xlink" xlink:title="Tibia I length" id="ABBRID0EEMGM" xlink:type="simple">Ti1</abbrev> 2.64; <abbrev xmlns:xlink="http://www.w3.org/1999/xlink" xlink:title="Metatarsus I length" id="ABBRID0EIMGM" xlink:type="simple">Mt1</abbrev> 1.92; <abbrev xmlns:xlink="http://www.w3.org/1999/xlink" xlink:title="Tarsus I length" id="ABBRID0EMMGM" xlink:type="simple">Tr1</abbrev> 0.9; <abbrev xmlns:xlink="http://www.w3.org/1999/xlink" xlink:title="Femur III lengthFemur III length" id="ABBRID0EQMGM" xlink:type="simple">F3</abbrev> 3.67; <abbrev xmlns:xlink="http://www.w3.org/1999/xlink" xlink:title="Femur III width" id="ABBRID0EUMGM" xlink:type="simple">F3w</abbrev> 1.96; <abbrev xmlns:xlink="http://www.w3.org/1999/xlink" xlink:title="Patella III length" id="ABBRID0EYMGM" xlink:type="simple">P3</abbrev> 2.3; <abbrev xmlns:xlink="http://www.w3.org/1999/xlink" xlink:title="Tibia III length" id="ABBRID0E3MGM" xlink:type="simple">Ti3</abbrev> 2.08, <abbrev xmlns:xlink="http://www.w3.org/1999/xlink" xlink:title="Saddle length" id="ABBRID0EANGM" xlink:type="simple">Sd3</abbrev> 1.11; <abbrev xmlns:xlink="http://www.w3.org/1999/xlink" xlink:title="Metatarsus III length" id="ABBRID0EENGM" xlink:type="simple">Mt3</abbrev> 1.69; <abbrev xmlns:xlink="http://www.w3.org/1999/xlink" xlink:title="Tarsus III length" id="ABBRID0EINGM" xlink:type="simple">Tr3</abbrev> 1.63; <abbrev xmlns:xlink="http://www.w3.org/1999/xlink" xlink:title="Femur IV length" id="ABBRID0EMNGM" xlink:type="simple">F4</abbrev> 4.36; <abbrev xmlns:xlink="http://www.w3.org/1999/xlink" xlink:title="Femur IV width" id="ABBRID0EQNGM" xlink:type="simple">F4w</abbrev> 1.93; <abbrev xmlns:xlink="http://www.w3.org/1999/xlink" xlink:title="Patella IV length" id="ABBRID0EUNGM" xlink:type="simple">P4</abbrev> 2.38; <abbrev xmlns:xlink="http://www.w3.org/1999/xlink" xlink:title="Tibia IV length" id="ABBRID0EYNGM" xlink:type="simple">Ti4</abbrev> 2.52; <abbrev xmlns:xlink="http://www.w3.org/1999/xlink" xlink:title="Metatarsus IV length" id="ABBRID0E3NGM" xlink:type="simple">Mt4</abbrev> 2.65; <abbrev xmlns:xlink="http://www.w3.org/1999/xlink" xlink:title="Tarsus IV length" id="ABBRID0EAOGM" xlink:type="simple">Tr4</abbrev> 2.52. Retrolateral face tarsus IV with defined tight comb over length of tarsus. <italic>Pedipalps</italic>. <abbrev xmlns:xlink="http://www.w3.org/1999/xlink" xlink:title="Palp femur length" id="ABBRID0EGOGM" xlink:type="simple">PF</abbrev> 3.83, <abbrev xmlns:xlink="http://www.w3.org/1999/xlink" xlink:title="Palp patella length" id="ABBRID0EKOGM" xlink:type="simple">PP</abbrev> 2.25, <abbrev xmlns:xlink="http://www.w3.org/1999/xlink" xlink:title="Palp tibia length" id="ABBRID0EOOGM" xlink:type="simple">PTi</abbrev> 2.38, <abbrev xmlns:xlink="http://www.w3.org/1999/xlink" xlink:title="Palp tarsus length" id="ABBRID0ESOGM" xlink:type="simple">PTr</abbrev> 2.17. Spermathecae with medial bend, bulbs facing anteriorly.</p></tp:treatment-sec><tp:treatment-sec sec-type="type material" id="SECID0EWOGM"><title>Known only from type material.</title></tp:treatment-sec></tp:taxon-treatment>
