# Supplementary material for: Taxonomic revision of the New World members of the trapdoor spider genus Ummidia Thorell (Araneae, Mygalomorphae, Halonoproctidae)
Source: Zookeys. 2021 Apr 2;1027:1–165. doi: 10.3897/zookeys.1027.54888 (PMC8035127; doi:10.3897/zookeys.1027.54888)
Supplement: XML Treatment for Ummidia waunekaae [file zookeys.1027.54888-treatment17.xml]

<!DOCTYPE tp:taxon-treatment
  PUBLIC "-//TaxonX//DTD Taxonomic Treatment Publishing DTD v0 20100105//EN" "tax-treatment-NSO.dtd">
<tp:taxon-treatment xmlns:tp="http://www.plazi.org/taxpub"><tp:treatment-meta><kwd-group><label>Taxon classification</label><kwd><named-content xmlns:xlink="http://www.w3.org/1999/xlink" content-type="kingdom">Animalia</named-content></kwd><kwd><named-content xmlns:xlink="http://www.w3.org/1999/xlink" content-type="order">Araneae</named-content></kwd><kwd><named-content xmlns:xlink="http://www.w3.org/1999/xlink" content-type="family">Halonoproctidae</named-content></kwd></kwd-group><mixed-citation publication-type="journal"><person-group><name><surname>Godwin</surname><given-names>Rebecca L.</given-names></name><name><surname>Bond</surname><given-names>Jason E.</given-names></name></person-group><article-title>Taxonomic revision of the New World members of the trapdoor spider genus <italic><tp:taxon-name><tp:taxon-name-part taxon-name-part-type="genus" reg="Ummidia">Ummidia</tp:taxon-name-part></tp:taxon-name></italic> Thorell (<tp:taxon-name><tp:taxon-name-part taxon-name-part-type="order">Araneae</tp:taxon-name-part></tp:taxon-name>, <tp:taxon-name><tp:taxon-name-part taxon-name-part-type="suborder">Mygalomorphae</tp:taxon-name-part></tp:taxon-name>, <tp:taxon-name><tp:taxon-name-part taxon-name-part-type="family">Halonoproctidae</tp:taxon-name-part></tp:taxon-name>)</article-title><source>Zookeys</source><day>02</day><month>4</month><year>2021</year><volume>1027</volume><fpage>1</fpage><lpage>165</lpage><pub-id pub-id-type="doi">10.3897/zookeys.1027.54888</pub-id></mixed-citation></tp:treatment-meta><tp:nomenclature><tp:taxon-name><object-id xmlns:xlink="http://www.w3.org/1999/xlink" content-type="arpha" xlink:type="simple">13C3A966-9E53-5E72-8FDA-5B6A7E8D76CA</object-id>
              <tp:taxon-name-part taxon-name-part-type="genus" reg="Ummidia">Ummidia</tp:taxon-name-part>
              <tp:taxon-name-part taxon-name-part-type="species" reg="waunekaae">waunekaae</tp:taxon-name-part>
              <object-id xmlns:xlink="http://www.w3.org/1999/xlink" content-type="zoobank" xlink:type="simple">http://zoobank.org/7C7F8491-084E-4CE7-A695-B765DF297BFF</object-id>
            </tp:taxon-name><tp:taxon-status xmlns:xlink="http://www.w3.org/1999/xlink" xlink:type="simple">sp. nov.</tp:taxon-status><xref ref-type="fig" rid="F33">Fig. 29</xref><xref ref-type="fig" rid="F27">, Map 4</xref></tp:nomenclature><tp:treatment-sec sec-type="type material" id="SECID0EKWHM"><title>Type material.</title><p>HOLOTYPE: 1 ♂ (UMM559) from northeast of Albuquerque, Bernalillo County, New Mexico, United States, <named-content xmlns:xlink="http://www.w3.org/1999/xlink" content-type="dwc:verbatimCoordinates" xlink:type="simple"><named-content content-type="geo-json" specific-use="{&#34;type&#34;:&#34;Point&#34;,&#34;coordinates&#34;:[-106.552100,35.130300]}" id="NCID0ETWHM" xlink:type="simple">35.1303 -106.5521</named-content></named-content><sup>5</sup>, 1667 m a.s.l., 30.x.1963, coll. L. Oakley, <named-content xmlns:xlink="http://www.w3.org/1999/xlink" content-type="dwc:institutional_code" xlink:type="simple">AMNH</named-content>.</p></tp:treatment-sec><tp:treatment-sec sec-type="etymology" id="SECID0EBXHM"><title>Etymology.</title><p>The specific epithet is a patronym in honor of Annie Dodge Wauneka (1910–1997), influential member of the Navajo Nation who worked tirelessly to improve education and health of the Navajo. Among other awards, she was bestowed the United States Presidential Medal of Freedom in 1963 by President Lyndon B. Johnson.</p></tp:treatment-sec><tp:treatment-sec sec-type="diagnosis" id="SECID0EGXHM"><title>Diagnosis.</title><p><italic><tp:taxon-name><tp:taxon-name-part taxon-name-part-type="genus" reg="Ummidia">Ummidia</tp:taxon-name-part> <tp:taxon-name-part taxon-name-part-type="species" reg="waunekaae">waunekaae</tp:taxon-name-part></tp:taxon-name></italic> can be differentiated from <italic><tp:taxon-name><tp:taxon-name-part taxon-name-part-type="genus" reg="Ummidia">U.</tp:taxon-name-part> <tp:taxon-name-part taxon-name-part-type="species" reg="rosillos">rosillos</tp:taxon-name-part></tp:taxon-name></italic> by the lack of a pale dorsal heart patch and brush on the retrolateral face of tarsus IV. Males can be differentiated from <italic><tp:taxon-name><tp:taxon-name-part taxon-name-part-type="genus" reg="Ummidia">U.</tp:taxon-name-part> <tp:taxon-name-part taxon-name-part-type="species" reg="rosillos">rosillos</tp:taxon-name-part></tp:taxon-name></italic>, <italic><tp:taxon-name><tp:taxon-name-part taxon-name-part-type="genus" reg="Ummidia">U.</tp:taxon-name-part> <tp:taxon-name-part taxon-name-part-type="species" reg="modesta">modesta</tp:taxon-name-part></tp:taxon-name></italic>, <italic><tp:taxon-name><tp:taxon-name-part taxon-name-part-type="genus" reg="Ummidia">U.</tp:taxon-name-part> <tp:taxon-name-part taxon-name-part-type="species" reg="timcotai">timcotai</tp:taxon-name-part></tp:taxon-name></italic>, <italic><tp:taxon-name><tp:taxon-name-part taxon-name-part-type="genus" reg="Ummidia">U.</tp:taxon-name-part> <tp:taxon-name-part taxon-name-part-type="species" reg="gabrieli">gabrieli</tp:taxon-name-part></tp:taxon-name></italic>, and <italic><tp:taxon-name><tp:taxon-name-part taxon-name-part-type="genus" reg="Ummidia">U.</tp:taxon-name-part> <tp:taxon-name-part taxon-name-part-type="species" reg="rodeo">rodeo</tp:taxon-name-part></tp:taxon-name></italic> by having an embolus with an even curve and from <italic><tp:taxon-name><tp:taxon-name-part taxon-name-part-type="genus" reg="Ummidia">U.</tp:taxon-name-part> <tp:taxon-name-part taxon-name-part-type="species" reg="mercedesburnsae">mercedesburnsae</tp:taxon-name-part></tp:taxon-name></italic> by having relatively more spines on the retrolateral face of tibia I. Males can also be differentiated from <italic><tp:taxon-name><tp:taxon-name-part taxon-name-part-type="genus" reg="Ummidia">U.</tp:taxon-name-part> <tp:taxon-name-part taxon-name-part-type="species" reg="gertschi">gertschi</tp:taxon-name-part></tp:taxon-name></italic> and <italic><tp:taxon-name><tp:taxon-name-part taxon-name-part-type="genus" reg="Ummidia">U.</tp:taxon-name-part> <tp:taxon-name-part taxon-name-part-type="species" reg="modesta">modesta</tp:taxon-name-part></tp:taxon-name></italic> by lacking a distinct comb on the retrolateral face of tarsus IV. Males disperse in October.</p><fig id="F33" position="float" orientation="portrait"><object-id xmlns:xlink="http://www.w3.org/1999/xlink" content-type="doi" xlink:type="simple">10.3897/zookeys.1027.54888.figure29</object-id><object-id xmlns:xlink="http://www.w3.org/1999/xlink" content-type="arpha" xlink:type="simple">7ADB3922-EF78-5092-9E35-CD5A7E59C382</object-id><label>Figure 29.</label><caption><p><italic><tp:taxon-name><tp:taxon-name-part taxon-name-part-type="genus" reg="Ummidia">Ummidia</tp:taxon-name-part> <tp:taxon-name-part taxon-name-part-type="species" reg="waunekaae">waunekaae</tp:taxon-name-part></tp:taxon-name></italic> sp. nov. male holotype (UMM559) from Bernalillo Co., New Mexico. <bold>A</bold> prolateral aspect, leg I <bold>B</bold> retrolateral aspect, leg I <bold>C</bold> line drawings, leg I prolateral and retrolateral aspects <bold>D</bold> retrolateral aspect, pedipalp <bold>E</bold> habitus illustration. Scale bars: 1.0 mm (<bold>A–D</bold>), 4.0 mm (<bold>E</bold>).</p></caption><graphic xmlns:xlink="http://www.w3.org/1999/xlink" xlink:href="zookeys-1027-001-g033.jpg" position="float" orientation="portrait" xlink:type="simple" id="oo_527492.jpg"><uri content-type="original_file" xlink:type="simple">https://binary.pensoft.net/fig/527492</uri></graphic></fig></tp:treatment-sec><tp:treatment-sec sec-type="description" id="SECID0EA3HM"><title>Description of male holotype.</title><p><italic>Specimen preparation and condition</italic>. Specimen preserved in 80% EtOH. Specimen in poor condition. <italic>General coloration</italic>. Carapace, chelicerae, and legs very dusky red 10R 2.5/1. Abdomen dark reddish brown 5YR 2.5/2. <italic>Cephalothorax</italic>. Carapace 6.16 long, 6.35 wide. Pars cephalica 4.29 long. Foveal groove procurved, 0.47 long, 1.24 wide. All eyes on moderate tubercle. <abbrev xmlns:xlink="http://www.w3.org/1999/xlink" xlink:title="Anterior eye row" id="ABBRID0EM3HM" xlink:type="simple">AER</abbrev> procurved. <abbrev xmlns:xlink="http://www.w3.org/1999/xlink" xlink:title="posterior eye row" id="ABBRID0EQ3HM" xlink:type="simple">PER</abbrev> straight. Eye group 0.92 long, 1.49 wide, <abbrev xmlns:xlink="http://www.w3.org/1999/xlink" xlink:title="Anterior median eyes" id="ABBRID0EU3HM" xlink:type="simple">AME</abbrev> 0.35, <abbrev xmlns:xlink="http://www.w3.org/1999/xlink" xlink:title="posterior median eyes" id="ABBRID0EY3HM" xlink:type="simple">PME</abbrev> 0.33, <abbrev xmlns:xlink="http://www.w3.org/1999/xlink" xlink:title="Anterior lateral eyes" id="ABBRID0E33HM" xlink:type="simple">ALE</abbrev> 0.5, <abbrev xmlns:xlink="http://www.w3.org/1999/xlink" xlink:title="posterior lateral eyes" id="ABBRID0EA4HM" xlink:type="simple">PLE</abbrev> 0.28. Sternum sparsely setose around outer 1/3, thicker anteriorly, <abbrev xmlns:xlink="http://www.w3.org/1999/xlink" xlink:title="Sternum length" id="ABBRID0EE4HM" xlink:type="simple">STRl</abbrev> 3.51, <abbrev xmlns:xlink="http://www.w3.org/1999/xlink" xlink:title="Sternum width" id="ABBRID0EI4HM" xlink:type="simple">STRw</abbrev> 3.96. Chelicerae with anterior tooth row comprising five teeth, posterior margin with six teeth. Palpal endites with 17 cuspules spread over proximal half of endite face, and 12 cuspules distally, <abbrev xmlns:xlink="http://www.w3.org/1999/xlink" xlink:title="Palpal endite width" id="ABBRID0EM4HM" xlink:type="simple">ENDw</abbrev> 1.59, <abbrev xmlns:xlink="http://www.w3.org/1999/xlink" xlink:title="Palpal endite length" id="ABBRID0EQ4HM" xlink:type="simple">ENDl</abbrev> 2.74. Labium with nine cuspules, <abbrev xmlns:xlink="http://www.w3.org/1999/xlink" xlink:title="Labium width" id="ABBRID0EU4HM" xlink:type="simple">LBw</abbrev> 1.69, <abbrev xmlns:xlink="http://www.w3.org/1999/xlink" xlink:title="Labium length" id="ABBRID0EY4HM" xlink:type="simple">LBl</abbrev> 1.1. Rastellum with many spines on process. Abdomen setose with pale speckles. <italic>Legs</italic>. <abbrev xmlns:xlink="http://www.w3.org/1999/xlink" xlink:title="Femur I length" id="ABBRID0E54HM" xlink:type="simple">F1</abbrev> 5.71; <abbrev xmlns:xlink="http://www.w3.org/1999/xlink" xlink:title="Femur I width" id="ABBRID0EC5HM" xlink:type="simple">F1w</abbrev> 1.6; <abbrev xmlns:xlink="http://www.w3.org/1999/xlink" xlink:title="Patella I length" id="ABBRID0EG5HM" xlink:type="simple">P1</abbrev> 2.89; <abbrev xmlns:xlink="http://www.w3.org/1999/xlink" xlink:title="Tibia I length" id="ABBRID0EK5HM" xlink:type="simple">Ti1</abbrev> 3.54; <abbrev xmlns:xlink="http://www.w3.org/1999/xlink" xlink:title="Metatarsus I length" id="ABBRID0EO5HM" xlink:type="simple">Mt1</abbrev> 2.39; <abbrev xmlns:xlink="http://www.w3.org/1999/xlink" xlink:title="Tarsus I length" id="ABBRID0ES5HM" xlink:type="simple">Tr1</abbrev> 1.3; <abbrev xmlns:xlink="http://www.w3.org/1999/xlink" xlink:title="Femur III lengthFemur III length" id="ABBRID0EW5HM" xlink:type="simple">F3</abbrev> 4.16; <abbrev xmlns:xlink="http://www.w3.org/1999/xlink" xlink:title="Femur III width" id="ABBRID0E15HM" xlink:type="simple">F3w</abbrev> 1.86; <abbrev xmlns:xlink="http://www.w3.org/1999/xlink" xlink:title="Patella III length" id="ABBRID0E55HM" xlink:type="simple">P3</abbrev> 2.19; <abbrev xmlns:xlink="http://www.w3.org/1999/xlink" xlink:title="Tibia III length" id="ABBRID0EC6HM" xlink:type="simple">Ti3</abbrev> 2.46; <abbrev xmlns:xlink="http://www.w3.org/1999/xlink" xlink:title="Saddle length" id="ABBRID0EG6HM" xlink:type="simple">Sd3</abbrev> 1.36; <abbrev xmlns:xlink="http://www.w3.org/1999/xlink" xlink:title="Metatarsus III length" id="ABBRID0EK6HM" xlink:type="simple">Mt3</abbrev> 2.19; <abbrev xmlns:xlink="http://www.w3.org/1999/xlink" xlink:title="Tarsus III length" id="ABBRID0EO6HM" xlink:type="simple">Tr3</abbrev> 1.79; <abbrev xmlns:xlink="http://www.w3.org/1999/xlink" xlink:title="Femur IV length" id="ABBRID0ES6HM" xlink:type="simple">F4</abbrev> 5.44; <abbrev xmlns:xlink="http://www.w3.org/1999/xlink" xlink:title="Femur IV width" id="ABBRID0EW6HM" xlink:type="simple">F4w</abbrev> 1.79; <abbrev xmlns:xlink="http://www.w3.org/1999/xlink" xlink:title="Patella IV length" id="ABBRID0E16HM" xlink:type="simple">P4</abbrev> 2.67; <abbrev xmlns:xlink="http://www.w3.org/1999/xlink" xlink:title="Tibia IV length" id="ABBRID0E56HM" xlink:type="simple">Ti4</abbrev> 3.56; <abbrev xmlns:xlink="http://www.w3.org/1999/xlink" xlink:title="Metatarsus IV length" id="ABBRID0ECAIM" xlink:type="simple">Mt4</abbrev> 3.63; <abbrev xmlns:xlink="http://www.w3.org/1999/xlink" xlink:title="Tarsus IV length" id="ABBRID0EGAIM" xlink:type="simple">Tr4</abbrev> 1.91. Retrolateral face of tarsus IV with indistinct irregular row of spinules, no defined comb. Leg I spination pattern: <abbrev xmlns:xlink="http://www.w3.org/1999/xlink" xlink:title="Number of spines on the prolateral" id="ABBRID0EKAIM" xlink:type="simple">TSp</abbrev> 3, <abbrev xmlns:xlink="http://www.w3.org/1999/xlink" xlink:title="Number of spines on the proventral" id="ABBRID0EOAIM" xlink:type="simple">TSpv</abbrev> 8, TSrd 0, <abbrev xmlns:xlink="http://www.w3.org/1999/xlink" xlink:title="Number of spines on the retroventral" id="ABBRID0ESAIM" xlink:type="simple">TSr</abbrev> 1, <abbrev xmlns:xlink="http://www.w3.org/1999/xlink" xlink:title="Number of spines on the retroventral" id="ABBRID0EWAIM" xlink:type="simple">TSrv</abbrev> 17, <abbrev xmlns:xlink="http://www.w3.org/1999/xlink" xlink:title="Number of spines on the prolateral" id="ABBRID0E1AIM" xlink:type="simple">MtSp</abbrev> 5, <abbrev xmlns:xlink="http://www.w3.org/1999/xlink" xlink:title="Number of spines on the retrolateral faces of the metatarsus I" id="ABBRID0E5AIM" xlink:type="simple">MtSr</abbrev> 13, <abbrev xmlns:xlink="http://www.w3.org/1999/xlink" xlink:title="Number of spines on the prolateral" id="ABBRID0ECBIM" xlink:type="simple">TrSp</abbrev> 6, <abbrev xmlns:xlink="http://www.w3.org/1999/xlink" xlink:title="Number of spines on the retrolateral faces of the tarsus I" id="ABBRID0EGBIM" xlink:type="simple">TrSr</abbrev> 10. <italic>Pedipalps</italic>. <abbrev xmlns:xlink="http://www.w3.org/1999/xlink" xlink:title="Palpal tibia length" id="ABBRID0EMBIM" xlink:type="simple">PTl</abbrev> 3.36, <abbrev xmlns:xlink="http://www.w3.org/1999/xlink" xlink:title="Palpal tibia width" id="ABBRID0EQBIM" xlink:type="simple">PTw</abbrev> 1.39, <abbrev xmlns:xlink="http://www.w3.org/1999/xlink" xlink:title="Bulb length" id="ABBRID0EUBIM" xlink:type="simple">Bl</abbrev> 2.77. Embolus evenly curved.</p></tp:treatment-sec><tp:treatment-sec sec-type="variation" id="SECID0EYBIM"><title>Variation, males</title><p><bold>(n = 2).</bold><abbrev xmlns:xlink="http://www.w3.org/1999/xlink" xlink:title="Carapace length" id="ABBRID0EACIM" xlink:type="simple">CL</abbrev> 5.99–6.16, 6.08±0.09; <abbrev xmlns:xlink="http://www.w3.org/1999/xlink" xlink:title="Carapace width" id="ABBRID0EECIM" xlink:type="simple">CW</abbrev> 5.71–6.35, 6.03±0.32; <abbrev xmlns:xlink="http://www.w3.org/1999/xlink" xlink:title="Caput length" id="ABBRID0EICIM" xlink:type="simple">Cap</abbrev> 3.8–4.29, 4.04±0.24; <abbrev xmlns:xlink="http://www.w3.org/1999/xlink" xlink:title="Palpal endite length" id="ABBRID0EMCIM" xlink:type="simple">ENDl</abbrev> 0.79–0.92, 0.86±0.06; <abbrev xmlns:xlink="http://www.w3.org/1999/xlink" xlink:title="Palpal endite width" id="ABBRID0EQCIM" xlink:type="simple">ENDw</abbrev> 1.25–1.49, 1.37±0.12; <abbrev xmlns:xlink="http://www.w3.org/1999/xlink" xlink:title="Sternum length" id="ABBRID0EUCIM" xlink:type="simple">STRl</abbrev> 3.19–3.51, 3.35±0.16; <abbrev xmlns:xlink="http://www.w3.org/1999/xlink" xlink:title="Sternum width" id="ABBRID0EYCIM" xlink:type="simple">STRw</abbrev> 3.23–3.96, 3.59±0.37; <abbrev xmlns:xlink="http://www.w3.org/1999/xlink" xlink:title="Labium length" id="ABBRID0E3CIM" xlink:type="simple">LBl</abbrev> 0.9–1.1, 1±0.1; <abbrev xmlns:xlink="http://www.w3.org/1999/xlink" xlink:title="Labium width" id="ABBRID0EADIM" xlink:type="simple">LBw</abbrev> 1.18–1.69, 1.44±0.25; <abbrev xmlns:xlink="http://www.w3.org/1999/xlink" xlink:title="Femur I length" id="ABBRID0EEDIM" xlink:type="simple">F1</abbrev> 4.87–5.71, 5.29±0.42; <abbrev xmlns:xlink="http://www.w3.org/1999/xlink" xlink:title="Femur I width" id="ABBRID0EIDIM" xlink:type="simple">F1w</abbrev> 1.37–1.6, 1.49±0.12; <abbrev xmlns:xlink="http://www.w3.org/1999/xlink" xlink:title="Patella I length" id="ABBRID0EMDIM" xlink:type="simple">P1</abbrev> 2.56–2.89, 2.72±0.17; <abbrev xmlns:xlink="http://www.w3.org/1999/xlink" xlink:title="Tibia I length" id="ABBRID0EQDIM" xlink:type="simple">Ti1</abbrev> 3.33–3.54, 3.43±0.1; <abbrev xmlns:xlink="http://www.w3.org/1999/xlink" xlink:title="Metatarsus I length" id="ABBRID0EUDIM" xlink:type="simple">Mt1</abbrev> 2.17–2.39, 2.28±0.11; <abbrev xmlns:xlink="http://www.w3.org/1999/xlink" xlink:title="Tarsus I length" id="ABBRID0EYDIM" xlink:type="simple">Tr1</abbrev> 1.26–1.3, 1.28±0.02; <abbrev xmlns:xlink="http://www.w3.org/1999/xlink" xlink:title="Femur III lengthFemur III length" id="ABBRID0E3DIM" xlink:type="simple">F3</abbrev> 3.59–4.16, 3.87±0.28; <abbrev xmlns:xlink="http://www.w3.org/1999/xlink" xlink:title="Femur III width" id="ABBRID0EAEIM" xlink:type="simple">F3w</abbrev> 1.57–1.86, 1.71±0.14; <abbrev xmlns:xlink="http://www.w3.org/1999/xlink" xlink:title="Patella III length" id="ABBRID0EEEIM" xlink:type="simple">P3</abbrev> 1.47–2.19, 1.83±0.36; <abbrev xmlns:xlink="http://www.w3.org/1999/xlink" xlink:title="Tibia III length" id="ABBRID0EIEIM" xlink:type="simple">Ti3</abbrev> 2.12–2.46, 2.29±0.17; <abbrev xmlns:xlink="http://www.w3.org/1999/xlink" xlink:title="Metatarsus III length" id="ABBRID0EMEIM" xlink:type="simple">Mt3</abbrev> 2.19–2.19, 2.19±0; <abbrev xmlns:xlink="http://www.w3.org/1999/xlink" xlink:title="Tarsus III length" id="ABBRID0EQEIM" xlink:type="simple">Tr3</abbrev> 1.47–1.79, 1.63±0.16; <abbrev xmlns:xlink="http://www.w3.org/1999/xlink" xlink:title="Femur IV length" id="ABBRID0EUEIM" xlink:type="simple">F4</abbrev> 4.67–5.44, 5.06±0.39; <abbrev xmlns:xlink="http://www.w3.org/1999/xlink" xlink:title="Femur IV width" id="ABBRID0EYEIM" xlink:type="simple">F4w</abbrev> 1.57–1.79, 1.68±0.11; <abbrev xmlns:xlink="http://www.w3.org/1999/xlink" xlink:title="Patella IV length" id="ABBRID0E3EIM" xlink:type="simple">P4</abbrev> 2.25–2.67, 2.46±0.21; <abbrev xmlns:xlink="http://www.w3.org/1999/xlink" xlink:title="Tibia IV length" id="ABBRID0EAFIM" xlink:type="simple">Ti4</abbrev> 3.22–3.56, 3.39±0.17; <abbrev xmlns:xlink="http://www.w3.org/1999/xlink" xlink:title="Metatarsus IV length" id="ABBRID0EEFIM" xlink:type="simple">Mt4</abbrev> 3.21–3.63, 3.42±0.21; <abbrev xmlns:xlink="http://www.w3.org/1999/xlink" xlink:title="Tarsus IV length" id="ABBRID0EIFIM" xlink:type="simple">Tr4</abbrev> 1.58–1.91, 1.75±0.17; <abbrev xmlns:xlink="http://www.w3.org/1999/xlink" xlink:title="Number of spines on the prolateral" id="ABBRID0EMFIM" xlink:type="simple">TSp</abbrev> 3–5, 4±1; <abbrev xmlns:xlink="http://www.w3.org/1999/xlink" xlink:title="Number of spines on the proventral" id="ABBRID0EQFIM" xlink:type="simple">TSpv</abbrev> 3–8, 5.5±2.5; <abbrev xmlns:xlink="http://www.w3.org/1999/xlink" xlink:title="Number of spines on the retroventral" id="ABBRID0EUFIM" xlink:type="simple">TSr</abbrev> 0–1, 0.5±0.5; <abbrev xmlns:xlink="http://www.w3.org/1999/xlink" xlink:title="Number of spines on the retroventral" id="ABBRID0EYFIM" xlink:type="simple">TSrv</abbrev> 16–17, 16.5±0.5; <abbrev xmlns:xlink="http://www.w3.org/1999/xlink" xlink:title="Palpal tibia length" id="ABBRID0E3FIM" xlink:type="simple">PTl</abbrev> 2.78–3.36, 3.07±0.29; <abbrev xmlns:xlink="http://www.w3.org/1999/xlink" xlink:title="Palpal tibia width" id="ABBRID0EAGIM" xlink:type="simple">PTw</abbrev> 1.3–1.39, 1.34±0.04; BL 2.58–2.77, 2.67±0.09.</p></tp:treatment-sec><tp:treatment-sec sec-type="Females" id="SECID0EEGIM"><title>Females.</title><p>Unknown.</p></tp:treatment-sec><tp:treatment-sec sec-type="material" id="SECID0EJGIM"><title>Material examined.</title><p><bold>United States: New Mexico: Bernalillo Co</bold>: NE Albuquerque, <named-content xmlns:xlink="http://www.w3.org/1999/xlink" content-type="dwc:verbatimCoordinates" xlink:type="simple"><named-content content-type="geo-json" specific-use="{&#34;type&#34;:&#34;Point&#34;,&#34;coordinates&#34;:[-106.552100,35.130300]}" id="NCID0EUGIM" xlink:type="simple">35.1303 -106.5521</named-content></named-content><sup>5</sup>, 1667 m a.s.l. (UMM0559, 30.x.1963, 1♂, L Oakley, <named-content xmlns:xlink="http://www.w3.org/1999/xlink" content-type="dwc:institutional_code" xlink:type="simple">AMNH</named-content>); La Tremen Fina, <named-content xmlns:xlink="http://www.w3.org/1999/xlink" content-type="dwc:verbatimCoordinates" xlink:type="simple"><named-content content-type="geo-json" specific-use="{&#34;type&#34;:&#34;Point&#34;,&#34;coordinates&#34;:[-105.032300,34.967200]}" id="NCID0EFHIM" xlink:type="simple">34.9672 -105.0323</named-content></named-content><sup>8</sup>, 1734 m a.s.l. (UMM0224, 1♂, <named-content xmlns:xlink="http://www.w3.org/1999/xlink" content-type="dwc:institutional_code" xlink:type="simple">MCZ</named-content>).</p></tp:treatment-sec><tp:treatment-sec><!--Section generated to contain objects referenced in tp:taxon-treatment.--><fig id="F27" position="float" orientation="portrait"><object-id xmlns:xlink="http://www.w3.org/1999/xlink" content-type="doi" xlink:type="simple">10.3897/zookeys.1027.54888.map4</object-id><object-id xmlns:xlink="http://www.w3.org/1999/xlink" content-type="arpha" xlink:type="simple">337DBF12-EB41-5460-9F5B-6D1972713DBB</object-id><label>Map 4.</label><caption><p>Locality records for western United States and northern Mexico species.</p></caption><graphic xmlns:xlink="http://www.w3.org/1999/xlink" xlink:href="zookeys-1027-001-g027.jpg" position="float" orientation="portrait" xlink:type="simple" id="oo_527486.jpg"><uri content-type="original_file" xlink:type="simple">https://binary.pensoft.net/fig/527486</uri></graphic></fig></tp:treatment-sec></tp:taxon-treatment>
