# Supplementary material for: Taxonomic revision of the New World members of the trapdoor spider genus Ummidia Thorell (Araneae, Mygalomorphae, Halonoproctidae)
Source: Zookeys. 2021 Apr 2;1027:1–165. doi: 10.3897/zookeys.1027.54888 (PMC8035127; doi:10.3897/zookeys.1027.54888)
Supplement: XML Treatment for Ummidia gertschi [file zookeys.1027.54888-treatment18.xml]

<!DOCTYPE tp:taxon-treatment
  PUBLIC "-//TaxonX//DTD Taxonomic Treatment Publishing DTD v0 20100105//EN" "tax-treatment-NSO.dtd">
<tp:taxon-treatment xmlns:tp="http://www.plazi.org/taxpub"><tp:treatment-meta><kwd-group><label>Taxon classification</label><kwd><named-content xmlns:xlink="http://www.w3.org/1999/xlink" content-type="kingdom">Animalia</named-content></kwd><kwd><named-content xmlns:xlink="http://www.w3.org/1999/xlink" content-type="order">Araneae</named-content></kwd><kwd><named-content xmlns:xlink="http://www.w3.org/1999/xlink" content-type="family">Halonoproctidae</named-content></kwd></kwd-group><mixed-citation publication-type="journal"><person-group><name><surname>Godwin</surname><given-names>Rebecca L.</given-names></name><name><surname>Bond</surname><given-names>Jason E.</given-names></name></person-group><article-title>Taxonomic revision of the New World members of the trapdoor spider genus <italic><tp:taxon-name><tp:taxon-name-part taxon-name-part-type="genus" reg="Ummidia">Ummidia</tp:taxon-name-part></tp:taxon-name></italic> Thorell (<tp:taxon-name><tp:taxon-name-part taxon-name-part-type="order">Araneae</tp:taxon-name-part></tp:taxon-name>, <tp:taxon-name><tp:taxon-name-part taxon-name-part-type="suborder">Mygalomorphae</tp:taxon-name-part></tp:taxon-name>, <tp:taxon-name><tp:taxon-name-part taxon-name-part-type="family">Halonoproctidae</tp:taxon-name-part></tp:taxon-name>)</article-title><source>Zookeys</source><day>02</day><month>4</month><year>2021</year><volume>1027</volume><fpage>1</fpage><lpage>165</lpage><pub-id pub-id-type="doi">10.3897/zookeys.1027.54888</pub-id></mixed-citation></tp:treatment-meta><tp:nomenclature><tp:taxon-name><object-id xmlns:xlink="http://www.w3.org/1999/xlink" content-type="arpha" xlink:type="simple">446E51CB-A247-5A2B-82BA-30D3C6C37A16</object-id>
              <tp:taxon-name-part taxon-name-part-type="genus" reg="Ummidia">Ummidia</tp:taxon-name-part>
              <tp:taxon-name-part taxon-name-part-type="species" reg="gertschi">gertschi</tp:taxon-name-part>
              <object-id xmlns:xlink="http://www.w3.org/1999/xlink" content-type="zoobank" xlink:type="simple">http://zoobank.org/CBA55F87-B442-4A85-B770-80FA3765D4D2</object-id>
            </tp:taxon-name><tp:taxon-status xmlns:xlink="http://www.w3.org/1999/xlink" xlink:type="simple">sp. nov.</tp:taxon-status><xref ref-type="fig" rid="F34">Figs 30</xref><xref ref-type="fig" rid="F35">, 31</xref><xref ref-type="fig" rid="F27">, Map 4</xref></tp:nomenclature><tp:treatment-sec sec-type="type material" id="SECID0EHJIM"><title>Type material.</title><p>HOLOTYPE: 1 ♂ (UMM165) and PARATYPE: 1 ♀ (UMM572) from 5 miles west of Portal, Southwestern Research Station, Cochise County, Arizona, <named-content xmlns:xlink="http://www.w3.org/1999/xlink" content-type="dwc:verbatimCoordinates" xlink:type="simple"><named-content content-type="geo-json" specific-use="{&#34;type&#34;:&#34;Point&#34;,&#34;coordinates&#34;:[-109.206000,31.884200]}" id="NCID0EQJIM" xlink:type="simple">31.8842 -109.206</named-content></named-content><sup>5</sup>, 1645 m a.s.l., 10–20.vii.1955, coll. WJ Gertsch, <named-content xmlns:xlink="http://www.w3.org/1999/xlink" content-type="dwc:institutional_code" xlink:type="simple">AMNH</named-content>.</p></tp:treatment-sec><tp:treatment-sec sec-type="etymology" id="SECID0E5JIM"><title>Etymology.</title><p>The specific epithet is a patronym named for Dr. Willis J. Gertsch, famous arachnologist who put decades of work into a revision of <italic><tp:taxon-name><tp:taxon-name-part taxon-name-part-type="genus" reg="Ummidia">Ummidia</tp:taxon-name-part></tp:taxon-name></italic> and the then <tp:taxon-name><tp:taxon-name-part taxon-name-part-type="family">Ctenizidae</tp:taxon-name-part></tp:taxon-name> but was unable to finish before his passing; and whose notes, stored in the archives of the American Museum of Natural History, proved invaluable in the completion of this revision.</p><fig id="F34" position="float" orientation="portrait"><object-id xmlns:xlink="http://www.w3.org/1999/xlink" content-type="doi" xlink:type="simple">10.3897/zookeys.1027.54888.figure30</object-id><object-id xmlns:xlink="http://www.w3.org/1999/xlink" content-type="arpha" xlink:type="simple">6CB4D38C-1F4C-5CDD-AF43-4334E7DCA375</object-id><label>Figure 30.</label><caption><p><italic><tp:taxon-name><tp:taxon-name-part taxon-name-part-type="genus" reg="Ummidia">Ummidia</tp:taxon-name-part> <tp:taxon-name-part taxon-name-part-type="species" reg="gertschi">gertschi</tp:taxon-name-part></tp:taxon-name></italic> sp. nov. from Cochise Co., Arizona. <bold>A</bold> male habitus illustration UMM165 <bold>B</bold> female habitus illustration UMM664. Scale bars: 4.0 mm.</p></caption><graphic xmlns:xlink="http://www.w3.org/1999/xlink" xlink:href="zookeys-1027-001-g034.jpg" position="float" orientation="portrait" xlink:type="simple" id="oo_527493.jpg"><uri content-type="original_file" xlink:type="simple">https://binary.pensoft.net/fig/527493</uri></graphic></fig></tp:treatment-sec><tp:treatment-sec sec-type="diagnosis" id="SECID0EMLIM"><title>Diagnosis.</title><p><italic><tp:taxon-name><tp:taxon-name-part taxon-name-part-type="genus" reg="Ummidia">Ummidia</tp:taxon-name-part> <tp:taxon-name-part taxon-name-part-type="species" reg="gertschi">gertschi</tp:taxon-name-part></tp:taxon-name></italic> can be differentiated from <italic><tp:taxon-name><tp:taxon-name-part taxon-name-part-type="genus" reg="Ummidia">U.</tp:taxon-name-part> <tp:taxon-name-part taxon-name-part-type="species" reg="rosillos">rosillos</tp:taxon-name-part></tp:taxon-name></italic> by the lack of a pale dorsal heart patch and brush on the retrolateral face of tarsus IV. Males can be differentiated from <italic><tp:taxon-name><tp:taxon-name-part taxon-name-part-type="genus" reg="Ummidia">U.</tp:taxon-name-part> <tp:taxon-name-part taxon-name-part-type="species" reg="rosillos">rosillos</tp:taxon-name-part></tp:taxon-name></italic>, <italic><tp:taxon-name><tp:taxon-name-part taxon-name-part-type="genus" reg="Ummidia">U.</tp:taxon-name-part> <tp:taxon-name-part taxon-name-part-type="species" reg="modesta">modesta</tp:taxon-name-part></tp:taxon-name></italic>, <italic><tp:taxon-name><tp:taxon-name-part taxon-name-part-type="genus" reg="Ummidia">U.</tp:taxon-name-part> <tp:taxon-name-part taxon-name-part-type="species" reg="timcotai">timcotai</tp:taxon-name-part></tp:taxon-name></italic>, <italic><tp:taxon-name><tp:taxon-name-part taxon-name-part-type="genus" reg="Ummidia">U.</tp:taxon-name-part> <tp:taxon-name-part taxon-name-part-type="species" reg="gabrieli">gabrieli</tp:taxon-name-part></tp:taxon-name></italic>, and <italic><tp:taxon-name><tp:taxon-name-part taxon-name-part-type="genus" reg="Ummidia">U.</tp:taxon-name-part> <tp:taxon-name-part taxon-name-part-type="species" reg="rodeo">rodeo</tp:taxon-name-part></tp:taxon-name></italic> by having an embolus with an even curve and from <italic><tp:taxon-name><tp:taxon-name-part taxon-name-part-type="genus" reg="Ummidia">U.</tp:taxon-name-part> <tp:taxon-name-part taxon-name-part-type="species" reg="mercedesburnsae">mercedesburnsae</tp:taxon-name-part></tp:taxon-name></italic> by having relatively more spines on the retrolateral face of tibia I. Males can also be differentiated from all other geographically proximal species except <italic><tp:taxon-name><tp:taxon-name-part taxon-name-part-type="genus" reg="Ummidia">U.</tp:taxon-name-part> <tp:taxon-name-part taxon-name-part-type="species" reg="paulacushingae">paulacushingae</tp:taxon-name-part></tp:taxon-name></italic> by having a distinct comb on the retrolateral face of tarsus IV. Females can be distinguished from all other geographically proximal species by possessing simple, straight spermathecae. Males disperse from July to August.</p><fig id="F35" position="float" orientation="portrait"><object-id xmlns:xlink="http://www.w3.org/1999/xlink" content-type="doi" xlink:type="simple">10.3897/zookeys.1027.54888.figure31</object-id><object-id xmlns:xlink="http://www.w3.org/1999/xlink" content-type="arpha" xlink:type="simple">25013BD1-A26C-5CF8-AC24-D6D5D05A466A</object-id><label>Figure 31.</label><caption><p><italic><tp:taxon-name><tp:taxon-name-part taxon-name-part-type="genus" reg="Ummidia">Ummidia</tp:taxon-name-part> <tp:taxon-name-part taxon-name-part-type="species" reg="gertschi">gertschi</tp:taxon-name-part></tp:taxon-name></italic> sp. nov. from Cochise Co., Arizona <bold>A–D</bold> male holotype (UMM165) <bold>A</bold> prolateral aspect, leg I <bold>B</bold> retrolateral aspect, leg I <bold>C</bold> line drawings, leg I prolateral and retrolateral aspects <bold>D</bold> retrolateral aspect, pedipalp <bold>E</bold> cleared spermathecae female exemplar (UMM664) <bold>F</bold> cleared spermathecae female paratype (UMM572). Scale bars: 1.0 mm.</p></caption><graphic xmlns:xlink="http://www.w3.org/1999/xlink" xlink:href="zookeys-1027-001-g035.jpg" position="float" orientation="portrait" xlink:type="simple" id="oo_527494.jpg"><uri content-type="original_file" xlink:type="simple">https://binary.pensoft.net/fig/527494</uri></graphic></fig></tp:treatment-sec><tp:treatment-sec sec-type="description" id="SECID0E2PIM"><title>Description of male holotype.</title><p><italic>Specimen preparation and condition</italic>. Specimen preserved in 80% EtOH. Specimen in poor condition. <italic>General coloration</italic>. Carapace and chelicerae very dusky red 10R 2.5/2, legs dark reddish brown 2.5YR 2.5/4. Abdomen dark reddish brown 5YR 2.5/2. <italic>Cephalothorax</italic>. Carapace 6.04 long, 5.9 wide. Pars cephalica 3.91 long. Foveal groove procurved, 0.49 long, 1.22 wide. All eyes on moderate tubercle. <abbrev xmlns:xlink="http://www.w3.org/1999/xlink" xlink:title="Anterior eye row" id="ABBRID0EHQIM" xlink:type="simple">AER</abbrev> procurved. <abbrev xmlns:xlink="http://www.w3.org/1999/xlink" xlink:title="posterior eye row" id="ABBRID0ELQIM" xlink:type="simple">PER</abbrev> procurved. Eye group 0.88 long, 1.42 wide, <abbrev xmlns:xlink="http://www.w3.org/1999/xlink" xlink:title="Anterior median eyes" id="ABBRID0EPQIM" xlink:type="simple">AME</abbrev> 0.38, <abbrev xmlns:xlink="http://www.w3.org/1999/xlink" xlink:title="posterior median eyes" id="ABBRID0ETQIM" xlink:type="simple">PME</abbrev> 0.25, <abbrev xmlns:xlink="http://www.w3.org/1999/xlink" xlink:title="Anterior lateral eyes" id="ABBRID0EXQIM" xlink:type="simple">ALE</abbrev> 0.39, <abbrev xmlns:xlink="http://www.w3.org/1999/xlink" xlink:title="posterior lateral eyes" id="ABBRID0E2QIM" xlink:type="simple">PLE</abbrev> 0.22. Sternum sparsely setose around outer 1/3, thicker anteriorly, <abbrev xmlns:xlink="http://www.w3.org/1999/xlink" xlink:title="Sternum length" id="ABBRID0E6QIM" xlink:type="simple">STRl</abbrev> 3.48, <abbrev xmlns:xlink="http://www.w3.org/1999/xlink" xlink:title="Sternum width" id="ABBRID0EDRIM" xlink:type="simple">STRw</abbrev> 3.69. Chelicerae with anterior tooth row comprising seven teeth, posterior margin with five teeth. Palpal endites with 27 long, thin cuspules over proximal half of endite face, lacking distal endite cuspules, <abbrev xmlns:xlink="http://www.w3.org/1999/xlink" xlink:title="Palpal endite width" id="ABBRID0EHRIM" xlink:type="simple">ENDw</abbrev> 1.39, <abbrev xmlns:xlink="http://www.w3.org/1999/xlink" xlink:title="Palpal endite length" id="ABBRID0ELRIM" xlink:type="simple">ENDl</abbrev> 2.51. Labium with six long, thin cuspules, <abbrev xmlns:xlink="http://www.w3.org/1999/xlink" xlink:title="Labium width" id="ABBRID0EPRIM" xlink:type="simple">LBw</abbrev> 1.44, <abbrev xmlns:xlink="http://www.w3.org/1999/xlink" xlink:title="Labium length" id="ABBRID0ETRIM" xlink:type="simple">LBl</abbrev> 0.99. Rastellum with many teeth on process. Abdomen setose. <italic>Legs</italic>. <abbrev xmlns:xlink="http://www.w3.org/1999/xlink" xlink:title="Femur I length" id="ABBRID0EZRIM" xlink:type="simple">F1</abbrev> 5.73; <abbrev xmlns:xlink="http://www.w3.org/1999/xlink" xlink:title="Femur I width" id="ABBRID0E4RIM" xlink:type="simple">F1w</abbrev> 1.42; <abbrev xmlns:xlink="http://www.w3.org/1999/xlink" xlink:title="Patella I length" id="ABBRID0EBSIM" xlink:type="simple">P1</abbrev> 2.79; <abbrev xmlns:xlink="http://www.w3.org/1999/xlink" xlink:title="Tibia I length" id="ABBRID0EFSIM" xlink:type="simple">Ti1</abbrev> 3.86; <abbrev xmlns:xlink="http://www.w3.org/1999/xlink" xlink:title="Metatarsus I length" id="ABBRID0EJSIM" xlink:type="simple">Mt1</abbrev> 2.96; <abbrev xmlns:xlink="http://www.w3.org/1999/xlink" xlink:title="Tarsus I length" id="ABBRID0ENSIM" xlink:type="simple">Tr1</abbrev> 1.23; <abbrev xmlns:xlink="http://www.w3.org/1999/xlink" xlink:title="Femur III lengthFemur III length" id="ABBRID0ERSIM" xlink:type="simple">F3</abbrev> 4.1; <abbrev xmlns:xlink="http://www.w3.org/1999/xlink" xlink:title="Femur III width" id="ABBRID0EVSIM" xlink:type="simple">F3w</abbrev> 1.63; <abbrev xmlns:xlink="http://www.w3.org/1999/xlink" xlink:title="Patella III length" id="ABBRID0EZSIM" xlink:type="simple">P3</abbrev> 2.17; <abbrev xmlns:xlink="http://www.w3.org/1999/xlink" xlink:title="Tibia III length" id="ABBRID0E4SIM" xlink:type="simple">Ti3</abbrev> 2.45; <abbrev xmlns:xlink="http://www.w3.org/1999/xlink" xlink:title="Saddle length" id="ABBRID0EBTIM" xlink:type="simple">Sd3</abbrev> 1.32; <abbrev xmlns:xlink="http://www.w3.org/1999/xlink" xlink:title="Metatarsus III length" id="ABBRID0EFTIM" xlink:type="simple">Mt3</abbrev> 2.4; <abbrev xmlns:xlink="http://www.w3.org/1999/xlink" xlink:title="Tarsus III length" id="ABBRID0EJTIM" xlink:type="simple">Tr3</abbrev> 1.62; <abbrev xmlns:xlink="http://www.w3.org/1999/xlink" xlink:title="Femur IV length" id="ABBRID0ENTIM" xlink:type="simple">F4</abbrev> 5.25; <abbrev xmlns:xlink="http://www.w3.org/1999/xlink" xlink:title="Femur IV width" id="ABBRID0ERTIM" xlink:type="simple">F4w</abbrev> 1.58; <abbrev xmlns:xlink="http://www.w3.org/1999/xlink" xlink:title="Patella IV length" id="ABBRID0EVTIM" xlink:type="simple">P4</abbrev> 2.5; <abbrev xmlns:xlink="http://www.w3.org/1999/xlink" xlink:title="Tibia IV length" id="ABBRID0EZTIM" xlink:type="simple">Ti4</abbrev> 3.46; <abbrev xmlns:xlink="http://www.w3.org/1999/xlink" xlink:title="Metatarsus IV length" id="ABBRID0E4TIM" xlink:type="simple">Mt4</abbrev> 3.87; <abbrev xmlns:xlink="http://www.w3.org/1999/xlink" xlink:title="Tarsus IV length" id="ABBRID0EBUIM" xlink:type="simple">Tr4</abbrev> 1.75. Retrolateral face of tarsus IV with proximal paired setae and with comb of spinules over distal half. Leg I spination pattern: <abbrev xmlns:xlink="http://www.w3.org/1999/xlink" xlink:title="Number of spines on the prolateral" id="ABBRID0EFUIM" xlink:type="simple">TSp</abbrev> 4, <abbrev xmlns:xlink="http://www.w3.org/1999/xlink" xlink:title="Number of spines on the proventral" id="ABBRID0EJUIM" xlink:type="simple">TSpv</abbrev> 8, TSrd 0, <abbrev xmlns:xlink="http://www.w3.org/1999/xlink" xlink:title="Number of spines on the retroventral" id="ABBRID0ENUIM" xlink:type="simple">TSr</abbrev> 0, <abbrev xmlns:xlink="http://www.w3.org/1999/xlink" xlink:title="Number of spines on the retroventral" id="ABBRID0ERUIM" xlink:type="simple">TSrv</abbrev> 21, <abbrev xmlns:xlink="http://www.w3.org/1999/xlink" xlink:title="Number of spines on the prolateral" id="ABBRID0EVUIM" xlink:type="simple">MtSp</abbrev> 4, <abbrev xmlns:xlink="http://www.w3.org/1999/xlink" xlink:title="Number of spines on the retrolateral faces of the metatarsus I" id="ABBRID0EZUIM" xlink:type="simple">MtSr</abbrev> 9, <abbrev xmlns:xlink="http://www.w3.org/1999/xlink" xlink:title="Number of spines on the prolateral" id="ABBRID0E4UIM" xlink:type="simple">TrSp</abbrev> 4, <abbrev xmlns:xlink="http://www.w3.org/1999/xlink" xlink:title="Number of spines on the retrolateral faces of the tarsus I" id="ABBRID0EBVIM" xlink:type="simple">TrSr</abbrev> 9. <italic>Pedipalps</italic>. <abbrev xmlns:xlink="http://www.w3.org/1999/xlink" xlink:title="Palpal tibia length" id="ABBRID0EHVIM" xlink:type="simple">PTl</abbrev> 3.17, <abbrev xmlns:xlink="http://www.w3.org/1999/xlink" xlink:title="Palpal tibia width" id="ABBRID0ELVIM" xlink:type="simple">PTw</abbrev> 1.25, <abbrev xmlns:xlink="http://www.w3.org/1999/xlink" xlink:title="Bulb length" id="ABBRID0EPVIM" xlink:type="simple">Bl</abbrev> 2.78. Embolus evenly curved.</p></tp:treatment-sec><tp:treatment-sec sec-type="Varia tion, males" id="SECID0ETVIM"><title>Varia tion, males</title><p><bold>(n = 17).</bold><abbrev xmlns:xlink="http://www.w3.org/1999/xlink" xlink:title="Carapace length" id="ABBRID0E2VIM" xlink:type="simple">CL</abbrev> 4.04–7.65, 5.92±0.26; <abbrev xmlns:xlink="http://www.w3.org/1999/xlink" xlink:title="Carapace width" id="ABBRID0E6VIM" xlink:type="simple">CW</abbrev> 4.1–7.5, 5.83±0.23; <abbrev xmlns:xlink="http://www.w3.org/1999/xlink" xlink:title="Caput length" id="ABBRID0EDWIM" xlink:type="simple">Cap</abbrev> 2.76–5.11, 3.93±0.17; <abbrev xmlns:xlink="http://www.w3.org/1999/xlink" xlink:title="Palpal endite length" id="ABBRID0EHWIM" xlink:type="simple">ENDl</abbrev> 0.59–1.07, 0.8±0.04; <abbrev xmlns:xlink="http://www.w3.org/1999/xlink" xlink:title="Palpal endite width" id="ABBRID0ELWIM" xlink:type="simple">ENDw</abbrev> 1.09–1.84, 1.39±0.05; <abbrev xmlns:xlink="http://www.w3.org/1999/xlink" xlink:title="Sternum length" id="ABBRID0EPWIM" xlink:type="simple">STRl</abbrev> 2.56–4.41, 3.44±0.14; <abbrev xmlns:xlink="http://www.w3.org/1999/xlink" xlink:title="Sternum width" id="ABBRID0ETWIM" xlink:type="simple">STRw</abbrev> 2.46–4.51, 3.47±0.14; <abbrev xmlns:xlink="http://www.w3.org/1999/xlink" xlink:title="Labium length" id="ABBRID0EXWIM" xlink:type="simple">LBl</abbrev> 0.67–1.2, 0.95±0.04; <abbrev xmlns:xlink="http://www.w3.org/1999/xlink" xlink:title="Labium width" id="ABBRID0E2WIM" xlink:type="simple">LBw</abbrev> 0.92–1.56, 1.29±0.05; <abbrev xmlns:xlink="http://www.w3.org/1999/xlink" xlink:title="Femur I length" id="ABBRID0E6WIM" xlink:type="simple">F1</abbrev> 4.18–6.85, 5.53±0.18; <abbrev xmlns:xlink="http://www.w3.org/1999/xlink" xlink:title="Femur I width" id="ABBRID0EDXIM" xlink:type="simple">F1w</abbrev> 0.84–1.87, 1.41±0.07; <abbrev xmlns:xlink="http://www.w3.org/1999/xlink" xlink:title="Patella I length" id="ABBRID0EHXIM" xlink:type="simple">P1</abbrev> 1.97–3.46, 2.73±0.1; <abbrev xmlns:xlink="http://www.w3.org/1999/xlink" xlink:title="Tibia I length" id="ABBRID0ELXIM" xlink:type="simple">Ti1</abbrev> 2.79–4.51, 3.7±0.12; <abbrev xmlns:xlink="http://www.w3.org/1999/xlink" xlink:title="Metatarsus I length" id="ABBRID0EPXIM" xlink:type="simple">Mt1</abbrev> 1.94–2.99, 2.59±0.09; <abbrev xmlns:xlink="http://www.w3.org/1999/xlink" xlink:title="Tarsus I length" id="ABBRID0ETXIM" xlink:type="simple">Tr1</abbrev> 0.99–3.8, 1.36±0.16; <abbrev xmlns:xlink="http://www.w3.org/1999/xlink" xlink:title="Femur III lengthFemur III length" id="ABBRID0EXXIM" xlink:type="simple">F3</abbrev> 2.94–4.92, 3.98±0.14; <abbrev xmlns:xlink="http://www.w3.org/1999/xlink" xlink:title="Femur III width" id="ABBRID0E2XIM" xlink:type="simple">F3w</abbrev> 1.18–2.22, 1.63±0.07; <abbrev xmlns:xlink="http://www.w3.org/1999/xlink" xlink:title="Patella III length" id="ABBRID0E6XIM" xlink:type="simple">P3</abbrev> 1.48–2.69, 2.1±0.09; <abbrev xmlns:xlink="http://www.w3.org/1999/xlink" xlink:title="Tibia III length" id="ABBRID0EDYIM" xlink:type="simple">Ti3</abbrev> 1.74–3.12, 2.41±0.1; <abbrev xmlns:xlink="http://www.w3.org/1999/xlink" xlink:title="Metatarsus III length" id="ABBRID0EHYIM" xlink:type="simple">Mt3</abbrev> 1.77–2.69, 2.27±0.07; <abbrev xmlns:xlink="http://www.w3.org/1999/xlink" xlink:title="Tarsus III length" id="ABBRID0ELYIM" xlink:type="simple">Tr3</abbrev> 1.23–2.15, 1.73±0.07; <abbrev xmlns:xlink="http://www.w3.org/1999/xlink" xlink:title="Femur IV length" id="ABBRID0EPYIM" xlink:type="simple">F4</abbrev> 3.75–6.23, 5.16±0.19; <abbrev xmlns:xlink="http://www.w3.org/1999/xlink" xlink:title="Femur IV width" id="ABBRID0ETYIM" xlink:type="simple">F4w</abbrev> 1.1–2.64, 1.63±0.09; <abbrev xmlns:xlink="http://www.w3.org/1999/xlink" xlink:title="Patella IV length" id="ABBRID0EXYIM" xlink:type="simple">P4</abbrev> 1.72–3.12, 2.44±0.09; <abbrev xmlns:xlink="http://www.w3.org/1999/xlink" xlink:title="Tibia IV length" id="ABBRID0E2YIM" xlink:type="simple">Ti4</abbrev> 2.53–4.18, 3.48±0.12; <abbrev xmlns:xlink="http://www.w3.org/1999/xlink" xlink:title="Metatarsus IV length" id="ABBRID0E6YIM" xlink:type="simple">Mt4</abbrev> 1.76–4.37, 3.58±0.16; <abbrev xmlns:xlink="http://www.w3.org/1999/xlink" xlink:title="Tarsus IV length" id="ABBRID0EDZIM" xlink:type="simple">Tr4</abbrev> 1.19–2.49, 1.87±0.08; <abbrev xmlns:xlink="http://www.w3.org/1999/xlink" xlink:title="Number of spines on the prolateral" id="ABBRID0EHZIM" xlink:type="simple">TSp</abbrev> 0–10, 4.76±0.66; <abbrev xmlns:xlink="http://www.w3.org/1999/xlink" xlink:title="Number of spines on the proventral" id="ABBRID0ELZIM" xlink:type="simple">TSpv</abbrev> 0–17, 7.59±0.88; <abbrev xmlns:xlink="http://www.w3.org/1999/xlink" xlink:title="Number of spines on the retroventral" id="ABBRID0EPZIM" xlink:type="simple">TSr</abbrev> 0–7, 0.65±0.41; <abbrev xmlns:xlink="http://www.w3.org/1999/xlink" xlink:title="Number of spines on the retroventral" id="ABBRID0ETZIM" xlink:type="simple">TSrv</abbrev> 15–39, 24.06±1.32; <abbrev xmlns:xlink="http://www.w3.org/1999/xlink" xlink:title="Palpal tibia length" id="ABBRID0EXZIM" xlink:type="simple">PTl</abbrev> 2.53–3.93, 3.24±0.1; <abbrev xmlns:xlink="http://www.w3.org/1999/xlink" xlink:title="Palpal tibia width" id="ABBRID0E2ZIM" xlink:type="simple">PTw</abbrev> 0.95–1.55, 1.25±0.04; BL 1.97–3.18, 2.63±0.08.</p></tp:treatment-sec><tp:treatment-sec sec-type="description" id="SECID0E6ZIM"><title>Description of female paratype.</title><p><italic>Specimen preparation and condition</italic>. Specimen preserved in 80% EtOH. Spermathecae removed, cleared, in vial with specimen. Left leg IV Mt-Tr and abdomen removed, in vial with specimen. <italic>General coloration</italic>. Carapace, chelicerae, and legs dark reddish brown 5YR 3/4. Abdomen very dark brown 7.5YR 2.5/3, spinnerets dark yellowish brown 10YR 4/6. <italic>Cephalothorax</italic>. Carapace 8.08 long, 7.93 wide. Pars cephalica 5.55 long. Foveal groove procurved, 0.65 long, 1.7 wide. Eye tubercle low under ME. <abbrev xmlns:xlink="http://www.w3.org/1999/xlink" xlink:title="Anterior eye row" id="ABBRID0EL1IM" xlink:type="simple">AER</abbrev> procurved <abbrev xmlns:xlink="http://www.w3.org/1999/xlink" xlink:title="posterior eye row" id="ABBRID0EP1IM" xlink:type="simple">PER</abbrev> straight. Eye group 1.0 long, 1.87 wide, <abbrev xmlns:xlink="http://www.w3.org/1999/xlink" xlink:title="Anterior median eyes" id="ABBRID0ET1IM" xlink:type="simple">AME</abbrev> 0.44, <abbrev xmlns:xlink="http://www.w3.org/1999/xlink" xlink:title="posterior median eyes" id="ABBRID0EX1IM" xlink:type="simple">PME</abbrev> 0.33, <abbrev xmlns:xlink="http://www.w3.org/1999/xlink" xlink:title="Anterior lateral eyes" id="ABBRID0E21IM" xlink:type="simple">ALE</abbrev> 0.56, <abbrev xmlns:xlink="http://www.w3.org/1999/xlink" xlink:title="posterior lateral eyes" id="ABBRID0E61IM" xlink:type="simple">PLE</abbrev> 0.34. Sternum with posterior fringe, sparsely setose anteriorly <abbrev xmlns:xlink="http://www.w3.org/1999/xlink" xlink:title="Sternum length" id="ABBRID0ED2IM" xlink:type="simple">STRl</abbrev> 5.01, <abbrev xmlns:xlink="http://www.w3.org/1999/xlink" xlink:title="Sternum width" id="ABBRID0EH2IM" xlink:type="simple">STRw</abbrev> 5.28. Chelicerae with anterior row comprising eight teeth, posterior margin with six teeth. Palpal endites with 40 cuspules spread across proximal half of endite and 40 cuspules distally, equal in size to proximal cuspules anteriorly, smaller posteriorly, <abbrev xmlns:xlink="http://www.w3.org/1999/xlink" xlink:title="Palpal endite width" id="ABBRID0EL2IM" xlink:type="simple">ENDw</abbrev> 2.04, <abbrev xmlns:xlink="http://www.w3.org/1999/xlink" xlink:title="Palpal endite length" id="ABBRID0EP2IM" xlink:type="simple">ENDl</abbrev> 3.22. Labium with five cuspules, <abbrev xmlns:xlink="http://www.w3.org/1999/xlink" xlink:title="Labium width" id="ABBRID0ET2IM" xlink:type="simple">LBw</abbrev> 1.99, <abbrev xmlns:xlink="http://www.w3.org/1999/xlink" xlink:title="Labium length" id="ABBRID0EX2IM" xlink:type="simple">LBl</abbrev> 1.35. Rastellum with many strong spines on process and up cheliceral face. <italic>Abdomen</italic>. Evenly setose with pale speckles creating light chevrons at apodemes. <italic>Legs</italic>. <abbrev xmlns:xlink="http://www.w3.org/1999/xlink" xlink:title="Femur I length" id="ABBRID0E62IM" xlink:type="simple">F1</abbrev> 5.32; <abbrev xmlns:xlink="http://www.w3.org/1999/xlink" xlink:title="Femur I width" id="ABBRID0ED3IM" xlink:type="simple">F1w</abbrev> 1.78; <abbrev xmlns:xlink="http://www.w3.org/1999/xlink" xlink:title="Patella I length" id="ABBRID0EH3IM" xlink:type="simple">P1</abbrev> 3.31; <abbrev xmlns:xlink="http://www.w3.org/1999/xlink" xlink:title="Tibia I length" id="ABBRID0EL3IM" xlink:type="simple">Ti1</abbrev> 3.01; <abbrev xmlns:xlink="http://www.w3.org/1999/xlink" xlink:title="Metatarsus I length" id="ABBRID0EP3IM" xlink:type="simple">Mt1</abbrev> 2.27; <abbrev xmlns:xlink="http://www.w3.org/1999/xlink" xlink:title="Tarsus I length" id="ABBRID0ET3IM" xlink:type="simple">Tr1</abbrev> 1.04; <abbrev xmlns:xlink="http://www.w3.org/1999/xlink" xlink:title="Femur III lengthFemur III length" id="ABBRID0EX3IM" xlink:type="simple">F3</abbrev> 4.37; <abbrev xmlns:xlink="http://www.w3.org/1999/xlink" xlink:title="Femur III width" id="ABBRID0E23IM" xlink:type="simple">F3w</abbrev> 2.25; <abbrev xmlns:xlink="http://www.w3.org/1999/xlink" xlink:title="Patella III length" id="ABBRID0E63IM" xlink:type="simple">P3</abbrev> 2.88; <abbrev xmlns:xlink="http://www.w3.org/1999/xlink" xlink:title="Tibia III length" id="ABBRID0ED4IM" xlink:type="simple">Ti3</abbrev> 2.33, <abbrev xmlns:xlink="http://www.w3.org/1999/xlink" xlink:title="Saddle length" id="ABBRID0EH4IM" xlink:type="simple">Sd3</abbrev> 1.55; <abbrev xmlns:xlink="http://www.w3.org/1999/xlink" xlink:title="Metatarsus III length" id="ABBRID0EL4IM" xlink:type="simple">Mt3</abbrev> 2.2; <abbrev xmlns:xlink="http://www.w3.org/1999/xlink" xlink:title="Tarsus III length" id="ABBRID0EP4IM" xlink:type="simple">Tr3</abbrev> 1.86; <abbrev xmlns:xlink="http://www.w3.org/1999/xlink" xlink:title="Femur IV length" id="ABBRID0ET4IM" xlink:type="simple">F4</abbrev> 5.5; <abbrev xmlns:xlink="http://www.w3.org/1999/xlink" xlink:title="Femur IV width" id="ABBRID0EX4IM" xlink:type="simple">F4w</abbrev> 2.31; <abbrev xmlns:xlink="http://www.w3.org/1999/xlink" xlink:title="Patella IV length" id="ABBRID0E24IM" xlink:type="simple">P4</abbrev> 3.11; <abbrev xmlns:xlink="http://www.w3.org/1999/xlink" xlink:title="Tibia IV length" id="ABBRID0E64IM" xlink:type="simple">Ti4</abbrev> 3.15; <abbrev xmlns:xlink="http://www.w3.org/1999/xlink" xlink:title="Metatarsus IV length" id="ABBRID0ED5IM" xlink:type="simple">Mt4</abbrev> 3.39; <abbrev xmlns:xlink="http://www.w3.org/1999/xlink" xlink:title="Tarsus IV length" id="ABBRID0EH5IM" xlink:type="simple">Tr4</abbrev> 1.89. Retrolateral face tarsus IV with defined comb over length of tarsus with proximal cluster of spinules. <italic>Pedipalps</italic>. <abbrev xmlns:xlink="http://www.w3.org/1999/xlink" xlink:title="Palp femur length" id="ABBRID0EN5IM" xlink:type="simple">PF</abbrev> 4.59, <abbrev xmlns:xlink="http://www.w3.org/1999/xlink" xlink:title="Palp patella length" id="ABBRID0ER5IM" xlink:type="simple">PP</abbrev> 2.62, <abbrev xmlns:xlink="http://www.w3.org/1999/xlink" xlink:title="Palp tibia length" id="ABBRID0EV5IM" xlink:type="simple">PTi</abbrev> 2.93, <abbrev xmlns:xlink="http://www.w3.org/1999/xlink" xlink:title="Palp tarsus length" id="ABBRID0EZ5IM" xlink:type="simple">PTr</abbrev> 2.78. Spermathecae simple with medial tilt, bulbs facing medioventrally.</p></tp:treatment-sec><tp:treatment-sec sec-type="variation" id="SECID0E45IM"><title>Variation, females</title><p><bold>(n = 10)</bold><abbrev xmlns:xlink="http://www.w3.org/1999/xlink" xlink:title="Carapace length" id="ABBRID0EF6IM" xlink:type="simple">CL</abbrev> 6.23–9.72, 7.9±0.32; <abbrev xmlns:xlink="http://www.w3.org/1999/xlink" xlink:title="Carapace width" id="ABBRID0EJ6IM" xlink:type="simple">CW</abbrev> 6.23–9.06, 7.51±0.31; <abbrev xmlns:xlink="http://www.w3.org/1999/xlink" xlink:title="Caput length" id="ABBRID0EN6IM" xlink:type="simple">Cap</abbrev> 4.18–6.78, 5.54±0.24; <abbrev xmlns:xlink="http://www.w3.org/1999/xlink" xlink:title="Palpal endite length" id="ABBRID0ER6IM" xlink:type="simple">ENDl</abbrev> 0.92–1.2, 1.05±0.03; <abbrev xmlns:xlink="http://www.w3.org/1999/xlink" xlink:title="Palpal endite width" id="ABBRID0EV6IM" xlink:type="simple">ENDw</abbrev> 1.55–2.2, 1.83±0.06; <abbrev xmlns:xlink="http://www.w3.org/1999/xlink" xlink:title="Sternum length" id="ABBRID0EZ6IM" xlink:type="simple">STRl</abbrev> 3.83–5.7, 4.77±0.2; <abbrev xmlns:xlink="http://www.w3.org/1999/xlink" xlink:title="Sternum width" id="ABBRID0E46IM" xlink:type="simple">STRw</abbrev> 4.02–6.12, 5±0.24; <abbrev xmlns:xlink="http://www.w3.org/1999/xlink" xlink:title="Labium length" id="ABBRID0EBAJM" xlink:type="simple">LBl</abbrev> 1–1.62, 1.32±0.06; <abbrev xmlns:xlink="http://www.w3.org/1999/xlink" xlink:title="Labium width" id="ABBRID0EFAJM" xlink:type="simple">LBw</abbrev> 1.39–2.36, 1.83±0.09; <abbrev xmlns:xlink="http://www.w3.org/1999/xlink" xlink:title="Femur I length" id="ABBRID0EJAJM" xlink:type="simple">F1</abbrev> 4.14–6.27, 5.11±0.21; <abbrev xmlns:xlink="http://www.w3.org/1999/xlink" xlink:title="Femur I width" id="ABBRID0ENAJM" xlink:type="simple">F1w</abbrev> 1.55–2.27, 1.89±0.08; <abbrev xmlns:xlink="http://www.w3.org/1999/xlink" xlink:title="Patella I length" id="ABBRID0ERAJM" xlink:type="simple">P1</abbrev> 2.71–4, 3.28±0.15; <abbrev xmlns:xlink="http://www.w3.org/1999/xlink" xlink:title="Tibia I length" id="ABBRID0EVAJM" xlink:type="simple">Ti1</abbrev> 2.49–3.98, 3.12±0.15; <abbrev xmlns:xlink="http://www.w3.org/1999/xlink" xlink:title="Metatarsus I length" id="ABBRID0EZAJM" xlink:type="simple">Mt1</abbrev> 1.91–2.92, 2.34±0.12; <abbrev xmlns:xlink="http://www.w3.org/1999/xlink" xlink:title="Tarsus I length" id="ABBRID0E4AJM" xlink:type="simple">Tr1</abbrev> 0.98–1.63, 1.21±0.07; <abbrev xmlns:xlink="http://www.w3.org/1999/xlink" xlink:title="Femur III lengthFemur III length" id="ABBRID0EBBJM" xlink:type="simple">F3</abbrev> 3.61–5.25, 4.36±0.17; <abbrev xmlns:xlink="http://www.w3.org/1999/xlink" xlink:title="Femur III width" id="ABBRID0EFBJM" xlink:type="simple">F3w</abbrev> 1.88–2.78, 2.28±0.1; <abbrev xmlns:xlink="http://www.w3.org/1999/xlink" xlink:title="Patella III length" id="ABBRID0EJBJM" xlink:type="simple">P3</abbrev> 2.31–3.54, 2.84±0.13; <abbrev xmlns:xlink="http://www.w3.org/1999/xlink" xlink:title="Tibia III length" id="ABBRID0ENBJM" xlink:type="simple">Ti3</abbrev> 2.09–3.17, 2.54±0.12; <abbrev xmlns:xlink="http://www.w3.org/1999/xlink" xlink:title="Metatarsus III length" id="ABBRID0ERBJM" xlink:type="simple">Mt3</abbrev> 1.75–2.62, 2.05±0.09; <abbrev xmlns:xlink="http://www.w3.org/1999/xlink" xlink:title="Tarsus III length" id="ABBRID0EVBJM" xlink:type="simple">Tr3</abbrev> 1.52–2.18, 1.78±0.08; <abbrev xmlns:xlink="http://www.w3.org/1999/xlink" xlink:title="Femur IV length" id="ABBRID0EZBJM" xlink:type="simple">F4</abbrev> 4.58–6.66, 5.46±0.22; <abbrev xmlns:xlink="http://www.w3.org/1999/xlink" xlink:title="Femur IV width" id="ABBRID0E4BJM" xlink:type="simple">F4w</abbrev> 1.93–2.83, 2.31±0.1; <abbrev xmlns:xlink="http://www.w3.org/1999/xlink" xlink:title="Patella IV length" id="ABBRID0EBCJM" xlink:type="simple">P4</abbrev> 2.55–3.79, 3.1±0.13; <abbrev xmlns:xlink="http://www.w3.org/1999/xlink" xlink:title="Tibia IV length" id="ABBRID0EFCJM" xlink:type="simple">Ti4</abbrev> 2.67–3.64, 3.11±0.12; <abbrev xmlns:xlink="http://www.w3.org/1999/xlink" xlink:title="Metatarsus IV length" id="ABBRID0EJCJM" xlink:type="simple">Mt4</abbrev> 2.75–3.87, 3.22±0.13; <abbrev xmlns:xlink="http://www.w3.org/1999/xlink" xlink:title="Tarsus IV length" id="ABBRID0ENCJM" xlink:type="simple">Tr4</abbrev> 1.41–2.27, 1.8±0.09; <abbrev xmlns:xlink="http://www.w3.org/1999/xlink" xlink:title="Palp femur length" id="ABBRID0ERCJM" xlink:type="simple">PF</abbrev> 4.06–5.59, 4.66±0.17; <abbrev xmlns:xlink="http://www.w3.org/1999/xlink" xlink:title="Palp patella length" id="ABBRID0EVCJM" xlink:type="simple">PP</abbrev> 2.29–3.27, 2.73±0.1; <abbrev xmlns:xlink="http://www.w3.org/1999/xlink" xlink:title="Palp tibia length" id="ABBRID0EZCJM" xlink:type="simple">PTi</abbrev> 2.34–3.65, 2.92±0.14; <abbrev xmlns:xlink="http://www.w3.org/1999/xlink" xlink:title="Palp tarsus length" id="ABBRID0E4CJM" xlink:type="simple">PTr</abbrev> 2.15–3.26, 2.6±0.11.</p></tp:treatment-sec><tp:treatment-sec sec-type="material" id="SECID0EBDJM"><title>Material examined.</title><p><bold>United States: Arizona: Cochise Co</bold>: 5 mi W of Portal, <named-content xmlns:xlink="http://www.w3.org/1999/xlink" content-type="dwc:verbatimCoordinates" xlink:type="simple"><named-content content-type="geo-json" specific-use="{&#34;type&#34;:&#34;Point&#34;,&#34;coordinates&#34;:[-109.226000,31.914200]}" id="NCID0EMDJM" xlink:type="simple">31.9142 -109.226</named-content></named-content><sup>5</sup>, 1907 m a.s.l. (UMM0165, 10–20.vii.1955, 1♂, WJ Gertsch, <named-content xmlns:xlink="http://www.w3.org/1999/xlink" content-type="dwc:institutional_code" xlink:type="simple">AMNH</named-content>); 5 mi W Portal, Southwestern Research Station, <named-content xmlns:xlink="http://www.w3.org/1999/xlink" content-type="dwc:verbatimCoordinates" xlink:type="simple"><named-content content-type="geo-json" specific-use="{&#34;type&#34;:&#34;Point&#34;,&#34;coordinates&#34;:[-109.206000,31.884200]}" id="NCID0E4DJM" xlink:type="simple">31.8842 -109.206</named-content></named-content><sup>5</sup>, 1645 m a.s.l. (UMM0348, 1.viii.1955, 1♂, WJ Gertsch, <named-content xmlns:xlink="http://www.w3.org/1999/xlink" content-type="dwc:institutional_code" xlink:type="simple">AMNH</named-content>); (UMM0380, 10.ix.1970, 1♂, WJ Gertsch, <named-content xmlns:xlink="http://www.w3.org/1999/xlink" content-type="dwc:institutional_code" xlink:type="simple">AMNH</named-content>); (UMM0351, 10.viii.1956, 1♂, E Ordway, <named-content xmlns:xlink="http://www.w3.org/1999/xlink" content-type="dwc:institutional_code" xlink:type="simple">AMNH</named-content>); (UMM0356, 10–20.vii.1955, 1♂, WJ Gertsch, <named-content xmlns:xlink="http://www.w3.org/1999/xlink" content-type="dwc:institutional_code" xlink:type="simple">AMNH</named-content>); (UMM0572, 1♀, <named-content xmlns:xlink="http://www.w3.org/1999/xlink" content-type="dwc:institutional_code" xlink:type="simple">AMNH</named-content>); (UMM0254, 12.vii.1992, 1♂, S Lingafelter, <named-content xmlns:xlink="http://www.w3.org/1999/xlink" content-type="dwc:institutional_code" xlink:type="simple">AMNH</named-content>); (UMM0350, 15–20.viii.1968, 1♂, V Roth, <named-content xmlns:xlink="http://www.w3.org/1999/xlink" content-type="dwc:institutional_code" xlink:type="simple">AMNH</named-content>); (UMM0358, 19.viii.1965, 1♂, Mrs Anderson, <named-content xmlns:xlink="http://www.w3.org/1999/xlink" content-type="dwc:institutional_code" xlink:type="simple">AMNH</named-content>); (UMM0266, 19.viii.1988, 1♂, 1♀, J Rozen, E Brewster, <named-content xmlns:xlink="http://www.w3.org/1999/xlink" content-type="dwc:institutional_code" xlink:type="simple">AMNH</named-content>); (UMM0360, 20.vii.1962, 1♂, WJ Gertsch, <named-content xmlns:xlink="http://www.w3.org/1999/xlink" content-type="dwc:institutional_code" xlink:type="simple">AMNH</named-content>); (UMM0470, 20.vii.1976, 1♂, S Johnson, <named-content xmlns:xlink="http://www.w3.org/1999/xlink" content-type="dwc:institutional_code" xlink:type="simple">AMNH</named-content>); (UMM0344, 21.viii.1966, 1♂, B Rozen, <named-content xmlns:xlink="http://www.w3.org/1999/xlink" content-type="dwc:institutional_code" xlink:type="simple">AMNH</named-content>); (UMM0324, 23.viii.1974, 1♂, <named-content xmlns:xlink="http://www.w3.org/1999/xlink" content-type="dwc:institutional_code" xlink:type="simple">AMNH</named-content>); (UMM0359, 25.viii.1966, 1♂, Rozens, <named-content xmlns:xlink="http://www.w3.org/1999/xlink" content-type="dwc:institutional_code" xlink:type="simple">AMNH</named-content>); (UMM0395, 26.viii.1955, 1♂, WJ Gertsch, <named-content xmlns:xlink="http://www.w3.org/1999/xlink" content-type="dwc:institutional_code" xlink:type="simple">AMNH</named-content>); (UMM0550, 29.vii.1976, 1♂, S Johnson, <named-content xmlns:xlink="http://www.w3.org/1999/xlink" content-type="dwc:institutional_code" xlink:type="simple">AMNH</named-content>); (UMM0385, 30.viii.2003, 1♂, JG Rozch, <named-content xmlns:xlink="http://www.w3.org/1999/xlink" content-type="dwc:institutional_code" xlink:type="simple">AMNH</named-content>); (UMM0386, 31.vii.1956, 1♂, E Ordway, <named-content xmlns:xlink="http://www.w3.org/1999/xlink" content-type="dwc:institutional_code" xlink:type="simple">AMNH</named-content>); (UMM0612, 31.vii.1968, 1♀, SE Roth, <named-content xmlns:xlink="http://www.w3.org/1999/xlink" content-type="dwc:institutional_code" xlink:type="simple">AMNH</named-content>); (UMM0618, 7.vii.1966, 1♂, B Nockumas, <named-content xmlns:xlink="http://www.w3.org/1999/xlink" content-type="dwc:institutional_code" xlink:type="simple">AMNH</named-content>); (UMM0595, 7.vii.1972, 1juv, Riechart, <named-content xmlns:xlink="http://www.w3.org/1999/xlink" content-type="dwc:institutional_code" xlink:type="simple">AMNH</named-content>); (UMM0361, 7.viii.1963, 1♂, K Muma, <named-content xmlns:xlink="http://www.w3.org/1999/xlink" content-type="dwc:institutional_code" xlink:type="simple">AMNH</named-content>); (UMM0394, iv.1956, 1♀, WJ Gertsch, E Ordway, <named-content xmlns:xlink="http://www.w3.org/1999/xlink" content-type="dwc:institutional_code" xlink:type="simple">AMNH</named-content>); 5 mi W Portal, Southwestern Research Station, <named-content xmlns:xlink="http://www.w3.org/1999/xlink" content-type="dwc:verbatimCoordinates" xlink:type="simple"><named-content content-type="geo-json" specific-use="{&#34;type&#34;:&#34;Point&#34;,&#34;coordinates&#34;:[-109.206000,31.884200]}" id="NCID0E5JJM" xlink:type="simple">31.8842 -109.206</named-content></named-content><sup>5</sup>, 1645 m a.s.l. (UMM0661, 1♂, <named-content xmlns:xlink="http://www.w3.org/1999/xlink" content-type="dwc:institutional_code" xlink:type="simple">AMNH</named-content>); Chiricahua Mountains, <named-content xmlns:xlink="http://www.w3.org/1999/xlink" content-type="dwc:verbatimCoordinates" xlink:type="simple"><named-content content-type="geo-json" specific-use="{&#34;type&#34;:&#34;Point&#34;,&#34;coordinates&#34;:[-109.282900,31.883100]}" id="NCID0EPKJM" xlink:type="simple">31.8831 -109.2829</named-content></named-content><sup>6</sup>, 2751 m a.s.l. (UMM0387, 15.vii.1961, 1♂, DJ Knull, JN Knull, <named-content xmlns:xlink="http://www.w3.org/1999/xlink" content-type="dwc:institutional_code" xlink:type="simple">AMNH</named-content>); (UMM0355, vii-viii.1972, 1♂, JAL Cooke, <named-content xmlns:xlink="http://www.w3.org/1999/xlink" content-type="dwc:institutional_code" xlink:type="simple">AMNH</named-content>); Chiricahua Mountains, Southwestern Research Station, <named-content xmlns:xlink="http://www.w3.org/1999/xlink" content-type="dwc:verbatimCoordinates" xlink:type="simple"><named-content content-type="geo-json" specific-use="{&#34;type&#34;:&#34;Point&#34;,&#34;coordinates&#34;:[-109.206000,31.884200]}" id="NCID0EILJM" xlink:type="simple">31.8842 -109.206</named-content></named-content><sup>5</sup>, 1645 m a.s.l. (UMM0336, 10.ix.1979, 1♂, V Roth, <named-content xmlns:xlink="http://www.w3.org/1999/xlink" content-type="dwc:institutional_code" xlink:type="simple">AMNH</named-content>); (UMM0276, 14.ix.1967, 1♂, <named-content xmlns:xlink="http://www.w3.org/1999/xlink" content-type="dwc:institutional_code" xlink:type="simple">AMNH</named-content>); (UMM0375, 14.viii.1969, 1♂, <named-content xmlns:xlink="http://www.w3.org/1999/xlink" content-type="dwc:institutional_code" xlink:type="simple">AMNH</named-content>); (UMM0337, 17.viii.1981, 1♂, <named-content xmlns:xlink="http://www.w3.org/1999/xlink" content-type="dwc:institutional_code" xlink:type="simple">AMNH</named-content>); (UMM0376, 18.viii.1982, 1♂, <named-content xmlns:xlink="http://www.w3.org/1999/xlink" content-type="dwc:institutional_code" xlink:type="simple">AMNH</named-content>); (UMM0357, 2.viii.1971, 1♂, <named-content xmlns:xlink="http://www.w3.org/1999/xlink" content-type="dwc:institutional_code" xlink:type="simple">AMNH</named-content>); (UMM0372, 21.vii.1981, 1♂, <named-content xmlns:xlink="http://www.w3.org/1999/xlink" content-type="dwc:institutional_code" xlink:type="simple">AMNH</named-content>); (UMM0378, 25.viii.1974, 1♂, <named-content xmlns:xlink="http://www.w3.org/1999/xlink" content-type="dwc:institutional_code" xlink:type="simple">AMNH</named-content>); (UMM0352, 28.vii.1970, 1♂, <named-content xmlns:xlink="http://www.w3.org/1999/xlink" content-type="dwc:institutional_code" xlink:type="simple">AMNH</named-content>); (UMM0342, 28.viii.1979, 1♂, <named-content xmlns:xlink="http://www.w3.org/1999/xlink" content-type="dwc:institutional_code" xlink:type="simple">AMNH</named-content>); (UMM0379, 31.viii.1968, 1♂, <named-content xmlns:xlink="http://www.w3.org/1999/xlink" content-type="dwc:institutional_code" xlink:type="simple">AMNH</named-content>); (UMM0374, 4.ix.1967, 1♂, <named-content xmlns:xlink="http://www.w3.org/1999/xlink" content-type="dwc:institutional_code" xlink:type="simple">AMNH</named-content>); (UMM0373, 8.vii.1984, 1♂, <named-content xmlns:xlink="http://www.w3.org/1999/xlink" content-type="dwc:institutional_code" xlink:type="simple">AMNH</named-content>); (UMM0338, 22.vii.1971, 1♂, T Haley, <named-content xmlns:xlink="http://www.w3.org/1999/xlink" content-type="dwc:institutional_code" xlink:type="simple">AMNH</named-content>); (UMM0393, 22–24.viii.1980, 1♂, D Hawks, <named-content xmlns:xlink="http://www.w3.org/1999/xlink" content-type="dwc:institutional_code" xlink:type="simple">AMNH</named-content>); (UMM0343, 23.vii.1964, 1♂, SE Roth, <named-content xmlns:xlink="http://www.w3.org/1999/xlink" content-type="dwc:institutional_code" xlink:type="simple">AMNH</named-content>); (UMM0368, 5.ix.1978, 1♀, D Hawks, <named-content xmlns:xlink="http://www.w3.org/1999/xlink" content-type="dwc:institutional_code" xlink:type="simple">AMNH</named-content>); (UMM0370, 7.viii.1967, 1♂, D Rich , <named-content xmlns:xlink="http://www.w3.org/1999/xlink" content-type="dwc:institutional_code" xlink:type="simple">AMNH</named-content>); Chiricahua Mountains, Southwestern Research Station, <named-content xmlns:xlink="http://www.w3.org/1999/xlink" content-type="dwc:verbatimCoordinates" xlink:type="simple"><named-content content-type="geo-json" specific-use="{&#34;type&#34;:&#34;Point&#34;,&#34;coordinates&#34;:[-109.206000,31.884200]}" id="NCID0EBQJM" xlink:type="simple">31.8842 -109.206</named-content></named-content><sup>5</sup>, 1645 m a.s.l. (UMM0391, 30.vii.1968, 1♂, <named-content xmlns:xlink="http://www.w3.org/1999/xlink" content-type="dwc:institutional_code" xlink:type="simple">AMNH</named-content>); Huachuca Mountains, Miller Canyon, <named-content xmlns:xlink="http://www.w3.org/1999/xlink" content-type="dwc:verbatimCoordinates" xlink:type="simple"><named-content content-type="geo-json" specific-use="{&#34;type&#34;:&#34;Point&#34;,&#34;coordinates&#34;:[-110.277500,31.417700]}" id="NCID0ESQJM" xlink:type="simple">31.4177 -110.2775</named-content></named-content><sup>6</sup>, 2059 m a.s.l. (UMM0185, 27.ii.1972, 1♀, DB Richman, MS Richman, <named-content xmlns:xlink="http://www.w3.org/1999/xlink" content-type="dwc:institutional_code" xlink:type="simple">UFMNH</named-content>); Huachucha Mountains, Ramsey Canyon, <named-content xmlns:xlink="http://www.w3.org/1999/xlink" content-type="dwc:verbatimCoordinates" xlink:type="simple"><named-content content-type="geo-json" specific-use="{&#34;type&#34;:&#34;Point&#34;,&#34;coordinates&#34;:[-110.308700,31.448600]}" id="NCID0EDRJM" xlink:type="simple">31.4486 -110.3087</named-content></named-content><sup>4</sup>, 1710 m a.s.l. (UMM0346, 20–25.viii.1932, 1♂, WS Creighton, <named-content xmlns:xlink="http://www.w3.org/1999/xlink" content-type="dwc:institutional_code" xlink:type="simple">AMNH</named-content>); 1mi S Portal, <named-content xmlns:xlink="http://www.w3.org/1999/xlink" content-type="dwc:verbatimCoordinates" xlink:type="simple"><named-content content-type="geo-json" specific-use="{&#34;type&#34;:&#34;Point&#34;,&#34;coordinates&#34;:[-109.149200,31.899000]}" id="NCID0EURJM" xlink:type="simple">31.899 -109.1492</named-content></named-content><sup>4</sup>, 1833m (UMM0620, 23.viii.1966, 1♂, <named-content xmlns:xlink="http://www.w3.org/1999/xlink" content-type="dwc:institutional_code" xlink:type="simple">AMNH</named-content>); Portal, <named-content xmlns:xlink="http://www.w3.org/1999/xlink" content-type="dwc:verbatimCoordinates" xlink:type="simple"><named-content content-type="geo-json" specific-use="{&#34;type&#34;:&#34;Point&#34;,&#34;coordinates&#34;:[-109.142100,31.912500]}" id="NCID0EFSJM" xlink:type="simple">31.9125 -109.1421</named-content></named-content><sup>5</sup>, 1457 m a.s.l. (UMM0690, 15.vii.1965, 1♂, M Muma, <named-content xmlns:xlink="http://www.w3.org/1999/xlink" content-type="dwc:institutional_code" xlink:type="simple">AMNH</named-content>); <named-content xmlns:xlink="http://www.w3.org/1999/xlink" content-type="dwc:verbatimCoordinates" xlink:type="simple"><named-content content-type="geo-json" specific-use="{&#34;type&#34;:&#34;Point&#34;,&#34;coordinates&#34;:[-109.142100,31.912500]}" id="NCID0EWSJM" xlink:type="simple">31.9125 -109.1421</named-content></named-content><sup>6</sup>, 1457 m a.s.l. (UMM0688, 28.ix.1983, 1♂, M Muma, <named-content xmlns:xlink="http://www.w3.org/1999/xlink" content-type="dwc:institutional_code" xlink:type="simple">AMNH</named-content>); (UMM0390, 15.vii.1965, 1♂, WJ Gertsch, <named-content xmlns:xlink="http://www.w3.org/1999/xlink" content-type="dwc:institutional_code" xlink:type="simple">AMNH</named-content>); (UMM0349, 19.viii.1967, 1♂, <named-content xmlns:xlink="http://www.w3.org/1999/xlink" content-type="dwc:institutional_code" xlink:type="simple">AMNH</named-content>); (UMM0389, 25.vii.1970, 1♂, <named-content xmlns:xlink="http://www.w3.org/1999/xlink" content-type="dwc:institutional_code" xlink:type="simple">AMNH</named-content>); (UMM0354, vii.1968, 1♂, <named-content xmlns:xlink="http://www.w3.org/1999/xlink" content-type="dwc:institutional_code" xlink:type="simple">AMNH</named-content>); (UMM0371, 20.vii.1980, 1♂, V Roth, H Joboff, <named-content xmlns:xlink="http://www.w3.org/1999/xlink" content-type="dwc:institutional_code" xlink:type="simple">AMNH</named-content>); (UMM0549, 22.viii.1970, 1♂, L Anderson, <named-content xmlns:xlink="http://www.w3.org/1999/xlink" content-type="dwc:institutional_code" xlink:type="simple">AMNH</named-content>); (UMM0317, 24.viii.1964, 1♂, J Rozen, <named-content xmlns:xlink="http://www.w3.org/1999/xlink" content-type="dwc:institutional_code" xlink:type="simple">AMNH</named-content>); (UMM0353, 30.vi.1967, 1♂, T Smell, <named-content xmlns:xlink="http://www.w3.org/1999/xlink" content-type="dwc:institutional_code" xlink:type="simple">AMNH</named-content>); Portal, Jensen’s Store, <named-content xmlns:xlink="http://www.w3.org/1999/xlink" content-type="dwc:verbatimCoordinates" xlink:type="simple"><named-content content-type="geo-json" specific-use="{&#34;type&#34;:&#34;Point&#34;,&#34;coordinates&#34;:[-109.141400,31.913700]}" id="NCID0EHVJM" xlink:type="simple">31.9137 -109.1414</named-content></named-content><sup>6</sup>, 1453 m a.s.l. (UMM0347, 1.viii.1971, 1♂, S Roth, <named-content xmlns:xlink="http://www.w3.org/1999/xlink" content-type="dwc:institutional_code" xlink:type="simple">AMNH</named-content>); 5mi W Portal, Southwestern Research Station, <named-content xmlns:xlink="http://www.w3.org/1999/xlink" content-type="dwc:verbatimCoordinates" xlink:type="simple"><named-content content-type="geo-json" specific-use="{&#34;type&#34;:&#34;Point&#34;,&#34;coordinates&#34;:[-109.206000,31.884200]}" id="NCID0EYVJM" xlink:type="simple">31.8842 -109.206</named-content></named-content><sup>5</sup>, 1645 m a.s.l. (UMM0206, 13–22.viii.1972, 1♂, N Platnick, <named-content xmlns:xlink="http://www.w3.org/1999/xlink" content-type="dwc:institutional_code" xlink:type="simple">MCZ</named-content>); Coconino Co: Jct I-40 and Meteor Crater Road, <named-content xmlns:xlink="http://www.w3.org/1999/xlink" content-type="dwc:verbatimCoordinates" xlink:type="simple"><named-content content-type="geo-json" specific-use="{&#34;type&#34;:&#34;Point&#34;,&#34;coordinates&#34;:[-111.031600,35.110500]}" id="NCID0ELWJM" xlink:type="simple">35.1105 -111.0316</named-content></named-content><sup>4</sup>, 1639 m a.s.l. (UMM849, 1♂, E Riley, M Yoder, <named-content xmlns:xlink="http://www.w3.org/1999/xlink" content-type="dwc:institutional_code" xlink:type="simple">TAMU</named-content>); <bold>Graham Co</bold>: Galiura Mountains, 10 mi W Sunset, <named-content xmlns:xlink="http://www.w3.org/1999/xlink" content-type="dwc:verbatimCoordinates" xlink:type="simple"><named-content content-type="geo-json" specific-use="{&#34;type&#34;:&#34;Point&#34;,&#34;coordinates&#34;:[-110.353300,32.601100]}" id="NCID0E5WJM" xlink:type="simple">32.6011 -110.3533</named-content></named-content><sup>6</sup>, 1753 m a.s.l. (UMM0181, 18.vii.1956, 1juv, MJ Westfall, <named-content xmlns:xlink="http://www.w3.org/1999/xlink" content-type="dwc:institutional_code" xlink:type="simple">UFMNH</named-content>); Pinaleno Mountains, <named-content xmlns:xlink="http://www.w3.org/1999/xlink" content-type="dwc:verbatimCoordinates" xlink:type="simple"><named-content content-type="geo-json" specific-use="{&#34;type&#34;:&#34;Point&#34;,&#34;coordinates&#34;:[-109.843600,32.641000]}" id="NCID0EPXJM" xlink:type="simple">32.641 -109.8436</named-content></named-content><sup>6</sup>, 2824 m a.s.l. (UMM0153, 15.vii.1917, 1♀, CUNHC); <bold>Maricopa Co</bold>: Phoenix, South Mountain, <named-content xmlns:xlink="http://www.w3.org/1999/xlink" content-type="dwc:verbatimCoordinates" xlink:type="simple"><named-content content-type="geo-json" specific-use="{&#34;type&#34;:&#34;Point&#34;,&#34;coordinates&#34;:[-112.092000,33.330400]}" id="NCID0E3XJM" xlink:type="simple">33.3304 -112.092</named-content></named-content><sup>5</sup>, 560 m a.s.l. (UMM0417, 20.viii.1966, 1♂, SC Williams, <named-content xmlns:xlink="http://www.w3.org/1999/xlink" content-type="dwc:institutional_code" xlink:type="simple">AMNH</named-content>); <bold>Pima Co</bold>: Santa Catalina Mountains, Bear Canyon Picnic Area, <named-content xmlns:xlink="http://www.w3.org/1999/xlink" content-type="dwc:verbatimCoordinates" xlink:type="simple"><named-content content-type="geo-json" specific-use="{&#34;type&#34;:&#34;Point&#34;,&#34;coordinates&#34;:[-110.791000,32.315400]}" id="NCID0EPYJM" xlink:type="simple">32.3154 -110.791</named-content></named-content><sup>4</sup>, 934 m a.s.l. (UMM0455, 3.vii.1961, 1♂, FG Werner, <named-content xmlns:xlink="http://www.w3.org/1999/xlink" content-type="dwc:institutional_code" xlink:type="simple">AMNH</named-content>); Santa Catalina Mountains, Molina Canyon, <named-content xmlns:xlink="http://www.w3.org/1999/xlink" content-type="dwc:verbatimCoordinates" xlink:type="simple"><named-content content-type="geo-json" specific-use="{&#34;type&#34;:&#34;Point&#34;,&#34;coordinates&#34;:[-110.717800,31.302200]}" id="NCID0EAZJM" xlink:type="simple">31.3022 -110.7178</named-content></named-content><sup>5</sup>, 871 m a.s.l. (UMM0168, 25.vii.1970, 1♂, K Stephens, <named-content xmlns:xlink="http://www.w3.org/1999/xlink" content-type="dwc:institutional_code" xlink:type="simple">AMNH</named-content>); Tucson, <named-content xmlns:xlink="http://www.w3.org/1999/xlink" content-type="dwc:verbatimCoordinates" xlink:type="simple"><named-content content-type="geo-json" specific-use="{&#34;type&#34;:&#34;Point&#34;,&#34;coordinates&#34;:[-110.926200,32.222000]}" id="NCID0ETZJM" xlink:type="simple">32.222 -110.9262</named-content></named-content><sup>6</sup>, 759 m a.s.l. (UMM0157, 15.vii.1953, 1♂, GM Bradt, <named-content xmlns:xlink="http://www.w3.org/1999/xlink" content-type="dwc:institutional_code" xlink:type="simple">AMNH</named-content>); (UMM0616, 15.vii.1953, 1♂, GM Bradt, <named-content xmlns:xlink="http://www.w3.org/1999/xlink" content-type="dwc:institutional_code" xlink:type="simple">AMNH</named-content>); (UMM0438, 9.v.1909, 1♀, G Bradt, <named-content xmlns:xlink="http://www.w3.org/1999/xlink" content-type="dwc:institutional_code" xlink:type="simple">AMNH</named-content>); (UMM0468, vii.1950, 1♂, RE Crandall, <named-content xmlns:xlink="http://www.w3.org/1999/xlink" content-type="dwc:institutional_code" xlink:type="simple">AMNH</named-content>); <bold>Pinal Co</bold>: San Tan Valley, <named-content xmlns:xlink="http://www.w3.org/1999/xlink" content-type="dwc:verbatimCoordinates" xlink:type="simple"><named-content content-type="geo-json" specific-use="{&#34;type&#34;:&#34;Point&#34;,&#34;coordinates&#34;:[-111.494200,33.178800]}" id="NCID0E51JM" xlink:type="simple">33.1788 -111.4942</named-content></named-content><sup>1</sup>, 474 m a.s.l. (UMM0662, 7.ii.2016, 1♀, TA Cota, <abbrev xmlns:xlink="http://www.w3.org/1999/xlink" xlink:title="Bohart Museum of Entomology; University of California" id="ABBRID0EG2JM" xlink:type="simple">BME</abbrev>); (UMM0664, 1♀, <abbrev xmlns:xlink="http://www.w3.org/1999/xlink" xlink:title="Bohart Museum of Entomology; University of California" id="ABBRID0EK2JM" xlink:type="simple">BME</abbrev>); (UMM0665, 1♀, <abbrev xmlns:xlink="http://www.w3.org/1999/xlink" xlink:title="Bohart Museum of Entomology; University of California" id="ABBRID0EO2JM" xlink:type="simple">BME</abbrev>); <bold>New Mexico: Grant Co</bold>: Fort Bayard, <named-content xmlns:xlink="http://www.w3.org/1999/xlink" content-type="dwc:verbatimCoordinates" xlink:type="simple"><named-content content-type="geo-json" specific-use="{&#34;type&#34;:&#34;Point&#34;,&#34;coordinates&#34;:[-108.150200,32.796100]}" id="NCID0EX2JM" xlink:type="simple">32.7961 -108.1502</named-content></named-content><sup>5</sup>, 1867 m a.s.l. (UMM0689, 20.viii.1976, 1♂, M Muma, <named-content xmlns:xlink="http://www.w3.org/1999/xlink" content-type="dwc:institutional_code" xlink:type="simple">AMNH</named-content>); <bold>Hidalgo Co</bold>: off Hwy #9, 7 mi W Aimes, <named-content xmlns:xlink="http://www.w3.org/1999/xlink" content-type="dwc:verbatimCoordinates" xlink:type="simple"><named-content content-type="geo-json" specific-use="{&#34;type&#34;:&#34;Point&#34;,&#34;coordinates&#34;:[-108.707700,31.940600]}" id="NCID0EK3JM" xlink:type="simple">31.9406 -108.7077</named-content></named-content><sup>7</sup>, 1372 m a.s.l. (UMM0508, 1♂, B Tomberlin, T Snell, <named-content xmlns:xlink="http://www.w3.org/1999/xlink" content-type="dwc:institutional_code" xlink:type="simple">AMNH</named-content>).</p></tp:treatment-sec><tp:treatment-sec><!--Section generated to contain objects referenced in tp:taxon-treatment.--><fig id="F27" position="float" orientation="portrait"><object-id xmlns:xlink="http://www.w3.org/1999/xlink" content-type="doi" xlink:type="simple">10.3897/zookeys.1027.54888.map4</object-id><object-id xmlns:xlink="http://www.w3.org/1999/xlink" content-type="arpha" xlink:type="simple">337DBF12-EB41-5460-9F5B-6D1972713DBB</object-id><label>Map 4.</label><caption><p>Locality records for western United States and northern Mexico species.</p></caption><graphic xmlns:xlink="http://www.w3.org/1999/xlink" xlink:href="zookeys-1027-001-g027.jpg" position="float" orientation="portrait" xlink:type="simple" id="oo_527486.jpg"><uri content-type="original_file" xlink:type="simple">https://binary.pensoft.net/fig/527486</uri></graphic></fig></tp:treatment-sec></tp:taxon-treatment>
