# Supplementary material for: Taxonomic revision of the New World members of the trapdoor spider genus Ummidia Thorell (Araneae, Mygalomorphae, Halonoproctidae)
Source: Zookeys. 2021 Apr 2;1027:1–165. doi: 10.3897/zookeys.1027.54888 (PMC8035127; doi:10.3897/zookeys.1027.54888)
Supplement: XML Treatment for Ummidia timcotai [file zookeys.1027.54888-treatment19.xml]

<!DOCTYPE tp:taxon-treatment
  PUBLIC "-//TaxonX//DTD Taxonomic Treatment Publishing DTD v0 20100105//EN" "tax-treatment-NSO.dtd">
<tp:taxon-treatment xmlns:tp="http://www.plazi.org/taxpub"><tp:treatment-meta><kwd-group><label>Taxon classification</label><kwd><named-content xmlns:xlink="http://www.w3.org/1999/xlink" content-type="kingdom">Animalia</named-content></kwd><kwd><named-content xmlns:xlink="http://www.w3.org/1999/xlink" content-type="order">Araneae</named-content></kwd><kwd><named-content xmlns:xlink="http://www.w3.org/1999/xlink" content-type="family">Halonoproctidae</named-content></kwd></kwd-group><mixed-citation publication-type="journal"><person-group><name><surname>Godwin</surname><given-names>Rebecca L.</given-names></name><name><surname>Bond</surname><given-names>Jason E.</given-names></name></person-group><article-title>Taxonomic revision of the New World members of the trapdoor spider genus <italic><tp:taxon-name><tp:taxon-name-part taxon-name-part-type="genus" reg="Ummidia">Ummidia</tp:taxon-name-part></tp:taxon-name></italic> Thorell (<tp:taxon-name><tp:taxon-name-part taxon-name-part-type="order">Araneae</tp:taxon-name-part></tp:taxon-name>, <tp:taxon-name><tp:taxon-name-part taxon-name-part-type="suborder">Mygalomorphae</tp:taxon-name-part></tp:taxon-name>, <tp:taxon-name><tp:taxon-name-part taxon-name-part-type="family">Halonoproctidae</tp:taxon-name-part></tp:taxon-name>)</article-title><source>Zookeys</source><day>02</day><month>4</month><year>2021</year><volume>1027</volume><fpage>1</fpage><lpage>165</lpage><pub-id pub-id-type="doi">10.3897/zookeys.1027.54888</pub-id></mixed-citation></tp:treatment-meta><tp:nomenclature><tp:taxon-name><object-id xmlns:xlink="http://www.w3.org/1999/xlink" content-type="arpha" xlink:type="simple">FAFDB716-8F53-5649-B316-0356217DAEBA</object-id>
              <tp:taxon-name-part taxon-name-part-type="genus" reg="Ummidia">Ummidia</tp:taxon-name-part>
              <tp:taxon-name-part taxon-name-part-type="species" reg="timcotai">timcotai</tp:taxon-name-part>
              <object-id xmlns:xlink="http://www.w3.org/1999/xlink" content-type="zoobank" xlink:type="simple">http://zoobank.org/642975B5-66C0-44F7-BD83-40D0E3214E98</object-id>
            </tp:taxon-name><tp:taxon-status xmlns:xlink="http://www.w3.org/1999/xlink" xlink:type="simple">sp. nov.</tp:taxon-status><xref ref-type="fig" rid="F36">Figs 32</xref><xref ref-type="fig" rid="F37">, 33</xref><xref ref-type="fig" rid="F27">, Map 4</xref></tp:nomenclature><tp:treatment-sec sec-type="type material" id="SECID0EM5JM"><title>Type material.</title><p>HOLOTYPE ♂ (UMM161) from Globe, Gila County, Arizona, United States, <named-content xmlns:xlink="http://www.w3.org/1999/xlink" content-type="dwc:verbatimCoordinates" xlink:type="simple"><named-content content-type="geo-json" specific-use="{&#34;type&#34;:&#34;Point&#34;,&#34;coordinates&#34;:[-110.786400,33.394000]}" id="NCID0EV5JM" xlink:type="simple">33.3940 -110.7864</named-content></named-content><sup>6</sup>, 1072 m a.s.l., 17.vii.1967, coll. MA Cazier, <named-content xmlns:xlink="http://www.w3.org/1999/xlink" content-type="dwc:institutional_code" xlink:type="simple">AMNH</named-content>. PARATYPE: 1 ♀ (UMM666) from San Tan Valley, Pinal County, Arizona, United States, <named-content xmlns:xlink="http://www.w3.org/1999/xlink" content-type="dwc:verbatimCoordinates" xlink:type="simple"><named-content content-type="geo-json" specific-use="{&#34;type&#34;:&#34;Point&#34;,&#34;coordinates&#34;:[-111.494200,33.178800]}" id="NCID0EG6JM" xlink:type="simple">33.1788 -111.4942</named-content></named-content><sup>1</sup>, 474 m a.s.l., 8.ii.2016, coll. TA Cota, <abbrev xmlns:xlink="http://www.w3.org/1999/xlink" xlink:title="Bohart Museum of Entomology; University of California" id="ABBRID0EO6JM" xlink:type="simple">BME</abbrev>.</p><fig id="F36" position="float" orientation="portrait"><object-id xmlns:xlink="http://www.w3.org/1999/xlink" content-type="doi" xlink:type="simple">10.3897/zookeys.1027.54888.figure32</object-id><object-id xmlns:xlink="http://www.w3.org/1999/xlink" content-type="arpha" xlink:type="simple">E29BF4EF-4145-5BFE-ADC3-6492D45F21CF</object-id><label>Figure 32.</label><caption><p><italic><tp:taxon-name><tp:taxon-name-part taxon-name-part-type="genus" reg="Ummidia">Ummidia</tp:taxon-name-part> <tp:taxon-name-part taxon-name-part-type="species" reg="timcotai">timcotai</tp:taxon-name-part></tp:taxon-name></italic> sp. nov. from Gila Co., Arizona <bold>A</bold> male habitus illustration UMM161 <bold>B</bold> female habitus illustration UMM666. Scale bars: 4.0 mm.</p></caption><graphic xmlns:xlink="http://www.w3.org/1999/xlink" xlink:href="zookeys-1027-001-g036.jpg" position="float" orientation="portrait" xlink:type="simple" id="oo_527495.jpg"><uri content-type="original_file" xlink:type="simple">https://binary.pensoft.net/fig/527495</uri></graphic></fig></tp:treatment-sec><tp:treatment-sec sec-type="etymology" id="SECID0EOAKM"><title>Etymology.</title><p>The specific epithet is a patronym named for Timothy Cota who has collected many specimens used in this revision to include the female paratype of this species and has studied the group’s natural history for many years.</p></tp:treatment-sec><tp:treatment-sec sec-type="diagnosis" id="SECID0ETAKM"><title>Diagnosis.</title><p><italic><tp:taxon-name><tp:taxon-name-part taxon-name-part-type="genus" reg="Ummidia">Ummidia</tp:taxon-name-part> <tp:taxon-name-part taxon-name-part-type="species" reg="timcotai">timcotai</tp:taxon-name-part></tp:taxon-name></italic> can be differentiated from <italic><tp:taxon-name><tp:taxon-name-part taxon-name-part-type="genus" reg="Ummidia">U.</tp:taxon-name-part> <tp:taxon-name-part taxon-name-part-type="species" reg="rosillos">rosillos</tp:taxon-name-part></tp:taxon-name></italic> by the lack of a pale dorsal heart patch and from all geographically proximal species except <italic><tp:taxon-name><tp:taxon-name-part taxon-name-part-type="genus" reg="Ummidia">U.</tp:taxon-name-part> <tp:taxon-name-part taxon-name-part-type="species" reg="rosillos">rosillos</tp:taxon-name-part></tp:taxon-name></italic> by the presences of a brush on the retrolateral face of tarsus IV. Males can be differentiated from <italic><tp:taxon-name><tp:taxon-name-part taxon-name-part-type="genus" reg="Ummidia">U.</tp:taxon-name-part> <tp:taxon-name-part taxon-name-part-type="species" reg="mercedesburnsae">mercedesburnsae</tp:taxon-name-part></tp:taxon-name></italic>, <italic><tp:taxon-name><tp:taxon-name-part taxon-name-part-type="genus" reg="Ummidia">U.</tp:taxon-name-part> <tp:taxon-name-part taxon-name-part-type="species" reg="paulacushingae">paulacushingae</tp:taxon-name-part></tp:taxon-name></italic>, <italic><tp:taxon-name><tp:taxon-name-part taxon-name-part-type="genus" reg="Ummidia">U.</tp:taxon-name-part> <tp:taxon-name-part taxon-name-part-type="species" reg="waunekaae">waunekaae</tp:taxon-name-part></tp:taxon-name></italic>, and <italic><tp:taxon-name><tp:taxon-name-part taxon-name-part-type="genus" reg="Ummidia">U.</tp:taxon-name-part> <tp:taxon-name-part taxon-name-part-type="species" reg="gertschi">gertschi</tp:taxon-name-part></tp:taxon-name></italic> by having a sinuous embolus and from all geographically proximal species by tibia I being very spinose. Females can be differentiated from <italic><tp:taxon-name><tp:taxon-name-part taxon-name-part-type="genus" reg="Ummidia">U.</tp:taxon-name-part> <tp:taxon-name-part taxon-name-part-type="species" reg="gertschi">gertschi</tp:taxon-name-part></tp:taxon-name></italic>, <italic><tp:taxon-name><tp:taxon-name-part taxon-name-part-type="genus" reg="Ummidia">U.</tp:taxon-name-part> <tp:taxon-name-part taxon-name-part-type="species" reg="modesta">modesta</tp:taxon-name-part></tp:taxon-name></italic>, and <italic><tp:taxon-name><tp:taxon-name-part taxon-name-part-type="genus" reg="Ummidia">U.</tp:taxon-name-part> <tp:taxon-name-part taxon-name-part-type="species" reg="mercedesburnsae">mercedesburnsae</tp:taxon-name-part></tp:taxon-name></italic> by having spermathecae that curve laterally. Males disperse from July to August.</p><fig id="F37" position="float" orientation="portrait"><object-id xmlns:xlink="http://www.w3.org/1999/xlink" content-type="doi" xlink:type="simple">10.3897/zookeys.1027.54888.figure33</object-id><object-id xmlns:xlink="http://www.w3.org/1999/xlink" content-type="arpha" xlink:type="simple">7DBCF93F-C0D0-5D60-91DB-A2C2585DBAC0</object-id><label>Figure 33.</label><caption><p><italic><tp:taxon-name><tp:taxon-name-part taxon-name-part-type="genus" reg="Ummidia">Ummidia</tp:taxon-name-part> <tp:taxon-name-part taxon-name-part-type="species" reg="timcotai">timcotai</tp:taxon-name-part></tp:taxon-name></italic> sp. nov. from Gila Co., Arizona <bold>A–D</bold> male holotype (UMM161) <bold>A</bold> prolateral aspect, leg I <bold>B</bold> retrolateral aspect, leg I <bold>C</bold> line drawings, leg I prolateral and retrolateral aspects <bold>D</bold> retrolateral aspect, pedipalp <bold>E</bold> cleared spermathecae female paratype (UMM666). Scale bars: 1.0 mm.</p></caption><graphic xmlns:xlink="http://www.w3.org/1999/xlink" xlink:href="zookeys-1027-001-g037.jpg" position="float" orientation="portrait" xlink:type="simple" id="oo_527496.jpg"><uri content-type="original_file" xlink:type="simple">https://binary.pensoft.net/fig/527496</uri></graphic></fig></tp:treatment-sec><tp:treatment-sec sec-type="description" id="SECID0ELFKM"><title>Description of male holotype.</title><p><italic>Specimen preparation and condition</italic>. Specimen preserved in 80% EtOH. Left palp and leg I removed, in vial with specimen. <italic>General coloration</italic>. Carapace and chelicerae very dusky red 10R 2.5/2, legs dark reddish brown 2.5YR 2.5/4. Mt and Tr yellowish red 5YR 4/6. Abdomen dark reddish gray 2.5YR 3/1. <italic>Cephalothorax</italic>. Carapace 6.1 long, 5.72 wide. Pars cephalica 3.97 long. Foveal groove procurved, 0.41 long, 1.31 wide. <abbrev xmlns:xlink="http://www.w3.org/1999/xlink" xlink:title="Anterior median eyes" id="ABBRID0EXFKM" xlink:type="simple">AME</abbrev> on low tubercle. <abbrev xmlns:xlink="http://www.w3.org/1999/xlink" xlink:title="Anterior eye row" id="ABBRID0E2FKM" xlink:type="simple">AER</abbrev> procurved. <abbrev xmlns:xlink="http://www.w3.org/1999/xlink" xlink:title="posterior eye row" id="ABBRID0E6FKM" xlink:type="simple">PER</abbrev> straight. Eye group 0.71 long, 1.33 wide, <abbrev xmlns:xlink="http://www.w3.org/1999/xlink" xlink:title="Anterior median eyes" id="ABBRID0EDGKM" xlink:type="simple">AME</abbrev> 0.31, <abbrev xmlns:xlink="http://www.w3.org/1999/xlink" xlink:title="posterior median eyes" id="ABBRID0EHGKM" xlink:type="simple">PME</abbrev> 0.19, <abbrev xmlns:xlink="http://www.w3.org/1999/xlink" xlink:title="Anterior lateral eyes" id="ABBRID0ELGKM" xlink:type="simple">ALE</abbrev> 0.41, <abbrev xmlns:xlink="http://www.w3.org/1999/xlink" xlink:title="posterior lateral eyes" id="ABBRID0EPGKM" xlink:type="simple">PLE</abbrev> 0.2. Sternum sparsely setose, <abbrev xmlns:xlink="http://www.w3.org/1999/xlink" xlink:title="Sternum length" id="ABBRID0ETGKM" xlink:type="simple">STRl</abbrev> 3.5, <abbrev xmlns:xlink="http://www.w3.org/1999/xlink" xlink:title="Sternum width" id="ABBRID0EXGKM" xlink:type="simple">STRw</abbrev> 3.09. Chelicerae with anterior tooth row comprising eight teeth, posterior margin with eight teeth. Palpal endites with 14 cuspules spread over proximal half of endite face, lacking distal endite cuspules, <abbrev xmlns:xlink="http://www.w3.org/1999/xlink" xlink:title="Palpal endite width" id="ABBRID0E2GKM" xlink:type="simple">ENDw</abbrev> 1.34, <abbrev xmlns:xlink="http://www.w3.org/1999/xlink" xlink:title="Palpal endite length" id="ABBRID0E6GKM" xlink:type="simple">ENDl</abbrev> 2.31. Labium with five cuspules, <abbrev xmlns:xlink="http://www.w3.org/1999/xlink" xlink:title="Labium width" id="ABBRID0EDHKM" xlink:type="simple">LBw</abbrev> 1.2, <abbrev xmlns:xlink="http://www.w3.org/1999/xlink" xlink:title="Labium length" id="ABBRID0EHHKM" xlink:type="simple">LBl</abbrev> 0.91. Rastellum with many spines on process. Abdomen setose with dorsal opalescence. <italic>Legs</italic>. <abbrev xmlns:xlink="http://www.w3.org/1999/xlink" xlink:title="Femur I length" id="ABBRID0ENHKM" xlink:type="simple">F1</abbrev> 4.96; <abbrev xmlns:xlink="http://www.w3.org/1999/xlink" xlink:title="Femur I width" id="ABBRID0ERHKM" xlink:type="simple">F1w</abbrev> 1.37; <abbrev xmlns:xlink="http://www.w3.org/1999/xlink" xlink:title="Patella I length" id="ABBRID0EVHKM" xlink:type="simple">P1</abbrev> 2.45; <abbrev xmlns:xlink="http://www.w3.org/1999/xlink" xlink:title="Tibia I length" id="ABBRID0EZHKM" xlink:type="simple">Ti1</abbrev> 3.41; <abbrev xmlns:xlink="http://www.w3.org/1999/xlink" xlink:title="Metatarsus I length" id="ABBRID0E4HKM" xlink:type="simple">Mt1</abbrev> 2.25; <abbrev xmlns:xlink="http://www.w3.org/1999/xlink" xlink:title="Tarsus I length" id="ABBRID0EBIKM" xlink:type="simple">Tr1</abbrev> 1.26; <abbrev xmlns:xlink="http://www.w3.org/1999/xlink" xlink:title="Femur III lengthFemur III length" id="ABBRID0EFIKM" xlink:type="simple">F3</abbrev> 3.82; <abbrev xmlns:xlink="http://www.w3.org/1999/xlink" xlink:title="Femur III width" id="ABBRID0EJIKM" xlink:type="simple">F3w</abbrev> 1.6; <abbrev xmlns:xlink="http://www.w3.org/1999/xlink" xlink:title="Patella III length" id="ABBRID0ENIKM" xlink:type="simple">P3</abbrev> 2.08; <abbrev xmlns:xlink="http://www.w3.org/1999/xlink" xlink:title="Tibia III length" id="ABBRID0ERIKM" xlink:type="simple">Ti3</abbrev> 2.5; <abbrev xmlns:xlink="http://www.w3.org/1999/xlink" xlink:title="Saddle length" id="ABBRID0EVIKM" xlink:type="simple">Sd3</abbrev> 1.41; <abbrev xmlns:xlink="http://www.w3.org/1999/xlink" xlink:title="Metatarsus III length" id="ABBRID0EZIKM" xlink:type="simple">Mt3</abbrev> 2.17; <abbrev xmlns:xlink="http://www.w3.org/1999/xlink" xlink:title="Tarsus III length" id="ABBRID0E4IKM" xlink:type="simple">Tr3</abbrev> 1.7; <abbrev xmlns:xlink="http://www.w3.org/1999/xlink" xlink:title="Femur IV length" id="ABBRID0EBJKM" xlink:type="simple">F4</abbrev> 5.04; <abbrev xmlns:xlink="http://www.w3.org/1999/xlink" xlink:title="Femur IV width" id="ABBRID0EFJKM" xlink:type="simple">F4w</abbrev> 1.49; <abbrev xmlns:xlink="http://www.w3.org/1999/xlink" xlink:title="Patella IV length" id="ABBRID0EJJKM" xlink:type="simple">P4</abbrev> 2.33; <abbrev xmlns:xlink="http://www.w3.org/1999/xlink" xlink:title="Tibia IV length" id="ABBRID0ENJKM" xlink:type="simple">Ti4</abbrev> 3.43; <abbrev xmlns:xlink="http://www.w3.org/1999/xlink" xlink:title="Metatarsus IV length" id="ABBRID0ERJKM" xlink:type="simple">Mt4</abbrev> 3.27; <abbrev xmlns:xlink="http://www.w3.org/1999/xlink" xlink:title="Tarsus IV length" id="ABBRID0EVJKM" xlink:type="simple">Tr4</abbrev> 1.79. Retrolateral face of tarsus IV with loose brush. Leg I spination pattern: <abbrev xmlns:xlink="http://www.w3.org/1999/xlink" xlink:title="Number of spines on the prolateral" id="ABBRID0EZJKM" xlink:type="simple">TSp</abbrev> 26, <abbrev xmlns:xlink="http://www.w3.org/1999/xlink" xlink:title="Number of spines on the proventral" id="ABBRID0E4JKM" xlink:type="simple">TSpv</abbrev> 4, TSrd 0, <abbrev xmlns:xlink="http://www.w3.org/1999/xlink" xlink:title="Number of spines on the retroventral" id="ABBRID0EBKKM" xlink:type="simple">TSr</abbrev> 0, <abbrev xmlns:xlink="http://www.w3.org/1999/xlink" xlink:title="Number of spines on the retroventral" id="ABBRID0EFKKM" xlink:type="simple">TSrv</abbrev> 30, <abbrev xmlns:xlink="http://www.w3.org/1999/xlink" xlink:title="Number of spines on the prolateral" id="ABBRID0EJKKM" xlink:type="simple">MtSp</abbrev> 4, <abbrev xmlns:xlink="http://www.w3.org/1999/xlink" xlink:title="Number of spines on the retrolateral faces of the metatarsus I" id="ABBRID0ENKKM" xlink:type="simple">MtSr</abbrev> 14, <abbrev xmlns:xlink="http://www.w3.org/1999/xlink" xlink:title="Number of spines on the prolateral" id="ABBRID0ERKKM" xlink:type="simple">TrSp</abbrev> 6, <abbrev xmlns:xlink="http://www.w3.org/1999/xlink" xlink:title="Number of spines on the retrolateral faces of the tarsus I" id="ABBRID0EVKKM" xlink:type="simple">TrSr</abbrev> 12. <italic>Pedipalps</italic>. <abbrev xmlns:xlink="http://www.w3.org/1999/xlink" xlink:title="Palpal tibia length" id="ABBRID0E2KKM" xlink:type="simple">PTl</abbrev> 3.13, <abbrev xmlns:xlink="http://www.w3.org/1999/xlink" xlink:title="Palpal tibia width" id="ABBRID0E6KKM" xlink:type="simple">PTw</abbrev> 1.04, <abbrev xmlns:xlink="http://www.w3.org/1999/xlink" xlink:title="Bulb length" id="ABBRID0EDLKM" xlink:type="simple">Bl</abbrev> 2.64. Embolus relatively long and sinuous.</p></tp:treatment-sec><tp:treatment-sec sec-type="variation" id="SECID0EHLKM"><title>Variation, males</title><p><bold>(n = 21).</bold><abbrev xmlns:xlink="http://www.w3.org/1999/xlink" xlink:title="Carapace length" id="ABBRID0EPLKM" xlink:type="simple">CL</abbrev> 4.34–6.82, 5.75±0.13; <abbrev xmlns:xlink="http://www.w3.org/1999/xlink" xlink:title="Carapace width" id="ABBRID0ETLKM" xlink:type="simple">CW</abbrev> 4.25–7.73, 5.73±0.17; <abbrev xmlns:xlink="http://www.w3.org/1999/xlink" xlink:title="Caput length" id="ABBRID0EXLKM" xlink:type="simple">Cap</abbrev> 2.89–4.66, 3.78±0.1; <abbrev xmlns:xlink="http://www.w3.org/1999/xlink" xlink:title="Palpal endite length" id="ABBRID0E2LKM" xlink:type="simple">ENDl</abbrev> 0.51–0.96, 0.72±0.03; <abbrev xmlns:xlink="http://www.w3.org/1999/xlink" xlink:title="Palpal endite width" id="ABBRID0E6LKM" xlink:type="simple">ENDw</abbrev> 0.96–1.63, 1.31±0.04; <abbrev xmlns:xlink="http://www.w3.org/1999/xlink" xlink:title="Sternum length" id="ABBRID0EDMKM" xlink:type="simple">STRl</abbrev> 2.75–3.98, 3.37±0.08; <abbrev xmlns:xlink="http://www.w3.org/1999/xlink" xlink:title="Sternum width" id="ABBRID0EHMKM" xlink:type="simple">STRw</abbrev> 2.44–4.25, 3.29±0.11; <abbrev xmlns:xlink="http://www.w3.org/1999/xlink" xlink:title="Labium length" id="ABBRID0ELMKM" xlink:type="simple">LBl</abbrev> 0.69–1.79, 0.96±0.05; <abbrev xmlns:xlink="http://www.w3.org/1999/xlink" xlink:title="Labium width" id="ABBRID0EPMKM" xlink:type="simple">LBw</abbrev> 0.89–1.65, 1.2±0.04; <abbrev xmlns:xlink="http://www.w3.org/1999/xlink" xlink:title="Femur I length" id="ABBRID0ETMKM" xlink:type="simple">F1</abbrev> 4.35–6.33, 5.33±0.11; <abbrev xmlns:xlink="http://www.w3.org/1999/xlink" xlink:title="Femur I width" id="ABBRID0EXMKM" xlink:type="simple">F1w</abbrev> 0.92–1.68, 1.37±0.04; <abbrev xmlns:xlink="http://www.w3.org/1999/xlink" xlink:title="Patella I length" id="ABBRID0E2MKM" xlink:type="simple">P1</abbrev> 1.88–3.18, 2.56±0.07; <abbrev xmlns:xlink="http://www.w3.org/1999/xlink" xlink:title="Tibia I length" id="ABBRID0E6MKM" xlink:type="simple">Ti1</abbrev> 3.01–4.19, 3.66±0.06; <abbrev xmlns:xlink="http://www.w3.org/1999/xlink" xlink:title="Metatarsus I length" id="ABBRID0EDNKM" xlink:type="simple">Mt1</abbrev> 1.92–3.05, 2.46±0.05; <abbrev xmlns:xlink="http://www.w3.org/1999/xlink" xlink:title="Tarsus I length" id="ABBRID0EHNKM" xlink:type="simple">Tr1</abbrev> 1.13–1.49, 1.31±0.02; <abbrev xmlns:xlink="http://www.w3.org/1999/xlink" xlink:title="Femur III lengthFemur III length" id="ABBRID0ELNKM" xlink:type="simple">F3</abbrev> 3.27–4.64, 4.07±0.07; <abbrev xmlns:xlink="http://www.w3.org/1999/xlink" xlink:title="Femur III width" id="ABBRID0EPNKM" xlink:type="simple">F3w</abbrev> 1.25–1.98, 1.63±0.04; <abbrev xmlns:xlink="http://www.w3.org/1999/xlink" xlink:title="Patella III length" id="ABBRID0ETNKM" xlink:type="simple">P3</abbrev> 1.62–2.51, 2.13±0.05; <abbrev xmlns:xlink="http://www.w3.org/1999/xlink" xlink:title="Tibia III length" id="ABBRID0EXNKM" xlink:type="simple">Ti3</abbrev> 2.01–2.96, 2.52±0.05; <abbrev xmlns:xlink="http://www.w3.org/1999/xlink" xlink:title="Metatarsus III length" id="ABBRID0E2NKM" xlink:type="simple">Mt3</abbrev> 1.96–2.83, 2.39±0.04; <abbrev xmlns:xlink="http://www.w3.org/1999/xlink" xlink:title="Tarsus III length" id="ABBRID0E6NKM" xlink:type="simple">Tr3</abbrev> 1.36–2.21, 1.81±0.04; <abbrev xmlns:xlink="http://www.w3.org/1999/xlink" xlink:title="Femur IV length" id="ABBRID0EDOKM" xlink:type="simple">F4</abbrev> 4.14–6.16, 5.29±0.1; <abbrev xmlns:xlink="http://www.w3.org/1999/xlink" xlink:title="Femur IV width" id="ABBRID0EHOKM" xlink:type="simple">F4w</abbrev> 1.14–2.1, 1.56±0.05; <abbrev xmlns:xlink="http://www.w3.org/1999/xlink" xlink:title="Patella IV length" id="ABBRID0ELOKM" xlink:type="simple">P4</abbrev> 1.78–2.81, 2.37±0.06; <abbrev xmlns:xlink="http://www.w3.org/1999/xlink" xlink:title="Tibia IV length" id="ABBRID0EPOKM" xlink:type="simple">Ti4</abbrev> 2.82–3.98, 3.56±0.06; <abbrev xmlns:xlink="http://www.w3.org/1999/xlink" xlink:title="Metatarsus IV length" id="ABBRID0ETOKM" xlink:type="simple">Mt4</abbrev> 3.04–4.27, 3.65±0.07; <abbrev xmlns:xlink="http://www.w3.org/1999/xlink" xlink:title="Tarsus IV length" id="ABBRID0EXOKM" xlink:type="simple">Tr4</abbrev> 1.53–2.3, 1.96±0.05; <abbrev xmlns:xlink="http://www.w3.org/1999/xlink" xlink:title="Number of spines on the prolateral" id="ABBRID0E2OKM" xlink:type="simple">TSp</abbrev> 0–23, 9.9±1.44; <abbrev xmlns:xlink="http://www.w3.org/1999/xlink" xlink:title="Number of spines on the proventral" id="ABBRID0E6OKM" xlink:type="simple">TSpv</abbrev> 0–28, 4.71±1.54; <abbrev xmlns:xlink="http://www.w3.org/1999/xlink" xlink:title="Number of spines on the retroventral" id="ABBRID0EDPKM" xlink:type="simple">TSr</abbrev> 0–12, 0.9±0.61; <abbrev xmlns:xlink="http://www.w3.org/1999/xlink" xlink:title="Number of spines on the retroventral" id="ABBRID0EHPKM" xlink:type="simple">TSrv</abbrev> 9–33, 18.29±1.46; <abbrev xmlns:xlink="http://www.w3.org/1999/xlink" xlink:title="Palpal tibia length" id="ABBRID0ELPKM" xlink:type="simple">PTl</abbrev> 2.71–3.61, 3.27±0.05; <abbrev xmlns:xlink="http://www.w3.org/1999/xlink" xlink:title="Palpal tibia width" id="ABBRID0EPPKM" xlink:type="simple">PTw</abbrev> 0.89–1.36, 1.12±0.03; BL 2.42–3.01, 2.65±0.04.</p></tp:treatment-sec><tp:treatment-sec sec-type="description" id="SECID0ETPKM"><title>Description of female paratype.</title><p><italic>Specimen preparation and condition</italic>. Specimen preserved in 80% EtOH. Spermathecae removed and cleared, in vial with specimen. Right leg III and IV in 100% EtOH. <italic>General coloration</italic>. Carapace, chelicerae, and legs dark reddish brown 2.5YR 2.5/3. Abdomen black 7.5YR 2.5/1, spinnerets yellowish brown 10YR 5/8. <italic>Cephalothorax</italic>. Carapace 10.08 long, 9.04 wide. Pars cephalica 6.75 long. Foveal groove procurved, 0.91 long, 2 wide. Eye tubercle low under ME only. <abbrev xmlns:xlink="http://www.w3.org/1999/xlink" xlink:title="Anterior eye row" id="ABBRID0E6PKM" xlink:type="simple">AER</abbrev> procurved. <abbrev xmlns:xlink="http://www.w3.org/1999/xlink" xlink:title="posterior eye row" id="ABBRID0EDQKM" xlink:type="simple">PER</abbrev> straight. Eye group 1.04 long, 2.01 wide, <abbrev xmlns:xlink="http://www.w3.org/1999/xlink" xlink:title="Anterior median eyes" id="ABBRID0EHQKM" xlink:type="simple">AME</abbrev> 0.45, <abbrev xmlns:xlink="http://www.w3.org/1999/xlink" xlink:title="posterior median eyes" id="ABBRID0ELQKM" xlink:type="simple">PME</abbrev> 0.25, <abbrev xmlns:xlink="http://www.w3.org/1999/xlink" xlink:title="Anterior lateral eyes" id="ABBRID0EPQKM" xlink:type="simple">ALE</abbrev> 0.49, <abbrev xmlns:xlink="http://www.w3.org/1999/xlink" xlink:title="posterior lateral eyes" id="ABBRID0ETQKM" xlink:type="simple">PLE</abbrev> 0.36. Sternum sparsely setose, <abbrev xmlns:xlink="http://www.w3.org/1999/xlink" xlink:title="Sternum length" id="ABBRID0EXQKM" xlink:type="simple">STRl</abbrev> 6.19, <abbrev xmlns:xlink="http://www.w3.org/1999/xlink" xlink:title="Sternum width" id="ABBRID0E2QKM" xlink:type="simple">STRw</abbrev> 5.38. Chelicerae with anterior row comprising five teeth, posterior margin with six teeth. Palpal endites with 24 cuspules spread across proximal half of endite and six reduced cuspules distally, <abbrev xmlns:xlink="http://www.w3.org/1999/xlink" xlink:title="Palpal endite width" id="ABBRID0E6QKM" xlink:type="simple">ENDw</abbrev> 2.19, <abbrev xmlns:xlink="http://www.w3.org/1999/xlink" xlink:title="Palpal endite length" id="ABBRID0EDRKM" xlink:type="simple">ENDl</abbrev> 3.71. Labium with six cuspules, <abbrev xmlns:xlink="http://www.w3.org/1999/xlink" xlink:title="Labium width" id="ABBRID0EHRKM" xlink:type="simple">LBw</abbrev> 2.13, <abbrev xmlns:xlink="http://www.w3.org/1999/xlink" xlink:title="Labium length" id="ABBRID0ELRKM" xlink:type="simple">LBl</abbrev> 1.43. Rastellum with many strong spines on process and up cheliceral face. <italic>Abdomen</italic>. Evenly setose with slight dorsal opalescence. <italic>Legs</italic>. <abbrev xmlns:xlink="http://www.w3.org/1999/xlink" xlink:title="Femur I length" id="ABBRID0ETRKM" xlink:type="simple">F1</abbrev> 5.63; <abbrev xmlns:xlink="http://www.w3.org/1999/xlink" xlink:title="Femur I width" id="ABBRID0EXRKM" xlink:type="simple">F1w</abbrev> 2.08; <abbrev xmlns:xlink="http://www.w3.org/1999/xlink" xlink:title="Patella I length" id="ABBRID0E2RKM" xlink:type="simple">P1</abbrev> 3.69; <abbrev xmlns:xlink="http://www.w3.org/1999/xlink" xlink:title="Tibia I length" id="ABBRID0E6RKM" xlink:type="simple">Ti1</abbrev> 3.77; <abbrev xmlns:xlink="http://www.w3.org/1999/xlink" xlink:title="Metatarsus I length" id="ABBRID0EDSKM" xlink:type="simple">Mt1</abbrev> 2.58; <abbrev xmlns:xlink="http://www.w3.org/1999/xlink" xlink:title="Tarsus I length" id="ABBRID0EHSKM" xlink:type="simple">Tr1</abbrev> 1.4; <abbrev xmlns:xlink="http://www.w3.org/1999/xlink" xlink:title="Femur III lengthFemur III length" id="ABBRID0ELSKM" xlink:type="simple">F3</abbrev> 5.29; <abbrev xmlns:xlink="http://www.w3.org/1999/xlink" xlink:title="Femur III width" id="ABBRID0EPSKM" xlink:type="simple">F3w</abbrev> 2.7; <abbrev xmlns:xlink="http://www.w3.org/1999/xlink" xlink:title="Patella III length" id="ABBRID0ETSKM" xlink:type="simple">P3</abbrev> 3.37; <abbrev xmlns:xlink="http://www.w3.org/1999/xlink" xlink:title="Tibia III length" id="ABBRID0EXSKM" xlink:type="simple">Ti3</abbrev> 3.04, <abbrev xmlns:xlink="http://www.w3.org/1999/xlink" xlink:title="Saddle length" id="ABBRID0E2SKM" xlink:type="simple">Sd3</abbrev> 1.66; <abbrev xmlns:xlink="http://www.w3.org/1999/xlink" xlink:title="Metatarsus III length" id="ABBRID0E6SKM" xlink:type="simple">Mt3</abbrev> 2.04; <abbrev xmlns:xlink="http://www.w3.org/1999/xlink" xlink:title="Tarsus III length" id="ABBRID0EDTKM" xlink:type="simple">Tr3</abbrev> 1.87; <abbrev xmlns:xlink="http://www.w3.org/1999/xlink" xlink:title="Femur IV length" id="ABBRID0EHTKM" xlink:type="simple">F4</abbrev> 6.8; <abbrev xmlns:xlink="http://www.w3.org/1999/xlink" xlink:title="Femur IV width" id="ABBRID0ELTKM" xlink:type="simple">F4w</abbrev> 2.7; <abbrev xmlns:xlink="http://www.w3.org/1999/xlink" xlink:title="Patella IV length" id="ABBRID0EPTKM" xlink:type="simple">P4</abbrev> 3.63; <abbrev xmlns:xlink="http://www.w3.org/1999/xlink" xlink:title="Tibia IV length" id="ABBRID0ETTKM" xlink:type="simple">Ti4</abbrev> 3.89; <abbrev xmlns:xlink="http://www.w3.org/1999/xlink" xlink:title="Metatarsus IV length" id="ABBRID0EXTKM" xlink:type="simple">Mt4</abbrev> 3.6; <abbrev xmlns:xlink="http://www.w3.org/1999/xlink" xlink:title="Tarsus IV length" id="ABBRID0E2TKM" xlink:type="simple">Tr4</abbrev> 2.01. Retrolateral face tarsus IV with brush of spinules, prolaterally and ventrally very setose. <italic>Pedipalps</italic>. <abbrev xmlns:xlink="http://www.w3.org/1999/xlink" xlink:title="Palp femur length" id="ABBRID0EBUKM" xlink:type="simple">PF</abbrev> 5.68, <abbrev xmlns:xlink="http://www.w3.org/1999/xlink" xlink:title="Palp patella length" id="ABBRID0EFUKM" xlink:type="simple">PP</abbrev> 3.29, <abbrev xmlns:xlink="http://www.w3.org/1999/xlink" xlink:title="Palp tibia length" id="ABBRID0EJUKM" xlink:type="simple">PTi</abbrev> 3.87, <abbrev xmlns:xlink="http://www.w3.org/1999/xlink" xlink:title="Palp tarsus length" id="ABBRID0ENUKM" xlink:type="simple">PTr</abbrev> 3.12. Spermathecae curved laterally and then coiled dorsally, bulbs facing dorsally.</p></tp:treatment-sec><tp:treatment-sec sec-type="variation" id="SECID0ERUKM"><title>Variation, females</title><p><bold>(n = 8).</bold><abbrev xmlns:xlink="http://www.w3.org/1999/xlink" xlink:title="Carapace length" id="ABBRID0EZUKM" xlink:type="simple">CL</abbrev> 7.57–10.8, 9.6±0.43; <abbrev xmlns:xlink="http://www.w3.org/1999/xlink" xlink:title="Carapace width" id="ABBRID0E4UKM" xlink:type="simple">CW</abbrev> 7.14–10.35, 8.85±0.4; <abbrev xmlns:xlink="http://www.w3.org/1999/xlink" xlink:title="Caput length" id="ABBRID0EBVKM" xlink:type="simple">Cap</abbrev> 4.84–6.95, 6.37±0.29; <abbrev xmlns:xlink="http://www.w3.org/1999/xlink" xlink:title="Palpal endite length" id="ABBRID0EFVKM" xlink:type="simple">ENDl</abbrev> 0.88–1.16, 1.03±0.03; <abbrev xmlns:xlink="http://www.w3.org/1999/xlink" xlink:title="Palpal endite width" id="ABBRID0EJVKM" xlink:type="simple">ENDw</abbrev> 1.59–2.91, 2.05±0.14; <abbrev xmlns:xlink="http://www.w3.org/1999/xlink" xlink:title="Sternum length" id="ABBRID0ENVKM" xlink:type="simple">STRl</abbrev> 4.75–6.75, 5.96±0.26; <abbrev xmlns:xlink="http://www.w3.org/1999/xlink" xlink:title="Sternum width" id="ABBRID0ERVKM" xlink:type="simple">STRw</abbrev> 4.29–6.33, 5.38±0.27; <abbrev xmlns:xlink="http://www.w3.org/1999/xlink" xlink:title="Labium length" id="ABBRID0EVVKM" xlink:type="simple">LBl</abbrev> 1.16–1.67, 1.43±0.06; <abbrev xmlns:xlink="http://www.w3.org/1999/xlink" xlink:title="Labium width" id="ABBRID0EZVKM" xlink:type="simple">LBw</abbrev> 1.56–2.44, 2.04±0.11; <abbrev xmlns:xlink="http://www.w3.org/1999/xlink" xlink:title="Femur I length" id="ABBRID0E4VKM" xlink:type="simple">F1</abbrev> 4.41–6.49, 5.44±0.23; <abbrev xmlns:xlink="http://www.w3.org/1999/xlink" xlink:title="Femur I width" id="ABBRID0EBWKM" xlink:type="simple">F1w</abbrev> 1.7–2.38, 2.13±0.07; <abbrev xmlns:xlink="http://www.w3.org/1999/xlink" xlink:title="Patella I length" id="ABBRID0EFWKM" xlink:type="simple">P1</abbrev> 2.76–4.11, 3.52±0.15; <abbrev xmlns:xlink="http://www.w3.org/1999/xlink" xlink:title="Tibia I length" id="ABBRID0EJWKM" xlink:type="simple">Ti1</abbrev> 2.99–4.23, 3.58±0.15; <abbrev xmlns:xlink="http://www.w3.org/1999/xlink" xlink:title="Metatarsus I length" id="ABBRID0ENWKM" xlink:type="simple">Mt1</abbrev> 1.93–2.95, 2.47±0.12; <abbrev xmlns:xlink="http://www.w3.org/1999/xlink" xlink:title="Tarsus I length" id="ABBRID0ERWKM" xlink:type="simple">Tr1</abbrev> 1.07–1.48, 1.32±0.05; <abbrev xmlns:xlink="http://www.w3.org/1999/xlink" xlink:title="Femur III lengthFemur III length" id="ABBRID0EVWKM" xlink:type="simple">F3</abbrev> 4.36–5.51, 5.03±0.15; <abbrev xmlns:xlink="http://www.w3.org/1999/xlink" xlink:title="Femur III width" id="ABBRID0EZWKM" xlink:type="simple">F3w</abbrev> 2.17–3.06, 2.71±0.11; <abbrev xmlns:xlink="http://www.w3.org/1999/xlink" xlink:title="Patella III length" id="ABBRID0E4WKM" xlink:type="simple">P3</abbrev> 2.56–3.95, 3.28±0.15; <abbrev xmlns:xlink="http://www.w3.org/1999/xlink" xlink:title="Tibia III length" id="ABBRID0EBXKM" xlink:type="simple">Ti3</abbrev> 2.39–3.31, 2.91±0.13; <abbrev xmlns:xlink="http://www.w3.org/1999/xlink" xlink:title="Metatarsus III length" id="ABBRID0EFXKM" xlink:type="simple">Mt3</abbrev> 1.56–2.51, 2.05±0.11; <abbrev xmlns:xlink="http://www.w3.org/1999/xlink" xlink:title="Tarsus III length" id="ABBRID0EJXKM" xlink:type="simple">Tr3</abbrev> 1.38–1.9, 1.7±0.07; <abbrev xmlns:xlink="http://www.w3.org/1999/xlink" xlink:title="Femur IV length" id="ABBRID0ENXKM" xlink:type="simple">F4</abbrev> 5.46–7.41, 6.42±0.23; <abbrev xmlns:xlink="http://www.w3.org/1999/xlink" xlink:title="Femur IV width" id="ABBRID0ERXKM" xlink:type="simple">F4w</abbrev> 2.34–3.19, 2.76±0.1; <abbrev xmlns:xlink="http://www.w3.org/1999/xlink" xlink:title="Patella IV length" id="ABBRID0EVXKM" xlink:type="simple">P4</abbrev> 2.81–4.13, 3.49±0.16; <abbrev xmlns:xlink="http://www.w3.org/1999/xlink" xlink:title="Tibia IV length" id="ABBRID0EZXKM" xlink:type="simple">Ti4</abbrev> 3.09–4.18, 3.61±0.14; <abbrev xmlns:xlink="http://www.w3.org/1999/xlink" xlink:title="Metatarsus IV length" id="ABBRID0E4XKM" xlink:type="simple">Mt4</abbrev> 3.11–4.27, 3.6±0.14; <abbrev xmlns:xlink="http://www.w3.org/1999/xlink" xlink:title="Tarsus IV length" id="ABBRID0EBYKM" xlink:type="simple">Tr4</abbrev> 1.47–2.43, 1.84±0.1; <abbrev xmlns:xlink="http://www.w3.org/1999/xlink" xlink:title="Palp femur length" id="ABBRID0EFYKM" xlink:type="simple">PF</abbrev> 4.52–5.86, 5.26±0.19; <abbrev xmlns:xlink="http://www.w3.org/1999/xlink" xlink:title="Palp patella length" id="ABBRID0EJYKM" xlink:type="simple">PP</abbrev> 2.57–3.81, 3.08±0.15; <abbrev xmlns:xlink="http://www.w3.org/1999/xlink" xlink:title="Palp tibia length" id="ABBRID0ENYKM" xlink:type="simple">PTi</abbrev> 2.96–4.07, 3.53±0.14; <abbrev xmlns:xlink="http://www.w3.org/1999/xlink" xlink:title="Palp tarsus length" id="ABBRID0ERYKM" xlink:type="simple">PTr</abbrev> 2.43–3.29, 2.95±0.1.</p></tp:treatment-sec><tp:treatment-sec sec-type="material" id="SECID0EVYKM"><title>Material examined.</title><p><bold>United States: Arizona</bold>: <named-content xmlns:xlink="http://www.w3.org/1999/xlink" content-type="dwc:verbatimCoordinates" xlink:type="simple"><named-content content-type="geo-json" specific-use="{&#34;type&#34;:&#34;Point&#34;,&#34;coordinates&#34;:[-111.093700,34.052900]}" id="NCID0EAZKM" xlink:type="simple">34.0529 -111.0937</named-content></named-content><sup>8</sup>, 1126 m a.s.l. (UMM0552, 1♂, RV Chamberlin, <named-content xmlns:xlink="http://www.w3.org/1999/xlink" content-type="dwc:institutional_code" xlink:type="simple">AMNH</named-content>); <bold>Cochise Co</bold>: Bisbee, <named-content xmlns:xlink="http://www.w3.org/1999/xlink" content-type="dwc:verbatimCoordinates" xlink:type="simple"><named-content content-type="geo-json" specific-use="{&#34;type&#34;:&#34;Point&#34;,&#34;coordinates&#34;:[-109.928300,31.448900]}" id="NCID0EVZKM" xlink:type="simple">31.4489 -109.9283</named-content></named-content><sup>6</sup>, 1700 m a.s.l. (UMM0403, 24.v.1909, 1♀, <abbrev xmlns:xlink="http://www.w3.org/1999/xlink" xlink:title="Carapace length" id="ABBRID0E2ZKM" xlink:type="simple">CL</abbrev> Edmunson, <named-content xmlns:xlink="http://www.w3.org/1999/xlink" content-type="dwc:institutional_code" xlink:type="simple">AMNH</named-content>); <bold>Gila Co</bold>: Globe, <named-content xmlns:xlink="http://www.w3.org/1999/xlink" content-type="dwc:verbatimCoordinates" xlink:type="simple"><named-content content-type="geo-json" specific-use="{&#34;type&#34;:&#34;Point&#34;,&#34;coordinates&#34;:[-110.786400,33.394000]}" id="NCID0EM1KM" xlink:type="simple">33.394 -110.7864</named-content></named-content><sup>6</sup>, 1072 m a.s.l. (UMM0161, 17.vii.1967, 1♂, MA Cazier, <named-content xmlns:xlink="http://www.w3.org/1999/xlink" content-type="dwc:institutional_code" xlink:type="simple">AMNH</named-content>); <bold>Madera Co</bold>: Santa Rita Mtns, <named-content xmlns:xlink="http://www.w3.org/1999/xlink" content-type="dwc:verbatimCoordinates" xlink:type="simple"><named-content content-type="geo-json" specific-use="{&#34;type&#34;:&#34;Point&#34;,&#34;coordinates&#34;:[-110.879900,31.725100]}" id="NCID0E61KM" xlink:type="simple">31.7251 -110.8799</named-content></named-content><sup>5</sup>, 1499 m a.s.l. (UMM0339, 25.vii-5.viii.1965, 1♂, RH Crandall, <named-content xmlns:xlink="http://www.w3.org/1999/xlink" content-type="dwc:institutional_code" xlink:type="simple">AMNH</named-content>); (UMM0571, 1♂, <named-content xmlns:xlink="http://www.w3.org/1999/xlink" content-type="dwc:institutional_code" xlink:type="simple">AMNH</named-content>); <bold>Maricopa Co</bold>: 2.5 mi N of Sentinel, jct Hwy I-8 and road to Agua Caliente, <named-content xmlns:xlink="http://www.w3.org/1999/xlink" content-type="dwc:verbatimCoordinates" xlink:type="simple"><named-content content-type="geo-json" specific-use="{&#34;type&#34;:&#34;Point&#34;,&#34;coordinates&#34;:[-113.285200,32.914200]}" id="NCID0E12KM" xlink:type="simple">32.9142 -113.2852</named-content></named-content><sup>4</sup>, 173 m a.s.l. (UMM0778, 20.xi.1989, 1♀, W Icenogle, T Prentice, <named-content xmlns:xlink="http://www.w3.org/1999/xlink" content-type="dwc:institutional_code" xlink:type="simple">AMNH</named-content>); <bold>Pima Co</bold>: 100 yds NW entrance to Organ Pipe National Monument, <named-content xmlns:xlink="http://www.w3.org/1999/xlink" content-type="dwc:verbatimCoordinates" xlink:type="simple"><named-content content-type="geo-json" specific-use="{&#34;type&#34;:&#34;Point&#34;,&#34;coordinates&#34;:[-112.763900,32.207900]}" id="NCID0EP3KM" xlink:type="simple">32.2079 -112.7639</named-content></named-content><sup>5</sup>, 534 m a.s.l. (UMM0779, 19.xi.1989, 1♀, W Icenogle, T Prentice, <named-content xmlns:xlink="http://www.w3.org/1999/xlink" content-type="dwc:institutional_code" xlink:type="simple">AMNH</named-content>); Black Pt Picnic Area, Santa Rita Mtns, Madera Canyon, <named-content xmlns:xlink="http://www.w3.org/1999/xlink" content-type="dwc:verbatimCoordinates" xlink:type="simple"><named-content content-type="geo-json" specific-use="{&#34;type&#34;:&#34;Point&#34;,&#34;coordinates&#34;:[-110.879900,31.725100]}" id="NCID0EA4KM" xlink:type="simple">31.7251 -110.8799</named-content></named-content><sup>5</sup>, 1499 m a.s.l. (UMM0507, 15.vii.1971, 1♂, DB Ekkens, <named-content xmlns:xlink="http://www.w3.org/1999/xlink" content-type="dwc:institutional_code" xlink:type="simple">AMNH</named-content>); Catalina Mtns, <named-content xmlns:xlink="http://www.w3.org/1999/xlink" content-type="dwc:verbatimCoordinates" xlink:type="simple"><named-content content-type="geo-json" specific-use="{&#34;type&#34;:&#34;Point&#34;,&#34;coordinates&#34;:[-110.781700,32.473200]}" id="NCID0ER4KM" xlink:type="simple">32.4732 -110.7817</named-content></named-content><sup>7</sup>, 1827 m a.s.l. (UMM0594, 23.vii.1917, 1♂, <named-content xmlns:xlink="http://www.w3.org/1999/xlink" content-type="dwc:institutional_code" xlink:type="simple">AMNH</named-content>); Tucson, <named-content xmlns:xlink="http://www.w3.org/1999/xlink" content-type="dwc:verbatimCoordinates" xlink:type="simple"><named-content content-type="geo-json" specific-use="{&#34;type&#34;:&#34;Point&#34;,&#34;coordinates&#34;:[-110.926200,32.222000]}" id="NCID0EC5KM" xlink:type="simple">32.222 -110.9262</named-content></named-content><sup>6</sup>, 759 m a.s.l. (UMM0527, 3.viii.1950, 1♀, GM Bradt, <named-content xmlns:xlink="http://www.w3.org/1999/xlink" content-type="dwc:institutional_code" xlink:type="simple">AMNH</named-content>); (UMM0383, 1♂, O Bryant, <named-content xmlns:xlink="http://www.w3.org/1999/xlink" content-type="dwc:institutional_code" xlink:type="simple">AMNH</named-content>); Tucson, between Deaf and Dumb School and golf course, <named-content xmlns:xlink="http://www.w3.org/1999/xlink" content-type="dwc:verbatimCoordinates" xlink:type="simple"><named-content content-type="geo-json" specific-use="{&#34;type&#34;:&#34;Point&#34;,&#34;coordinates&#34;:[-110.926200,32.222000]}" id="NCID0E25KM" xlink:type="simple">32.222 -110.9262</named-content></named-content><sup>6</sup>, 759 m a.s.l. (UMM0450, 16.xi.1946, 1♀, GD Morris, <named-content xmlns:xlink="http://www.w3.org/1999/xlink" content-type="dwc:institutional_code" xlink:type="simple">AMNH</named-content>); <bold>Pinal Co</bold>: Florence, <named-content xmlns:xlink="http://www.w3.org/1999/xlink" content-type="dwc:verbatimCoordinates" xlink:type="simple"><named-content content-type="geo-json" specific-use="{&#34;type&#34;:&#34;Point&#34;,&#34;coordinates&#34;:[-111.362000,32.981800]}" id="NCID0EO6KM" xlink:type="simple">32.9818 -111.362</named-content></named-content><sup>1</sup>, 503 m a.s.l. (UMM0667, 13.ii.2016, 1♀, TA Cota, <abbrev xmlns:xlink="http://www.w3.org/1999/xlink" xlink:title="Bohart Museum of Entomology; University of California" id="ABBRID0EU6KM" xlink:type="simple">BME</abbrev>); San Tan Valley, <named-content xmlns:xlink="http://www.w3.org/1999/xlink" content-type="dwc:verbatimCoordinates" xlink:type="simple"><named-content content-type="geo-json" specific-use="{&#34;type&#34;:&#34;Point&#34;,&#34;coordinates&#34;:[-111.494200,33.178800]}" id="NCID0E26KM" xlink:type="simple">33.1788 -111.4942</named-content></named-content><sup>1</sup>, 474 m a.s.l. (UMM0663, 7.ii.2016, 1♀, TA Cota, <abbrev xmlns:xlink="http://www.w3.org/1999/xlink" xlink:title="Bohart Museum of Entomology; University of California" id="ABBRID0EDALM" xlink:type="simple">BME</abbrev>); (UMM0666, 8.ii.2016, 1♀, <abbrev xmlns:xlink="http://www.w3.org/1999/xlink" xlink:title="Bohart Museum of Entomology; University of California" id="ABBRID0EHALM" xlink:type="simple">BME</abbrev>); <bold>Santa Cruz Co</bold>: Elgin, <named-content xmlns:xlink="http://www.w3.org/1999/xlink" content-type="dwc:verbatimCoordinates" xlink:type="simple"><named-content content-type="geo-json" specific-use="{&#34;type&#34;:&#34;Point&#34;,&#34;coordinates&#34;:[-110.525300,31.659700]}" id="NCID0EQALM" xlink:type="simple">31.6597 -110.5253</named-content></named-content><sup>6</sup>, 1441 m a.s.l. (UMM0598, 17.vii.1948, 1♂, C Vaurie, P Vaurie, <named-content xmlns:xlink="http://www.w3.org/1999/xlink" content-type="dwc:institutional_code" xlink:type="simple">AMNH</named-content>); Madera Canyon, <named-content xmlns:xlink="http://www.w3.org/1999/xlink" content-type="dwc:verbatimCoordinates" xlink:type="simple"><named-content content-type="geo-json" specific-use="{&#34;type&#34;:&#34;Point&#34;,&#34;coordinates&#34;:[-110.879900,31.725100]}" id="NCID0EBBLM" xlink:type="simple">31.7251 -110.8799</named-content></named-content><sup>5</sup>, 1499 m a.s.l. (UMM0539, 14.vii.1971, 1♂, M Van Buskirk, A Jung, <named-content xmlns:xlink="http://www.w3.org/1999/xlink" content-type="dwc:institutional_code" xlink:type="simple">AMNH</named-content>); Madera Canyon, <named-content xmlns:xlink="http://www.w3.org/1999/xlink" content-type="dwc:verbatimCoordinates" xlink:type="simple"><named-content content-type="geo-json" specific-use="{&#34;type&#34;:&#34;Point&#34;,&#34;coordinates&#34;:[-110.889600,31.718700]}" id="NCID0ESBLM" xlink:type="simple">31.7187 -110.8896</named-content></named-content><sup>5</sup>, 1905 m a.s.l. (UMM0726, 24.vii.1985, 1♂, PK Lago, <named-content xmlns:xlink="http://www.w3.org/1999/xlink" content-type="dwc:institutional_code" xlink:type="simple">MEM</named-content>); Pena Blanca Lake, <named-content xmlns:xlink="http://www.w3.org/1999/xlink" content-type="dwc:verbatimCoordinates" xlink:type="simple"><named-content content-type="geo-json" specific-use="{&#34;type&#34;:&#34;Point&#34;,&#34;coordinates&#34;:[-111.093600,31.388700]}" id="NCID0EDCLM" xlink:type="simple">31.3887 -111.0936</named-content></named-content><sup>1</sup>, 1184 m a.s.l. (UMM0741, 23.vii.2009, 1♂, P Bollinger, <abbrev xmlns:xlink="http://www.w3.org/1999/xlink" xlink:title="Bohart Museum of Entomology; University of California" id="ABBRID0EJCLM" xlink:type="simple">BME</abbrev>); (AUMS019104, 8.viii.2016, 1♂, A Jeon, <abbrev xmlns:xlink="http://www.w3.org/1999/xlink" xlink:title="Bohart Museum of Entomology; University of California" id="ABBRID0ENCLM" xlink:type="simple">BME</abbrev>); Santa Rita Mtns, Madera Canyon, <named-content xmlns:xlink="http://www.w3.org/1999/xlink" content-type="dwc:verbatimCoordinates" xlink:type="simple"><named-content content-type="geo-json" specific-use="{&#34;type&#34;:&#34;Point&#34;,&#34;coordinates&#34;:[-110.879900,31.725100]}" id="NCID0EUCLM" xlink:type="simple">31.7251 -110.8799</named-content></named-content><sup>5</sup>, 1499 m a.s.l. (UMM0503, 14.vii.1971, 1♂, M Van Buskirk, A Jung, <named-content xmlns:xlink="http://www.w3.org/1999/xlink" content-type="dwc:institutional_code" xlink:type="simple">AMNH</named-content>); (UMM0495, 17.vii.1971, 1♂, DG Marqua, <named-content xmlns:xlink="http://www.w3.org/1999/xlink" content-type="dwc:institutional_code" xlink:type="simple">AMNH</named-content>); (UMM0505, 19.vii.1971, 1♂, <named-content xmlns:xlink="http://www.w3.org/1999/xlink" content-type="dwc:institutional_code" xlink:type="simple">AMNH</named-content>); (UMM0627, 1♂, <named-content xmlns:xlink="http://www.w3.org/1999/xlink" content-type="dwc:institutional_code" xlink:type="simple">AMNH</named-content>); (UMM0628, 1♂, <named-content xmlns:xlink="http://www.w3.org/1999/xlink" content-type="dwc:institutional_code" xlink:type="simple">AMNH</named-content>); (UMM0501, 20.vii.1971, 1♂, <named-content xmlns:xlink="http://www.w3.org/1999/xlink" content-type="dwc:institutional_code" xlink:type="simple">AMNH</named-content>); (UMM0366, 8.vii.1971, 1♂, <named-content xmlns:xlink="http://www.w3.org/1999/xlink" content-type="dwc:institutional_code" xlink:type="simple">AMNH</named-content>); (UMM0645, 4.viii.1956, 1♂, D Verity, <named-content xmlns:xlink="http://www.w3.org/1999/xlink" content-type="dwc:institutional_code" xlink:type="simple">AMNH</named-content>); Santa Rita Mtns, Madera Canyon, <named-content xmlns:xlink="http://www.w3.org/1999/xlink" content-type="dwc:verbatimCoordinates" xlink:type="simple"><named-content content-type="geo-json" specific-use="{&#34;type&#34;:&#34;Point&#34;,&#34;coordinates&#34;:[-110.879900,31.725100]}" id="NCID0E4ELM" xlink:type="simple">31.7251 -110.8799</named-content></named-content><sup>5</sup>, 1499 m a.s.l. (UMM0566, 1♂, <named-content xmlns:xlink="http://www.w3.org/1999/xlink" content-type="dwc:institutional_code" xlink:type="simple">AMNH</named-content>).</p></tp:treatment-sec><tp:treatment-sec><!--Section generated to contain objects referenced in tp:taxon-treatment.--><fig id="F27" position="float" orientation="portrait"><object-id xmlns:xlink="http://www.w3.org/1999/xlink" content-type="doi" xlink:type="simple">10.3897/zookeys.1027.54888.map4</object-id><object-id xmlns:xlink="http://www.w3.org/1999/xlink" content-type="arpha" xlink:type="simple">337DBF12-EB41-5460-9F5B-6D1972713DBB</object-id><label>Map 4.</label><caption><p>Locality records for western United States and northern Mexico species.</p></caption><graphic xmlns:xlink="http://www.w3.org/1999/xlink" xlink:href="zookeys-1027-001-g027.jpg" position="float" orientation="portrait" xlink:type="simple" id="oo_527486.jpg"><uri content-type="original_file" xlink:type="simple">https://binary.pensoft.net/fig/527486</uri></graphic></fig></tp:treatment-sec></tp:taxon-treatment>
