# Supplementary material for: Taxonomic revision of the New World members of the trapdoor spider genus Ummidia Thorell (Araneae, Mygalomorphae, Halonoproctidae)
Source: Zookeys. 2021 Apr 2;1027:1–165. doi: 10.3897/zookeys.1027.54888 (PMC8035127; doi:10.3897/zookeys.1027.54888)
Supplement: XML Treatment for Ummidia gabrieli [file zookeys.1027.54888-treatment20.xml]

<!DOCTYPE tp:taxon-treatment
  PUBLIC "-//TaxonX//DTD Taxonomic Treatment Publishing DTD v0 20100105//EN" "tax-treatment-NSO.dtd">
<tp:taxon-treatment xmlns:tp="http://www.plazi.org/taxpub"><tp:treatment-meta><kwd-group><label>Taxon classification</label><kwd><named-content xmlns:xlink="http://www.w3.org/1999/xlink" content-type="kingdom">Animalia</named-content></kwd><kwd><named-content xmlns:xlink="http://www.w3.org/1999/xlink" content-type="order">Araneae</named-content></kwd><kwd><named-content xmlns:xlink="http://www.w3.org/1999/xlink" content-type="family">Halonoproctidae</named-content></kwd></kwd-group><mixed-citation publication-type="journal"><person-group><name><surname>Godwin</surname><given-names>Rebecca L.</given-names></name><name><surname>Bond</surname><given-names>Jason E.</given-names></name></person-group><article-title>Taxonomic revision of the New World members of the trapdoor spider genus <italic><tp:taxon-name><tp:taxon-name-part taxon-name-part-type="genus" reg="Ummidia">Ummidia</tp:taxon-name-part></tp:taxon-name></italic> Thorell (<tp:taxon-name><tp:taxon-name-part taxon-name-part-type="order">Araneae</tp:taxon-name-part></tp:taxon-name>, <tp:taxon-name><tp:taxon-name-part taxon-name-part-type="suborder">Mygalomorphae</tp:taxon-name-part></tp:taxon-name>, <tp:taxon-name><tp:taxon-name-part taxon-name-part-type="family">Halonoproctidae</tp:taxon-name-part></tp:taxon-name>)</article-title><source>Zookeys</source><day>02</day><month>4</month><year>2021</year><volume>1027</volume><fpage>1</fpage><lpage>165</lpage><pub-id pub-id-type="doi">10.3897/zookeys.1027.54888</pub-id></mixed-citation></tp:treatment-meta><tp:nomenclature><tp:taxon-name><object-id xmlns:xlink="http://www.w3.org/1999/xlink" content-type="arpha" xlink:type="simple">A31E2B13-1A7F-595D-925D-216C52F505E3</object-id>
              <tp:taxon-name-part taxon-name-part-type="genus" reg="Ummidia">Ummidia</tp:taxon-name-part>
              <tp:taxon-name-part taxon-name-part-type="species" reg="gabrieli">gabrieli</tp:taxon-name-part>
              <object-id xmlns:xlink="http://www.w3.org/1999/xlink" content-type="zoobank" xlink:type="simple">http://zoobank.org/74AD7E87-7007-41AD-85BE-17D0896526FA</object-id>
            </tp:taxon-name><tp:taxon-status xmlns:xlink="http://www.w3.org/1999/xlink" xlink:type="simple">sp. nov.</tp:taxon-status><xref ref-type="fig" rid="F38">Figs 34</xref><xref ref-type="fig" rid="F39">, 35</xref><xref ref-type="fig" rid="F27">, Map 4</xref></tp:nomenclature><tp:treatment-sec sec-type="type material" id="SECID0E6GLM"><title>Type material.</title><p>HOLOTYPE ♂ (UMM341) from 8 miles southeast of La Paz, La Paz, Baja California Sur, Mexico, <named-content xmlns:xlink="http://www.w3.org/1999/xlink" content-type="dwc:verbatimCoordinates" xlink:type="simple"><named-content content-type="geo-json" specific-use="{&#34;type&#34;:&#34;Point&#34;,&#34;coordinates&#34;:[-110.227000,24.034500]}" id="NCID0EIHLM" xlink:type="simple">24.0345 -110.227</named-content></named-content><sup>4</sup>, 304 m a.s.l., 13.x.1968, coll. EL Sleeper, FJ Moore, <named-content xmlns:xlink="http://www.w3.org/1999/xlink" content-type="dwc:institutional_code" xlink:type="simple">AMNH</named-content>. PARATYPE: 1 ♀ (UMM392) from 5 miles north of San Ignacio, Mulegé, Baja California Sur, Mexico, <named-content xmlns:xlink="http://www.w3.org/1999/xlink" content-type="dwc:verbatimCoordinates" xlink:type="simple"><named-content content-type="geo-json" specific-use="{&#34;type&#34;:&#34;Point&#34;,&#34;coordinates&#34;:[-111.701200,26.735000]}" id="NCID0EZHLM" xlink:type="simple">26.735 -111.7012</named-content></named-content><sup>5</sup>, 210 m a.s.l., 20.i.1965, coll. V. Roth, <named-content xmlns:xlink="http://www.w3.org/1999/xlink" content-type="dwc:institutional_code" xlink:type="simple">AMNH</named-content>.</p><fig id="F38" position="float" orientation="portrait"><object-id xmlns:xlink="http://www.w3.org/1999/xlink" content-type="doi" xlink:type="simple">10.3897/zookeys.1027.54888.figure34</object-id><object-id xmlns:xlink="http://www.w3.org/1999/xlink" content-type="arpha" xlink:type="simple">D4E525D3-8F16-5D3C-9345-E508ECD1D01E</object-id><label>Figure 34.</label><caption><p><italic><tp:taxon-name><tp:taxon-name-part taxon-name-part-type="genus" reg="Ummidia">Ummidia</tp:taxon-name-part> <tp:taxon-name-part taxon-name-part-type="species" reg="gabrieli">gabrieli</tp:taxon-name-part></tp:taxon-name></italic> sp. nov. from Baja California Sur, Mexico. <bold>A</bold> male habitus illustration UMM341 <bold>B</bold> female habitus illustration UMM392. Scale bars: 4.0 mm.</p></caption><graphic xmlns:xlink="http://www.w3.org/1999/xlink" xlink:href="zookeys-1027-001-g038.jpg" position="float" orientation="portrait" xlink:type="simple" id="oo_527497.jpg"><uri content-type="original_file" xlink:type="simple">https://binary.pensoft.net/fig/527497</uri></graphic></fig></tp:treatment-sec><tp:treatment-sec sec-type="etymology" id="SECID0EDJLM"><title>Etymology.</title><p>The specific epithet is a patronym in honor of musician and human rights activist Peter Gabriel.</p></tp:treatment-sec><tp:treatment-sec sec-type="diagnosis" id="SECID0EIJLM"><title>Diagnosis.</title><p><italic><tp:taxon-name><tp:taxon-name-part taxon-name-part-type="genus" reg="Ummidia">Ummidia</tp:taxon-name-part> <tp:taxon-name-part taxon-name-part-type="species" reg="gabrieli">gabrieli</tp:taxon-name-part></tp:taxon-name></italic> are relatively large spiders (males <abbrev xmlns:xlink="http://www.w3.org/1999/xlink" xlink:title="Carapace length" id="ABBRID0EZJLM" xlink:type="simple">CL</abbrev> 8.6–10.6, other species <abbrev xmlns:xlink="http://www.w3.org/1999/xlink" xlink:title="Carapace length" id="ABBRID0E4JLM" xlink:type="simple">CL</abbrev> 4–7.5) and can be differentiated from males of all other geographically proximal species by the lack of prolateral spines on metatarsus and tibia I, having a palpal tibia that is &gt; 3 ´ long as wide, by having tarsi which are relatively short and tapered distally, and by the presence of a dorsal opalescence on the abdomen. Males can be differentiated from <italic><tp:taxon-name><tp:taxon-name-part taxon-name-part-type="genus" reg="Ummidia">U.</tp:taxon-name-part> <tp:taxon-name-part taxon-name-part-type="species" reg="mercedesburnsae">mercedesburnsae</tp:taxon-name-part></tp:taxon-name></italic>, <italic><tp:taxon-name><tp:taxon-name-part taxon-name-part-type="genus" reg="Ummidia">U.</tp:taxon-name-part> <tp:taxon-name-part taxon-name-part-type="species" reg="paulacushingae">paulacushingae</tp:taxon-name-part></tp:taxon-name></italic>, <italic><tp:taxon-name><tp:taxon-name-part taxon-name-part-type="genus" reg="Ummidia">U.</tp:taxon-name-part> <tp:taxon-name-part taxon-name-part-type="species" reg="waunekaae">waunekaae</tp:taxon-name-part></tp:taxon-name></italic>, and <italic><tp:taxon-name><tp:taxon-name-part taxon-name-part-type="genus" reg="Ummidia">U.</tp:taxon-name-part> <tp:taxon-name-part taxon-name-part-type="species" reg="gertschi">gertschi</tp:taxon-name-part></tp:taxon-name></italic> by having a sinuous embolus. Females can be differentiated from <italic><tp:taxon-name><tp:taxon-name-part taxon-name-part-type="genus" reg="Ummidia">U.</tp:taxon-name-part> <tp:taxon-name-part taxon-name-part-type="species" reg="gertschi">gertschi</tp:taxon-name-part></tp:taxon-name></italic>, <italic><tp:taxon-name><tp:taxon-name-part taxon-name-part-type="genus" reg="Ummidia">U.</tp:taxon-name-part> <tp:taxon-name-part taxon-name-part-type="species" reg="modesta">modesta</tp:taxon-name-part></tp:taxon-name></italic>, and <italic><tp:taxon-name><tp:taxon-name-part taxon-name-part-type="genus" reg="Ummidia">U.</tp:taxon-name-part> <tp:taxon-name-part taxon-name-part-type="species" reg="mercedesburnsae">mercedesburnsae</tp:taxon-name-part></tp:taxon-name></italic> by having spermathecae that curve laterally. Females can be differentiated from <italic><tp:taxon-name><tp:taxon-name-part taxon-name-part-type="genus" reg="Ummidia">U.</tp:taxon-name-part> <tp:taxon-name-part taxon-name-part-type="species" reg="pesiou">pesiou</tp:taxon-name-part></tp:taxon-name></italic> by having significantly fewer endite cuspules (28 vs 59) and having rastellar spines not extending up cheliceral face, and from <italic><tp:taxon-name><tp:taxon-name-part taxon-name-part-type="genus" reg="Ummidia">U.</tp:taxon-name-part> <tp:taxon-name-part taxon-name-part-type="species" reg="pustulosa">pustulosa</tp:taxon-name-part></tp:taxon-name></italic> by having the sternum roughly as wide as long.</p><fig id="F39" position="float" orientation="portrait"><object-id xmlns:xlink="http://www.w3.org/1999/xlink" content-type="doi" xlink:type="simple">10.3897/zookeys.1027.54888.figure35</object-id><object-id xmlns:xlink="http://www.w3.org/1999/xlink" content-type="arpha" xlink:type="simple">57920FB5-B849-50C5-BE97-2998969992E7</object-id><label>Figure 35.</label><caption><p><italic><tp:taxon-name><tp:taxon-name-part taxon-name-part-type="genus" reg="Ummidia">Ummidia</tp:taxon-name-part> <tp:taxon-name-part taxon-name-part-type="species" reg="gabrieli">gabrieli</tp:taxon-name-part></tp:taxon-name></italic> sp. nov. from Baja California Sur, Mexico <bold>A–D</bold> male holotype (UMM341) <bold>A</bold> prolateral aspect, leg I <bold>B</bold> retrolateral aspect, leg I <bold>C</bold> line drawings, leg I prolateral and retrolateral aspects <bold>D</bold> retrolateral aspect, pedipalp <bold>E</bold> cleared spermathecae female paratype (UMM392). Scale bars: 1.0 mm.</p></caption><graphic xmlns:xlink="http://www.w3.org/1999/xlink" xlink:href="zookeys-1027-001-g039.jpg" position="float" orientation="portrait" xlink:type="simple" id="oo_527498.jpg"><uri content-type="original_file" xlink:type="simple">https://binary.pensoft.net/fig/527498</uri></graphic></fig></tp:treatment-sec><tp:treatment-sec sec-type="description" id="SECID0EIOLM"><title>Description of male holotype.</title><p><italic>Specimen preparation and condition</italic>. Specimen preserved in 80% EtOH. Left palp and leg I removed, in vial with specimen. <italic>General coloration</italic>. Carapace, chelicerae, and legs reddish black 2.5YR 2.5/1. Abdomen black 2.5Y 2.5/1. <italic>Cephalothorax</italic>. Carapace 9.0 long, 8.39 wide. Pars cephalica 5.49 long. Foveal groove procurved, 0.61 long, 1.71 wide. All eyes on defined moderate tubercle. <abbrev xmlns:xlink="http://www.w3.org/1999/xlink" xlink:title="Anterior eye row" id="ABBRID0EUOLM" xlink:type="simple">AER</abbrev> procurved. <abbrev xmlns:xlink="http://www.w3.org/1999/xlink" xlink:title="posterior eye row" id="ABBRID0EYOLM" xlink:type="simple">PER</abbrev> straight. Eye group 1.09 long, 1.75 wide, <abbrev xmlns:xlink="http://www.w3.org/1999/xlink" xlink:title="Anterior median eyes" id="ABBRID0E3OLM" xlink:type="simple">AME</abbrev> 0.47, <abbrev xmlns:xlink="http://www.w3.org/1999/xlink" xlink:title="posterior median eyes" id="ABBRID0EAPLM" xlink:type="simple">PME</abbrev> 0.31, <abbrev xmlns:xlink="http://www.w3.org/1999/xlink" xlink:title="Anterior lateral eyes" id="ABBRID0EEPLM" xlink:type="simple">ALE</abbrev> 0.69, <abbrev xmlns:xlink="http://www.w3.org/1999/xlink" xlink:title="posterior lateral eyes" id="ABBRID0EIPLM" xlink:type="simple">PLE</abbrev> 0.22. Sternum sparsely setose, <abbrev xmlns:xlink="http://www.w3.org/1999/xlink" xlink:title="Sternum length" id="ABBRID0EMPLM" xlink:type="simple">STRl</abbrev> 5.09, <abbrev xmlns:xlink="http://www.w3.org/1999/xlink" xlink:title="Sternum width" id="ABBRID0EQPLM" xlink:type="simple">STRw</abbrev> 4.41. Chelicerae with anterior tooth row comprising eight teeth, posterior margin with eight8 teeth. Palpal endites with eleven small, non-hastate cuspules over proximal 1/4 of endite face, lacking distal endite cuspules, <abbrev xmlns:xlink="http://www.w3.org/1999/xlink" xlink:title="Palpal endite width" id="ABBRID0EUPLM" xlink:type="simple">ENDw</abbrev> 1.89, <abbrev xmlns:xlink="http://www.w3.org/1999/xlink" xlink:title="Palpal endite length" id="ABBRID0EYPLM" xlink:type="simple">ENDl</abbrev> 3.35. Labium with four cuspules, <abbrev xmlns:xlink="http://www.w3.org/1999/xlink" xlink:title="Labium width" id="ABBRID0E3PLM" xlink:type="simple">LBw</abbrev> 1.77, <abbrev xmlns:xlink="http://www.w3.org/1999/xlink" xlink:title="Labium length" id="ABBRID0EAQLM" xlink:type="simple">LBl</abbrev> 1.39. Rastellum with many small, rounded teeth on process. Abdomen setose. <italic>Legs</italic>. <abbrev xmlns:xlink="http://www.w3.org/1999/xlink" xlink:title="Femur I length" id="ABBRID0EGQLM" xlink:type="simple">F1</abbrev> 8.04; <abbrev xmlns:xlink="http://www.w3.org/1999/xlink" xlink:title="Femur I width" id="ABBRID0EKQLM" xlink:type="simple">F1w</abbrev> 1.94; <abbrev xmlns:xlink="http://www.w3.org/1999/xlink" xlink:title="Patella I length" id="ABBRID0EOQLM" xlink:type="simple">P1</abbrev> 3.59; <abbrev xmlns:xlink="http://www.w3.org/1999/xlink" xlink:title="Tibia I length" id="ABBRID0ESQLM" xlink:type="simple">Ti1</abbrev> 5.82; <abbrev xmlns:xlink="http://www.w3.org/1999/xlink" xlink:title="Metatarsus I length" id="ABBRID0EWQLM" xlink:type="simple">Mt1</abbrev> 3.92; <abbrev xmlns:xlink="http://www.w3.org/1999/xlink" xlink:title="Tarsus I length" id="ABBRID0E1QLM" xlink:type="simple">Tr1</abbrev> 1.79; <abbrev xmlns:xlink="http://www.w3.org/1999/xlink" xlink:title="Femur III lengthFemur III length" id="ABBRID0E5QLM" xlink:type="simple">F3</abbrev> 6.11; <abbrev xmlns:xlink="http://www.w3.org/1999/xlink" xlink:title="Femur III width" id="ABBRID0ECRLM" xlink:type="simple">F3w</abbrev> 2.32; <abbrev xmlns:xlink="http://www.w3.org/1999/xlink" xlink:title="Patella III length" id="ABBRID0EGRLM" xlink:type="simple">P3</abbrev> 3.23; <abbrev xmlns:xlink="http://www.w3.org/1999/xlink" xlink:title="Tibia III length" id="ABBRID0EKRLM" xlink:type="simple">Ti3</abbrev> 3.53; <abbrev xmlns:xlink="http://www.w3.org/1999/xlink" xlink:title="Saddle length" id="ABBRID0EORLM" xlink:type="simple">Sd3</abbrev> 2.71; <abbrev xmlns:xlink="http://www.w3.org/1999/xlink" xlink:title="Metatarsus III length" id="ABBRID0ESRLM" xlink:type="simple">Mt3</abbrev> 3.79; <abbrev xmlns:xlink="http://www.w3.org/1999/xlink" xlink:title="Tarsus III length" id="ABBRID0EWRLM" xlink:type="simple">Tr3</abbrev> 2.59; <abbrev xmlns:xlink="http://www.w3.org/1999/xlink" xlink:title="Femur IV length" id="ABBRID0E1RLM" xlink:type="simple">F4</abbrev> 7.87; <abbrev xmlns:xlink="http://www.w3.org/1999/xlink" xlink:title="Femur IV width" id="ABBRID0E5RLM" xlink:type="simple">F4w</abbrev> 2.22; <abbrev xmlns:xlink="http://www.w3.org/1999/xlink" xlink:title="Patella IV length" id="ABBRID0ECSLM" xlink:type="simple">P4</abbrev> 3.44; <abbrev xmlns:xlink="http://www.w3.org/1999/xlink" xlink:title="Tibia IV length" id="ABBRID0EGSLM" xlink:type="simple">Ti4</abbrev> 5.06; <abbrev xmlns:xlink="http://www.w3.org/1999/xlink" xlink:title="Metatarsus IV length" id="ABBRID0EKSLM" xlink:type="simple">Mt4</abbrev> 6; <abbrev xmlns:xlink="http://www.w3.org/1999/xlink" xlink:title="Tarsus IV length" id="ABBRID0EOSLM" xlink:type="simple">Tr4</abbrev> 2.67. Retrolateral face of tarsus IV lacking distinct comb or brush, but very setose ventrally. Leg I spination pattern: <abbrev xmlns:xlink="http://www.w3.org/1999/xlink" xlink:title="Number of spines on the prolateral" id="ABBRID0ESSLM" xlink:type="simple">TSp</abbrev> 0, <abbrev xmlns:xlink="http://www.w3.org/1999/xlink" xlink:title="Number of spines on the proventral" id="ABBRID0EWSLM" xlink:type="simple">TSpv</abbrev> 0, TSrd 0, <abbrev xmlns:xlink="http://www.w3.org/1999/xlink" xlink:title="Number of spines on the retroventral" id="ABBRID0E1SLM" xlink:type="simple">TSr</abbrev> 0, <abbrev xmlns:xlink="http://www.w3.org/1999/xlink" xlink:title="Number of spines on the retroventral" id="ABBRID0E5SLM" xlink:type="simple">TSrv</abbrev> 11, <abbrev xmlns:xlink="http://www.w3.org/1999/xlink" xlink:title="Number of spines on the prolateral" id="ABBRID0ECTLM" xlink:type="simple">MtSp</abbrev> 0, <abbrev xmlns:xlink="http://www.w3.org/1999/xlink" xlink:title="Number of spines on the retrolateral faces of the metatarsus I" id="ABBRID0EGTLM" xlink:type="simple">MtSr</abbrev> 7, <abbrev xmlns:xlink="http://www.w3.org/1999/xlink" xlink:title="Number of spines on the prolateral" id="ABBRID0EKTLM" xlink:type="simple">TrSp</abbrev> 0, <abbrev xmlns:xlink="http://www.w3.org/1999/xlink" xlink:title="Number of spines on the retrolateral faces of the tarsus I" id="ABBRID0EOTLM" xlink:type="simple">TrSr</abbrev> 7. <italic>Pedipalps</italic>. <abbrev xmlns:xlink="http://www.w3.org/1999/xlink" xlink:title="Palpal tibia length" id="ABBRID0EUTLM" xlink:type="simple">PTl</abbrev> 4.84, <abbrev xmlns:xlink="http://www.w3.org/1999/xlink" xlink:title="Palpal tibia width" id="ABBRID0EYTLM" xlink:type="simple">PTw</abbrev> 1.51, <abbrev xmlns:xlink="http://www.w3.org/1999/xlink" xlink:title="Bulb length" id="ABBRID0E3TLM" xlink:type="simple">Bl</abbrev> 3.82. Embolus relatively long; sinuous.</p></tp:treatment-sec><tp:treatment-sec sec-type="variation" id="SECID0EAULM"><title>Variation, males</title><p><bold>(n = 7).</bold><abbrev xmlns:xlink="http://www.w3.org/1999/xlink" xlink:title="Carapace length" id="ABBRID0EIULM" xlink:type="simple">CL</abbrev> 8.59–10.61, 9.24±0.26; <abbrev xmlns:xlink="http://www.w3.org/1999/xlink" xlink:title="Carapace width" id="ABBRID0EMULM" xlink:type="simple">CW</abbrev> 7.84–9.92, 8.5±0.25; <abbrev xmlns:xlink="http://www.w3.org/1999/xlink" xlink:title="Caput length" id="ABBRID0EQULM" xlink:type="simple">Cap</abbrev> 5.28–6.41, 5.65±0.14; <abbrev xmlns:xlink="http://www.w3.org/1999/xlink" xlink:title="Palpal endite length" id="ABBRID0EUULM" xlink:type="simple">ENDl</abbrev> 0.91–1.09, 0.98±0.02; <abbrev xmlns:xlink="http://www.w3.org/1999/xlink" xlink:title="Palpal endite width" id="ABBRID0EYULM" xlink:type="simple">ENDw</abbrev> 1.65–1.88, 1.75±0.04; <abbrev xmlns:xlink="http://www.w3.org/1999/xlink" xlink:title="Sternum length" id="ABBRID0E3ULM" xlink:type="simple">STRl</abbrev> 4.41–5.97, 5.17±0.17; <abbrev xmlns:xlink="http://www.w3.org/1999/xlink" xlink:title="Sternum width" id="ABBRID0EAVLM" xlink:type="simple">STRw</abbrev> 4.27–5.08, 4.52±0.1; <abbrev xmlns:xlink="http://www.w3.org/1999/xlink" xlink:title="Labium length" id="ABBRID0EEVLM" xlink:type="simple">LBl</abbrev> 1.15–1.6, 1.38±0.05; <abbrev xmlns:xlink="http://www.w3.org/1999/xlink" xlink:title="Labium width" id="ABBRID0EIVLM" xlink:type="simple">LBw</abbrev> 1.46–4.77, 2.13±0.44; <abbrev xmlns:xlink="http://www.w3.org/1999/xlink" xlink:title="Femur I length" id="ABBRID0EMVLM" xlink:type="simple">F1</abbrev> 6.92–9.06, 7.86±0.24; <abbrev xmlns:xlink="http://www.w3.org/1999/xlink" xlink:title="Femur I width" id="ABBRID0EQVLM" xlink:type="simple">F1w</abbrev> 1.75–2.32, 2±0.07; <abbrev xmlns:xlink="http://www.w3.org/1999/xlink" xlink:title="Patella I length" id="ABBRID0EUVLM" xlink:type="simple">P1</abbrev> 3.21–4.41, 3.77±0.14; <abbrev xmlns:xlink="http://www.w3.org/1999/xlink" xlink:title="Tibia I length" id="ABBRID0EYVLM" xlink:type="simple">Ti1</abbrev> 4.69–6.52, 5.7±0.21; <abbrev xmlns:xlink="http://www.w3.org/1999/xlink" xlink:title="Metatarsus I length" id="ABBRID0E3VLM" xlink:type="simple">Mt1</abbrev> 3.31–4.57, 3.89±0.14; <abbrev xmlns:xlink="http://www.w3.org/1999/xlink" xlink:title="Tarsus I length" id="ABBRID0EAWLM" xlink:type="simple">Tr1</abbrev> 1.62–2.01, 1.82±0.05; <abbrev xmlns:xlink="http://www.w3.org/1999/xlink" xlink:title="Femur III lengthFemur III length" id="ABBRID0EEWLM" xlink:type="simple">F3</abbrev> 5.2–6.84, 6.02±0.19; <abbrev xmlns:xlink="http://www.w3.org/1999/xlink" xlink:title="Femur III width" id="ABBRID0EIWLM" xlink:type="simple">F3w</abbrev> 2.18–2.74, 2.37±0.07; <abbrev xmlns:xlink="http://www.w3.org/1999/xlink" xlink:title="Patella III length" id="ABBRID0EMWLM" xlink:type="simple">P3</abbrev> 2.78–3.65, 3.18±0.1; <abbrev xmlns:xlink="http://www.w3.org/1999/xlink" xlink:title="Tibia III length" id="ABBRID0EQWLM" xlink:type="simple">Ti3</abbrev> 3.36–4, 3.61±0.08; <abbrev xmlns:xlink="http://www.w3.org/1999/xlink" xlink:title="Metatarsus III length" id="ABBRID0EUWLM" xlink:type="simple">Mt3</abbrev> 3.03–4.34, 3.7±0.16; <abbrev xmlns:xlink="http://www.w3.org/1999/xlink" xlink:title="Tarsus III length" id="ABBRID0EYWLM" xlink:type="simple">Tr3</abbrev> 2.23–2.96, 2.52±0.09; <abbrev xmlns:xlink="http://www.w3.org/1999/xlink" xlink:title="Femur IV length" id="ABBRID0E3WLM" xlink:type="simple">F4</abbrev> 7.01–8.91, 7.77±0.23; <abbrev xmlns:xlink="http://www.w3.org/1999/xlink" xlink:title="Femur IV width" id="ABBRID0EAXLM" xlink:type="simple">F4w</abbrev> 1.92–2.48, 2.16±0.06; <abbrev xmlns:xlink="http://www.w3.org/1999/xlink" xlink:title="Patella IV length" id="ABBRID0EEXLM" xlink:type="simple">P4</abbrev> 3.1–3.82, 3.43±0.08; <abbrev xmlns:xlink="http://www.w3.org/1999/xlink" xlink:title="Tibia IV length" id="ABBRID0EIXLM" xlink:type="simple">Ti4</abbrev> 4.32–5.65, 5.07±0.15; <abbrev xmlns:xlink="http://www.w3.org/1999/xlink" xlink:title="Metatarsus IV length" id="ABBRID0EMXLM" xlink:type="simple">Mt4</abbrev> 4.74–6.23, 5.56±0.19; <abbrev xmlns:xlink="http://www.w3.org/1999/xlink" xlink:title="Tarsus IV length" id="ABBRID0EQXLM" xlink:type="simple">Tr4</abbrev> 2.36–3.06, 2.63±0.1; <abbrev xmlns:xlink="http://www.w3.org/1999/xlink" xlink:title="Number of spines on the prolateral" id="ABBRID0EUXLM" xlink:type="simple">TSp</abbrev> 0–0, 0±0; <abbrev xmlns:xlink="http://www.w3.org/1999/xlink" xlink:title="Number of spines on the proventral" id="ABBRID0EYXLM" xlink:type="simple">TSpv</abbrev> 0–3, 0.86±0.46; <abbrev xmlns:xlink="http://www.w3.org/1999/xlink" xlink:title="Number of spines on the retroventral" id="ABBRID0E3XLM" xlink:type="simple">TSr</abbrev> 0–0, 0±0; <abbrev xmlns:xlink="http://www.w3.org/1999/xlink" xlink:title="Number of spines on the retroventral" id="ABBRID0EAYLM" xlink:type="simple">TSrv</abbrev> 5–17, 8.71±1.63; <abbrev xmlns:xlink="http://www.w3.org/1999/xlink" xlink:title="Palpal tibia length" id="ABBRID0EEYLM" xlink:type="simple">PTl</abbrev> 3.91–5.48, 4.83±0.19; <abbrev xmlns:xlink="http://www.w3.org/1999/xlink" xlink:title="Palpal tibia width" id="ABBRID0EIYLM" xlink:type="simple">PTw</abbrev> 1.45–1.62, 1.52±0.02; BL 3.6–4.31, 3.78±0.09.</p></tp:treatment-sec><tp:treatment-sec sec-type="description" id="SECID0EMYLM"><title>Description of female paratype.</title><p><italic>Specimen preparation and condition</italic>. Specimen preserved in 80% EtOH. Spermathecae removed, cleared, in vial with specimen. Right palp removed at patella, in vial with specimen. <italic>General coloration</italic>. Carapace, chelicerae, and legs dark reddish brown 5YR 3/1. Abdomen black 7.5YR 2.5/1, spinnerets dark yellowish brown 10YR 4/6. <italic>Cephalothorax</italic>. Carapace 8.25 long, 7.45 wide. Pars cephalica 5.48 long. Foveal groove procurved, 0.47 long, 1.67 wide. Eye tubercle low. <abbrev xmlns:xlink="http://www.w3.org/1999/xlink" xlink:title="Anterior eye row" id="ABBRID0EYYLM" xlink:type="simple">AER</abbrev> procurved. <abbrev xmlns:xlink="http://www.w3.org/1999/xlink" xlink:title="posterior eye row" id="ABBRID0E3YLM" xlink:type="simple">PER</abbrev> recurved. Eye group 0.95 long, 1.63 wide, <abbrev xmlns:xlink="http://www.w3.org/1999/xlink" xlink:title="Anterior median eyes" id="ABBRID0EAZLM" xlink:type="simple">AME</abbrev> 0.35, <abbrev xmlns:xlink="http://www.w3.org/1999/xlink" xlink:title="posterior median eyes" id="ABBRID0EEZLM" xlink:type="simple">PME</abbrev> 0.26, <abbrev xmlns:xlink="http://www.w3.org/1999/xlink" xlink:title="Anterior lateral eyes" id="ABBRID0EIZLM" xlink:type="simple">ALE</abbrev> 0.49, <abbrev xmlns:xlink="http://www.w3.org/1999/xlink" xlink:title="posterior lateral eyes" id="ABBRID0EMZLM" xlink:type="simple">PLE</abbrev> 0.31. Sternum sparsely setose, <abbrev xmlns:xlink="http://www.w3.org/1999/xlink" xlink:title="Sternum length" id="ABBRID0EQZLM" xlink:type="simple">STRl</abbrev> 4.81, <abbrev xmlns:xlink="http://www.w3.org/1999/xlink" xlink:title="Sternum width" id="ABBRID0EUZLM" xlink:type="simple">STRw</abbrev> 4.25. Chelicerae with anterior row comprising seven teeth, posterior margin with seven teeth. Palpal endites with 18 cuspules spread across proximal half of endite and ten reduced cuspules distally, <abbrev xmlns:xlink="http://www.w3.org/1999/xlink" xlink:title="Palpal endite width" id="ABBRID0EYZLM" xlink:type="simple">ENDw</abbrev> 1.97, <abbrev xmlns:xlink="http://www.w3.org/1999/xlink" xlink:title="Palpal endite length" id="ABBRID0E3ZLM" xlink:type="simple">ENDl</abbrev> 3.08. Labium with eight cuspules, <abbrev xmlns:xlink="http://www.w3.org/1999/xlink" xlink:title="Labium width" id="ABBRID0EA1LM" xlink:type="simple">LBw</abbrev> 1.75, <abbrev xmlns:xlink="http://www.w3.org/1999/xlink" xlink:title="Labium length" id="ABBRID0EE1LM" xlink:type="simple">LBl</abbrev> 1.23. Rastellum with many strong spines along cheliceral margin and on rastellar process. <italic>Abdomen</italic>. Evenly setose with pale speckles and slight dorsal opalescence. <italic>Legs</italic>. <abbrev xmlns:xlink="http://www.w3.org/1999/xlink" xlink:title="Femur I length" id="ABBRID0EM1LM" xlink:type="simple">F1</abbrev> 4.62; <abbrev xmlns:xlink="http://www.w3.org/1999/xlink" xlink:title="Femur I width" id="ABBRID0EQ1LM" xlink:type="simple">F1w</abbrev> 1.77; <abbrev xmlns:xlink="http://www.w3.org/1999/xlink" xlink:title="Patella I length" id="ABBRID0EU1LM" xlink:type="simple">P1</abbrev> 2.92; <abbrev xmlns:xlink="http://www.w3.org/1999/xlink" xlink:title="Tibia I length" id="ABBRID0EY1LM" xlink:type="simple">Ti1</abbrev> 2.84; <abbrev xmlns:xlink="http://www.w3.org/1999/xlink" xlink:title="Metatarsus I length" id="ABBRID0E31LM" xlink:type="simple">Mt1</abbrev> 1.97; <abbrev xmlns:xlink="http://www.w3.org/1999/xlink" xlink:title="Tarsus I length" id="ABBRID0EA2LM" xlink:type="simple">Tr1</abbrev> 0.95; <abbrev xmlns:xlink="http://www.w3.org/1999/xlink" xlink:title="Femur III lengthFemur III length" id="ABBRID0EE2LM" xlink:type="simple">F3</abbrev> 4.45; <abbrev xmlns:xlink="http://www.w3.org/1999/xlink" xlink:title="Femur III width" id="ABBRID0EI2LM" xlink:type="simple">F3w</abbrev> 2.35; <abbrev xmlns:xlink="http://www.w3.org/1999/xlink" xlink:title="Patella III length" id="ABBRID0EM2LM" xlink:type="simple">P3</abbrev> 2.94; <abbrev xmlns:xlink="http://www.w3.org/1999/xlink" xlink:title="Tibia III length" id="ABBRID0EQ2LM" xlink:type="simple">Ti3</abbrev> 2.49, <abbrev xmlns:xlink="http://www.w3.org/1999/xlink" xlink:title="Saddle length" id="ABBRID0EU2LM" xlink:type="simple">Sd3</abbrev> 1.63; <abbrev xmlns:xlink="http://www.w3.org/1999/xlink" xlink:title="Metatarsus III length" id="ABBRID0EY2LM" xlink:type="simple">Mt3</abbrev> 1.7; <abbrev xmlns:xlink="http://www.w3.org/1999/xlink" xlink:title="Tarsus III length" id="ABBRID0E32LM" xlink:type="simple">Tr3</abbrev> 1.54; <abbrev xmlns:xlink="http://www.w3.org/1999/xlink" xlink:title="Femur IV length" id="ABBRID0EA3LM" xlink:type="simple">F4</abbrev> 5.68; <abbrev xmlns:xlink="http://www.w3.org/1999/xlink" xlink:title="Femur IV width" id="ABBRID0EE3LM" xlink:type="simple">F4w</abbrev> 2.26; <abbrev xmlns:xlink="http://www.w3.org/1999/xlink" xlink:title="Patella IV length" id="ABBRID0EI3LM" xlink:type="simple">P4</abbrev> 2.99; <abbrev xmlns:xlink="http://www.w3.org/1999/xlink" xlink:title="Tibia IV length" id="ABBRID0EM3LM" xlink:type="simple">Ti4</abbrev> 2.94; <abbrev xmlns:xlink="http://www.w3.org/1999/xlink" xlink:title="Metatarsus IV length" id="ABBRID0EQ3LM" xlink:type="simple">Mt4</abbrev> 2.94; <abbrev xmlns:xlink="http://www.w3.org/1999/xlink" xlink:title="Tarsus IV length" id="ABBRID0EU3LM" xlink:type="simple">Tr4</abbrev> 1.66. Retrolateral face tarsus IV with defined comb over length of tarsus. <italic>Pedipalps</italic>. <abbrev xmlns:xlink="http://www.w3.org/1999/xlink" xlink:title="Palp femur length" id="ABBRID0E13LM" xlink:type="simple">PF</abbrev> 4.35, <abbrev xmlns:xlink="http://www.w3.org/1999/xlink" xlink:title="Palp patella length" id="ABBRID0E53LM" xlink:type="simple">PP</abbrev> 2.5, <abbrev xmlns:xlink="http://www.w3.org/1999/xlink" xlink:title="Palp tibia length" id="ABBRID0EC4LM" xlink:type="simple">PTi</abbrev> 2.6, <abbrev xmlns:xlink="http://www.w3.org/1999/xlink" xlink:title="Palp tarsus length" id="ABBRID0EG4LM" xlink:type="simple">PTr</abbrev> 2.16. Spermathecae curved laterally with distal coil, bulbs facing laterally.</p></tp:treatment-sec><tp:treatment-sec sec-type="variation" id="SECID0EK4LM"><title>Variation, females</title><p><bold>(n = 3).</bold><abbrev xmlns:xlink="http://www.w3.org/1999/xlink" xlink:title="Carapace length" id="ABBRID0ES4LM" xlink:type="simple">CL</abbrev> 5.4–8.3, 7.32±0.96; <abbrev xmlns:xlink="http://www.w3.org/1999/xlink" xlink:title="Carapace width" id="ABBRID0EW4LM" xlink:type="simple">CW</abbrev> 4.27–7.58, 6.43±1.08; <abbrev xmlns:xlink="http://www.w3.org/1999/xlink" xlink:title="Caput length" id="ABBRID0E14LM" xlink:type="simple">Cap</abbrev> 3.55–5.56, 4.86±0.66; <abbrev xmlns:xlink="http://www.w3.org/1999/xlink" xlink:title="Palpal endite length" id="ABBRID0E54LM" xlink:type="simple">ENDl</abbrev> 0.65–1.11, 0.9±0.14; <abbrev xmlns:xlink="http://www.w3.org/1999/xlink" xlink:title="Palpal endite width" id="ABBRID0EC5LM" xlink:type="simple">ENDw</abbrev> 0.88–1.64, 1.38±0.25; <abbrev xmlns:xlink="http://www.w3.org/1999/xlink" xlink:title="Sternum length" id="ABBRID0EG5LM" xlink:type="simple">STRl</abbrev> 3.22–5.21, 4.41±0.61; <abbrev xmlns:xlink="http://www.w3.org/1999/xlink" xlink:title="Sternum width" id="ABBRID0EK5LM" xlink:type="simple">STRw</abbrev> 2.6–4.63, 3.83±0.62; <abbrev xmlns:xlink="http://www.w3.org/1999/xlink" xlink:title="Labium length" id="ABBRID0EO5LM" xlink:type="simple">LBl</abbrev> 0.82–1.48, 1.18±0.19; <abbrev xmlns:xlink="http://www.w3.org/1999/xlink" xlink:title="Labium width" id="ABBRID0ES5LM" xlink:type="simple">LBw</abbrev> 1.15–1.75, 1.55±0.2; <abbrev xmlns:xlink="http://www.w3.org/1999/xlink" xlink:title="Femur I length" id="ABBRID0EW5LM" xlink:type="simple">F1</abbrev> 2.94–5.32, 4.3±0.71; <abbrev xmlns:xlink="http://www.w3.org/1999/xlink" xlink:title="Femur I width" id="ABBRID0E15LM" xlink:type="simple">F1w</abbrev> 1.18–1.82, 1.59±0.21; <abbrev xmlns:xlink="http://www.w3.org/1999/xlink" xlink:title="Patella I length" id="ABBRID0E55LM" xlink:type="simple">P1</abbrev> 1.82–3.18, 2.64±0.42; <abbrev xmlns:xlink="http://www.w3.org/1999/xlink" xlink:title="Tibia I length" id="ABBRID0EC6LM" xlink:type="simple">Ti1</abbrev> 1.78–3.31, 2.64±0.45; <abbrev xmlns:xlink="http://www.w3.org/1999/xlink" xlink:title="Metatarsus I length" id="ABBRID0EG6LM" xlink:type="simple">Mt1</abbrev> 1.22–2.28, 1.82±0.32; <abbrev xmlns:xlink="http://www.w3.org/1999/xlink" xlink:title="Tarsus I length" id="ABBRID0EK6LM" xlink:type="simple">Tr1</abbrev> 0.84–1.3, 1.03±0.14; <abbrev xmlns:xlink="http://www.w3.org/1999/xlink" xlink:title="Femur III lengthFemur III length" id="ABBRID0EO6LM" xlink:type="simple">F3</abbrev> 2.55–4.71, 3.9±0.68; <abbrev xmlns:xlink="http://www.w3.org/1999/xlink" xlink:title="Femur III width" id="ABBRID0ES6LM" xlink:type="simple">F3w</abbrev> 1.29–2.4, 2.01±0.36; <abbrev xmlns:xlink="http://www.w3.org/1999/xlink" xlink:title="Patella III length" id="ABBRID0EW6LM" xlink:type="simple">P3</abbrev> 1.66–2.94, 2.48±0.41; <abbrev xmlns:xlink="http://www.w3.org/1999/xlink" xlink:title="Tibia III length" id="ABBRID0E16LM" xlink:type="simple">Ti3</abbrev> 1.46–2.51, 2.15±0.35; <abbrev xmlns:xlink="http://www.w3.org/1999/xlink" xlink:title="Metatarsus III length" id="ABBRID0E56LM" xlink:type="simple">Mt3</abbrev> 1.1–2.01, 1.61±0.27; <abbrev xmlns:xlink="http://www.w3.org/1999/xlink" xlink:title="Tarsus III length" id="ABBRID0ECAMM" xlink:type="simple">Tr3</abbrev> 1.2–1.63, 1.46±0.13; <abbrev xmlns:xlink="http://www.w3.org/1999/xlink" xlink:title="Femur IV length" id="ABBRID0EGAMM" xlink:type="simple">F4</abbrev> 3.31–5.68, 4.88±0.79; <abbrev xmlns:xlink="http://www.w3.org/1999/xlink" xlink:title="Femur IV width" id="ABBRID0EKAMM" xlink:type="simple">F4w</abbrev> 1.47–2.26, 1.97±0.25; <abbrev xmlns:xlink="http://www.w3.org/1999/xlink" xlink:title="Patella IV length" id="ABBRID0EOAMM" xlink:type="simple">P4</abbrev> 1.9–3.31, 2.73±0.43; <abbrev xmlns:xlink="http://www.w3.org/1999/xlink" xlink:title="Tibia IV length" id="ABBRID0ESAMM" xlink:type="simple">Ti4</abbrev> 1.84–3.14, 2.64±0.4; <abbrev xmlns:xlink="http://www.w3.org/1999/xlink" xlink:title="Metatarsus IV length" id="ABBRID0EWAMM" xlink:type="simple">Mt4</abbrev> 1.78–3.4, 2.71±0.48; <abbrev xmlns:xlink="http://www.w3.org/1999/xlink" xlink:title="Tarsus IV length" id="ABBRID0E1AMM" xlink:type="simple">Tr4</abbrev> 1.14–1.66, 1.46±0.16; <abbrev xmlns:xlink="http://www.w3.org/1999/xlink" xlink:title="Palp femur length" id="ABBRID0E5AMM" xlink:type="simple">PF</abbrev> 2.71–5, 4.02±0.68; <abbrev xmlns:xlink="http://www.w3.org/1999/xlink" xlink:title="Palp patella length" id="ABBRID0ECBMM" xlink:type="simple">PP</abbrev> 1.62–2.89, 2.34±0.38; <abbrev xmlns:xlink="http://www.w3.org/1999/xlink" xlink:title="Palp tibia length" id="ABBRID0EGBMM" xlink:type="simple">PTi</abbrev> 1.81–3.43, 2.62±0.47; <abbrev xmlns:xlink="http://www.w3.org/1999/xlink" xlink:title="Palp tarsus length" id="ABBRID0EKBMM" xlink:type="simple">PTr</abbrev> 1.31–2.8, 2.09±0.43.</p></tp:treatment-sec><tp:treatment-sec sec-type="material" id="SECID0EOBMM"><title>Material examined.</title><p><bold>Mexico: Baja California: Sur</bold>: 22 mi NE of Santo Domingo, 28.5223 -113.7724<sup>6</sup>, 786 m a.s.l. (UMM0155, 15.ii.1966, 1♂, V Roth, <named-content xmlns:xlink="http://www.w3.org/1999/xlink" content-type="dwc:institutional_code" xlink:type="simple">AMNH</named-content>); 8 mi SE La Paz, 24.0345 -110.227<sup>4</sup>, 304 m a.s.l. (UMM0340, 13.x.1968, 1♂, EL Sleeper, FJ Moore, <named-content xmlns:xlink="http://www.w3.org/1999/xlink" content-type="dwc:institutional_code" xlink:type="simple">AMNH</named-content>); (UMM0341, 1♂, <named-content xmlns:xlink="http://www.w3.org/1999/xlink" content-type="dwc:institutional_code" xlink:type="simple">AMNH</named-content>); (UMM0596, 1♂, <named-content xmlns:xlink="http://www.w3.org/1999/xlink" content-type="dwc:institutional_code" xlink:type="simple">AMNH</named-content>); (UMM0637, 1♂, <named-content xmlns:xlink="http://www.w3.org/1999/xlink" content-type="dwc:institutional_code" xlink:type="simple">AMNH</named-content>); (UMM0400, 1♂, <named-content xmlns:xlink="http://www.w3.org/1999/xlink" content-type="dwc:institutional_code" xlink:type="simple">AMNH</named-content>); El Triunfo watercourse, 23.8099 -110.1241<sup>1</sup>, 457 m a.s.l. (MY02696, 16.iii.2004, 1♀, M Hedin, <abbrev xmlns:xlink="http://www.w3.org/1999/xlink" xlink:title="Bohart Museum of Entomology; University of California" id="ABBRID0EMDMM" xlink:type="simple">BME</abbrev>); Hwy 286 (to San Juan de los Planes), 24.1003 -110.2692<sup>1</sup>, 110 m a.s.l. (MY02695, 17.iii.2004, 1♀, M Hedin, <abbrev xmlns:xlink="http://www.w3.org/1999/xlink" xlink:title="Bohart Museum of Entomology; University of California" id="ABBRID0ESDMM" xlink:type="simple">BME</abbrev>); near La Paz, 24.1263 -110.2935<sup>7</sup>, 11 m a.s.l. (UMM0687, vii.1990, 1♂, T Jackson, <named-content xmlns:xlink="http://www.w3.org/1999/xlink" content-type="dwc:institutional_code" xlink:type="simple">AMNH</named-content>); 3 mi N Santa Anita, 23.2612 -109.7155<sup>6</sup>, 110 m a.s.l. (UMM0445, 1.vii.1968, 1♀, <named-content xmlns:xlink="http://www.w3.org/1999/xlink" content-type="dwc:institutional_code" xlink:type="simple">AMNH</named-content>); 5 mi N San Ignacio (mission), 26.735 -111.7012<sup>5</sup>, 210 m a.s.l. (UMM0392, 20.i.1965, 1♀, V Roth, <named-content xmlns:xlink="http://www.w3.org/1999/xlink" content-type="dwc:institutional_code" xlink:type="simple">AMNH</named-content>).</p></tp:treatment-sec><tp:treatment-sec><!--Section generated to contain objects referenced in tp:taxon-treatment.--><fig id="F27" position="float" orientation="portrait"><object-id xmlns:xlink="http://www.w3.org/1999/xlink" content-type="doi" xlink:type="simple">10.3897/zookeys.1027.54888.map4</object-id><object-id xmlns:xlink="http://www.w3.org/1999/xlink" content-type="arpha" xlink:type="simple">337DBF12-EB41-5460-9F5B-6D1972713DBB</object-id><label>Map 4.</label><caption><p>Locality records for western United States and northern Mexico species.</p></caption><graphic xmlns:xlink="http://www.w3.org/1999/xlink" xlink:href="zookeys-1027-001-g027.jpg" position="float" orientation="portrait" xlink:type="simple" id="oo_527486.jpg"><uri content-type="original_file" xlink:type="simple">https://binary.pensoft.net/fig/527486</uri></graphic></fig></tp:treatment-sec></tp:taxon-treatment>
