# Supplementary material for: Taxonomic revision of the New World members of the trapdoor spider genus Ummidia Thorell (Araneae, Mygalomorphae, Halonoproctidae)
Source: Zookeys. 2021 Apr 2;1027:1–165. doi: 10.3897/zookeys.1027.54888 (PMC8035127; doi:10.3897/zookeys.1027.54888)
Supplement: XML Treatment for Ummidia pesiou [file zookeys.1027.54888-treatment21.xml]

<!DOCTYPE tp:taxon-treatment
  PUBLIC "-//TaxonX//DTD Taxonomic Treatment Publishing DTD v0 20100105//EN" "tax-treatment-NSO.dtd">
<tp:taxon-treatment xmlns:tp="http://www.plazi.org/taxpub"><tp:treatment-meta><kwd-group><label>Taxon classification</label><kwd><named-content xmlns:xlink="http://www.w3.org/1999/xlink" content-type="kingdom">Animalia</named-content></kwd><kwd><named-content xmlns:xlink="http://www.w3.org/1999/xlink" content-type="order">Araneae</named-content></kwd><kwd><named-content xmlns:xlink="http://www.w3.org/1999/xlink" content-type="family">Halonoproctidae</named-content></kwd></kwd-group><mixed-citation publication-type="journal"><person-group><name><surname>Godwin</surname><given-names>Rebecca L.</given-names></name><name><surname>Bond</surname><given-names>Jason E.</given-names></name></person-group><article-title>Taxonomic revision of the New World members of the trapdoor spider genus <italic><tp:taxon-name><tp:taxon-name-part taxon-name-part-type="genus" reg="Ummidia">Ummidia</tp:taxon-name-part></tp:taxon-name></italic> Thorell (<tp:taxon-name><tp:taxon-name-part taxon-name-part-type="order">Araneae</tp:taxon-name-part></tp:taxon-name>, <tp:taxon-name><tp:taxon-name-part taxon-name-part-type="suborder">Mygalomorphae</tp:taxon-name-part></tp:taxon-name>, <tp:taxon-name><tp:taxon-name-part taxon-name-part-type="family">Halonoproctidae</tp:taxon-name-part></tp:taxon-name>)</article-title><source>Zookeys</source><day>02</day><month>4</month><year>2021</year><volume>1027</volume><fpage>1</fpage><lpage>165</lpage><pub-id pub-id-type="doi">10.3897/zookeys.1027.54888</pub-id></mixed-citation></tp:treatment-meta><tp:nomenclature><tp:taxon-name><object-id xmlns:xlink="http://www.w3.org/1999/xlink" content-type="arpha" xlink:type="simple">AF1C3C7B-3B5A-5B9A-9968-35246E95BA9E</object-id>
              <tp:taxon-name-part taxon-name-part-type="genus" reg="Ummidia">Ummidia</tp:taxon-name-part>
              <tp:taxon-name-part taxon-name-part-type="species" reg="pesiou">pesiou</tp:taxon-name-part>
              <object-id xmlns:xlink="http://www.w3.org/1999/xlink" content-type="zoobank" xlink:type="simple">http://zoobank.org/E4DF1B16-B890-45AD-99A6-7FDDCD9BEA60</object-id>
            </tp:taxon-name><tp:taxon-status xmlns:xlink="http://www.w3.org/1999/xlink" xlink:type="simple">sp. nov.</tp:taxon-status><xref ref-type="fig" rid="F40">Fig. 36</xref><xref ref-type="fig" rid="F27">, Map 4</xref></tp:nomenclature><tp:treatment-sec sec-type="type material" id="SECID0EEGMM"><title>Type material.</title><p>HOLOTYPE: 1 ♀ (UMM464, <named-content xmlns:xlink="http://www.w3.org/1999/xlink" content-type="dwc:institutional_code" xlink:type="simple">AMNH</named-content>) from 16 miles east of Hermosillo, Sonora, Mexico, <named-content xmlns:xlink="http://www.w3.org/1999/xlink" content-type="dwc:verbatimCoordinates" xlink:type="simple"><named-content content-type="geo-json" specific-use="{&#34;type&#34;:&#34;Point&#34;,&#34;coordinates&#34;:[-110.694700,29.089400]}" id="NCID0EVGMM" xlink:type="simple">29.0894 -110.6947</named-content></named-content><sup>5</sup>, 371 m a.s.l., 20.viii.1960, coll. Zweifel et. al., <named-content xmlns:xlink="http://www.w3.org/1999/xlink" content-type="dwc:institutional_code" xlink:type="simple">AMNH</named-content>.</p></tp:treatment-sec><tp:treatment-sec sec-type="etymology" id="SECID0EDHMM"><title>Etymology.</title><p>The specific epithet is a noun taken in apposition and is in reference to the original Yaqui name for Hermosillo.</p></tp:treatment-sec><tp:treatment-sec sec-type="diagnosis" id="SECID0EIHMM"><title>Diagnosis.</title><p><italic><tp:taxon-name><tp:taxon-name-part taxon-name-part-type="genus" reg="Ummidia">Ummidia</tp:taxon-name-part> <tp:taxon-name-part taxon-name-part-type="species" reg="pesiou">pesiou</tp:taxon-name-part></tp:taxon-name></italic> can be differentiated from all other geographically proximal species by having a well-developed rastellum with spines extending up the cheliceral face 3 ´ the length of the rastellar process. Females can be differentiated from <italic><tp:taxon-name><tp:taxon-name-part taxon-name-part-type="genus" reg="Ummidia">U.</tp:taxon-name-part> <tp:taxon-name-part taxon-name-part-type="species" reg="gabrieli">gabrieli</tp:taxon-name-part></tp:taxon-name></italic> by having significantly more endite cuspules (59 vs 28) and from <italic><tp:taxon-name><tp:taxon-name-part taxon-name-part-type="genus" reg="Ummidia">U.</tp:taxon-name-part> <tp:taxon-name-part taxon-name-part-type="species" reg="pustulosa">pustulosa</tp:taxon-name-part></tp:taxon-name></italic> by having the sternum roughly as wide as long.</p><fig id="F40" position="float" orientation="portrait"><object-id xmlns:xlink="http://www.w3.org/1999/xlink" content-type="doi" xlink:type="simple">10.3897/zookeys.1027.54888.figure36</object-id><object-id xmlns:xlink="http://www.w3.org/1999/xlink" content-type="arpha" xlink:type="simple">55016C18-0F63-5CCD-9262-16B159761D26</object-id><label>Figure 36.</label><caption><p><italic><tp:taxon-name><tp:taxon-name-part taxon-name-part-type="genus" reg="Ummidia">Ummidia</tp:taxon-name-part> <tp:taxon-name-part taxon-name-part-type="species" reg="pesiou">pesiou</tp:taxon-name-part></tp:taxon-name></italic> sp. nov. female holotype specimen (UMM464) from Sonora, Mexico. <bold>A</bold> female habitus illustration <bold>B</bold> cleared spermathecae. Scale bars: 4.0 mm (<bold>A</bold>), 1.0 mm (<bold>B</bold>).</p></caption><graphic xmlns:xlink="http://www.w3.org/1999/xlink" xlink:href="zookeys-1027-001-g040.jpg" position="float" orientation="portrait" xlink:type="simple" id="oo_527499.jpg"><uri content-type="original_file" xlink:type="simple">https://binary.pensoft.net/fig/527499</uri></graphic></fig></tp:treatment-sec><tp:treatment-sec sec-type="description" id="SECID0EPJMM"><title>Description of female holotype.</title><p><italic>Specimen preparation and condition</italic>. Specimen preserved in 80% EtOH. Spermathecae removed, cleared, in vial with specimen. Right leg II missing. Left legs IV and II removed, in vial with specimen. <italic>General coloration</italic>. Carapace, chelicerae, and legs dark reddish brown 2.5YR 2.5/3. Abdomen brown 10YR 4/3, spinnerets strong brown 7.5YR 4/6. <italic>Cephalothorax</italic>. Carapace 10.45 long, 9.5 wide. Pars cephalica 6.88 long. Foveal groove procurved, 0.5 long, 1.92 wide. Eye tubercle low under ME. <abbrev xmlns:xlink="http://www.w3.org/1999/xlink" xlink:title="Anterior eye row" id="ABBRID0E2JMM" xlink:type="simple">AER</abbrev> procurved <abbrev xmlns:xlink="http://www.w3.org/1999/xlink" xlink:title="posterior eye row" id="ABBRID0E6JMM" xlink:type="simple">PER</abbrev> straight. Eye group 1.02 long, 2.51 wide, <abbrev xmlns:xlink="http://www.w3.org/1999/xlink" xlink:title="Anterior median eyes" id="ABBRID0EDKMM" xlink:type="simple">AME</abbrev> 0.49, <abbrev xmlns:xlink="http://www.w3.org/1999/xlink" xlink:title="posterior median eyes" id="ABBRID0EHKMM" xlink:type="simple">PME</abbrev> 0.32, <abbrev xmlns:xlink="http://www.w3.org/1999/xlink" xlink:title="Anterior lateral eyes" id="ABBRID0ELKMM" xlink:type="simple">ALE</abbrev> 0.51, <abbrev xmlns:xlink="http://www.w3.org/1999/xlink" xlink:title="posterior lateral eyes" id="ABBRID0EPKMM" xlink:type="simple">PLE</abbrev> 0.39. Sternum sparsely setose, <abbrev xmlns:xlink="http://www.w3.org/1999/xlink" xlink:title="Sternum length" id="ABBRID0ETKMM" xlink:type="simple">STRl</abbrev> 6.1, <abbrev xmlns:xlink="http://www.w3.org/1999/xlink" xlink:title="Sternum width" id="ABBRID0EXKMM" xlink:type="simple">STRw</abbrev> 6.05. Chelicerae with anterior row comprising seven teeth, posterior margin with five teeth. Palpal endites with 32 cuspules spread across proximal half of endite and 27 smaller cuspules distally, <abbrev xmlns:xlink="http://www.w3.org/1999/xlink" xlink:title="Palpal endite width" id="ABBRID0E2KMM" xlink:type="simple">ENDw</abbrev> 2.51, <abbrev xmlns:xlink="http://www.w3.org/1999/xlink" xlink:title="Palpal endite length" id="ABBRID0E6KMM" xlink:type="simple">ENDl</abbrev> 3.94. Labium with seven cuspules, <abbrev xmlns:xlink="http://www.w3.org/1999/xlink" xlink:title="Labium width" id="ABBRID0EDLMM" xlink:type="simple">LBw</abbrev> 2.41, <abbrev xmlns:xlink="http://www.w3.org/1999/xlink" xlink:title="Labium length" id="ABBRID0EHLMM" xlink:type="simple">LBl</abbrev> 1.39. Rastellum with many strong spines on process and up cheliceral face for ~ 3 ´ length of process. <italic>Abdomen</italic>. Evenly setose; and lighter dorsally. <italic>Legs</italic>. <abbrev xmlns:xlink="http://www.w3.org/1999/xlink" xlink:title="Femur I length" id="ABBRID0EPLMM" xlink:type="simple">F1</abbrev> 5.8; <abbrev xmlns:xlink="http://www.w3.org/1999/xlink" xlink:title="Femur I width" id="ABBRID0ETLMM" xlink:type="simple">F1w</abbrev> 2.16; <abbrev xmlns:xlink="http://www.w3.org/1999/xlink" xlink:title="Patella I length" id="ABBRID0EXLMM" xlink:type="simple">P1</abbrev> 3.58; <abbrev xmlns:xlink="http://www.w3.org/1999/xlink" xlink:title="Tibia I length" id="ABBRID0E2LMM" xlink:type="simple">Ti1</abbrev> 3.64; <abbrev xmlns:xlink="http://www.w3.org/1999/xlink" xlink:title="Metatarsus I length" id="ABBRID0E6LMM" xlink:type="simple">Mt1</abbrev> 2.43; <abbrev xmlns:xlink="http://www.w3.org/1999/xlink" xlink:title="Tarsus I length" id="ABBRID0EDMMM" xlink:type="simple">Tr1</abbrev> 1.43; <abbrev xmlns:xlink="http://www.w3.org/1999/xlink" xlink:title="Femur III lengthFemur III length" id="ABBRID0EHMMM" xlink:type="simple">F3</abbrev> 4.96; <abbrev xmlns:xlink="http://www.w3.org/1999/xlink" xlink:title="Femur III width" id="ABBRID0ELMMM" xlink:type="simple">F3w</abbrev> 2.98; <abbrev xmlns:xlink="http://www.w3.org/1999/xlink" xlink:title="Patella III length" id="ABBRID0EPMMM" xlink:type="simple">P3</abbrev> 3.75; <abbrev xmlns:xlink="http://www.w3.org/1999/xlink" xlink:title="Tibia III length" id="ABBRID0ETMMM" xlink:type="simple">Ti3</abbrev> 3.11, <abbrev xmlns:xlink="http://www.w3.org/1999/xlink" xlink:title="Saddle length" id="ABBRID0EXMMM" xlink:type="simple">Sd3</abbrev> 2.1; <abbrev xmlns:xlink="http://www.w3.org/1999/xlink" xlink:title="Metatarsus III length" id="ABBRID0E2MMM" xlink:type="simple">Mt3</abbrev> 1.92; <abbrev xmlns:xlink="http://www.w3.org/1999/xlink" xlink:title="Tarsus III length" id="ABBRID0E6MMM" xlink:type="simple">Tr3</abbrev> 2.1; <abbrev xmlns:xlink="http://www.w3.org/1999/xlink" xlink:title="Femur IV length" id="ABBRID0EDNMM" xlink:type="simple">F4</abbrev> 6.96; <abbrev xmlns:xlink="http://www.w3.org/1999/xlink" xlink:title="Femur IV width" id="ABBRID0EHNMM" xlink:type="simple">F4w</abbrev> 2.91; <abbrev xmlns:xlink="http://www.w3.org/1999/xlink" xlink:title="Patella IV length" id="ABBRID0ELNMM" xlink:type="simple">P4</abbrev> 3.58; <abbrev xmlns:xlink="http://www.w3.org/1999/xlink" xlink:title="Tibia IV length" id="ABBRID0EPNMM" xlink:type="simple">Ti4</abbrev> 3.63; <abbrev xmlns:xlink="http://www.w3.org/1999/xlink" xlink:title="Metatarsus IV length" id="ABBRID0ETNMM" xlink:type="simple">Mt4</abbrev> 3.69; <abbrev xmlns:xlink="http://www.w3.org/1999/xlink" xlink:title="Tarsus IV length" id="ABBRID0EXNMM" xlink:type="simple">Tr4</abbrev> 1.95. Retrolateral face tarsus IV with longitudinal cluster of spinules over central half of tarsus surrounded in setae. <italic>Pedipalps</italic>. <abbrev xmlns:xlink="http://www.w3.org/1999/xlink" xlink:title="Palp femur length" id="ABBRID0E4NMM" xlink:type="simple">PF</abbrev> 5.48, <abbrev xmlns:xlink="http://www.w3.org/1999/xlink" xlink:title="Palp patella length" id="ABBRID0EBOMM" xlink:type="simple">PP</abbrev> 3.08, <abbrev xmlns:xlink="http://www.w3.org/1999/xlink" xlink:title="Palp tibia length" id="ABBRID0EFOMM" xlink:type="simple">PTi</abbrev> 3.69, <abbrev xmlns:xlink="http://www.w3.org/1999/xlink" xlink:title="Palp tarsus length" id="ABBRID0EJOMM" xlink:type="simple">PTr</abbrev> 3.01. Spermathecae tilted laterally with distal coil, bulbs face laterally.</p></tp:treatment-sec><tp:treatment-sec sec-type="variation" id="SECID0ENOMM"><title>Variation, females</title><p><bold>(n = 2).</bold><abbrev xmlns:xlink="http://www.w3.org/1999/xlink" xlink:title="Carapace length" id="ABBRID0EVOMM" xlink:type="simple">CL</abbrev> 6.14–10.45, 8.29±2.16; <abbrev xmlns:xlink="http://www.w3.org/1999/xlink" xlink:title="Carapace width" id="ABBRID0EZOMM" xlink:type="simple">CW</abbrev> 5.93–9.5, 7.71±1.79; <abbrev xmlns:xlink="http://www.w3.org/1999/xlink" xlink:title="Caput length" id="ABBRID0E4OMM" xlink:type="simple">Cap</abbrev> 4.22–6.88, 5.55±1.33; <abbrev xmlns:xlink="http://www.w3.org/1999/xlink" xlink:title="Palpal endite length" id="ABBRID0EBPMM" xlink:type="simple">ENDl</abbrev> 0.66–1.02, 0.84±0.18; <abbrev xmlns:xlink="http://www.w3.org/1999/xlink" xlink:title="Palpal endite width" id="ABBRID0EFPMM" xlink:type="simple">ENDw</abbrev> 1.43–1.86, 1.65±0.22; <abbrev xmlns:xlink="http://www.w3.org/1999/xlink" xlink:title="Sternum length" id="ABBRID0EJPMM" xlink:type="simple">STRl</abbrev> 3.63–6.1, 4.87±1.23; <abbrev xmlns:xlink="http://www.w3.org/1999/xlink" xlink:title="Sternum width" id="ABBRID0ENPMM" xlink:type="simple">STRw</abbrev> 3.49–6.05, 4.77±1.28; <abbrev xmlns:xlink="http://www.w3.org/1999/xlink" xlink:title="Labium length" id="ABBRID0ERPMM" xlink:type="simple">LBl</abbrev> 1–1.39, 1.19±0.19; <abbrev xmlns:xlink="http://www.w3.org/1999/xlink" xlink:title="Labium width" id="ABBRID0EVPMM" xlink:type="simple">LBw</abbrev> 1.46–2.41, 1.94±0.47; <abbrev xmlns:xlink="http://www.w3.org/1999/xlink" xlink:title="Femur I length" id="ABBRID0EZPMM" xlink:type="simple">F1</abbrev> 3.47–5.8, 4.63±1.16; <abbrev xmlns:xlink="http://www.w3.org/1999/xlink" xlink:title="Femur I width" id="ABBRID0E4PMM" xlink:type="simple">F1w</abbrev> 1.38–2.16, 1.77±0.39; <abbrev xmlns:xlink="http://www.w3.org/1999/xlink" xlink:title="Patella I length" id="ABBRID0EBQMM" xlink:type="simple">P1</abbrev> 2.29–3.58, 2.94±0.65; <abbrev xmlns:xlink="http://www.w3.org/1999/xlink" xlink:title="Tibia I length" id="ABBRID0EFQMM" xlink:type="simple">Ti1</abbrev> 2.2–3.64, 2.92±0.72; <abbrev xmlns:xlink="http://www.w3.org/1999/xlink" xlink:title="Metatarsus I length" id="ABBRID0EJQMM" xlink:type="simple">Mt1</abbrev> 1.29–2.42, 1.85±0.57; <abbrev xmlns:xlink="http://www.w3.org/1999/xlink" xlink:title="Tarsus I length" id="ABBRID0ENQMM" xlink:type="simple">Tr1</abbrev> 0.95–1.43, 1.19±0.24; <abbrev xmlns:xlink="http://www.w3.org/1999/xlink" xlink:title="Femur III lengthFemur III length" id="ABBRID0ERQMM" xlink:type="simple">F3</abbrev> 3.09–4.96, 4.03±0.93; <abbrev xmlns:xlink="http://www.w3.org/1999/xlink" xlink:title="Femur III width" id="ABBRID0EVQMM" xlink:type="simple">F3w</abbrev> 1.87–2.98, 2.43±0.56; <abbrev xmlns:xlink="http://www.w3.org/1999/xlink" xlink:title="Patella III length" id="ABBRID0EZQMM" xlink:type="simple">P3</abbrev> 2.13–3.75, 2.94±0.81; <abbrev xmlns:xlink="http://www.w3.org/1999/xlink" xlink:title="Tibia III length" id="ABBRID0E4QMM" xlink:type="simple">Ti3</abbrev> 1.7–3.11, 2.4±0.7; <abbrev xmlns:xlink="http://www.w3.org/1999/xlink" xlink:title="Metatarsus III length" id="ABBRID0EBRMM" xlink:type="simple">Mt3</abbrev> 1.25–1.92, 1.59±0.33; <abbrev xmlns:xlink="http://www.w3.org/1999/xlink" xlink:title="Tarsus III length" id="ABBRID0EFRMM" xlink:type="simple">Tr3</abbrev> 1.21–2.1, 1.66±0.45; <abbrev xmlns:xlink="http://www.w3.org/1999/xlink" xlink:title="Femur IV length" id="ABBRID0EJRMM" xlink:type="simple">F4</abbrev> 4.21–6.96, 5.58±1.37; <abbrev xmlns:xlink="http://www.w3.org/1999/xlink" xlink:title="Femur IV width" id="ABBRID0ENRMM" xlink:type="simple">F4w</abbrev> 1.8–2.91, 2.36±0.55; <abbrev xmlns:xlink="http://www.w3.org/1999/xlink" xlink:title="Patella IV length" id="ABBRID0ERRMM" xlink:type="simple">P4</abbrev> 2.22–3.58, 2.9±0.68; <abbrev xmlns:xlink="http://www.w3.org/1999/xlink" xlink:title="Tibia IV length" id="ABBRID0EVRMM" xlink:type="simple">Ti4</abbrev> 2.1–3.63, 2.87±0.77; <abbrev xmlns:xlink="http://www.w3.org/1999/xlink" xlink:title="Metatarsus IV length" id="ABBRID0EZRMM" xlink:type="simple">Mt4</abbrev> 2.14–3.69, 2.92±0.77; <abbrev xmlns:xlink="http://www.w3.org/1999/xlink" xlink:title="Tarsus IV length" id="ABBRID0E4RMM" xlink:type="simple">Tr4</abbrev> 1.43–1.95, 1.69±0.26; <abbrev xmlns:xlink="http://www.w3.org/1999/xlink" xlink:title="Palp femur length" id="ABBRID0EBSMM" xlink:type="simple">PF</abbrev> 3.19–5.48, 4.33±1.15; <abbrev xmlns:xlink="http://www.w3.org/1999/xlink" xlink:title="Palp patella length" id="ABBRID0EFSMM" xlink:type="simple">PP</abbrev> 1.86–3.08, 2.47±0.61; <abbrev xmlns:xlink="http://www.w3.org/1999/xlink" xlink:title="Palp tibia length" id="ABBRID0EJSMM" xlink:type="simple">PTi</abbrev> 2.19–3.69, 2.94±0.75; <abbrev xmlns:xlink="http://www.w3.org/1999/xlink" xlink:title="Palp tarsus length" id="ABBRID0ENSMM" xlink:type="simple">PTr</abbrev> 1.55–3.01, 2.28±0.73.</p></tp:treatment-sec><tp:treatment-sec sec-type="Males" id="SECID0ERSMM"><title>Males.</title><p>Unknown.</p></tp:treatment-sec><tp:treatment-sec sec-type="material" id="SECID0EWSMM"><title>Material examined.</title><p><bold>Mexico: Sonora</bold>: 16 mi E of Hermosillo, <named-content xmlns:xlink="http://www.w3.org/1999/xlink" content-type="dwc:verbatimCoordinates" xlink:type="simple"><named-content content-type="geo-json" specific-use="{&#34;type&#34;:&#34;Point&#34;,&#34;coordinates&#34;:[-110.694700,29.089400]}" id="NCID0EBTMM" xlink:type="simple">29.0894 -110.6947</named-content></named-content><sup>5</sup>, 371 m a.s.l. (UMM0464, 20.viii.1960, 1♀, Zweifel et al, <named-content xmlns:xlink="http://www.w3.org/1999/xlink" content-type="dwc:institutional_code" xlink:type="simple">AMNH</named-content>); Guaymas, <named-content xmlns:xlink="http://www.w3.org/1999/xlink" content-type="dwc:verbatimCoordinates" xlink:type="simple"><named-content content-type="geo-json" specific-use="{&#34;type&#34;:&#34;Point&#34;,&#34;coordinates&#34;:[-110.902000,27.914000]}" id="NCID0EUTMM" xlink:type="simple">27.914 -110.902</named-content></named-content><sup>6</sup>, 17 m a.s.l. (UMM0533, 20.viii.1964, 1♀, WJ Gertsch, JM Woods, <named-content xmlns:xlink="http://www.w3.org/1999/xlink" content-type="dwc:institutional_code" xlink:type="simple">AMNH</named-content>).</p></tp:treatment-sec><tp:treatment-sec><!--Section generated to contain objects referenced in tp:taxon-treatment.--><fig id="F27" position="float" orientation="portrait"><object-id xmlns:xlink="http://www.w3.org/1999/xlink" content-type="doi" xlink:type="simple">10.3897/zookeys.1027.54888.map4</object-id><object-id xmlns:xlink="http://www.w3.org/1999/xlink" content-type="arpha" xlink:type="simple">337DBF12-EB41-5460-9F5B-6D1972713DBB</object-id><label>Map 4.</label><caption><p>Locality records for western United States and northern Mexico species.</p></caption><graphic xmlns:xlink="http://www.w3.org/1999/xlink" xlink:href="zookeys-1027-001-g027.jpg" position="float" orientation="portrait" xlink:type="simple" id="oo_527486.jpg"><uri content-type="original_file" xlink:type="simple">https://binary.pensoft.net/fig/527486</uri></graphic></fig></tp:treatment-sec></tp:taxon-treatment>
