# Supplementary material for: Taxonomic revision of the New World members of the trapdoor spider genus Ummidia Thorell (Araneae, Mygalomorphae, Halonoproctidae)
Source: Zookeys. 2021 Apr 2;1027:1–165. doi: 10.3897/zookeys.1027.54888 (PMC8035127; doi:10.3897/zookeys.1027.54888)
Supplement: XML Treatment for Ummidia rodeo [file zookeys.1027.54888-treatment22.xml]

<!DOCTYPE tp:taxon-treatment
  PUBLIC "-//TaxonX//DTD Taxonomic Treatment Publishing DTD v0 20100105//EN" "tax-treatment-NSO.dtd">
<tp:taxon-treatment xmlns:tp="http://www.plazi.org/taxpub"><tp:treatment-meta><kwd-group><label>Taxon classification</label><kwd><named-content xmlns:xlink="http://www.w3.org/1999/xlink" content-type="kingdom">Animalia</named-content></kwd><kwd><named-content xmlns:xlink="http://www.w3.org/1999/xlink" content-type="order">Araneae</named-content></kwd><kwd><named-content xmlns:xlink="http://www.w3.org/1999/xlink" content-type="family">Halonoproctidae</named-content></kwd></kwd-group><mixed-citation publication-type="journal"><person-group><name><surname>Godwin</surname><given-names>Rebecca L.</given-names></name><name><surname>Bond</surname><given-names>Jason E.</given-names></name></person-group><article-title>Taxonomic revision of the New World members of the trapdoor spider genus <italic><tp:taxon-name><tp:taxon-name-part taxon-name-part-type="genus" reg="Ummidia">Ummidia</tp:taxon-name-part></tp:taxon-name></italic> Thorell (<tp:taxon-name><tp:taxon-name-part taxon-name-part-type="order">Araneae</tp:taxon-name-part></tp:taxon-name>, <tp:taxon-name><tp:taxon-name-part taxon-name-part-type="suborder">Mygalomorphae</tp:taxon-name-part></tp:taxon-name>, <tp:taxon-name><tp:taxon-name-part taxon-name-part-type="family">Halonoproctidae</tp:taxon-name-part></tp:taxon-name>)</article-title><source>Zookeys</source><day>02</day><month>4</month><year>2021</year><volume>1027</volume><fpage>1</fpage><lpage>165</lpage><pub-id pub-id-type="doi">10.3897/zookeys.1027.54888</pub-id></mixed-citation></tp:treatment-meta><tp:nomenclature><tp:taxon-name><object-id xmlns:xlink="http://www.w3.org/1999/xlink" content-type="arpha" xlink:type="simple">7D466154-16AA-5B06-BC1E-3CA5B3E857B2</object-id>
              <tp:taxon-name-part taxon-name-part-type="genus" reg="Ummidia">Ummidia</tp:taxon-name-part>
              <tp:taxon-name-part taxon-name-part-type="species" reg="rodeo">rodeo</tp:taxon-name-part>
              <object-id xmlns:xlink="http://www.w3.org/1999/xlink" content-type="zoobank" xlink:type="simple">http://zoobank.org/97E05AB6-D099-4706-A23A-CE56E7F90FC6</object-id>
            </tp:taxon-name><tp:taxon-status xmlns:xlink="http://www.w3.org/1999/xlink" xlink:type="simple">sp. nov.</tp:taxon-status><xref ref-type="fig" rid="F41">Figs 37</xref><xref ref-type="fig" rid="F42">, 38</xref><xref ref-type="fig" rid="F27">, Map 4</xref></tp:nomenclature><tp:treatment-sec sec-type="type material" id="SECID0EWVMM"><title>Type material.</title><p>HOLOTYPE ♂ (UMM325) from 5 miles south of Rodeo, Durango, Mexico, <named-content xmlns:xlink="http://www.w3.org/1999/xlink" content-type="dwc:verbatimCoordinates" xlink:type="simple"><named-content content-type="geo-json" specific-use="{&#34;type&#34;:&#34;Point&#34;,&#34;coordinates&#34;:[-104.555600,25.108100]}" id="NCID0E6VMM" xlink:type="simple">25.1081 -104.5556</named-content></named-content><sup>5</sup>, 1365 m a.s.l., 17.vii.1975, coll. D Ubick, <named-content xmlns:xlink="http://www.w3.org/1999/xlink" content-type="dwc:institutional_code" xlink:type="simple">AMNH</named-content>. PARATYPE: 1 ♀ (UMM166) from Yerbanís, 80 miles northeast of Durango, <named-content xmlns:xlink="http://www.w3.org/1999/xlink" content-type="dwc:verbatimCoordinates" xlink:type="simple"><named-content content-type="geo-json" specific-use="{&#34;type&#34;:&#34;Point&#34;,&#34;coordinates&#34;:[-103.836400,24.735600]}" id="NCID0EQWMM" xlink:type="simple">24.7356 -103.8364</named-content></named-content> 6, 1905 m a.s.l., 1.viii.1947, coll. WJ Gertsch, <named-content xmlns:xlink="http://www.w3.org/1999/xlink" content-type="dwc:institutional_code" xlink:type="simple">AMNH</named-content>.</p></tp:treatment-sec><tp:treatment-sec sec-type="etymology" id="SECID0E4WMM"><title>Etymology.</title><p>The specific epithet is a noun taken in apposition and is in reference to the type locality.</p></tp:treatment-sec><tp:treatment-sec sec-type="diagnosis" id="SECID0ECXMM"><title>Diagnosis.</title><p><italic><tp:taxon-name><tp:taxon-name-part taxon-name-part-type="genus" reg="Ummidia">Ummidia</tp:taxon-name-part> <tp:taxon-name-part taxon-name-part-type="species" reg="rodeo">rodeo</tp:taxon-name-part></tp:taxon-name></italic> males can be differentiated from <italic><tp:taxon-name><tp:taxon-name-part taxon-name-part-type="genus" reg="Ummidia">U.</tp:taxon-name-part> <tp:taxon-name-part taxon-name-part-type="species" reg="gabrieli">gabrieli</tp:taxon-name-part></tp:taxon-name></italic> by the presence of prolateral spines and by having relatively more retrolateral spines (24 vs 11) on tibia I. Females can be differentiated from <italic><tp:taxon-name><tp:taxon-name-part taxon-name-part-type="genus" reg="Ummidia">U.</tp:taxon-name-part> <tp:taxon-name-part taxon-name-part-type="species" reg="gabrieli">gabrieli</tp:taxon-name-part></tp:taxon-name></italic> by having relatively more distal endite cuspules (59 vs 28), from <italic><tp:taxon-name><tp:taxon-name-part taxon-name-part-type="genus" reg="Ummidia">U.</tp:taxon-name-part> <tp:taxon-name-part taxon-name-part-type="species" reg="pustulosa">pustulosa</tp:taxon-name-part></tp:taxon-name></italic> by have the sternum and carapace roughly as wide as long, and from all geographically proximate species by having the labium 2× wide as long (1.5× wide as long in other species). Males disperse in July.</p><fig id="F41" position="float" orientation="portrait"><object-id xmlns:xlink="http://www.w3.org/1999/xlink" content-type="doi" xlink:type="simple">10.3897/zookeys.1027.54888.figure37</object-id><object-id xmlns:xlink="http://www.w3.org/1999/xlink" content-type="arpha" xlink:type="simple">F892EF2D-356A-5827-A3A2-950642AFA678</object-id><label>Figure 37.</label><caption><p><italic><tp:taxon-name><tp:taxon-name-part taxon-name-part-type="genus" reg="Ummidia">Ummidia</tp:taxon-name-part> <tp:taxon-name-part taxon-name-part-type="species" reg="rodeo">rodeo</tp:taxon-name-part></tp:taxon-name></italic> sp. nov. from Durango, Mexico <bold>A</bold> male habitus illustration UMM325 <bold>B</bold> female habitus illustration UMM166. Scale bars: 4.0 mm.</p></caption><graphic xmlns:xlink="http://www.w3.org/1999/xlink" xlink:href="zookeys-1027-001-g041.jpg" position="float" orientation="portrait" xlink:type="simple" id="oo_527500.jpg"><uri content-type="original_file" xlink:type="simple">https://binary.pensoft.net/fig/527500</uri></graphic></fig></tp:treatment-sec><tp:treatment-sec sec-type="description" id="SECID0EQZMM"><title>Description of male holotype.</title><p><italic>Specimen preparation and condition</italic>. Specimen preserved in 80% EtOH. Left palp and legs I&amp;II removed; in vial with specimen. <italic>General coloration</italic>. Carapace and chelicerae reddish black 7.5YR 2.5/1, legs very dusky red 2.5YR 2.5/2. Abdomen black 10YR 2/1. <italic>Cephalothorax</italic>. Carapace 7.20 long, 6.95 wide. Pars cephalica 5.05 long. Foveal groove procurved, 0.46 long, 1.55 wide. Tubercle moderate, only under <abbrev xmlns:xlink="http://www.w3.org/1999/xlink" xlink:title="Anterior median eyes" id="ABBRID0E3ZMM" xlink:type="simple">AME</abbrev>. <abbrev xmlns:xlink="http://www.w3.org/1999/xlink" xlink:title="Anterior eye row" id="ABBRID0EA1MM" xlink:type="simple">AER</abbrev> slightly procurved. <abbrev xmlns:xlink="http://www.w3.org/1999/xlink" xlink:title="posterior eye row" id="ABBRID0EE1MM" xlink:type="simple">PER</abbrev> relatively straight. Eye group 0.74 long, 1.46 wide, <abbrev xmlns:xlink="http://www.w3.org/1999/xlink" xlink:title="Anterior median eyes" id="ABBRID0EI1MM" xlink:type="simple">AME</abbrev> 0.38, <abbrev xmlns:xlink="http://www.w3.org/1999/xlink" xlink:title="posterior median eyes" id="ABBRID0EM1MM" xlink:type="simple">PME</abbrev> 0.17, <abbrev xmlns:xlink="http://www.w3.org/1999/xlink" xlink:title="Anterior lateral eyes" id="ABBRID0EQ1MM" xlink:type="simple">ALE</abbrev> 0.36, <abbrev xmlns:xlink="http://www.w3.org/1999/xlink" xlink:title="posterior lateral eyes" id="ABBRID0EU1MM" xlink:type="simple">PLE</abbrev> 0.19. Sternum sparsely setose, <abbrev xmlns:xlink="http://www.w3.org/1999/xlink" xlink:title="Sternum length" id="ABBRID0EY1MM" xlink:type="simple">STRl</abbrev> 3.92, <abbrev xmlns:xlink="http://www.w3.org/1999/xlink" xlink:title="Sternum width" id="ABBRID0E31MM" xlink:type="simple">STRw</abbrev> 3.84. Chelicerae with anterior tooth row comprising six teeth, posterior margin with four teeth. Palpal endites with 13 non-hastate cuspules over proximal 1/4 of endite face, lacking distal endite cuspules, <abbrev xmlns:xlink="http://www.w3.org/1999/xlink" xlink:title="Palpal endite width" id="ABBRID0EA2MM" xlink:type="simple">ENDw</abbrev> 1.64, <abbrev xmlns:xlink="http://www.w3.org/1999/xlink" xlink:title="Palpal endite length" id="ABBRID0EE2MM" xlink:type="simple">ENDl</abbrev> 2.88. Labium with seven small cuspules, <abbrev xmlns:xlink="http://www.w3.org/1999/xlink" xlink:title="Labium width" id="ABBRID0EI2MM" xlink:type="simple">LBw</abbrev> 1.48, <abbrev xmlns:xlink="http://www.w3.org/1999/xlink" xlink:title="Labium length" id="ABBRID0EM2MM" xlink:type="simple">LBl</abbrev> 1.23. Rastellum with five small spines along distal margin of process. Abdomen setose. <italic>Legs</italic>. <abbrev xmlns:xlink="http://www.w3.org/1999/xlink" xlink:title="Femur I length" id="ABBRID0ES2MM" xlink:type="simple">F1</abbrev> 6.42; <abbrev xmlns:xlink="http://www.w3.org/1999/xlink" xlink:title="Femur I width" id="ABBRID0EW2MM" xlink:type="simple">F1w</abbrev> 1.88; <abbrev xmlns:xlink="http://www.w3.org/1999/xlink" xlink:title="Patella I length" id="ABBRID0E12MM" xlink:type="simple">P1</abbrev> 3.01; <abbrev xmlns:xlink="http://www.w3.org/1999/xlink" xlink:title="Tibia I length" id="ABBRID0E52MM" xlink:type="simple">Ti1</abbrev> 4.28; <abbrev xmlns:xlink="http://www.w3.org/1999/xlink" xlink:title="Metatarsus I length" id="ABBRID0EC3MM" xlink:type="simple">Mt1</abbrev> 2.97; <abbrev xmlns:xlink="http://www.w3.org/1999/xlink" xlink:title="Tarsus I length" id="ABBRID0EG3MM" xlink:type="simple">Tr1</abbrev> 1.53; <abbrev xmlns:xlink="http://www.w3.org/1999/xlink" xlink:title="Femur III lengthFemur III length" id="ABBRID0EK3MM" xlink:type="simple">F3</abbrev> 4.84; <abbrev xmlns:xlink="http://www.w3.org/1999/xlink" xlink:title="Femur III width" id="ABBRID0EO3MM" xlink:type="simple">F3w</abbrev> 2.16; <abbrev xmlns:xlink="http://www.w3.org/1999/xlink" xlink:title="Patella III length" id="ABBRID0ES3MM" xlink:type="simple">P3</abbrev> 2.55; <abbrev xmlns:xlink="http://www.w3.org/1999/xlink" xlink:title="Tibia III length" id="ABBRID0EW3MM" xlink:type="simple">Ti3</abbrev> 2.86; <abbrev xmlns:xlink="http://www.w3.org/1999/xlink" xlink:title="Saddle length" id="ABBRID0E13MM" xlink:type="simple">Sd3</abbrev> 2.11; <abbrev xmlns:xlink="http://www.w3.org/1999/xlink" xlink:title="Metatarsus III length" id="ABBRID0E53MM" xlink:type="simple">Mt3</abbrev> 2.7; <abbrev xmlns:xlink="http://www.w3.org/1999/xlink" xlink:title="Tarsus III length" id="ABBRID0EC4MM" xlink:type="simple">Tr3</abbrev> 1.74; <abbrev xmlns:xlink="http://www.w3.org/1999/xlink" xlink:title="Femur IV length" id="ABBRID0EG4MM" xlink:type="simple">F4</abbrev> 6.45; <abbrev xmlns:xlink="http://www.w3.org/1999/xlink" xlink:title="Femur IV width" id="ABBRID0EK4MM" xlink:type="simple">F4w</abbrev> 2.03; <abbrev xmlns:xlink="http://www.w3.org/1999/xlink" xlink:title="Patella IV length" id="ABBRID0EO4MM" xlink:type="simple">P4</abbrev> 2.92; <abbrev xmlns:xlink="http://www.w3.org/1999/xlink" xlink:title="Tibia IV length" id="ABBRID0ES4MM" xlink:type="simple">Ti4</abbrev> 3.99; <abbrev xmlns:xlink="http://www.w3.org/1999/xlink" xlink:title="Metatarsus IV length" id="ABBRID0EW4MM" xlink:type="simple">Mt4</abbrev> 4.33; <abbrev xmlns:xlink="http://www.w3.org/1999/xlink" xlink:title="Tarsus IV length" id="ABBRID0E14MM" xlink:type="simple">Tr4</abbrev> 1.85. Retrolateral face of tarsus IV lacking distinct comb or brush. Leg I spination pattern: <abbrev xmlns:xlink="http://www.w3.org/1999/xlink" xlink:title="Number of spines on the prolateral" id="ABBRID0E54MM" xlink:type="simple">TSp</abbrev> 16, <abbrev xmlns:xlink="http://www.w3.org/1999/xlink" xlink:title="Number of spines on the proventral" id="ABBRID0EC5MM" xlink:type="simple">TSpv</abbrev> 10, TSrd 0, <abbrev xmlns:xlink="http://www.w3.org/1999/xlink" xlink:title="Number of spines on the retroventral" id="ABBRID0EG5MM" xlink:type="simple">TSr</abbrev> 0, <abbrev xmlns:xlink="http://www.w3.org/1999/xlink" xlink:title="Number of spines on the retroventral" id="ABBRID0EK5MM" xlink:type="simple">TSrv</abbrev> 24, <abbrev xmlns:xlink="http://www.w3.org/1999/xlink" xlink:title="Number of spines on the prolateral" id="ABBRID0EO5MM" xlink:type="simple">MtSp</abbrev> 2, <abbrev xmlns:xlink="http://www.w3.org/1999/xlink" xlink:title="Number of spines on the retrolateral faces of the metatarsus I" id="ABBRID0ES5MM" xlink:type="simple">MtSr</abbrev> 9, <abbrev xmlns:xlink="http://www.w3.org/1999/xlink" xlink:title="Number of spines on the prolateral" id="ABBRID0EW5MM" xlink:type="simple">TrSp</abbrev> 1, <abbrev xmlns:xlink="http://www.w3.org/1999/xlink" xlink:title="Number of spines on the retrolateral faces of the tarsus I" id="ABBRID0E15MM" xlink:type="simple">TrSr</abbrev> 13. <italic>Pedipalps</italic>. <abbrev xmlns:xlink="http://www.w3.org/1999/xlink" xlink:title="Palpal tibia length" id="ABBRID0EA6MM" xlink:type="simple">PTl</abbrev> 3.83, <abbrev xmlns:xlink="http://www.w3.org/1999/xlink" xlink:title="Palpal tibia width" id="ABBRID0EE6MM" xlink:type="simple">PTw</abbrev> 1.36, <abbrev xmlns:xlink="http://www.w3.org/1999/xlink" xlink:title="Bulb length" id="ABBRID0EI6MM" xlink:type="simple">Bl</abbrev> 3.43. Embolus sinuous.</p><fig id="F42" position="float" orientation="portrait"><object-id xmlns:xlink="http://www.w3.org/1999/xlink" content-type="doi" xlink:type="simple">10.3897/zookeys.1027.54888.figure38</object-id><object-id xmlns:xlink="http://www.w3.org/1999/xlink" content-type="arpha" xlink:type="simple">693A5E07-FFE7-569D-9D75-6747F9B20F17</object-id><label>Figure 38.</label><caption><p><italic><tp:taxon-name><tp:taxon-name-part taxon-name-part-type="genus" reg="Ummidia">Ummidia</tp:taxon-name-part> <tp:taxon-name-part taxon-name-part-type="species" reg="rodeo">rodeo</tp:taxon-name-part></tp:taxon-name></italic> sp. nov. from Durango, Mexico <bold>A–D</bold> male holotype (UMM325) <bold>A</bold> prolateral aspect, leg I <bold>B</bold> retrolateral aspect, leg I <bold>C</bold> line drawings, leg I prolateral and retrolateral aspects <bold>D</bold> retrolateral aspect, pedipalp <bold>E</bold> cleared spermathecae female paratype (UMM166). Scale bars: 1.0 mm.</p></caption><graphic xmlns:xlink="http://www.w3.org/1999/xlink" xlink:href="zookeys-1027-001-g042.jpg" position="float" orientation="portrait" xlink:type="simple" id="oo_527501.jpg"><uri content-type="original_file" xlink:type="simple">https://binary.pensoft.net/fig/527501</uri></graphic></fig></tp:treatment-sec><tp:treatment-sec sec-type="variation" id="SECID0EQANM"><title>Variation, males</title><p><bold>(n = 2).</bold><abbrev xmlns:xlink="http://www.w3.org/1999/xlink" xlink:title="Carapace length" id="ABBRID0EYANM" xlink:type="simple">CL</abbrev> 6.17–7.2, 6.68±0.52; <abbrev xmlns:xlink="http://www.w3.org/1999/xlink" xlink:title="Carapace width" id="ABBRID0E3ANM" xlink:type="simple">CW</abbrev> 6.22–6.95, 6.58±0.36; <abbrev xmlns:xlink="http://www.w3.org/1999/xlink" xlink:title="Caput length" id="ABBRID0EABNM" xlink:type="simple">Cap</abbrev> 4.19–5.05, 4.62±0.43; <abbrev xmlns:xlink="http://www.w3.org/1999/xlink" xlink:title="Palpal endite length" id="ABBRID0EEBNM" xlink:type="simple">ENDl</abbrev> 0.65–0.74, 0.69±0.04; <abbrev xmlns:xlink="http://www.w3.org/1999/xlink" xlink:title="Palpal endite width" id="ABBRID0EIBNM" xlink:type="simple">ENDw</abbrev> 1.46–1.48, 1.47±0.01; <abbrev xmlns:xlink="http://www.w3.org/1999/xlink" xlink:title="Sternum length" id="ABBRID0EMBNM" xlink:type="simple">STRl</abbrev> 3.59–3.92, 3.75±0.17; <abbrev xmlns:xlink="http://www.w3.org/1999/xlink" xlink:title="Sternum width" id="ABBRID0EQBNM" xlink:type="simple">STRw</abbrev> 3.33–3.84, 3.58±0.26; <abbrev xmlns:xlink="http://www.w3.org/1999/xlink" xlink:title="Labium length" id="ABBRID0EUBNM" xlink:type="simple">LBl</abbrev> 0.77–1.64, 1.21±0.44; <abbrev xmlns:xlink="http://www.w3.org/1999/xlink" xlink:title="Labium width" id="ABBRID0EYBNM" xlink:type="simple">LBw</abbrev> 1.06–1.48, 1.27±0.21; <abbrev xmlns:xlink="http://www.w3.org/1999/xlink" xlink:title="Femur I length" id="ABBRID0E3BNM" xlink:type="simple">F1</abbrev> 5.79–6.42, 6.1±0.32; <abbrev xmlns:xlink="http://www.w3.org/1999/xlink" xlink:title="Femur I width" id="ABBRID0EACNM" xlink:type="simple">F1w</abbrev> 1.46–1.88, 1.67±0.21; <abbrev xmlns:xlink="http://www.w3.org/1999/xlink" xlink:title="Patella I length" id="ABBRID0EECNM" xlink:type="simple">P1</abbrev> 2.64–3.01, 2.83±0.18; <abbrev xmlns:xlink="http://www.w3.org/1999/xlink" xlink:title="Tibia I length" id="ABBRID0EICNM" xlink:type="simple">Ti1</abbrev> 3.48–4.28, 3.88±0.4; <abbrev xmlns:xlink="http://www.w3.org/1999/xlink" xlink:title="Metatarsus I length" id="ABBRID0EMCNM" xlink:type="simple">Mt1</abbrev> 2.52–2.97, 2.75±0.23; <abbrev xmlns:xlink="http://www.w3.org/1999/xlink" xlink:title="Tarsus I length" id="ABBRID0EQCNM" xlink:type="simple">Tr1</abbrev> 1.52–1.53, 1.53±0; <abbrev xmlns:xlink="http://www.w3.org/1999/xlink" xlink:title="Femur III lengthFemur III length" id="ABBRID0EUCNM" xlink:type="simple">F3</abbrev> 4.13–4.84, 4.48±0.35; <abbrev xmlns:xlink="http://www.w3.org/1999/xlink" xlink:title="Femur III width" id="ABBRID0EYCNM" xlink:type="simple">F3w</abbrev> 1.68–2.16, 1.92±0.24; <abbrev xmlns:xlink="http://www.w3.org/1999/xlink" xlink:title="Patella III length" id="ABBRID0E3CNM" xlink:type="simple">P3</abbrev> 2.24–2.55, 2.39±0.16; <abbrev xmlns:xlink="http://www.w3.org/1999/xlink" xlink:title="Tibia III length" id="ABBRID0EADNM" xlink:type="simple">Ti3</abbrev> 2.11–2.24, 2.17±0.06; <abbrev xmlns:xlink="http://www.w3.org/1999/xlink" xlink:title="Metatarsus III length" id="ABBRID0EEDNM" xlink:type="simple">Mt3</abbrev> 2.49–2.7, 2.6±0.1; <abbrev xmlns:xlink="http://www.w3.org/1999/xlink" xlink:title="Tarsus III length" id="ABBRID0EIDNM" xlink:type="simple">Tr3</abbrev> 1.74–1.83, 1.78±0.04; <abbrev xmlns:xlink="http://www.w3.org/1999/xlink" xlink:title="Femur IV length" id="ABBRID0EMDNM" xlink:type="simple">F4</abbrev> 5.23–6.45, 5.84±0.61; <abbrev xmlns:xlink="http://www.w3.org/1999/xlink" xlink:title="Femur IV width" id="ABBRID0EQDNM" xlink:type="simple">F4w</abbrev> 1.73–2.03, 1.88±0.15; <abbrev xmlns:xlink="http://www.w3.org/1999/xlink" xlink:title="Patella IV length" id="ABBRID0EUDNM" xlink:type="simple">P4</abbrev> 2.47–2.92, 2.7±0.23; <abbrev xmlns:xlink="http://www.w3.org/1999/xlink" xlink:title="Tibia IV length" id="ABBRID0EYDNM" xlink:type="simple">Ti4</abbrev> 3.35–3.99, 3.67±0.32; <abbrev xmlns:xlink="http://www.w3.org/1999/xlink" xlink:title="Metatarsus IV length" id="ABBRID0E3DNM" xlink:type="simple">Mt4</abbrev> 3.5–4.33, 3.92±0.41; <abbrev xmlns:xlink="http://www.w3.org/1999/xlink" xlink:title="Tarsus IV length" id="ABBRID0EAENM" xlink:type="simple">Tr4</abbrev> 0–1.94, 0.97±0.97; <abbrev xmlns:xlink="http://www.w3.org/1999/xlink" xlink:title="Number of spines on the prolateral" id="ABBRID0EEENM" xlink:type="simple">TSp</abbrev> 10–16, 13±3; <abbrev xmlns:xlink="http://www.w3.org/1999/xlink" xlink:title="Number of spines on the proventral" id="ABBRID0EIENM" xlink:type="simple">TSpv</abbrev> 5–10, 7.5±2.5; <abbrev xmlns:xlink="http://www.w3.org/1999/xlink" xlink:title="Number of spines on the retroventral" id="ABBRID0EMENM" xlink:type="simple">TSr</abbrev> 0–0, 0±0; <abbrev xmlns:xlink="http://www.w3.org/1999/xlink" xlink:title="Number of spines on the retroventral" id="ABBRID0EQENM" xlink:type="simple">TSrv</abbrev> 0–23, 11.5±11.5; <abbrev xmlns:xlink="http://www.w3.org/1999/xlink" xlink:title="Palpal tibia length" id="ABBRID0EUENM" xlink:type="simple">PTl</abbrev> 3.74–3.83, 3.78±0.05; <abbrev xmlns:xlink="http://www.w3.org/1999/xlink" xlink:title="Palpal tibia width" id="ABBRID0EYENM" xlink:type="simple">PTw</abbrev> 1.23–1.36, 1.29±0.06; BL 2.95–3.43, 3.19±0.24.</p></tp:treatment-sec><tp:treatment-sec sec-type="description" id="SECID0E3ENM"><title>Description of female paratype.</title><p><italic>Specimen preparation and condition</italic>. Specimen preserved in 80% EtOH. Spermathecae removed, cleared, in vial with specimen. <italic>General coloration</italic>. Carapace, chelicerae, and legs very dusky red 10R 2.5/2. Abdomen reddish black 2.5YR 2.5/1, spinnerets dark yellowish brown 10YR 3/6. <italic>Cephalothorax</italic>. Carapace 9.26 long, 8.57 wide. Pars cephalica 6.39 long. Foveal groove procurved, 0.67 long, 2.39 wide. Eye tubercle low. <abbrev xmlns:xlink="http://www.w3.org/1999/xlink" xlink:title="Anterior eye row" id="ABBRID0EIFNM" xlink:type="simple">AER</abbrev> procurved. <abbrev xmlns:xlink="http://www.w3.org/1999/xlink" xlink:title="posterior eye row" id="ABBRID0EMFNM" xlink:type="simple">PER</abbrev> straight to slightly recurved. Eye group 1.02 long, 2.08 wide, <abbrev xmlns:xlink="http://www.w3.org/1999/xlink" xlink:title="Anterior median eyes" id="ABBRID0EQFNM" xlink:type="simple">AME</abbrev> 0.43, <abbrev xmlns:xlink="http://www.w3.org/1999/xlink" xlink:title="posterior median eyes" id="ABBRID0EUFNM" xlink:type="simple">PME</abbrev> 0.22, <abbrev xmlns:xlink="http://www.w3.org/1999/xlink" xlink:title="Anterior lateral eyes" id="ABBRID0EYFNM" xlink:type="simple">ALE</abbrev> 0.52, <abbrev xmlns:xlink="http://www.w3.org/1999/xlink" xlink:title="posterior lateral eyes" id="ABBRID0E3FNM" xlink:type="simple">PLE</abbrev> 0.33. Sternum sparsely setose, <abbrev xmlns:xlink="http://www.w3.org/1999/xlink" xlink:title="Sternum length" id="ABBRID0EAGNM" xlink:type="simple">STRl</abbrev> 5.95, <abbrev xmlns:xlink="http://www.w3.org/1999/xlink" xlink:title="Sternum width" id="ABBRID0EEGNM" xlink:type="simple">STRw</abbrev> 5.24. Chelicerae with anterior row comprising seven teeth, posterior margin with six teeth. Palpal endites with 15 cuspules spread across proximal half of endite and 42 smaller cuspules distally, <abbrev xmlns:xlink="http://www.w3.org/1999/xlink" xlink:title="Palpal endite width" id="ABBRID0EIGNM" xlink:type="simple">ENDw</abbrev> 2.08, <abbrev xmlns:xlink="http://www.w3.org/1999/xlink" xlink:title="Palpal endite length" id="ABBRID0EMGNM" xlink:type="simple">ENDl</abbrev> 3.45. Labium with three cuspules, <abbrev xmlns:xlink="http://www.w3.org/1999/xlink" xlink:title="Labium width" id="ABBRID0EQGNM" xlink:type="simple">LBw</abbrev> 2.07, <abbrev xmlns:xlink="http://www.w3.org/1999/xlink" xlink:title="Labium length" id="ABBRID0EUGNM" xlink:type="simple">LBl</abbrev> 1.08. Rastellum with many strong spines on process and up cheliceral face for ~ 1× length of process. <italic>Abdomen</italic>. Evenly setose with pale speckles clustered at apodemes. <italic>Legs</italic>. <abbrev xmlns:xlink="http://www.w3.org/1999/xlink" xlink:title="Femur I length" id="ABBRID0E3GNM" xlink:type="simple">F1</abbrev> 5.1; <abbrev xmlns:xlink="http://www.w3.org/1999/xlink" xlink:title="Femur I width" id="ABBRID0EAHNM" xlink:type="simple">F1w</abbrev> 1.9; <abbrev xmlns:xlink="http://www.w3.org/1999/xlink" xlink:title="Patella I length" id="ABBRID0EEHNM" xlink:type="simple">P1</abbrev> 3.2; <abbrev xmlns:xlink="http://www.w3.org/1999/xlink" xlink:title="Tibia I length" id="ABBRID0EIHNM" xlink:type="simple">Ti1</abbrev> 3.04; <abbrev xmlns:xlink="http://www.w3.org/1999/xlink" xlink:title="Metatarsus I length" id="ABBRID0EMHNM" xlink:type="simple">Mt1</abbrev> 2.3; <abbrev xmlns:xlink="http://www.w3.org/1999/xlink" xlink:title="Tarsus I length" id="ABBRID0EQHNM" xlink:type="simple">Tr1</abbrev> 1.25; <abbrev xmlns:xlink="http://www.w3.org/1999/xlink" xlink:title="Femur III lengthFemur III length" id="ABBRID0EUHNM" xlink:type="simple">F3</abbrev> 4.7; <abbrev xmlns:xlink="http://www.w3.org/1999/xlink" xlink:title="Femur III width" id="ABBRID0EYHNM" xlink:type="simple">F3w</abbrev> 2.6; <abbrev xmlns:xlink="http://www.w3.org/1999/xlink" xlink:title="Patella III length" id="ABBRID0E3HNM" xlink:type="simple">P3</abbrev> 2.85; <abbrev xmlns:xlink="http://www.w3.org/1999/xlink" xlink:title="Tibia III length" id="ABBRID0EAINM" xlink:type="simple">Ti3</abbrev> 2.56, <abbrev xmlns:xlink="http://www.w3.org/1999/xlink" xlink:title="Saddle length" id="ABBRID0EEINM" xlink:type="simple">Sd3</abbrev> 1.55; <abbrev xmlns:xlink="http://www.w3.org/1999/xlink" xlink:title="Metatarsus III length" id="ABBRID0EIINM" xlink:type="simple">Mt3</abbrev> 2.03; <abbrev xmlns:xlink="http://www.w3.org/1999/xlink" xlink:title="Tarsus III length" id="ABBRID0EMINM" xlink:type="simple">Tr3</abbrev> 1.86; <abbrev xmlns:xlink="http://www.w3.org/1999/xlink" xlink:title="Femur IV length" id="ABBRID0EQINM" xlink:type="simple">F4</abbrev> 6.12; <abbrev xmlns:xlink="http://www.w3.org/1999/xlink" xlink:title="Femur IV width" id="ABBRID0EUINM" xlink:type="simple">F4w</abbrev> 2.65; <abbrev xmlns:xlink="http://www.w3.org/1999/xlink" xlink:title="Patella IV length" id="ABBRID0EYINM" xlink:type="simple">P4</abbrev> 3.08; <abbrev xmlns:xlink="http://www.w3.org/1999/xlink" xlink:title="Tibia IV length" id="ABBRID0E3INM" xlink:type="simple">Ti4</abbrev> 3.12; <abbrev xmlns:xlink="http://www.w3.org/1999/xlink" xlink:title="Metatarsus IV length" id="ABBRID0EAJNM" xlink:type="simple">Mt4</abbrev> 3.33; <abbrev xmlns:xlink="http://www.w3.org/1999/xlink" xlink:title="Tarsus IV length" id="ABBRID0EEJNM" xlink:type="simple">Tr4</abbrev> 1.82. Retrolateral face tarsus IV with defined comb over length of tarsus. <italic>Pedipalps</italic>. <abbrev xmlns:xlink="http://www.w3.org/1999/xlink" xlink:title="Palp femur length" id="ABBRID0EKJNM" xlink:type="simple">PF</abbrev> 4.75, <abbrev xmlns:xlink="http://www.w3.org/1999/xlink" xlink:title="Palp patella length" id="ABBRID0EOJNM" xlink:type="simple">PP</abbrev> 2.54, <abbrev xmlns:xlink="http://www.w3.org/1999/xlink" xlink:title="Palp tibia length" id="ABBRID0ESJNM" xlink:type="simple">PTi</abbrev> 3.1, <abbrev xmlns:xlink="http://www.w3.org/1999/xlink" xlink:title="Palp tarsus length" id="ABBRID0EWJNM" xlink:type="simple">PTr</abbrev> 2.6. Spermathecae curved laterally with distal coil, bulbs face anterolaterally.</p></tp:treatment-sec><tp:treatment-sec sec-type="variation" id="SECID0E1JNM"><title>Variation, females</title><p><bold>(n = 5).</bold><abbrev xmlns:xlink="http://www.w3.org/1999/xlink" xlink:title="Carapace length" id="ABBRID0ECKNM" xlink:type="simple">CL</abbrev> 8.23–9.26, 8.72±0.17; <abbrev xmlns:xlink="http://www.w3.org/1999/xlink" xlink:title="Carapace width" id="ABBRID0EGKNM" xlink:type="simple">CW</abbrev> 7.74–8.57, 8.15±0.14; <abbrev xmlns:xlink="http://www.w3.org/1999/xlink" xlink:title="Caput length" id="ABBRID0EKKNM" xlink:type="simple">Cap</abbrev> 5.77–6.39, 6.02±0.11; <abbrev xmlns:xlink="http://www.w3.org/1999/xlink" xlink:title="Palpal endite length" id="ABBRID0EOKNM" xlink:type="simple">ENDl</abbrev> 0.86–1.04, 0.98±0.03; <abbrev xmlns:xlink="http://www.w3.org/1999/xlink" xlink:title="Palpal endite width" id="ABBRID0ESKNM" xlink:type="simple">ENDw</abbrev> 1.17–1.87, 1.65±0.13; <abbrev xmlns:xlink="http://www.w3.org/1999/xlink" xlink:title="Sternum length" id="ABBRID0EWKNM" xlink:type="simple">STRl</abbrev> 5.05–5.95, 5.37±0.16; <abbrev xmlns:xlink="http://www.w3.org/1999/xlink" xlink:title="Sternum width" id="ABBRID0E1KNM" xlink:type="simple">STRw</abbrev> 4.58–5.24, 5.01±0.13; <abbrev xmlns:xlink="http://www.w3.org/1999/xlink" xlink:title="Labium length" id="ABBRID0E5KNM" xlink:type="simple">LBl</abbrev> 1.08–1.37, 1.22±0.05; <abbrev xmlns:xlink="http://www.w3.org/1999/xlink" xlink:title="Labium width" id="ABBRID0ECLNM" xlink:type="simple">LBw</abbrev> 1.81–2.07, 1.96±0.04; <abbrev xmlns:xlink="http://www.w3.org/1999/xlink" xlink:title="Femur I length" id="ABBRID0EGLNM" xlink:type="simple">F1</abbrev> 4.69–5.1, 4.85±0.07; <abbrev xmlns:xlink="http://www.w3.org/1999/xlink" xlink:title="Femur I width" id="ABBRID0EKLNM" xlink:type="simple">F1w</abbrev> 1.73–1.9, 1.83±0.03; <abbrev xmlns:xlink="http://www.w3.org/1999/xlink" xlink:title="Patella I length" id="ABBRID0EOLNM" xlink:type="simple">P1</abbrev> 2.97–3.2, 3.1±0.04; <abbrev xmlns:xlink="http://www.w3.org/1999/xlink" xlink:title="Tibia I length" id="ABBRID0ESLNM" xlink:type="simple">Ti1</abbrev> 2.88–3.06, 2.96±0.04; <abbrev xmlns:xlink="http://www.w3.org/1999/xlink" xlink:title="Metatarsus I length" id="ABBRID0EWLNM" xlink:type="simple">Mt1</abbrev> 1.96–2.3, 2.08±0.07; <abbrev xmlns:xlink="http://www.w3.org/1999/xlink" xlink:title="Tarsus I length" id="ABBRID0E1LNM" xlink:type="simple">Tr1</abbrev> 1.15–1.44, 1.27±0.05; <abbrev xmlns:xlink="http://www.w3.org/1999/xlink" xlink:title="Femur III lengthFemur III length" id="ABBRID0E5LNM" xlink:type="simple">F3</abbrev> 4.28–4.75, 4.55±0.09; <abbrev xmlns:xlink="http://www.w3.org/1999/xlink" xlink:title="Femur III width" id="ABBRID0ECMNM" xlink:type="simple">F3w</abbrev> 2.35–2.62, 2.48±0.05; <abbrev xmlns:xlink="http://www.w3.org/1999/xlink" xlink:title="Patella III length" id="ABBRID0EGMNM" xlink:type="simple">P3</abbrev> 2.85–2.95, 2.89±0.02; <abbrev xmlns:xlink="http://www.w3.org/1999/xlink" xlink:title="Tibia III length" id="ABBRID0EKMNM" xlink:type="simple">Ti3</abbrev> 2.48–2.7, 2.59±0.04; <abbrev xmlns:xlink="http://www.w3.org/1999/xlink" xlink:title="Metatarsus III length" id="ABBRID0EOMNM" xlink:type="simple">Mt3</abbrev> 1.77–2.03, 1.88±0.05; <abbrev xmlns:xlink="http://www.w3.org/1999/xlink" xlink:title="Tarsus III length" id="ABBRID0ESMNM" xlink:type="simple">Tr3</abbrev> 1.72–1.95, 1.84±0.05; <abbrev xmlns:xlink="http://www.w3.org/1999/xlink" xlink:title="Femur IV length" id="ABBRID0EWMNM" xlink:type="simple">F4</abbrev> 5.59–6.12, 5.78±0.1; <abbrev xmlns:xlink="http://www.w3.org/1999/xlink" xlink:title="Femur IV width" id="ABBRID0E1MNM" xlink:type="simple">F4w</abbrev> 2.41–2.65, 2.52±0.05; <abbrev xmlns:xlink="http://www.w3.org/1999/xlink" xlink:title="Patella IV length" id="ABBRID0E5MNM" xlink:type="simple">P4</abbrev> 2.81–3.31, 3.04±0.08; <abbrev xmlns:xlink="http://www.w3.org/1999/xlink" xlink:title="Tibia IV length" id="ABBRID0ECNNM" xlink:type="simple">Ti4</abbrev> 2.92–3.26, 3.08±0.06; <abbrev xmlns:xlink="http://www.w3.org/1999/xlink" xlink:title="Metatarsus IV length" id="ABBRID0EGNNM" xlink:type="simple">Mt4</abbrev> 2.59–3.33, 3.06±0.13; <abbrev xmlns:xlink="http://www.w3.org/1999/xlink" xlink:title="Tarsus IV length" id="ABBRID0EKNNM" xlink:type="simple">Tr4</abbrev> 1.63–1.91, 1.75±0.05; <abbrev xmlns:xlink="http://www.w3.org/1999/xlink" xlink:title="Palp femur length" id="ABBRID0EONNM" xlink:type="simple">PF</abbrev> 4.54–4.75, 4.63±0.04; <abbrev xmlns:xlink="http://www.w3.org/1999/xlink" xlink:title="Palp patella length" id="ABBRID0ESNNM" xlink:type="simple">PP</abbrev> 2.54–2.78, 2.63±0.04; <abbrev xmlns:xlink="http://www.w3.org/1999/xlink" xlink:title="Palp tibia length" id="ABBRID0EWNNM" xlink:type="simple">PTi</abbrev> 2.93–3.19, 3.06±0.05; <abbrev xmlns:xlink="http://www.w3.org/1999/xlink" xlink:title="Palp tarsus length" id="ABBRID0E1NNM" xlink:type="simple">PTr</abbrev> 2.44–2.69, 2.57±0.04.</p></tp:treatment-sec><tp:treatment-sec sec-type="material" id="SECID0E5NNM"><title>Material examined.</title><p><bold>Mexico: Chihuahua</bold>: 5 mi E Parral, <named-content xmlns:xlink="http://www.w3.org/1999/xlink" content-type="dwc:verbatimCoordinates" xlink:type="simple"><named-content content-type="geo-json" specific-use="{&#34;type&#34;:&#34;Point&#34;,&#34;coordinates&#34;:[-105.584700,26.932300]}" id="NCID0EJONM" xlink:type="simple">26.9323 -105.5847</named-content></named-content><sup>5</sup>, 548 m a.s.l. (UMM0626, 15.vii.1947, 1♀, WJ Gertsch, <named-content xmlns:xlink="http://www.w3.org/1999/xlink" content-type="dwc:institutional_code" xlink:type="simple">AMNH</named-content>); Summit NE of San José Babícora, <named-content xmlns:xlink="http://www.w3.org/1999/xlink" content-type="dwc:verbatimCoordinates" xlink:type="simple"><named-content content-type="geo-json" specific-use="{&#34;type&#34;:&#34;Point&#34;,&#34;coordinates&#34;:[-107.537000,29.297900]}" id="NCID0E1ONM" xlink:type="simple">29.2979 -107.537</named-content></named-content><sup>5</sup>, 1158 m a.s.l. (UMM0629, 3.vii.1947, 1♂, WJ Gertsch, <named-content xmlns:xlink="http://www.w3.org/1999/xlink" content-type="dwc:institutional_code" xlink:type="simple">AMNH</named-content>); <bold>Durango</bold>: San Lucas Ocampo, <named-content xmlns:xlink="http://www.w3.org/1999/xlink" content-type="dwc:verbatimCoordinates" xlink:type="simple"><named-content content-type="geo-json" specific-use="{&#34;type&#34;:&#34;Point&#34;,&#34;coordinates&#34;:[-104.666200,24.007200]}" id="NCID0ENPNM" xlink:type="simple">24.0072 -104.6662</named-content></named-content><sup>6</sup>, 1887 m a.s.l. (UMM0298, 1.viii.1947, 1♀, WJ Gertsch, <named-content xmlns:xlink="http://www.w3.org/1999/xlink" content-type="dwc:institutional_code" xlink:type="simple">AMNH</named-content>); Yerbanís, 80 mi NE Durango, <named-content xmlns:xlink="http://www.w3.org/1999/xlink" content-type="dwc:verbatimCoordinates" xlink:type="simple"><named-content content-type="geo-json" specific-use="{&#34;type&#34;:&#34;Point&#34;,&#34;coordinates&#34;:[-103.836400,24.735600]}" id="NCID0E5PNM" xlink:type="simple">24.7356 -103.8364</named-content></named-content><sup>6</sup>, 1905 m a.s.l. (UMM0444, 19.viii.1947, 1♀, WJ Gertsch, <named-content xmlns:xlink="http://www.w3.org/1999/xlink" content-type="dwc:institutional_code" xlink:type="simple">AMNH</named-content>); (UMM0308, 1♀, <named-content xmlns:xlink="http://www.w3.org/1999/xlink" content-type="dwc:institutional_code" xlink:type="simple">AMNH</named-content>); (UMM0448, 1♀, <named-content xmlns:xlink="http://www.w3.org/1999/xlink" content-type="dwc:institutional_code" xlink:type="simple">AMNH</named-content>); (UMM0449, 1♀, <named-content xmlns:xlink="http://www.w3.org/1999/xlink" content-type="dwc:institutional_code" xlink:type="simple">AMNH</named-content>); (UMM0581, 1♀, <named-content xmlns:xlink="http://www.w3.org/1999/xlink" content-type="dwc:institutional_code" xlink:type="simple">AMNH</named-content>); (UMM0619, 1♀, <named-content xmlns:xlink="http://www.w3.org/1999/xlink" content-type="dwc:institutional_code" xlink:type="simple">AMNH</named-content>); (UMM0166, 1♀, <named-content xmlns:xlink="http://www.w3.org/1999/xlink" content-type="dwc:institutional_code" xlink:type="simple">AMNH</named-content>); 5 mi S Rodeo, <named-content xmlns:xlink="http://www.w3.org/1999/xlink" content-type="dwc:verbatimCoordinates" xlink:type="simple"><named-content content-type="geo-json" specific-use="{&#34;type&#34;:&#34;Point&#34;,&#34;coordinates&#34;:[-104.555600,25.108100]}" id="NCID0E6RNM" xlink:type="simple">25.1081 -104.5556</named-content></named-content><sup>5</sup>, 1365 m a.s.l. (UMM0325, 17.vii.1975, 1♂, D Ubick, <named-content xmlns:xlink="http://www.w3.org/1999/xlink" content-type="dwc:institutional_code" xlink:type="simple">AMNH</named-content>).</p></tp:treatment-sec><tp:treatment-sec><!--Section generated to contain objects referenced in tp:taxon-treatment.--><fig id="F27" position="float" orientation="portrait"><object-id xmlns:xlink="http://www.w3.org/1999/xlink" content-type="doi" xlink:type="simple">10.3897/zookeys.1027.54888.map4</object-id><object-id xmlns:xlink="http://www.w3.org/1999/xlink" content-type="arpha" xlink:type="simple">337DBF12-EB41-5460-9F5B-6D1972713DBB</object-id><label>Map 4.</label><caption><p>Locality records for western United States and northern Mexico species.</p></caption><graphic xmlns:xlink="http://www.w3.org/1999/xlink" xlink:href="zookeys-1027-001-g027.jpg" position="float" orientation="portrait" xlink:type="simple" id="oo_527486.jpg"><uri content-type="original_file" xlink:type="simple">https://binary.pensoft.net/fig/527486</uri></graphic></fig></tp:treatment-sec></tp:taxon-treatment>
