# Supplementary material for: Taxonomic revision of the New World members of the trapdoor spider genus Ummidia Thorell (Araneae, Mygalomorphae, Halonoproctidae)
Source: Zookeys. 2021 Apr 2;1027:1–165. doi: 10.3897/zookeys.1027.54888 (PMC8035127; doi:10.3897/zookeys.1027.54888)
Supplement: XML Treatment for Ummidia pustulosa [file zookeys.1027.54888-treatment23.xml]

<!DOCTYPE tp:taxon-treatment
  PUBLIC "-//TaxonX//DTD Taxonomic Treatment Publishing DTD v0 20100105//EN" "tax-treatment-NSO.dtd">
<tp:taxon-treatment xmlns:tp="http://www.plazi.org/taxpub"><tp:treatment-meta><kwd-group><label>Taxon classification</label><kwd><named-content xmlns:xlink="http://www.w3.org/1999/xlink" content-type="kingdom">Animalia</named-content></kwd><kwd><named-content xmlns:xlink="http://www.w3.org/1999/xlink" content-type="order">Araneae</named-content></kwd><kwd><named-content xmlns:xlink="http://www.w3.org/1999/xlink" content-type="family">Halonoproctidae</named-content></kwd></kwd-group><mixed-citation publication-type="journal"><person-group><name><surname>Godwin</surname><given-names>Rebecca L.</given-names></name><name><surname>Bond</surname><given-names>Jason E.</given-names></name></person-group><article-title>Taxonomic revision of the New World members of the trapdoor spider genus <italic><tp:taxon-name><tp:taxon-name-part taxon-name-part-type="genus" reg="Ummidia">Ummidia</tp:taxon-name-part></tp:taxon-name></italic> Thorell (<tp:taxon-name><tp:taxon-name-part taxon-name-part-type="order">Araneae</tp:taxon-name-part></tp:taxon-name>, <tp:taxon-name><tp:taxon-name-part taxon-name-part-type="suborder">Mygalomorphae</tp:taxon-name-part></tp:taxon-name>, <tp:taxon-name><tp:taxon-name-part taxon-name-part-type="family">Halonoproctidae</tp:taxon-name-part></tp:taxon-name>)</article-title><source>Zookeys</source><day>02</day><month>4</month><year>2021</year><volume>1027</volume><fpage>1</fpage><lpage>165</lpage><pub-id pub-id-type="doi">10.3897/zookeys.1027.54888</pub-id></mixed-citation></tp:treatment-meta><tp:nomenclature><tp:taxon-name><object-id xmlns:xlink="http://www.w3.org/1999/xlink" content-type="arpha" xlink:type="simple">8C5B1055-42CD-5ED3-A542-9B0572CBABAE</object-id>
              <tp:taxon-name-part taxon-name-part-type="genus" reg="Ummidia">Ummidia</tp:taxon-name-part>
              <tp:taxon-name-part taxon-name-part-type="species" reg="pustulosa">pustulosa</tp:taxon-name-part>
            </tp:taxon-name><tp:taxon-authority>(Becker, 1879)</tp:taxon-authority><xref ref-type="fig" rid="F43">Fig. 39</xref><xref ref-type="fig" rid="F27">, Map 4</xref><tp:nomenclature-citation-list><tp:nomenclature-citation><tp:taxon-name>
                  <tp:taxon-name-part taxon-name-part-type="genus" reg="Pachylomerus">Pachylomerus</tp:taxon-name-part> <tp:taxon-name-part taxon-name-part-type="species" reg="pustulosus">pustulosus</tp:taxon-name-part></tp:taxon-name><comment>Becker, 1879: 140.</comment></tp:nomenclature-citation><tp:nomenclature-citation><tp:taxon-name>
                  <tp:taxon-name-part taxon-name-part-type="genus" reg="Pachylomerus">Pachylomerus</tp:taxon-name-part> <tp:taxon-name-part taxon-name-part-type="species" reg="pustulosus">pustulosus</tp:taxon-name-part></tp:taxon-name><comment>Becker, 1881: 44.</comment></tp:nomenclature-citation></tp:nomenclature-citation-list></tp:nomenclature><tp:treatment-sec sec-type="type material" id="SECID0ESUNM"><title>Type material.</title><p>Female holotype presumed lost. NEOTYPE 1♀ designated here (NHMUK1071) from Amula (now Jalisco), Mexico, <named-content xmlns:xlink="http://www.w3.org/1999/xlink" content-type="dwc:verbatimCoordinates" xlink:type="simple"><named-content content-type="geo-json" specific-use="{&#34;type&#34;:&#34;Point&#34;,&#34;coordinates&#34;:[-103.356000,20.693400]}" id="NCID0E2UNM" xlink:type="simple">20.6934 -103.356</named-content></named-content><sup>7</sup>, 1550 m a.s.l., H.H. Smith 1898, <named-content xmlns:xlink="http://www.w3.org/1999/xlink" content-type="dwc:institutional_code" xlink:type="simple">NHMUK</named-content>. The original type locality is simply listed as “Guanajuato, Mexico” in the original description which neighbors the locality of the neotype designated, Jalisco, Mexico. Given the carapace length to width ratio noted in <xref ref-type="bibr" rid="B7">Becker’s (1879)</xref> description and the illustration of the sternum (<xref ref-type="bibr" rid="B8">Becker 1881</xref>, fig. 2b) we can be reasonably confident that designation of this specimen as the neotype is consistent with what is known of the originally described specimen.</p></tp:treatment-sec><tp:treatment-sec sec-type="diagnosis" id="SECID0ETVNM"><title>Diagnosis.</title><p>Females of <italic><tp:taxon-name><tp:taxon-name-part taxon-name-part-type="genus" reg="Ummidia">U.</tp:taxon-name-part> <tp:taxon-name-part taxon-name-part-type="species" reg="pustulosa">pustulosa</tp:taxon-name-part></tp:taxon-name></italic> can be differentiated from <italic><tp:taxon-name><tp:taxon-name-part taxon-name-part-type="genus" reg="Ummidia">U.</tp:taxon-name-part> <tp:taxon-name-part taxon-name-part-type="species" reg="pesiou">pesiou</tp:taxon-name-part></tp:taxon-name></italic> and <italic><tp:taxon-name><tp:taxon-name-part taxon-name-part-type="genus" reg="Ummidia">U.</tp:taxon-name-part> <tp:taxon-name-part taxon-name-part-type="species" reg="rodeo">rodeo</tp:taxon-name-part></tp:taxon-name></italic> by having the carapace and sternum 1.2× long as wide (roughly long as wide in other species) and from <italic><tp:taxon-name><tp:taxon-name-part taxon-name-part-type="genus" reg="Ummidia">U.</tp:taxon-name-part> <tp:taxon-name-part taxon-name-part-type="species" reg="gabrieli">gabrieli</tp:taxon-name-part></tp:taxon-name></italic> by having relatively more endite cuspules (43 vs 28).</p></tp:treatment-sec><tp:treatment-sec sec-type="Female neotype" id="SECID0EFXNM"><title>Female neotype.</title><p><italic>Specimen preparation and condition</italic>. Specimen preserved in 80% EtOH. Spermathecae removed, cleared, in vial with specimen. <italic>General coloration</italic>. Carapace, chelicerae, and legs dark reddish brown 2.5YR 3/4. Abdomen brown 7.5YR 4/3, spinnerets strong brown 7.5YR 4/6. <italic>Cephalothorax</italic>. Carapace 9.44 long, 7.99 wide. Pars cephalica 6.36 long. Foveal groove slightly procurved, 0.21 long, 1.7 wide. Eye tubercle low. <abbrev xmlns:xlink="http://www.w3.org/1999/xlink" xlink:title="Anterior eye row" id="ABBRID0ERXNM" xlink:type="simple">AER</abbrev> procurved. <abbrev xmlns:xlink="http://www.w3.org/1999/xlink" xlink:title="posterior eye row" id="ABBRID0EVXNM" xlink:type="simple">PER</abbrev> recurved. Eye group 0.93 long, 1.59 wide, <abbrev xmlns:xlink="http://www.w3.org/1999/xlink" xlink:title="Anterior median eyes" id="ABBRID0EZXNM" xlink:type="simple">AME</abbrev> 0.34, <abbrev xmlns:xlink="http://www.w3.org/1999/xlink" xlink:title="posterior median eyes" id="ABBRID0E4XNM" xlink:type="simple">PME</abbrev> 0.19, <abbrev xmlns:xlink="http://www.w3.org/1999/xlink" xlink:title="Anterior lateral eyes" id="ABBRID0EBYNM" xlink:type="simple">ALE</abbrev> 0.49, <abbrev xmlns:xlink="http://www.w3.org/1999/xlink" xlink:title="posterior lateral eyes" id="ABBRID0EFYNM" xlink:type="simple">PLE</abbrev> 0.32. Sternum moderately setose, <abbrev xmlns:xlink="http://www.w3.org/1999/xlink" xlink:title="Sternum length" id="ABBRID0EJYNM" xlink:type="simple">STRl</abbrev> 5.92, <abbrev xmlns:xlink="http://www.w3.org/1999/xlink" xlink:title="Sternum width" id="ABBRID0ENYNM" xlink:type="simple">STRw</abbrev> 4.85. Chelicerae with anterior row comprising seven teeth, posterior margin with seven teeth. Palpal endites with 20 cuspules spread across proximal half of endite and 23 smaller cuspules distally, <abbrev xmlns:xlink="http://www.w3.org/1999/xlink" xlink:title="Palpal endite width" id="ABBRID0ERYNM" xlink:type="simple">ENDw</abbrev> 2.08, <abbrev xmlns:xlink="http://www.w3.org/1999/xlink" xlink:title="Palpal endite length" id="ABBRID0EVYNM" xlink:type="simple">ENDl</abbrev> 3.5. Labium with four cuspules, <abbrev xmlns:xlink="http://www.w3.org/1999/xlink" xlink:title="Labium width" id="ABBRID0EZYNM" xlink:type="simple">LBw</abbrev> 2.04, <abbrev xmlns:xlink="http://www.w3.org/1999/xlink" xlink:title="Labium length" id="ABBRID0E4YNM" xlink:type="simple">LBl</abbrev> 1.48. Rastellum with very many strong spines on process and along margin continuing up cheliceral face approx. length of rastellar process. <italic>Abdomen</italic>. Evenly setose. <italic>Legs</italic>. <abbrev xmlns:xlink="http://www.w3.org/1999/xlink" xlink:title="Femur I length" id="ABBRID0EFZNM" xlink:type="simple">F1</abbrev> 5.66; <abbrev xmlns:xlink="http://www.w3.org/1999/xlink" xlink:title="Femur I width" id="ABBRID0EJZNM" xlink:type="simple">F1w</abbrev> 1.8; <abbrev xmlns:xlink="http://www.w3.org/1999/xlink" xlink:title="Patella I length" id="ABBRID0ENZNM" xlink:type="simple">P1</abbrev> 3.52; <abbrev xmlns:xlink="http://www.w3.org/1999/xlink" xlink:title="Tibia I length" id="ABBRID0ERZNM" xlink:type="simple">Ti1</abbrev> 3.3; <abbrev xmlns:xlink="http://www.w3.org/1999/xlink" xlink:title="Metatarsus I length" id="ABBRID0EVZNM" xlink:type="simple">Mt1</abbrev> 2.46; <abbrev xmlns:xlink="http://www.w3.org/1999/xlink" xlink:title="Tarsus I length" id="ABBRID0EZZNM" xlink:type="simple">Tr1</abbrev> 1.43; <abbrev xmlns:xlink="http://www.w3.org/1999/xlink" xlink:title="Femur III lengthFemur III length" id="ABBRID0E4ZNM" xlink:type="simple">F3</abbrev> 4.93; <abbrev xmlns:xlink="http://www.w3.org/1999/xlink" xlink:title="Femur III width" id="ABBRID0EB1NM" xlink:type="simple">F3w</abbrev> 2.57; <abbrev xmlns:xlink="http://www.w3.org/1999/xlink" xlink:title="Patella III length" id="ABBRID0EF1NM" xlink:type="simple">P3</abbrev> 3.16; <abbrev xmlns:xlink="http://www.w3.org/1999/xlink" xlink:title="Tibia III length" id="ABBRID0EJ1NM" xlink:type="simple">Ti3</abbrev> 2.91, <abbrev xmlns:xlink="http://www.w3.org/1999/xlink" xlink:title="Saddle length" id="ABBRID0EN1NM" xlink:type="simple">Sd3</abbrev> 1.84; <abbrev xmlns:xlink="http://www.w3.org/1999/xlink" xlink:title="Metatarsus III length" id="ABBRID0ER1NM" xlink:type="simple">Mt3</abbrev> 2.06; <abbrev xmlns:xlink="http://www.w3.org/1999/xlink" xlink:title="Tarsus III length" id="ABBRID0EV1NM" xlink:type="simple">Tr3</abbrev> 1.98; <abbrev xmlns:xlink="http://www.w3.org/1999/xlink" xlink:title="Femur IV length" id="ABBRID0EZ1NM" xlink:type="simple">F4</abbrev> 5.75; <abbrev xmlns:xlink="http://www.w3.org/1999/xlink" xlink:title="Femur IV width" id="ABBRID0E41NM" xlink:type="simple">F4w</abbrev> 2.66; <abbrev xmlns:xlink="http://www.w3.org/1999/xlink" xlink:title="Patella IV length" id="ABBRID0EB2NM" xlink:type="simple">P4</abbrev> 3.35; <abbrev xmlns:xlink="http://www.w3.org/1999/xlink" xlink:title="Tibia IV length" id="ABBRID0EF2NM" xlink:type="simple">Ti4</abbrev> 3.33; <abbrev xmlns:xlink="http://www.w3.org/1999/xlink" xlink:title="Metatarsus IV length" id="ABBRID0EJ2NM" xlink:type="simple">Mt4</abbrev> 3.31; <abbrev xmlns:xlink="http://www.w3.org/1999/xlink" xlink:title="Tarsus IV length" id="ABBRID0EN2NM" xlink:type="simple">Tr4</abbrev> 1.82. Retrolateral face tarsus IV with very defined comb over length of tarsus. <italic>Pedipalps</italic>. <abbrev xmlns:xlink="http://www.w3.org/1999/xlink" xlink:title="Palp femur length" id="ABBRID0ET2NM" xlink:type="simple">PF</abbrev> 5.32, <abbrev xmlns:xlink="http://www.w3.org/1999/xlink" xlink:title="Palp patella length" id="ABBRID0EX2NM" xlink:type="simple">PP</abbrev> 2.99, <abbrev xmlns:xlink="http://www.w3.org/1999/xlink" xlink:title="Palp tibia length" id="ABBRID0E22NM" xlink:type="simple">PTi</abbrev> 3.29, <abbrev xmlns:xlink="http://www.w3.org/1999/xlink" xlink:title="Palp tarsus length" id="ABBRID0E62NM" xlink:type="simple">PTr</abbrev> 3.1. Spermathecae curved laterally with distal coil, bulbs facing laterally.</p><fig id="F43" position="float" orientation="portrait"><object-id xmlns:xlink="http://www.w3.org/1999/xlink" content-type="doi" xlink:type="simple">10.3897/zookeys.1027.54888.figure39</object-id><object-id xmlns:xlink="http://www.w3.org/1999/xlink" content-type="arpha" xlink:type="simple">AD5F92AD-AABE-5AA5-AF2D-DC34C0BF05CF</object-id><label>Figure 39.</label><caption><p><italic><tp:taxon-name><tp:taxon-name-part taxon-name-part-type="genus" reg="Ummidia">Ummidia</tp:taxon-name-part> <tp:taxon-name-part taxon-name-part-type="species" reg="pustulosa">pustulosa</tp:taxon-name-part></tp:taxon-name></italic> (Becker, 1879) from Sonora, Mexico. Female neotype (BMNH1071) <bold>A</bold> female habitus illustration <bold>B</bold> cleared spermathecae. Scale bars: 4.0 mm (<bold>A</bold>), 1.0 mm (<bold>B</bold>).</p></caption><graphic xmlns:xlink="http://www.w3.org/1999/xlink" xlink:href="zookeys-1027-001-g043.jpg" position="float" orientation="portrait" xlink:type="simple" id="oo_527502.jpg"><uri content-type="original_file" xlink:type="simple">https://binary.pensoft.net/fig/527502</uri></graphic></fig></tp:treatment-sec><tp:treatment-sec sec-type="variation" id="SECID0ED4NM"><title>Variation, females</title><p><bold>(n = 3).</bold><abbrev xmlns:xlink="http://www.w3.org/1999/xlink" xlink:title="Carapace length" id="ABBRID0EL4NM" xlink:type="simple">CL</abbrev> 8.65–9.53, 9.21±0.28; <abbrev xmlns:xlink="http://www.w3.org/1999/xlink" xlink:title="Carapace width" id="ABBRID0EP4NM" xlink:type="simple">CW</abbrev> 7.5–8.62, 8.04±0.32; <abbrev xmlns:xlink="http://www.w3.org/1999/xlink" xlink:title="Caput length" id="ABBRID0ET4NM" xlink:type="simple">Cap</abbrev> 5.63–6.36, 6.05±0.22; <abbrev xmlns:xlink="http://www.w3.org/1999/xlink" xlink:title="Palpal endite length" id="ABBRID0EX4NM" xlink:type="simple">ENDl</abbrev> 0.93–1, 0.96±0.02; <abbrev xmlns:xlink="http://www.w3.org/1999/xlink" xlink:title="Palpal endite width" id="ABBRID0E24NM" xlink:type="simple">ENDw</abbrev> 1.59–1.84, 1.68±0.08; <abbrev xmlns:xlink="http://www.w3.org/1999/xlink" xlink:title="Sternum length" id="ABBRID0E64NM" xlink:type="simple">STRl</abbrev> 5.27–5.92, 5.65±0.19; <abbrev xmlns:xlink="http://www.w3.org/1999/xlink" xlink:title="Sternum width" id="ABBRID0ED5NM" xlink:type="simple">STRw</abbrev> 4.31–4.85, 4.64±0.17; <abbrev xmlns:xlink="http://www.w3.org/1999/xlink" xlink:title="Labium length" id="ABBRID0EH5NM" xlink:type="simple">LBl</abbrev> 1.48–1.65, 1.56±0.05; <abbrev xmlns:xlink="http://www.w3.org/1999/xlink" xlink:title="Labium width" id="ABBRID0EL5NM" xlink:type="simple">LBw</abbrev> 1.62–2.04, 1.87±0.13; <abbrev xmlns:xlink="http://www.w3.org/1999/xlink" xlink:title="Femur I length" id="ABBRID0EP5NM" xlink:type="simple">F1</abbrev> 3.38–5.66, 4.63±0.67; <abbrev xmlns:xlink="http://www.w3.org/1999/xlink" xlink:title="Femur I width" id="ABBRID0ET5NM" xlink:type="simple">F1w</abbrev> 1.89–2.06, 1.97±0.05; <abbrev xmlns:xlink="http://www.w3.org/1999/xlink" xlink:title="Patella I length" id="ABBRID0EX5NM" xlink:type="simple">P1</abbrev> 3.03–3.58, 3.38±0.18; <abbrev xmlns:xlink="http://www.w3.org/1999/xlink" xlink:title="Tibia I length" id="ABBRID0E25NM" xlink:type="simple">Ti1</abbrev> 2.96–3.33, 3.2±0.12; <abbrev xmlns:xlink="http://www.w3.org/1999/xlink" xlink:title="Metatarsus I length" id="ABBRID0E65NM" xlink:type="simple">Mt1</abbrev> 2.17–2.59, 2.4±0.12; <abbrev xmlns:xlink="http://www.w3.org/1999/xlink" xlink:title="Tarsus I length" id="ABBRID0ED6NM" xlink:type="simple">Tr1</abbrev> 1.28–1.43, 1.34±0.05; <abbrev xmlns:xlink="http://www.w3.org/1999/xlink" xlink:title="Femur III lengthFemur III length" id="ABBRID0EH6NM" xlink:type="simple">F3</abbrev> 4.39–4.93, 4.71±0.16; <abbrev xmlns:xlink="http://www.w3.org/1999/xlink" xlink:title="Femur III width" id="ABBRID0EL6NM" xlink:type="simple">F3w</abbrev> 2.31–2.65, 2.51±0.1; <abbrev xmlns:xlink="http://www.w3.org/1999/xlink" xlink:title="Patella III length" id="ABBRID0EP6NM" xlink:type="simple">P3</abbrev> 2.9–3.5, 3.19±0.17; <abbrev xmlns:xlink="http://www.w3.org/1999/xlink" xlink:title="Tibia III length" id="ABBRID0ET6NM" xlink:type="simple">Ti3</abbrev> 2.78–2.97, 2.89±0.06; <abbrev xmlns:xlink="http://www.w3.org/1999/xlink" xlink:title="Metatarsus III length" id="ABBRID0EX6NM" xlink:type="simple">Mt3</abbrev> 1.96–2.06, 2.03±0.03; <abbrev xmlns:xlink="http://www.w3.org/1999/xlink" xlink:title="Tarsus III length" id="ABBRID0E26NM" xlink:type="simple">Tr3</abbrev> 1.88–1.99, 1.95±0.03; <abbrev xmlns:xlink="http://www.w3.org/1999/xlink" xlink:title="Femur IV length" id="ABBRID0E66NM" xlink:type="simple">F4</abbrev> 5.59–6.48, 5.94±0.28; <abbrev xmlns:xlink="http://www.w3.org/1999/xlink" xlink:title="Femur IV width" id="ABBRID0EDAOM" xlink:type="simple">F4w</abbrev> 2.33–2.75, 2.58±0.13; <abbrev xmlns:xlink="http://www.w3.org/1999/xlink" xlink:title="Patella IV length" id="ABBRID0EHAOM" xlink:type="simple">P4</abbrev> 3–3.55, 3.3±0.16; <abbrev xmlns:xlink="http://www.w3.org/1999/xlink" xlink:title="Tibia IV length" id="ABBRID0ELAOM" xlink:type="simple">Ti4</abbrev> 3.33–3.57, 3.45±0.07; <abbrev xmlns:xlink="http://www.w3.org/1999/xlink" xlink:title="Metatarsus IV length" id="ABBRID0EPAOM" xlink:type="simple">Mt4</abbrev> 3.16–3.47, 3.31±0.09; <abbrev xmlns:xlink="http://www.w3.org/1999/xlink" xlink:title="Tarsus IV length" id="ABBRID0ETAOM" xlink:type="simple">Tr4</abbrev> 1.57–1.93, 1.77±0.11; <abbrev xmlns:xlink="http://www.w3.org/1999/xlink" xlink:title="Palp femur length" id="ABBRID0EXAOM" xlink:type="simple">PF</abbrev> 4.33–5.32, 4.98±0.32; <abbrev xmlns:xlink="http://www.w3.org/1999/xlink" xlink:title="Palp patella length" id="ABBRID0E2AOM" xlink:type="simple">PP</abbrev> 2.72–3.17, 2.96±0.13; <abbrev xmlns:xlink="http://www.w3.org/1999/xlink" xlink:title="Palp tibia length" id="ABBRID0E6AOM" xlink:type="simple">PTi</abbrev> 2.88–3.51, 3.23±0.18; <abbrev xmlns:xlink="http://www.w3.org/1999/xlink" xlink:title="Palp tarsus length" id="ABBRID0EDBOM" xlink:type="simple">PTr</abbrev> 2.49–3.1, 2.82±0.18.</p></tp:treatment-sec><tp:treatment-sec sec-type="Males" id="SECID0EHBOM"><title>Males.</title><p>Unknown.</p></tp:treatment-sec><tp:treatment-sec sec-type="material" id="SECID0EMBOM"><title>Material examined.</title><p><bold>Mexico: Jalisco</bold>: Amula (now Jalisco), Mexico, <named-content xmlns:xlink="http://www.w3.org/1999/xlink" content-type="dwc:verbatimCoordinates" xlink:type="simple"><named-content content-type="geo-json" specific-use="{&#34;type&#34;:&#34;Point&#34;,&#34;coordinates&#34;:[-103.356000,20.693400]}" id="NCID0EXBOM" xlink:type="simple">20.6934 -103.356</named-content></named-content><sup>7</sup>, 1550 m a.s.l. (NHMUK1071, 1898, 1♀, HH Smith, <named-content xmlns:xlink="http://www.w3.org/1999/xlink" content-type="dwc:institutional_code" xlink:type="simple">NHMUK</named-content>); Chamela Biological Station, <named-content xmlns:xlink="http://www.w3.org/1999/xlink" content-type="dwc:verbatimCoordinates" xlink:type="simple"><named-content content-type="geo-json" specific-use="{&#34;type&#34;:&#34;Point&#34;,&#34;coordinates&#34;:[-105.082800,19.530700]}" id="NCID0EICOM" xlink:type="simple">19.5307 -105.0828</named-content></named-content><sup>6</sup>, 13 m a.s.l. (UMM0465, 21.vii.1989, 1♀, JG Rozen, <named-content xmlns:xlink="http://www.w3.org/1999/xlink" content-type="dwc:institutional_code" xlink:type="simple">AMNH</named-content>); <bold>Sinaloa</bold>: 35 mi N of Los Mochis, former desert floor within 0.5 mi of the ocean, <named-content xmlns:xlink="http://www.w3.org/1999/xlink" content-type="dwc:verbatimCoordinates" xlink:type="simple"><named-content content-type="geo-json" specific-use="{&#34;type&#34;:&#34;Point&#34;,&#34;coordinates&#34;:[-109.194000,26.277200]}" id="NCID0E2COM" xlink:type="simple">26.2772 -109.194</named-content></named-content>7<sup>6</sup>, 15 m a.s.l. (UMM0222, iii.1961, 1♀, WW Gibson, <named-content xmlns:xlink="http://www.w3.org/1999/xlink" content-type="dwc:institutional_code" xlink:type="simple">MCZ</named-content>).</p></tp:treatment-sec><tp:treatment-sec><!--Section generated to contain objects referenced in tp:taxon-treatment.--><fig id="F27" position="float" orientation="portrait"><object-id xmlns:xlink="http://www.w3.org/1999/xlink" content-type="doi" xlink:type="simple">10.3897/zookeys.1027.54888.map4</object-id><object-id xmlns:xlink="http://www.w3.org/1999/xlink" content-type="arpha" xlink:type="simple">337DBF12-EB41-5460-9F5B-6D1972713DBB</object-id><label>Map 4.</label><caption><p>Locality records for western United States and northern Mexico species.</p></caption><graphic xmlns:xlink="http://www.w3.org/1999/xlink" xlink:href="zookeys-1027-001-g027.jpg" position="float" orientation="portrait" xlink:type="simple" id="oo_527486.jpg"><uri content-type="original_file" xlink:type="simple">https://binary.pensoft.net/fig/527486</uri></graphic></fig></tp:treatment-sec><ref-list><ref id="B7"><mixed-citation xmlns:xlink="http://www.w3.org/1999/xlink" xlink:type="simple"><person-group><name name-style="western"><surname>Becker</surname><given-names>L</given-names></name></person-group> (<year>1879</year>) <article-title>Description d’aranéides exotiques nouveaux.</article-title><source>Annales de la Société Entomologique de Belgique</source><volume>22</volume>: <fpage>140</fpage>–<lpage>145</lpage>.</mixed-citation></ref><ref id="B8"><mixed-citation xmlns:xlink="http://www.w3.org/1999/xlink" xlink:type="simple"><person-group><name name-style="western"><surname>Becker</surname><given-names>L</given-names></name></person-group> (<year>1881</year>) <article-title>Présentation de duex planches d’arachnides.</article-title><source>Annales de la Société Entomologique de Belgique</source><volume>25</volume>: <fpage>44</fpage>–<lpage>47</lpage>.</mixed-citation></ref></ref-list></tp:taxon-treatment>
