# Supplementary material for: Taxonomic revision of the New World members of the trapdoor spider genus Ummidia Thorell (Araneae, Mygalomorphae, Halonoproctidae)
Source: Zookeys. 2021 Apr 2;1027:1–165. doi: 10.3897/zookeys.1027.54888 (PMC8035127; doi:10.3897/zookeys.1027.54888)
Supplement: XML Treatment for Ummidia huascazaloya [file zookeys.1027.54888-treatment24.xml]

<!DOCTYPE tp:taxon-treatment
  PUBLIC "-//TaxonX//DTD Taxonomic Treatment Publishing DTD v0 20100105//EN" "tax-treatment-NSO.dtd">
<tp:taxon-treatment xmlns:tp="http://www.plazi.org/taxpub"><tp:treatment-meta><kwd-group><label>Taxon classification</label><kwd><named-content xmlns:xlink="http://www.w3.org/1999/xlink" content-type="kingdom">Animalia</named-content></kwd><kwd><named-content xmlns:xlink="http://www.w3.org/1999/xlink" content-type="order">Araneae</named-content></kwd><kwd><named-content xmlns:xlink="http://www.w3.org/1999/xlink" content-type="family">Halonoproctidae</named-content></kwd></kwd-group><mixed-citation publication-type="journal"><person-group><name><surname>Godwin</surname><given-names>Rebecca L.</given-names></name><name><surname>Bond</surname><given-names>Jason E.</given-names></name></person-group><article-title>Taxonomic revision of the New World members of the trapdoor spider genus <italic><tp:taxon-name><tp:taxon-name-part taxon-name-part-type="genus" reg="Ummidia">Ummidia</tp:taxon-name-part></tp:taxon-name></italic> Thorell (<tp:taxon-name><tp:taxon-name-part taxon-name-part-type="order">Araneae</tp:taxon-name-part></tp:taxon-name>, <tp:taxon-name><tp:taxon-name-part taxon-name-part-type="suborder">Mygalomorphae</tp:taxon-name-part></tp:taxon-name>, <tp:taxon-name><tp:taxon-name-part taxon-name-part-type="family">Halonoproctidae</tp:taxon-name-part></tp:taxon-name>)</article-title><source>Zookeys</source><day>02</day><month>4</month><year>2021</year><volume>1027</volume><fpage>1</fpage><lpage>165</lpage><pub-id pub-id-type="doi">10.3897/zookeys.1027.54888</pub-id></mixed-citation></tp:treatment-meta><tp:nomenclature><tp:taxon-name><object-id xmlns:xlink="http://www.w3.org/1999/xlink" content-type="arpha" xlink:type="simple">111C66DE-ED86-5C08-BA7E-45C85566D8A0</object-id>
              <tp:taxon-name-part taxon-name-part-type="genus" reg="Ummidia">Ummidia</tp:taxon-name-part>
              <tp:taxon-name-part taxon-name-part-type="species" reg="huascazaloya">huascazaloya</tp:taxon-name-part>
              <object-id xmlns:xlink="http://www.w3.org/1999/xlink" content-type="zoobank" xlink:type="simple">http://zoobank.org/9409326F-C38C-4ED9-AEC4-29FDD72D18D3</object-id>
            </tp:taxon-name><tp:taxon-status xmlns:xlink="http://www.w3.org/1999/xlink" xlink:type="simple">sp. nov.</tp:taxon-status><xref ref-type="fig" rid="F44">Figs 40</xref><xref ref-type="fig" rid="F45">, 41</xref><xref ref-type="fig" rid="F46">, Map 5</xref></tp:nomenclature><tp:treatment-sec sec-type="type material" id="SECID0ECFOM"><title>Type material.</title><p>HOLOTYPE ♂ (<abbrev xmlns:xlink="http://www.w3.org/1999/xlink" content-type="institution" xlink:title="Colección Nacional de Arácnidos of Instituto de Biología, CNAN; Mexico City, Mexico" id="ABBRID0EIFOM" xlink:type="simple">CNAN</abbrev>-T01384) from just outside Peña del Aire Park, outside Huasca de Ocampo, Hidalgo, Mexico, <named-content xmlns:xlink="http://www.w3.org/1999/xlink" content-type="dwc:verbatimCoordinates" xlink:type="simple"><named-content content-type="geo-json" specific-use="{&#34;type&#34;:&#34;Point&#34;,&#34;coordinates&#34;:[-98.516900,20.276200]}" id="NCID0EQFOM" xlink:type="simple">20.2762 -98.5169</named-content></named-content><sup>1</sup>, 2046 m a.s.l., 6–7.vi.2019, coll. PE Cushing, H Carmona, DL Batista Perales, J Rojas Castillo, <abbrev xmlns:xlink="http://www.w3.org/1999/xlink" content-type="institution" xlink:title="Colección Nacional de Arácnidos of Instituto de Biología, CNAN; Mexico City, Mexico" id="ABBRID0EWFOM" xlink:type="simple">CNAN</abbrev>. PARATYPE: 1 ♀ (UMM171) from Chapulhuacán, Hidalgo, Mexico, <named-content xmlns:xlink="http://www.w3.org/1999/xlink" content-type="dwc:verbatimCoordinates" xlink:type="simple"><named-content content-type="geo-json" specific-use="{&#34;type&#34;:&#34;Point&#34;,&#34;coordinates&#34;:[-98.902600,21.156900]}" id="NCID0E5FOM" xlink:type="simple">21.1569 -98.9026</named-content></named-content><sup>6</sup>, 967 m a.s.l.. coll. F Bonet, <named-content xmlns:xlink="http://www.w3.org/1999/xlink" content-type="dwc:institutional_code" xlink:type="simple">AMNH</named-content>.</p></tp:treatment-sec><tp:treatment-sec sec-type="etymology" id="SECID0EMGOM"><title>Etymology.</title><p>The specific epithet is a noun taken in apposition and is in reference to the original Nahuatl name for Huasca de Ocampo.</p><fig id="F46" position="float" orientation="portrait"><object-id xmlns:xlink="http://www.w3.org/1999/xlink" content-type="doi" xlink:type="simple">10.3897/zookeys.1027.54888.map5</object-id><object-id xmlns:xlink="http://www.w3.org/1999/xlink" content-type="arpha" xlink:type="simple">FD3DF31C-D984-5C9E-A10F-0775F7425B5E</object-id><label>Map 5.</label><caption><p>Locality records for southern Mexico and Central American species.</p></caption><graphic xmlns:xlink="http://www.w3.org/1999/xlink" xlink:href="zookeys-1027-001-g044.jpg" position="float" orientation="portrait" xlink:type="simple" id="oo_527503.jpg"><uri content-type="original_file" xlink:type="simple">https://binary.pensoft.net/fig/527503</uri></graphic></fig></tp:treatment-sec><tp:treatment-sec sec-type="diagnosis" id="SECID0E4GOM"><title>Diagnosis.</title><p><italic><tp:taxon-name><tp:taxon-name-part taxon-name-part-type="genus" reg="Ummidia">Ummidia</tp:taxon-name-part> <tp:taxon-name-part taxon-name-part-type="species" reg="huascazaloya">huascazaloya</tp:taxon-name-part></tp:taxon-name></italic> can be differentiated from <italic><tp:taxon-name><tp:taxon-name-part taxon-name-part-type="genus" reg="Ummidia">U.</tp:taxon-name-part> <tp:taxon-name-part taxon-name-part-type="species" reg="anaya">anaya</tp:taxon-name-part></tp:taxon-name></italic> by the presence of a defined comb on the retrolateral face of tarsus IV in males and females. <italic><tp:taxon-name><tp:taxon-name-part taxon-name-part-type="genus" reg="Ummidia">U.</tp:taxon-name-part> <tp:taxon-name-part taxon-name-part-type="species" reg="huascazaloya">huascazaloya</tp:taxon-name-part></tp:taxon-name></italic> males can be further differentiated from <italic><tp:taxon-name><tp:taxon-name-part taxon-name-part-type="genus" reg="Ummidia">U.</tp:taxon-name-part> <tp:taxon-name-part taxon-name-part-type="species" reg="anaya">anaya</tp:taxon-name-part></tp:taxon-name></italic> by having a palpal tibia (3.25× long as wide vs 1.85×) and tarsus IV (3.6× long as wide vs 2.9×) which are more elongate as well as having fewer, larger endite cuspules (10 vs 22). Males can be differentiated from <italic><tp:taxon-name><tp:taxon-name-part taxon-name-part-type="genus" reg="Ummidia">U.</tp:taxon-name-part> <tp:taxon-name-part taxon-name-part-type="species" reg="cuicatec">cuicatec</tp:taxon-name-part></tp:taxon-name></italic> and <italic><tp:taxon-name><tp:taxon-name-part taxon-name-part-type="genus" reg="Ummidia">U.</tp:taxon-name-part> <tp:taxon-name-part taxon-name-part-type="species" reg="zilchi">zilchi</tp:taxon-name-part></tp:taxon-name></italic> by having a sinuous embolus without a strong bend and from <italic><tp:taxon-name><tp:taxon-name-part taxon-name-part-type="genus" reg="Ummidia">U.</tp:taxon-name-part> <tp:taxon-name-part taxon-name-part-type="species" reg="cuicatec">cuicatec</tp:taxon-name-part></tp:taxon-name></italic>, <italic><tp:taxon-name><tp:taxon-name-part taxon-name-part-type="genus" reg="Ummidia">U.</tp:taxon-name-part> <tp:taxon-name-part taxon-name-part-type="species" reg="zebrina">zebrina</tp:taxon-name-part></tp:taxon-name></italic>, <italic><tp:taxon-name><tp:taxon-name-part taxon-name-part-type="genus" reg="Ummidia">U.</tp:taxon-name-part> <tp:taxon-name-part taxon-name-part-type="species" reg="brandicarlileae">brandicarlileae</tp:taxon-name-part></tp:taxon-name></italic>, and <italic><tp:taxon-name><tp:taxon-name-part taxon-name-part-type="genus" reg="Ummidia">U.</tp:taxon-name-part> <tp:taxon-name-part taxon-name-part-type="species" reg="yojoa">yojoa</tp:taxon-name-part></tp:taxon-name></italic> by having more spines on the prolateral face of tibia I (11 vs 0-2). Males can be differentiated from <italic><tp:taxon-name><tp:taxon-name-part taxon-name-part-type="genus" reg="Ummidia">U.</tp:taxon-name-part> <tp:taxon-name-part taxon-name-part-type="species" reg="riverai">riverai</tp:taxon-name-part></tp:taxon-name></italic> by lacking a pale dorsal heart patch on the abdomen. Females can be differentiated from <italic><tp:taxon-name><tp:taxon-name-part taxon-name-part-type="genus" reg="Ummidia">U.</tp:taxon-name-part> <tp:taxon-name-part taxon-name-part-type="species" reg="gabrieli">gabrieli</tp:taxon-name-part></tp:taxon-name></italic>, <italic><tp:taxon-name><tp:taxon-name-part taxon-name-part-type="genus" reg="Ummidia">U.</tp:taxon-name-part> <tp:taxon-name-part taxon-name-part-type="species" reg="pesiou">pesiou</tp:taxon-name-part></tp:taxon-name></italic>, <italic><tp:taxon-name><tp:taxon-name-part taxon-name-part-type="genus" reg="Ummidia">U.</tp:taxon-name-part> <tp:taxon-name-part taxon-name-part-type="species" reg="rodeo">rodeo</tp:taxon-name-part></tp:taxon-name></italic>, <italic><tp:taxon-name><tp:taxon-name-part taxon-name-part-type="genus" reg="Ummidia">U.</tp:taxon-name-part> <tp:taxon-name-part taxon-name-part-type="species" reg="pustulosa">pustulosa</tp:taxon-name-part></tp:taxon-name></italic>, and <italic><tp:taxon-name><tp:taxon-name-part taxon-name-part-type="genus" reg="Ummidia">U.</tp:taxon-name-part> <tp:taxon-name-part taxon-name-part-type="species" reg="frankellerae">frankellerae</tp:taxon-name-part></tp:taxon-name></italic> by having spermathecae that bend medially then anteriorly. Males disperse in June.</p><fig id="F44" position="float" orientation="portrait"><object-id xmlns:xlink="http://www.w3.org/1999/xlink" content-type="doi" xlink:type="simple">10.3897/zookeys.1027.54888.figure40</object-id><object-id xmlns:xlink="http://www.w3.org/1999/xlink" content-type="arpha" xlink:type="simple">C5E3E37F-F2B2-5B5E-8ED1-0609C8AF5DF8</object-id><label>Figure 40.</label><caption><p><italic><tp:taxon-name><tp:taxon-name-part taxon-name-part-type="genus" reg="Ummidia">Ummidia</tp:taxon-name-part> <tp:taxon-name-part taxon-name-part-type="species" reg="huascazaloya">huascazaloya</tp:taxon-name-part></tp:taxon-name></italic> sp. nov. from Hidalgo, Mexico <bold>A</bold> male habitus illustration <abbrev xmlns:xlink="http://www.w3.org/1999/xlink" content-type="institution" xlink:title="Colección Nacional de Arácnidos of Instituto de Biología, CNAN; Mexico City, Mexico" id="ABBRID0EINOM" xlink:type="simple">CNAN</abbrev>-T01384 <bold>B</bold> female habitus illustration UMM171. Scale bars: 4.0 mm.</p></caption><graphic xmlns:xlink="http://www.w3.org/1999/xlink" xlink:href="zookeys-1027-001-g045.jpg" position="float" orientation="portrait" xlink:type="simple" id="oo_527504.jpg"><uri content-type="original_file" xlink:type="simple">https://binary.pensoft.net/fig/527504</uri></graphic></fig></tp:treatment-sec><tp:treatment-sec sec-type="description" id="SECID0EUNOM"><title>Description of male holotype.</title><p><italic>Specimen preparation and condition</italic>. Specimen preserved in 80% EtOH. Right and left leg III missing. <italic>Cephalothorax</italic>. Carapace 7.36 long, 7.12 wide. Pars cephalica 5.25 long. Foveal groove procurved, 0.48 long, 1.76 wide. Tubercle moderate, mostly restricted to ME. <abbrev xmlns:xlink="http://www.w3.org/1999/xlink" xlink:title="Anterior eye row" id="ABBRID0E5NOM" xlink:type="simple">AER</abbrev> procurved. <abbrev xmlns:xlink="http://www.w3.org/1999/xlink" xlink:title="posterior eye row" id="ABBRID0ECOOM" xlink:type="simple">PER</abbrev> recurved. Eye group 0.88 long, 1.62 wide, <abbrev xmlns:xlink="http://www.w3.org/1999/xlink" xlink:title="Anterior median eyes" id="ABBRID0EGOOM" xlink:type="simple">AME</abbrev> 0.34, <abbrev xmlns:xlink="http://www.w3.org/1999/xlink" xlink:title="posterior median eyes" id="ABBRID0EKOOM" xlink:type="simple">PME</abbrev> 0.24, <abbrev xmlns:xlink="http://www.w3.org/1999/xlink" xlink:title="Anterior lateral eyes" id="ABBRID0EOOOM" xlink:type="simple">ALE</abbrev> 0.51, <abbrev xmlns:xlink="http://www.w3.org/1999/xlink" xlink:title="posterior lateral eyes" id="ABBRID0ESOOM" xlink:type="simple">PLE</abbrev> 0.3. Sternum moderately setose, <abbrev xmlns:xlink="http://www.w3.org/1999/xlink" xlink:title="Sternum length" id="ABBRID0EWOOM" xlink:type="simple">STRl</abbrev> 4.31, <abbrev xmlns:xlink="http://www.w3.org/1999/xlink" xlink:title="Sternum width" id="ABBRID0E1OOM" xlink:type="simple">STRw</abbrev> 3.88. Chelicerae with anterior tooth row comprising six teeth, posterior margin with six teeth. Palpal endites with ten relatively long non-haste spinules over proximal half of endite face, lacking distal endite cuspules, <abbrev xmlns:xlink="http://www.w3.org/1999/xlink" xlink:title="Palpal endite width" id="ABBRID0E5OOM" xlink:type="simple">ENDw</abbrev> 1.59, <abbrev xmlns:xlink="http://www.w3.org/1999/xlink" xlink:title="Palpal endite length" id="ABBRID0ECPOM" xlink:type="simple">ENDl</abbrev> 2.72. Labium with three relatively long, non-hastate cuspules, <abbrev xmlns:xlink="http://www.w3.org/1999/xlink" xlink:title="Labium width" id="ABBRID0EGPOM" xlink:type="simple">LBw</abbrev> 1.44, <abbrev xmlns:xlink="http://www.w3.org/1999/xlink" xlink:title="Labium length" id="ABBRID0EKPOM" xlink:type="simple">LBl</abbrev> 1.12. Rastellum with many spines on process. Abdomen setose with pale speckles concentrated at apodemes. <italic>Legs</italic>. <abbrev xmlns:xlink="http://www.w3.org/1999/xlink" xlink:title="Femur I length" id="ABBRID0EQPOM" xlink:type="simple">F1</abbrev> 6.56; <abbrev xmlns:xlink="http://www.w3.org/1999/xlink" xlink:title="Femur I width" id="ABBRID0EUPOM" xlink:type="simple">F1w</abbrev> 1.68; <abbrev xmlns:xlink="http://www.w3.org/1999/xlink" xlink:title="Patella I length" id="ABBRID0EYPOM" xlink:type="simple">P1</abbrev> 3.12; <abbrev xmlns:xlink="http://www.w3.org/1999/xlink" xlink:title="Tibia I length" id="ABBRID0E3POM" xlink:type="simple">Ti1</abbrev> 4.4; <abbrev xmlns:xlink="http://www.w3.org/1999/xlink" xlink:title="Metatarsus I length" id="ABBRID0EAQOM" xlink:type="simple">Mt1</abbrev> 3.2; <abbrev xmlns:xlink="http://www.w3.org/1999/xlink" xlink:title="Tarsus I length" id="ABBRID0EEQOM" xlink:type="simple">Tr1</abbrev> 1.52; <abbrev xmlns:xlink="http://www.w3.org/1999/xlink" xlink:title="Femur IV length" id="ABBRID0EIQOM" xlink:type="simple">F4</abbrev> 6.48; <abbrev xmlns:xlink="http://www.w3.org/1999/xlink" xlink:title="Femur IV width" id="ABBRID0EMQOM" xlink:type="simple">F4w</abbrev> 1.96; <abbrev xmlns:xlink="http://www.w3.org/1999/xlink" xlink:title="Patella IV length" id="ABBRID0EQQOM" xlink:type="simple">P4</abbrev> 2.88; <abbrev xmlns:xlink="http://www.w3.org/1999/xlink" xlink:title="Tibia IV length" id="ABBRID0EUQOM" xlink:type="simple">Ti4</abbrev> 3.92; <abbrev xmlns:xlink="http://www.w3.org/1999/xlink" xlink:title="Metatarsus IV length" id="ABBRID0EYQOM" xlink:type="simple">Mt4</abbrev> 4.4; <abbrev xmlns:xlink="http://www.w3.org/1999/xlink" xlink:title="Tarsus IV length" id="ABBRID0E3QOM" xlink:type="simple">Tr4</abbrev> 2.24. Retrolateral face of tarsus IV with defined comb with heavier spinules over distal half. Leg I spination pattern: <abbrev xmlns:xlink="http://www.w3.org/1999/xlink" xlink:title="Number of spines on the prolateral" id="ABBRID0EAROM" xlink:type="simple">TSp</abbrev> 6, <abbrev xmlns:xlink="http://www.w3.org/1999/xlink" xlink:title="Number of spines on the proventral" id="ABBRID0EEROM" xlink:type="simple">TSpv</abbrev> 5, TSrd 0, <abbrev xmlns:xlink="http://www.w3.org/1999/xlink" xlink:title="Number of spines on the retroventral" id="ABBRID0EIROM" xlink:type="simple">TSr</abbrev> 1, <abbrev xmlns:xlink="http://www.w3.org/1999/xlink" xlink:title="Number of spines on the retroventral" id="ABBRID0EMROM" xlink:type="simple">TSrv</abbrev> 17, <abbrev xmlns:xlink="http://www.w3.org/1999/xlink" xlink:title="Number of spines on the prolateral" id="ABBRID0EQROM" xlink:type="simple">MtSp</abbrev> 3, <abbrev xmlns:xlink="http://www.w3.org/1999/xlink" xlink:title="Number of spines on the retrolateral faces of the metatarsus I" id="ABBRID0EUROM" xlink:type="simple">MtSr</abbrev> 12, <abbrev xmlns:xlink="http://www.w3.org/1999/xlink" xlink:title="Number of spines on the prolateral" id="ABBRID0EYROM" xlink:type="simple">TrSp</abbrev> 2, <abbrev xmlns:xlink="http://www.w3.org/1999/xlink" xlink:title="Number of spines on the retrolateral faces of the tarsus I" id="ABBRID0E3ROM" xlink:type="simple">TrSr</abbrev> 8. <italic>Pedipalps</italic>. <abbrev xmlns:xlink="http://www.w3.org/1999/xlink" xlink:title="Palpal tibia length" id="ABBRID0ECSOM" xlink:type="simple">PTl</abbrev> 3.9, <abbrev xmlns:xlink="http://www.w3.org/1999/xlink" xlink:title="Palpal tibia width" id="ABBRID0EGSOM" xlink:type="simple">PTw</abbrev> 1.2, <abbrev xmlns:xlink="http://www.w3.org/1999/xlink" xlink:title="Bulb length" id="ABBRID0EKSOM" xlink:type="simple">Bl</abbrev> 3.7. Embolus long; sinuous, bulb relatively small.</p></tp:treatment-sec><tp:treatment-sec sec-type="variation" id="SECID0EOSOM"><title>Variation, males.</title><p>Known only from male holotype specimen.</p></tp:treatment-sec><tp:treatment-sec sec-type="description" id="SECID0ETSOM"><title>Description of female paratype.</title><p><italic>Specimen preparation and condition</italic>. Specimen preserved in 80% EtOH. Spermathecae removed, cleared, in vial with specimen. <italic>General coloration</italic>. Carapace, chelicerae, and legs dark reddish brown 2.5YR 2.5/4, Tr IV strong brown 7.5YR 5/8. Abdomen black 7.5YR 2.5/1, spinnerets yellowish brown 10YR 5/6. <italic>Cephalothorax</italic>. Carapace 4.99 long, 4.71 wide. Pars cephalica 3.69 long. Foveal groove procurved, 1.09 long, 0.47 wide. All eyes on moderate tubercle. <abbrev xmlns:xlink="http://www.w3.org/1999/xlink" xlink:title="Anterior eye row" id="ABBRID0E6SOM" xlink:type="simple">AER</abbrev> procurved. <abbrev xmlns:xlink="http://www.w3.org/1999/xlink" xlink:title="posterior eye row" id="ABBRID0EDTOM" xlink:type="simple">PER</abbrev> straight. Eye group 0.78 long, 1.22 wide, <abbrev xmlns:xlink="http://www.w3.org/1999/xlink" xlink:title="Anterior median eyes" id="ABBRID0EHTOM" xlink:type="simple">AME</abbrev> 0.3, <abbrev xmlns:xlink="http://www.w3.org/1999/xlink" xlink:title="posterior median eyes" id="ABBRID0ELTOM" xlink:type="simple">PME</abbrev> 0.3, <abbrev xmlns:xlink="http://www.w3.org/1999/xlink" xlink:title="Anterior lateral eyes" id="ABBRID0EPTOM" xlink:type="simple">ALE</abbrev> 0.41, <abbrev xmlns:xlink="http://www.w3.org/1999/xlink" xlink:title="posterior lateral eyes" id="ABBRID0ETTOM" xlink:type="simple">PLE</abbrev> 0.34. Sternum very sparsely setose around edges, thicker anteriorly <abbrev xmlns:xlink="http://www.w3.org/1999/xlink" xlink:title="Sternum length" id="ABBRID0EXTOM" xlink:type="simple">STRl</abbrev> 3.03, <abbrev xmlns:xlink="http://www.w3.org/1999/xlink" xlink:title="Sternum width" id="ABBRID0E2TOM" xlink:type="simple">STRw</abbrev> 2.97. Chelicerae with anterior row comprising five teeth, posterior margin with six teeth. Palpal endites with 30 very large cuspules spread across proximal half of endite face and 15 smaller cuspules distally, <abbrev xmlns:xlink="http://www.w3.org/1999/xlink" xlink:title="Palpal endite width" id="ABBRID0E6TOM" xlink:type="simple">ENDw</abbrev> 1.23, <abbrev xmlns:xlink="http://www.w3.org/1999/xlink" xlink:title="Palpal endite length" id="ABBRID0EDUOM" xlink:type="simple">ENDl</abbrev> 2.09. Labium with 13 very large cuspules, <abbrev xmlns:xlink="http://www.w3.org/1999/xlink" xlink:title="Labium width" id="ABBRID0EHUOM" xlink:type="simple">LBw</abbrev> 1.19, <abbrev xmlns:xlink="http://www.w3.org/1999/xlink" xlink:title="Labium length" id="ABBRID0ELUOM" xlink:type="simple">LBl</abbrev> 0.91. Rastellum with large blunt spines along rastellar margin and several smaller blunt spines on rastellar process. <italic>Abdomen</italic>. Evenly setose with pale speckles. <italic>Legs</italic>. <abbrev xmlns:xlink="http://www.w3.org/1999/xlink" xlink:title="Femur I length" id="ABBRID0ETUOM" xlink:type="simple">F1</abbrev> 3.36; <abbrev xmlns:xlink="http://www.w3.org/1999/xlink" xlink:title="Femur I width" id="ABBRID0EXUOM" xlink:type="simple">F1w</abbrev> 1.27; <abbrev xmlns:xlink="http://www.w3.org/1999/xlink" xlink:title="Patella I length" id="ABBRID0E2UOM" xlink:type="simple">P1</abbrev> 2.09; <abbrev xmlns:xlink="http://www.w3.org/1999/xlink" xlink:title="Tibia I length" id="ABBRID0E6UOM" xlink:type="simple">Ti1</abbrev> 1.98; <abbrev xmlns:xlink="http://www.w3.org/1999/xlink" xlink:title="Metatarsus I length" id="ABBRID0EDVOM" xlink:type="simple">Mt1</abbrev> 1.33; <abbrev xmlns:xlink="http://www.w3.org/1999/xlink" xlink:title="Tarsus I length" id="ABBRID0EHVOM" xlink:type="simple">Tr1</abbrev> 1.72; <abbrev xmlns:xlink="http://www.w3.org/1999/xlink" xlink:title="Femur III lengthFemur III length" id="ABBRID0ELVOM" xlink:type="simple">F3</abbrev> 2.86; <abbrev xmlns:xlink="http://www.w3.org/1999/xlink" xlink:title="Femur III width" id="ABBRID0EPVOM" xlink:type="simple">F3w</abbrev> 1.57; <abbrev xmlns:xlink="http://www.w3.org/1999/xlink" xlink:title="Patella III length" id="ABBRID0ETVOM" xlink:type="simple">P3</abbrev> 1.67; <abbrev xmlns:xlink="http://www.w3.org/1999/xlink" xlink:title="Tibia III length" id="ABBRID0EXVOM" xlink:type="simple">Ti3</abbrev> 1.61, <abbrev xmlns:xlink="http://www.w3.org/1999/xlink" xlink:title="Saddle length" id="ABBRID0E2VOM" xlink:type="simple">Sd3</abbrev> 1.09; <abbrev xmlns:xlink="http://www.w3.org/1999/xlink" xlink:title="Metatarsus III length" id="ABBRID0E6VOM" xlink:type="simple">Mt3</abbrev> 1.24; <abbrev xmlns:xlink="http://www.w3.org/1999/xlink" xlink:title="Tarsus III length" id="ABBRID0EDWOM" xlink:type="simple">Tr3</abbrev> 1.12; <abbrev xmlns:xlink="http://www.w3.org/1999/xlink" xlink:title="Femur IV length" id="ABBRID0EHWOM" xlink:type="simple">F4</abbrev> 3.59; <abbrev xmlns:xlink="http://www.w3.org/1999/xlink" xlink:title="Femur IV width" id="ABBRID0ELWOM" xlink:type="simple">F4w</abbrev> 1.5; <abbrev xmlns:xlink="http://www.w3.org/1999/xlink" xlink:title="Patella IV length" id="ABBRID0EPWOM" xlink:type="simple">P4</abbrev> 2.04; <abbrev xmlns:xlink="http://www.w3.org/1999/xlink" xlink:title="Tibia IV length" id="ABBRID0ETWOM" xlink:type="simple">Ti4</abbrev> 1.92; <abbrev xmlns:xlink="http://www.w3.org/1999/xlink" xlink:title="Metatarsus IV length" id="ABBRID0EXWOM" xlink:type="simple">Mt4</abbrev> 1.9; <abbrev xmlns:xlink="http://www.w3.org/1999/xlink" xlink:title="Tarsus IV length" id="ABBRID0E2WOM" xlink:type="simple">Tr4</abbrev> 1.02. Retrolateral face tarsus IV with comb of alternating long and short spinules. <italic>Pedipalps</italic>. <abbrev xmlns:xlink="http://www.w3.org/1999/xlink" xlink:title="Palp femur length" id="ABBRID0EBXOM" xlink:type="simple">PF</abbrev> 3.25, <abbrev xmlns:xlink="http://www.w3.org/1999/xlink" xlink:title="Palp patella length" id="ABBRID0EFXOM" xlink:type="simple">PP</abbrev> 1.72, <abbrev xmlns:xlink="http://www.w3.org/1999/xlink" xlink:title="Palp tibia length" id="ABBRID0EJXOM" xlink:type="simple">PTi</abbrev> 1.81, <abbrev xmlns:xlink="http://www.w3.org/1999/xlink" xlink:title="Palp tarsus length" id="ABBRID0ENXOM" xlink:type="simple">PTr</abbrev> 1.67. Spermathecae bent medially then folded anteriorly, bulbs facing anteriorly.</p><fig id="F45" position="float" orientation="portrait"><object-id xmlns:xlink="http://www.w3.org/1999/xlink" content-type="doi" xlink:type="simple">10.3897/zookeys.1027.54888.figure41</object-id><object-id xmlns:xlink="http://www.w3.org/1999/xlink" content-type="arpha" xlink:type="simple">260A2509-C602-5433-8998-12F4D901F4D4</object-id><label>Figure 41.</label><caption><p><italic><tp:taxon-name><tp:taxon-name-part taxon-name-part-type="genus" reg="Ummidia">Ummidia</tp:taxon-name-part> <tp:taxon-name-part taxon-name-part-type="species" reg="huascazaloya">huascazaloya</tp:taxon-name-part></tp:taxon-name></italic> sp. nov. from Hidalgo, Mexico <bold>A–D</bold> male holotype (<abbrev xmlns:xlink="http://www.w3.org/1999/xlink" content-type="institution" xlink:title="Colección Nacional de Arácnidos of Instituto de Biología, CNAN; Mexico City, Mexico" id="ABBRID0EGYOM" xlink:type="simple">CNAN</abbrev>-T01384) <bold>A</bold> retrolateral aspect, leg I <bold>B</bold> prolateral aspect, leg I <bold>C</bold> line drawings, leg I retrolateral and prolateral aspects <bold>D</bold> retrolateral aspect, pedipalp <bold>E</bold> cleared spermathecae female paratype (UMM171). Scale bars: 1.0 mm.</p></caption><graphic xmlns:xlink="http://www.w3.org/1999/xlink" xlink:href="zookeys-1027-001-g046.jpg" position="float" orientation="portrait" xlink:type="simple" id="oo_527505.jpg"><uri content-type="original_file" xlink:type="simple">https://binary.pensoft.net/fig/527505</uri></graphic></fig></tp:treatment-sec><tp:treatment-sec sec-type="variation" id="SECID0E1YOM"><title>Variation, females.</title><p>Known only from female paratype specimen.</p></tp:treatment-sec><tp:treatment-sec sec-type="type material" id="SECID0E6YOM"><title>Known only from type material.</title></tp:treatment-sec></tp:taxon-treatment>
