# Supplementary material for: Taxonomic revision of the New World members of the trapdoor spider genus Ummidia Thorell (Araneae, Mygalomorphae, Halonoproctidae)
Source: Zookeys. 2021 Apr 2;1027:1–165. doi: 10.3897/zookeys.1027.54888 (PMC8035127; doi:10.3897/zookeys.1027.54888)
Supplement: XML Treatment for Ummidia anaya [file zookeys.1027.54888-treatment25.xml]

<!DOCTYPE tp:taxon-treatment
  PUBLIC "-//TaxonX//DTD Taxonomic Treatment Publishing DTD v0 20100105//EN" "tax-treatment-NSO.dtd">
<tp:taxon-treatment xmlns:tp="http://www.plazi.org/taxpub"><tp:treatment-meta><kwd-group><label>Taxon classification</label><kwd><named-content xmlns:xlink="http://www.w3.org/1999/xlink" content-type="kingdom">Animalia</named-content></kwd><kwd><named-content xmlns:xlink="http://www.w3.org/1999/xlink" content-type="order">Araneae</named-content></kwd><kwd><named-content xmlns:xlink="http://www.w3.org/1999/xlink" content-type="family">Halonoproctidae</named-content></kwd></kwd-group><mixed-citation publication-type="journal"><person-group><name><surname>Godwin</surname><given-names>Rebecca L.</given-names></name><name><surname>Bond</surname><given-names>Jason E.</given-names></name></person-group><article-title>Taxonomic revision of the New World members of the trapdoor spider genus <italic><tp:taxon-name><tp:taxon-name-part taxon-name-part-type="genus" reg="Ummidia">Ummidia</tp:taxon-name-part></tp:taxon-name></italic> Thorell (<tp:taxon-name><tp:taxon-name-part taxon-name-part-type="order">Araneae</tp:taxon-name-part></tp:taxon-name>, <tp:taxon-name><tp:taxon-name-part taxon-name-part-type="suborder">Mygalomorphae</tp:taxon-name-part></tp:taxon-name>, <tp:taxon-name><tp:taxon-name-part taxon-name-part-type="family">Halonoproctidae</tp:taxon-name-part></tp:taxon-name>)</article-title><source>Zookeys</source><day>02</day><month>4</month><year>2021</year><volume>1027</volume><fpage>1</fpage><lpage>165</lpage><pub-id pub-id-type="doi">10.3897/zookeys.1027.54888</pub-id></mixed-citation></tp:treatment-meta><tp:nomenclature><tp:taxon-name><object-id xmlns:xlink="http://www.w3.org/1999/xlink" content-type="arpha" xlink:type="simple">B7EEA986-699F-5FAF-964C-A99A8AAFAFE0</object-id>
              <tp:taxon-name-part taxon-name-part-type="genus" reg="Ummidia">Ummidia</tp:taxon-name-part>
              <tp:taxon-name-part taxon-name-part-type="species" reg="anaya">anaya</tp:taxon-name-part>
              <object-id xmlns:xlink="http://www.w3.org/1999/xlink" content-type="zoobank" xlink:type="simple">http://zoobank.org/851CAC8A-F15B-4DEF-BE0A-5B9A6248E754</object-id>
            </tp:taxon-name><tp:taxon-status xmlns:xlink="http://www.w3.org/1999/xlink" xlink:type="simple">sp. nov.</tp:taxon-status><xref ref-type="fig" rid="F47">Fig. 42</xref><xref ref-type="fig" rid="F46">, Map 5</xref></tp:nomenclature><tp:treatment-sec sec-type="type material" id="SECID0ET1OM"><title>Type material.</title><p>HOLOTYPE ♂ (<abbrev xmlns:xlink="http://www.w3.org/1999/xlink" content-type="institution" xlink:title="Colección Nacional de Arácnidos of Instituto de Biología, CNAN; Mexico City, Mexico" id="ABBRID0EZ1OM" xlink:type="simple">CNAN</abbrev>-T01385) from Municipio de Santiago de Anaya Hidalgo, Grutas Xoxafi, Hidalgo, Mexico, <named-content xmlns:xlink="http://www.w3.org/1999/xlink" content-type="dwc:verbatimCoordinates" xlink:type="simple"><named-content content-type="geo-json" specific-use="{&#34;type&#34;:&#34;Point&#34;,&#34;coordinates&#34;:[-99.027500,20.388400]}" id="NCID0EB2OM" xlink:type="simple">20.3884 -99.0275</named-content></named-content><sup>1</sup>, 2020 m a.s.l., coll. 7–8.vi.2019, PE Cushing, E García, E González Santillán, DL Batista Perales, J Rojas Castillo, <abbrev xmlns:xlink="http://www.w3.org/1999/xlink" content-type="institution" xlink:title="Colección Nacional de Arácnidos of Instituto de Biología, CNAN; Mexico City, Mexico" id="ABBRID0EH2OM" xlink:type="simple">CNAN</abbrev>.</p></tp:treatment-sec><tp:treatment-sec sec-type="etymology" id="SECID0EM2OM"><title>Etymology.</title><p>The specific epithet is a noun taken in apposition and is in reference to the type locality, the town of Santiago de Anaya.</p></tp:treatment-sec><tp:treatment-sec sec-type="diagnosis" id="SECID0ER2OM"><title>Diagnosis.</title><p><italic><tp:taxon-name><tp:taxon-name-part taxon-name-part-type="genus" reg="Ummidia">Ummidia</tp:taxon-name-part> <tp:taxon-name-part taxon-name-part-type="species" reg="anaya">anaya</tp:taxon-name-part></tp:taxon-name></italic> can be differentiated from <italic><tp:taxon-name><tp:taxon-name-part taxon-name-part-type="genus" reg="Ummidia">U.</tp:taxon-name-part> <tp:taxon-name-part taxon-name-part-type="species" reg="huascazaloya">huascazaloya</tp:taxon-name-part></tp:taxon-name></italic> by lacking a defined comb on the retrolateral face of tarsus IV and by having a palpal tibia (1.85× long as wide vs 3.25×) and tarsus IV (2.9× long as wide vs 3.6×) which are less elongate as well as having more, smaller endite cuspules (22 vs 10). Males can be differentiated from <italic><tp:taxon-name><tp:taxon-name-part taxon-name-part-type="genus" reg="Ummidia">U.</tp:taxon-name-part> <tp:taxon-name-part taxon-name-part-type="species" reg="cuicatec">cuicatec</tp:taxon-name-part></tp:taxon-name></italic> and <italic><tp:taxon-name><tp:taxon-name-part taxon-name-part-type="genus" reg="Ummidia">U.</tp:taxon-name-part> <tp:taxon-name-part taxon-name-part-type="species" reg="zilchi">zilchi</tp:taxon-name-part></tp:taxon-name></italic> by having a sinuous embolus without a strong bend and from <italic><tp:taxon-name><tp:taxon-name-part taxon-name-part-type="genus" reg="Ummidia">U.</tp:taxon-name-part> <tp:taxon-name-part taxon-name-part-type="species" reg="cuicatec">cuicatec</tp:taxon-name-part></tp:taxon-name></italic>, <italic><tp:taxon-name><tp:taxon-name-part taxon-name-part-type="genus" reg="Ummidia">U.</tp:taxon-name-part> <tp:taxon-name-part taxon-name-part-type="species" reg="zebrina">zebrina</tp:taxon-name-part></tp:taxon-name></italic>, <italic><tp:taxon-name><tp:taxon-name-part taxon-name-part-type="genus" reg="Ummidia">U.</tp:taxon-name-part> <tp:taxon-name-part taxon-name-part-type="species" reg="brandicarlileae">brandicarlileae</tp:taxon-name-part></tp:taxon-name></italic>, and <italic><tp:taxon-name><tp:taxon-name-part taxon-name-part-type="genus" reg="Ummidia">U.</tp:taxon-name-part> <tp:taxon-name-part taxon-name-part-type="species" reg="yojoa">yojoa</tp:taxon-name-part></tp:taxon-name></italic> by having relatively more spines on the prolateral face of tibia I (11 vs 0-2). Males can be differentiated from <italic><tp:taxon-name><tp:taxon-name-part taxon-name-part-type="genus" reg="Ummidia">U.</tp:taxon-name-part> <tp:taxon-name-part taxon-name-part-type="species" reg="riverai">riverai</tp:taxon-name-part></tp:taxon-name></italic> by lacking a pale dorsal heart patch on the abdomen. Males disperse in June.</p><fig id="F47" position="float" orientation="portrait"><object-id xmlns:xlink="http://www.w3.org/1999/xlink" content-type="doi" xlink:type="simple">10.3897/zookeys.1027.54888.figure42</object-id><object-id xmlns:xlink="http://www.w3.org/1999/xlink" content-type="arpha" xlink:type="simple">B816D197-0518-5F43-A621-C95C05A539E8</object-id><label>Figure 42.</label><caption><p><italic><tp:taxon-name><tp:taxon-name-part taxon-name-part-type="genus" reg="Ummidia">Ummidia</tp:taxon-name-part> <tp:taxon-name-part taxon-name-part-type="species" reg="anaya">anaya</tp:taxon-name-part></tp:taxon-name></italic> sp. nov. male holotype specimen (<abbrev xmlns:xlink="http://www.w3.org/1999/xlink" content-type="institution" xlink:title="Colección Nacional de Arácnidos of Instituto de Biología, CNAN; Mexico City, Mexico" id="ABBRID0EN6OM" xlink:type="simple">CNAN</abbrev>-T01385) from Hidalgo, Mexico. <bold>A</bold> retrolateral aspect, leg I <bold>B</bold> prolateral aspect, leg I <bold>C</bold> line drawings, leg I retrolateral and prolateral aspects <bold>D</bold> retrolateral aspect, pedipalp <bold>E</bold> habitus illustration. Scale bars: 1.0 mm (<bold>A–D</bold>), 4.0 mm (<bold>E</bold>).</p></caption><graphic xmlns:xlink="http://www.w3.org/1999/xlink" xlink:href="zookeys-1027-001-g047.jpg" position="float" orientation="portrait" xlink:type="simple" id="oo_527506.jpg"><uri content-type="original_file" xlink:type="simple">https://binary.pensoft.net/fig/527506</uri></graphic></fig></tp:treatment-sec><tp:treatment-sec sec-type="description" id="SECID0EFAPM"><title>Description of male holotype.</title><p><italic>Specimen preparation and condition</italic>. Specimen preserved in 80% EtOH. <italic>Cephalothorax</italic>. Carapace 5.88 long, 5.5 wide. Pars cephalica 3.75 long. Foveal groove procurved, 0.5 long, 1.13 wide. ME on moderate tubercle. <abbrev xmlns:xlink="http://www.w3.org/1999/xlink" xlink:title="Anterior eye row" id="ABBRID0EPAPM" xlink:type="simple">AER</abbrev> procurved. <abbrev xmlns:xlink="http://www.w3.org/1999/xlink" xlink:title="posterior eye row" id="ABBRID0ETAPM" xlink:type="simple">PER</abbrev> straight. Eye group 0.66 long, 1.28 wide, <abbrev xmlns:xlink="http://www.w3.org/1999/xlink" xlink:title="Anterior median eyes" id="ABBRID0EXAPM" xlink:type="simple">AME</abbrev> 0.28, <abbrev xmlns:xlink="http://www.w3.org/1999/xlink" xlink:title="posterior median eyes" id="ABBRID0E2APM" xlink:type="simple">PME</abbrev> 0.18, <abbrev xmlns:xlink="http://www.w3.org/1999/xlink" xlink:title="Anterior lateral eyes" id="ABBRID0E6APM" xlink:type="simple">ALE</abbrev> 0.36, <abbrev xmlns:xlink="http://www.w3.org/1999/xlink" xlink:title="posterior lateral eyes" id="ABBRID0EDBPM" xlink:type="simple">PLE</abbrev> 0.2. Sternum moderately setose, <abbrev xmlns:xlink="http://www.w3.org/1999/xlink" xlink:title="Sternum length" id="ABBRID0EHBPM" xlink:type="simple">STRl</abbrev> 3.4, <abbrev xmlns:xlink="http://www.w3.org/1999/xlink" xlink:title="Sternum width" id="ABBRID0ELBPM" xlink:type="simple">STRw</abbrev> 3.1. Chelicerae with anterior tooth row comprising four teeth, posterior margin with four teeth. Palpal endites with 22 small, subhastate spinules over proximal half of endite face, lacking distal endite cuspules, <abbrev xmlns:xlink="http://www.w3.org/1999/xlink" xlink:title="Palpal endite width" id="ABBRID0EPBPM" xlink:type="simple">ENDw</abbrev> 1.16, <abbrev xmlns:xlink="http://www.w3.org/1999/xlink" xlink:title="Palpal endite length" id="ABBRID0ETBPM" xlink:type="simple">ENDl</abbrev> 2.16. Labium with seven small cuspules, <abbrev xmlns:xlink="http://www.w3.org/1999/xlink" xlink:title="Labium width" id="ABBRID0EXBPM" xlink:type="simple">LBw</abbrev> 1.12, <abbrev xmlns:xlink="http://www.w3.org/1999/xlink" xlink:title="Labium length" id="ABBRID0E2BPM" xlink:type="simple">LBl</abbrev> 0.88. Rastellum many spines on process. Abdomen setose with pale speckles. <italic>Legs</italic>. <abbrev xmlns:xlink="http://www.w3.org/1999/xlink" xlink:title="Femur I length" id="ABBRID0EBCPM" xlink:type="simple">F1</abbrev> 5.5; <abbrev xmlns:xlink="http://www.w3.org/1999/xlink" xlink:title="Femur I width" id="ABBRID0EFCPM" xlink:type="simple">F1w</abbrev> 1.44; <abbrev xmlns:xlink="http://www.w3.org/1999/xlink" xlink:title="Patella I length" id="ABBRID0EJCPM" xlink:type="simple">P1</abbrev> 2.56; <abbrev xmlns:xlink="http://www.w3.org/1999/xlink" xlink:title="Tibia I length" id="ABBRID0ENCPM" xlink:type="simple">Ti1</abbrev> 3.13; <abbrev xmlns:xlink="http://www.w3.org/1999/xlink" xlink:title="Metatarsus I length" id="ABBRID0ERCPM" xlink:type="simple">Mt1</abbrev> 2.44; <abbrev xmlns:xlink="http://www.w3.org/1999/xlink" xlink:title="Tarsus I length" id="ABBRID0EVCPM" xlink:type="simple">Tr1</abbrev> 1.25; <abbrev xmlns:xlink="http://www.w3.org/1999/xlink" xlink:title="Femur III lengthFemur III length" id="ABBRID0EZCPM" xlink:type="simple">F3</abbrev> 4.05; <abbrev xmlns:xlink="http://www.w3.org/1999/xlink" xlink:title="Femur III width" id="ABBRID0E4CPM" xlink:type="simple">F3w</abbrev> 1.6; <abbrev xmlns:xlink="http://www.w3.org/1999/xlink" xlink:title="Patella III length" id="ABBRID0EBDPM" xlink:type="simple">P3</abbrev> 2.09; <abbrev xmlns:xlink="http://www.w3.org/1999/xlink" xlink:title="Tibia III length" id="ABBRID0EFDPM" xlink:type="simple">Ti3</abbrev> 2.52; <abbrev xmlns:xlink="http://www.w3.org/1999/xlink" xlink:title="Saddle length" id="ABBRID0EJDPM" xlink:type="simple">Sd3</abbrev> 1.52; <abbrev xmlns:xlink="http://www.w3.org/1999/xlink" xlink:title="Metatarsus III length" id="ABBRID0ENDPM" xlink:type="simple">Mt3</abbrev> 2.2; <abbrev xmlns:xlink="http://www.w3.org/1999/xlink" xlink:title="Tarsus III length" id="ABBRID0ERDPM" xlink:type="simple">Tr3</abbrev> 1.4; <abbrev xmlns:xlink="http://www.w3.org/1999/xlink" xlink:title="Femur IV length" id="ABBRID0EVDPM" xlink:type="simple">F4</abbrev> 5.38; <abbrev xmlns:xlink="http://www.w3.org/1999/xlink" xlink:title="Femur IV width" id="ABBRID0EZDPM" xlink:type="simple">F4w</abbrev> 1.5; <abbrev xmlns:xlink="http://www.w3.org/1999/xlink" xlink:title="Patella IV length" id="ABBRID0E4DPM" xlink:type="simple">P4</abbrev> 2.31; <abbrev xmlns:xlink="http://www.w3.org/1999/xlink" xlink:title="Tibia IV length" id="ABBRID0EBEPM" xlink:type="simple">Ti4</abbrev> 3.2; <abbrev xmlns:xlink="http://www.w3.org/1999/xlink" xlink:title="Metatarsus IV length" id="ABBRID0EFEPM" xlink:type="simple">Mt4</abbrev> 3.45; <abbrev xmlns:xlink="http://www.w3.org/1999/xlink" xlink:title="Tarsus IV length" id="ABBRID0EJEPM" xlink:type="simple">Tr4</abbrev> 1.6. Retrolateral face of tarsus IV lacking distinct comb or brush, with two loose rows of spinules. Leg I spination pattern: <abbrev xmlns:xlink="http://www.w3.org/1999/xlink" xlink:title="Number of spines on the prolateral" id="ABBRID0ENEPM" xlink:type="simple">TSp</abbrev> 7, <abbrev xmlns:xlink="http://www.w3.org/1999/xlink" xlink:title="Number of spines on the proventral" id="ABBRID0EREPM" xlink:type="simple">TSpv</abbrev> 0, TSrd 0, <abbrev xmlns:xlink="http://www.w3.org/1999/xlink" xlink:title="Number of spines on the retroventral" id="ABBRID0EVEPM" xlink:type="simple">TSr</abbrev> 0, <abbrev xmlns:xlink="http://www.w3.org/1999/xlink" xlink:title="Number of spines on the retroventral" id="ABBRID0EZEPM" xlink:type="simple">TSrv</abbrev> 15, <abbrev xmlns:xlink="http://www.w3.org/1999/xlink" xlink:title="Number of spines on the prolateral" id="ABBRID0E4EPM" xlink:type="simple">MtSp</abbrev> 0, <abbrev xmlns:xlink="http://www.w3.org/1999/xlink" xlink:title="Number of spines on the retrolateral faces of the metatarsus I" id="ABBRID0EBFPM" xlink:type="simple">MtSr</abbrev> 8, <abbrev xmlns:xlink="http://www.w3.org/1999/xlink" xlink:title="Number of spines on the prolateral" id="ABBRID0EFFPM" xlink:type="simple">TrSp</abbrev> 0, <abbrev xmlns:xlink="http://www.w3.org/1999/xlink" xlink:title="Number of spines on the retrolateral faces of the tarsus I" id="ABBRID0EJFPM" xlink:type="simple">TrSr</abbrev> 9. <italic>Pedipalps</italic>. <abbrev xmlns:xlink="http://www.w3.org/1999/xlink" xlink:title="Palpal tibia length" id="ABBRID0EPFPM" xlink:type="simple">PTl</abbrev> 1.96, <abbrev xmlns:xlink="http://www.w3.org/1999/xlink" xlink:title="Palpal tibia width" id="ABBRID0ETFPM" xlink:type="simple">PTw</abbrev> 1.06, <abbrev xmlns:xlink="http://www.w3.org/1999/xlink" xlink:title="Bulb length" id="ABBRID0EXFPM" xlink:type="simple">Bl</abbrev> 2.81. Embolus long, sinuous, bulb relatively small.</p></tp:treatment-sec><tp:treatment-sec sec-type="variation" id="SECID0E2FPM"><title>Variation, males.</title><p>Known only from male type specimen.</p></tp:treatment-sec><tp:treatment-sec sec-type="Females" id="SECID0EAGPM"><title>Females.</title><p>Unknown.</p></tp:treatment-sec><tp:treatment-sec><!--Section generated to contain objects referenced in tp:taxon-treatment.--><fig id="F46" position="float" orientation="portrait"><object-id xmlns:xlink="http://www.w3.org/1999/xlink" content-type="doi" xlink:type="simple">10.3897/zookeys.1027.54888.map5</object-id><object-id xmlns:xlink="http://www.w3.org/1999/xlink" content-type="arpha" xlink:type="simple">FD3DF31C-D984-5C9E-A10F-0775F7425B5E</object-id><label>Map 5.</label><caption><p>Locality records for southern Mexico and Central American species.</p></caption><graphic xmlns:xlink="http://www.w3.org/1999/xlink" xlink:href="zookeys-1027-001-g044.jpg" position="float" orientation="portrait" xlink:type="simple" id="oo_527503.jpg"><uri content-type="original_file" xlink:type="simple">https://binary.pensoft.net/fig/527503</uri></graphic></fig></tp:treatment-sec></tp:taxon-treatment>
