# Supplementary material for: Taxonomic revision of the New World members of the trapdoor spider genus Ummidia Thorell (Araneae, Mygalomorphae, Halonoproctidae)
Source: Zookeys. 2021 Apr 2;1027:1–165. doi: 10.3897/zookeys.1027.54888 (PMC8035127; doi:10.3897/zookeys.1027.54888)
Supplement: XML Treatment for Ummidia cuicatec [file zookeys.1027.54888-treatment26.xml]

<!DOCTYPE tp:taxon-treatment
  PUBLIC "-//TaxonX//DTD Taxonomic Treatment Publishing DTD v0 20100105//EN" "tax-treatment-NSO.dtd">
<tp:taxon-treatment xmlns:tp="http://www.plazi.org/taxpub"><tp:treatment-meta><kwd-group><label>Taxon classification</label><kwd><named-content xmlns:xlink="http://www.w3.org/1999/xlink" content-type="kingdom">Animalia</named-content></kwd><kwd><named-content xmlns:xlink="http://www.w3.org/1999/xlink" content-type="order">Araneae</named-content></kwd><kwd><named-content xmlns:xlink="http://www.w3.org/1999/xlink" content-type="family">Halonoproctidae</named-content></kwd></kwd-group><mixed-citation publication-type="journal"><person-group><name><surname>Godwin</surname><given-names>Rebecca L.</given-names></name><name><surname>Bond</surname><given-names>Jason E.</given-names></name></person-group><article-title>Taxonomic revision of the New World members of the trapdoor spider genus <italic><tp:taxon-name><tp:taxon-name-part taxon-name-part-type="genus" reg="Ummidia">Ummidia</tp:taxon-name-part></tp:taxon-name></italic> Thorell (<tp:taxon-name><tp:taxon-name-part taxon-name-part-type="order">Araneae</tp:taxon-name-part></tp:taxon-name>, <tp:taxon-name><tp:taxon-name-part taxon-name-part-type="suborder">Mygalomorphae</tp:taxon-name-part></tp:taxon-name>, <tp:taxon-name><tp:taxon-name-part taxon-name-part-type="family">Halonoproctidae</tp:taxon-name-part></tp:taxon-name>)</article-title><source>Zookeys</source><day>02</day><month>4</month><year>2021</year><volume>1027</volume><fpage>1</fpage><lpage>165</lpage><pub-id pub-id-type="doi">10.3897/zookeys.1027.54888</pub-id></mixed-citation></tp:treatment-meta><tp:nomenclature><tp:taxon-name><object-id xmlns:xlink="http://www.w3.org/1999/xlink" content-type="arpha" xlink:type="simple">237473CD-CBAF-5472-87D7-CE0F52106898</object-id>
              <tp:taxon-name-part taxon-name-part-type="genus" reg="Ummidia">Ummidia</tp:taxon-name-part>
              <tp:taxon-name-part taxon-name-part-type="species" reg="cuicatec">cuicatec</tp:taxon-name-part>
              <object-id xmlns:xlink="http://www.w3.org/1999/xlink" content-type="zoobank" xlink:type="simple">http://zoobank.org/82916089-EA27-4062-9DD7-D4ADDF91A3D0</object-id>
            </tp:taxon-name><tp:taxon-status xmlns:xlink="http://www.w3.org/1999/xlink" xlink:type="simple">sp. nov.</tp:taxon-status><xref ref-type="fig" rid="F48">Figs 43</xref><xref ref-type="fig" rid="F49">, 44</xref><xref ref-type="fig" rid="F46">, Map 5</xref></tp:nomenclature><tp:treatment-sec sec-type="type material" id="SECID0EZHPM"><title>Type material.</title><p>HOLOTYPE ♂ (UMM154) from Cuicatlán, Oaxaca, Mexico, <named-content xmlns:xlink="http://www.w3.org/1999/xlink" content-type="dwc:verbatimCoordinates" xlink:type="simple"><named-content content-type="geo-json" specific-use="{&#34;type&#34;:&#34;Point&#34;,&#34;coordinates&#34;:[-96.951900,17.798400]}" id="NCID0ECIPM" xlink:type="simple">17.7984 -96.9519</named-content></named-content><sup>6</sup>, 752 m a.s.l., 13.vi.1944, coll. H Wagner, <named-content xmlns:xlink="http://www.w3.org/1999/xlink" content-type="dwc:institutional_code" xlink:type="simple">AMNH</named-content>. PARATYPE: 1 ♀ (UMM415, <named-content xmlns:xlink="http://www.w3.org/1999/xlink" content-type="dwc:institutional_code" xlink:type="simple">AMNH</named-content>) from Portillo de Nejapa, Oaxaca, Mexico, <named-content xmlns:xlink="http://www.w3.org/1999/xlink" content-type="dwc:verbatimCoordinates" xlink:type="simple"><named-content content-type="geo-json" specific-use="{&#34;type&#34;:&#34;Point&#34;,&#34;coordinates&#34;:[-95.979700,16.061000]}" id="NCID0E2IPM" xlink:type="simple">16.061 -95.9797</named-content></named-content><sup>6</sup>, 635 m a.s.l., 20.vii.1966, coll. CM Bogert, <named-content xmlns:xlink="http://www.w3.org/1999/xlink" content-type="dwc:institutional_code" xlink:type="simple">AMNH</named-content>.</p></tp:treatment-sec><tp:treatment-sec sec-type="etymology" id="SECID0EJJPM"><title>Etymology.</title><p>The specific epithet is a noun taken in apposition and is in reference to the indigenous people group for whom the locality is named, the Cuicatec.</p><fig id="F48" position="float" orientation="portrait"><object-id xmlns:xlink="http://www.w3.org/1999/xlink" content-type="doi" xlink:type="simple">10.3897/zookeys.1027.54888.figure43</object-id><object-id xmlns:xlink="http://www.w3.org/1999/xlink" content-type="arpha" xlink:type="simple">7F7360BD-EA47-5060-A430-0E509950D49B</object-id><label>Figure 43.</label><caption><p><italic><tp:taxon-name><tp:taxon-name-part taxon-name-part-type="genus" reg="Ummidia">Ummidia</tp:taxon-name-part> <tp:taxon-name-part taxon-name-part-type="species" reg="cuicatec">cuicatec</tp:taxon-name-part></tp:taxon-name></italic> sp. nov. from Oaxaca, Mexico. <bold>A</bold> male habitus illustration UMM154 <bold>B</bold> female habitus illustration UMM415. Scale bars: 4.0 mm.</p></caption><graphic xmlns:xlink="http://www.w3.org/1999/xlink" xlink:href="zookeys-1027-001-g048.jpg" position="float" orientation="portrait" xlink:type="simple" id="oo_527507.jpg"><uri content-type="original_file" xlink:type="simple">https://binary.pensoft.net/fig/527507</uri></graphic></fig></tp:treatment-sec><tp:treatment-sec sec-type="diagnosis" id="SECID0EKKPM"><title>Diagnosis.</title><p><italic><tp:taxon-name><tp:taxon-name-part taxon-name-part-type="genus" reg="Ummidia">Ummidia</tp:taxon-name-part> <tp:taxon-name-part taxon-name-part-type="species" reg="cuicatec">cuicatec</tp:taxon-name-part></tp:taxon-name></italic> is a relatively large species in which males can be differentiated from all other species by having a long, sinuous embolus with an extreme distal curve. Males can be differentiated from <italic><tp:taxon-name><tp:taxon-name-part taxon-name-part-type="genus" reg="Ummidia">U.</tp:taxon-name-part> <tp:taxon-name-part taxon-name-part-type="species" reg="anaya">anaya</tp:taxon-name-part></tp:taxon-name></italic>, <italic><tp:taxon-name><tp:taxon-name-part taxon-name-part-type="genus" reg="Ummidia">U.</tp:taxon-name-part> <tp:taxon-name-part taxon-name-part-type="species" reg="huascazaloya">huascazaloya</tp:taxon-name-part></tp:taxon-name></italic>, <italic><tp:taxon-name><tp:taxon-name-part taxon-name-part-type="genus" reg="Ummidia">U.</tp:taxon-name-part> <tp:taxon-name-part taxon-name-part-type="species" reg="zilchi">zilchi</tp:taxon-name-part></tp:taxon-name></italic>, <italic><tp:taxon-name><tp:taxon-name-part taxon-name-part-type="genus" reg="Ummidia">U.</tp:taxon-name-part> <tp:taxon-name-part taxon-name-part-type="species" reg="riverai">riverai</tp:taxon-name-part></tp:taxon-name></italic>, and <italic><tp:taxon-name><tp:taxon-name-part taxon-name-part-type="genus" reg="Ummidia">U.</tp:taxon-name-part> <tp:taxon-name-part taxon-name-part-type="species" reg="hondurena">hondurena</tp:taxon-name-part></tp:taxon-name></italic> by having fewer spines on prolateral (2 vs 7-28) and retrolateral (10 vs 15-42) faces of tibia I and from <italic><tp:taxon-name><tp:taxon-name-part taxon-name-part-type="genus" reg="Ummidia">U.</tp:taxon-name-part> <tp:taxon-name-part taxon-name-part-type="species" reg="riverai">riverai</tp:taxon-name-part></tp:taxon-name></italic> by lacking a pale dorsal heart patch on the abdomen. Females can be differentiated from all other geographically proximal species except <italic><tp:taxon-name><tp:taxon-name-part taxon-name-part-type="genus" reg="Ummidia">U.</tp:taxon-name-part> <tp:taxon-name-part taxon-name-part-type="species" reg="pustulosa">pustulosa</tp:taxon-name-part></tp:taxon-name></italic> and <italic><tp:taxon-name><tp:taxon-name-part taxon-name-part-type="genus" reg="Ummidia">U.</tp:taxon-name-part> <tp:taxon-name-part taxon-name-part-type="species" reg="frankellerae">frankellerae</tp:taxon-name-part></tp:taxon-name></italic> by having spermathecae that curve laterally and end in a distal coil with bulbs facing laterally. Males disperse in June.</p></tp:treatment-sec><tp:treatment-sec sec-type="description" id="SECID0ETNPM"><title>Description of male holotype.</title><p><italic>Specimen preparation and condition</italic>. Specimen preserved in 80% EtOH. Specimen in poor condition, metatarsus I appears to have been damaged. <italic>General coloration</italic>. Carapace and chelicerae reddish black 10R 2.5/1, legs very dusky red 10R 2.5/2. Abdomen very dark brown 7.5YR 2.5/3. <italic>Cephalothorax</italic>. Carapace 8.96 long, 8.53 wide. Pars cephalica 5.83 long. Foveal groove procurved, 0.78 long, 1.63 wide. All eyes on low tubercle. <abbrev xmlns:xlink="http://www.w3.org/1999/xlink" xlink:title="Anterior eye row" id="ABBRID0E6NPM" xlink:type="simple">AER</abbrev> procurved. <abbrev xmlns:xlink="http://www.w3.org/1999/xlink" xlink:title="posterior eye row" id="ABBRID0EDOPM" xlink:type="simple">PER</abbrev> straight. Eye group 0.97 long, 1.64 wide, <abbrev xmlns:xlink="http://www.w3.org/1999/xlink" xlink:title="Anterior median eyes" id="ABBRID0EHOPM" xlink:type="simple">AME</abbrev> 0.37, <abbrev xmlns:xlink="http://www.w3.org/1999/xlink" xlink:title="posterior median eyes" id="ABBRID0ELOPM" xlink:type="simple">PME</abbrev> 0.26, <abbrev xmlns:xlink="http://www.w3.org/1999/xlink" xlink:title="Anterior lateral eyes" id="ABBRID0EPOPM" xlink:type="simple">ALE</abbrev> 0.58, <abbrev xmlns:xlink="http://www.w3.org/1999/xlink" xlink:title="posterior lateral eyes" id="ABBRID0ETOPM" xlink:type="simple">PLE</abbrev> 0.31. Sternum sparsely setose, <abbrev xmlns:xlink="http://www.w3.org/1999/xlink" xlink:title="Sternum length" id="ABBRID0EXOPM" xlink:type="simple">STRl</abbrev> 5.21, <abbrev xmlns:xlink="http://www.w3.org/1999/xlink" xlink:title="Sternum width" id="ABBRID0E2OPM" xlink:type="simple">STRw</abbrev> 4.86. Chelicerae with anterior tooth row comprising six teeth, posterior margin with four teeth. Palpal endites with 19 cuspules spread over proximal half of endite face, lacking distal endite cuspules, <abbrev xmlns:xlink="http://www.w3.org/1999/xlink" xlink:title="Palpal endite width" id="ABBRID0E6OPM" xlink:type="simple">ENDw</abbrev> 1.83, <abbrev xmlns:xlink="http://www.w3.org/1999/xlink" xlink:title="Palpal endite length" id="ABBRID0EDPPM" xlink:type="simple">ENDl</abbrev> 3.25. Labium with two cuspules, <abbrev xmlns:xlink="http://www.w3.org/1999/xlink" xlink:title="Labium width" id="ABBRID0EHPPM" xlink:type="simple">LBw</abbrev> 1.72, <abbrev xmlns:xlink="http://www.w3.org/1999/xlink" xlink:title="Labium length" id="ABBRID0ELPPM" xlink:type="simple">LBl</abbrev> 1.33. Rastellum with many small teeth on process. Abdomen setose. <italic>Legs</italic>. <abbrev xmlns:xlink="http://www.w3.org/1999/xlink" xlink:title="Femur I length" id="ABBRID0ERPPM" xlink:type="simple">F1</abbrev> 7.78; <abbrev xmlns:xlink="http://www.w3.org/1999/xlink" xlink:title="Femur I width" id="ABBRID0EVPPM" xlink:type="simple">F1w</abbrev> 2.12; <abbrev xmlns:xlink="http://www.w3.org/1999/xlink" xlink:title="Patella I length" id="ABBRID0EZPPM" xlink:type="simple">P1</abbrev> 3.7; <abbrev xmlns:xlink="http://www.w3.org/1999/xlink" xlink:title="Tibia I length" id="ABBRID0E4PPM" xlink:type="simple">Ti1</abbrev> 5.62; <abbrev xmlns:xlink="http://www.w3.org/1999/xlink" xlink:title="Metatarsus I length" id="ABBRID0EBQPM" xlink:type="simple">Mt1</abbrev> 4.24; <abbrev xmlns:xlink="http://www.w3.org/1999/xlink" xlink:title="Tarsus I length" id="ABBRID0EFQPM" xlink:type="simple">Tr1</abbrev> 2.02; <abbrev xmlns:xlink="http://www.w3.org/1999/xlink" xlink:title="Femur III lengthFemur III length" id="ABBRID0EJQPM" xlink:type="simple">F3</abbrev> 5.8; <abbrev xmlns:xlink="http://www.w3.org/1999/xlink" xlink:title="Femur III width" id="ABBRID0ENQPM" xlink:type="simple">F3w</abbrev> 2.39; <abbrev xmlns:xlink="http://www.w3.org/1999/xlink" xlink:title="Patella III length" id="ABBRID0ERQPM" xlink:type="simple">P3</abbrev> 3.01; <abbrev xmlns:xlink="http://www.w3.org/1999/xlink" xlink:title="Tibia III length" id="ABBRID0EVQPM" xlink:type="simple">Ti3</abbrev> 3.52; <abbrev xmlns:xlink="http://www.w3.org/1999/xlink" xlink:title="Saddle length" id="ABBRID0EZQPM" xlink:type="simple">Sd3</abbrev> 2.06; <abbrev xmlns:xlink="http://www.w3.org/1999/xlink" xlink:title="Metatarsus III length" id="ABBRID0E4QPM" xlink:type="simple">Mt3</abbrev> 3.22; <abbrev xmlns:xlink="http://www.w3.org/1999/xlink" xlink:title="Tarsus III length" id="ABBRID0EBRPM" xlink:type="simple">Tr3</abbrev> 2.55; <abbrev xmlns:xlink="http://www.w3.org/1999/xlink" xlink:title="Femur IV length" id="ABBRID0EFRPM" xlink:type="simple">F4</abbrev> 7.7; <abbrev xmlns:xlink="http://www.w3.org/1999/xlink" xlink:title="Femur IV width" id="ABBRID0EJRPM" xlink:type="simple">F4w</abbrev> 2.41; <abbrev xmlns:xlink="http://www.w3.org/1999/xlink" xlink:title="Patella IV length" id="ABBRID0ENRPM" xlink:type="simple">P4</abbrev> 3.45; <abbrev xmlns:xlink="http://www.w3.org/1999/xlink" xlink:title="Tibia IV length" id="ABBRID0ERRPM" xlink:type="simple">Ti4</abbrev> 4.93; <abbrev xmlns:xlink="http://www.w3.org/1999/xlink" xlink:title="Metatarsus IV length" id="ABBRID0EVRPM" xlink:type="simple">Mt4</abbrev> 5.51; <abbrev xmlns:xlink="http://www.w3.org/1999/xlink" xlink:title="Tarsus IV length" id="ABBRID0EZRPM" xlink:type="simple">Tr4</abbrev> 3.1. Retrolateral face of tarsus IV with distinct comb of spinules, which is surrounded in setae. Leg I spination pattern: <abbrev xmlns:xlink="http://www.w3.org/1999/xlink" xlink:title="Number of spines on the prolateral" id="ABBRID0E4RPM" xlink:type="simple">TSp</abbrev> 0, <abbrev xmlns:xlink="http://www.w3.org/1999/xlink" xlink:title="Number of spines on the proventral" id="ABBRID0EBSPM" xlink:type="simple">TSpv</abbrev> 2, TSrd 0, <abbrev xmlns:xlink="http://www.w3.org/1999/xlink" xlink:title="Number of spines on the retroventral" id="ABBRID0EFSPM" xlink:type="simple">TSr</abbrev> 0, <abbrev xmlns:xlink="http://www.w3.org/1999/xlink" xlink:title="Number of spines on the retroventral" id="ABBRID0EJSPM" xlink:type="simple">TSrv</abbrev> 10, <abbrev xmlns:xlink="http://www.w3.org/1999/xlink" xlink:title="Number of spines on the prolateral" id="ABBRID0ENSPM" xlink:type="simple">MtSp</abbrev> 3, <abbrev xmlns:xlink="http://www.w3.org/1999/xlink" xlink:title="Number of spines on the retrolateral faces of the metatarsus I" id="ABBRID0ERSPM" xlink:type="simple">MtSr</abbrev> 7, <abbrev xmlns:xlink="http://www.w3.org/1999/xlink" xlink:title="Number of spines on the prolateral" id="ABBRID0EVSPM" xlink:type="simple">TrSp</abbrev> 3, <abbrev xmlns:xlink="http://www.w3.org/1999/xlink" xlink:title="Number of spines on the retrolateral faces of the tarsus I" id="ABBRID0EZSPM" xlink:type="simple">TrSr</abbrev> 4. <italic>Pedipalps</italic>. <abbrev xmlns:xlink="http://www.w3.org/1999/xlink" xlink:title="Palpal tibia length" id="ABBRID0E6SPM" xlink:type="simple">PTl</abbrev> 4.28, <abbrev xmlns:xlink="http://www.w3.org/1999/xlink" xlink:title="Palpal tibia width" id="ABBRID0EDTPM" xlink:type="simple">PTw</abbrev> 1.5, <abbrev xmlns:xlink="http://www.w3.org/1999/xlink" xlink:title="Bulb length" id="ABBRID0EHTPM" xlink:type="simple">Bl</abbrev> 3.63. Embolus relatively long and sinuous with strong bend distally.</p><fig id="F49" position="float" orientation="portrait"><object-id xmlns:xlink="http://www.w3.org/1999/xlink" content-type="doi" xlink:type="simple">10.3897/zookeys.1027.54888.figure44</object-id><object-id xmlns:xlink="http://www.w3.org/1999/xlink" content-type="arpha" xlink:type="simple">5636C049-82D5-51C9-89D1-C0172344E295</object-id><label>Figure 44.</label><caption><p><italic><tp:taxon-name><tp:taxon-name-part taxon-name-part-type="genus" reg="Ummidia">Ummidia</tp:taxon-name-part> <tp:taxon-name-part taxon-name-part-type="species" reg="cuicatec">cuicatec</tp:taxon-name-part></tp:taxon-name></italic> sp. nov. from Oaxaca, Mexico. <bold>A–D</bold> male holotype (UMM154) <bold>A</bold> prolateral aspect, leg I <bold>B</bold> retrolateral aspect, leg I <bold>C</bold> line drawings, leg I prolateral and retrolateral aspects <bold>D</bold> retrolateral aspect, pedipalp <bold>E</bold> cleared spermathecae female paratype (UMM415). Scale bars: 1.0 mm.</p></caption><graphic xmlns:xlink="http://www.w3.org/1999/xlink" xlink:href="zookeys-1027-001-g049.jpg" position="float" orientation="portrait" xlink:type="simple" id="oo_527508.jpg"><uri content-type="original_file" xlink:type="simple">https://binary.pensoft.net/fig/527508</uri></graphic></fig></tp:treatment-sec><tp:treatment-sec sec-type="variation" id="SECID0EPUPM"><title>Variation, males.</title><p>Known only from male type specimen.</p></tp:treatment-sec><tp:treatment-sec sec-type="description" id="SECID0EUUPM"><title>Description of female paratype.</title><p><italic>Specimen preparation and condition</italic>. Specimen preserved in 80% EtOH. Spermathecae removed, cleared, in vial with specimen. Right palp and leg IV and left leg II Ti-TR removed and in vial. Left palp missing. <italic>General coloration</italic>. Carapace, chelicerae, and legs dark reddish brown 2.5YR 2.5/4. Abdomen reddish black 2.5YR 2.5/1, spinnerets dark reddish brown 5YR 3/4. <italic>Cephalothorax</italic>. Carapace 8.98 long, 8.54 wide. Pars cephalica 6.4 long. Foveal groove procurved, 0.84 long, 2.27 wide. All eyes on moderate tubercle. <abbrev xmlns:xlink="http://www.w3.org/1999/xlink" xlink:title="Anterior eye row" id="ABBRID0EAVPM" xlink:type="simple">AER</abbrev> procurved. <abbrev xmlns:xlink="http://www.w3.org/1999/xlink" xlink:title="posterior eye row" id="ABBRID0EEVPM" xlink:type="simple">PER</abbrev> procurved. Eye group 1.15 long, 1.93 wide, <abbrev xmlns:xlink="http://www.w3.org/1999/xlink" xlink:title="Anterior median eyes" id="ABBRID0EIVPM" xlink:type="simple">AME</abbrev> 0.43, <abbrev xmlns:xlink="http://www.w3.org/1999/xlink" xlink:title="posterior median eyes" id="ABBRID0EMVPM" xlink:type="simple">PME</abbrev> 0.31, <abbrev xmlns:xlink="http://www.w3.org/1999/xlink" xlink:title="Anterior lateral eyes" id="ABBRID0EQVPM" xlink:type="simple">ALE</abbrev> 0.65, <abbrev xmlns:xlink="http://www.w3.org/1999/xlink" xlink:title="posterior lateral eyes" id="ABBRID0EUVPM" xlink:type="simple">PLE</abbrev> 0.43. Sternum very setose around outer third and thicker posteriorly, <abbrev xmlns:xlink="http://www.w3.org/1999/xlink" xlink:title="Sternum length" id="ABBRID0EYVPM" xlink:type="simple">STRl</abbrev> 5.83, <abbrev xmlns:xlink="http://www.w3.org/1999/xlink" xlink:title="Sternum width" id="ABBRID0E3VPM" xlink:type="simple">STRw</abbrev> 5.54. Chelicerae with anterior row comprising four teeth, posterior margin with seven teeth. Palpal endites with 24 cuspules spread across proximal half of endite and 78 cuspules distally, <abbrev xmlns:xlink="http://www.w3.org/1999/xlink" xlink:title="Palpal endite width" id="ABBRID0EAWPM" xlink:type="simple">ENDw</abbrev> 1.88, <abbrev xmlns:xlink="http://www.w3.org/1999/xlink" xlink:title="Palpal endite length" id="ABBRID0EEWPM" xlink:type="simple">ENDl</abbrev> 3.42. Labium with seven cuspules, <abbrev xmlns:xlink="http://www.w3.org/1999/xlink" xlink:title="Labium width" id="ABBRID0EIWPM" xlink:type="simple">LBw</abbrev> 1.87, <abbrev xmlns:xlink="http://www.w3.org/1999/xlink" xlink:title="Labium length" id="ABBRID0EMWPM" xlink:type="simple">LBl</abbrev> 1.33. Rastellum with many strong spines on process and up cheliceral face for ~ 3 ´ length of process. <italic>Abdomen</italic>. Evenly setose with pale speckles clustered at apodemes. <italic>Legs</italic>. <abbrev xmlns:xlink="http://www.w3.org/1999/xlink" xlink:title="Femur I length" id="ABBRID0EUWPM" xlink:type="simple">F1</abbrev> 5.17; <abbrev xmlns:xlink="http://www.w3.org/1999/xlink" xlink:title="Femur I width" id="ABBRID0EYWPM" xlink:type="simple">F1w</abbrev> 2.09; <abbrev xmlns:xlink="http://www.w3.org/1999/xlink" xlink:title="Patella I length" id="ABBRID0E3WPM" xlink:type="simple">P1</abbrev> 3.53; <abbrev xmlns:xlink="http://www.w3.org/1999/xlink" xlink:title="Tibia I length" id="ABBRID0EAXPM" xlink:type="simple">Ti1</abbrev> 3.09; <abbrev xmlns:xlink="http://www.w3.org/1999/xlink" xlink:title="Metatarsus I length" id="ABBRID0EEXPM" xlink:type="simple">Mt1</abbrev> 2.24; <abbrev xmlns:xlink="http://www.w3.org/1999/xlink" xlink:title="Tarsus I length" id="ABBRID0EIXPM" xlink:type="simple">Tr1</abbrev> 1.29; <abbrev xmlns:xlink="http://www.w3.org/1999/xlink" xlink:title="Femur III lengthFemur III length" id="ABBRID0EMXPM" xlink:type="simple">F3</abbrev> 4.83; <abbrev xmlns:xlink="http://www.w3.org/1999/xlink" xlink:title="Femur III width" id="ABBRID0EQXPM" xlink:type="simple">F3w</abbrev> 2.58; <abbrev xmlns:xlink="http://www.w3.org/1999/xlink" xlink:title="Patella III length" id="ABBRID0EUXPM" xlink:type="simple">P3</abbrev> 3.26; <abbrev xmlns:xlink="http://www.w3.org/1999/xlink" xlink:title="Tibia III length" id="ABBRID0EYXPM" xlink:type="simple">Ti3</abbrev> 2.93, <abbrev xmlns:xlink="http://www.w3.org/1999/xlink" xlink:title="Saddle length" id="ABBRID0E3XPM" xlink:type="simple">Sd3</abbrev> 2.3; <abbrev xmlns:xlink="http://www.w3.org/1999/xlink" xlink:title="Metatarsus III length" id="ABBRID0EAYPM" xlink:type="simple">Mt3</abbrev> 2.26; <abbrev xmlns:xlink="http://www.w3.org/1999/xlink" xlink:title="Tarsus III length" id="ABBRID0EEYPM" xlink:type="simple">Tr3</abbrev> 2.04; <abbrev xmlns:xlink="http://www.w3.org/1999/xlink" xlink:title="Femur IV length" id="ABBRID0EIYPM" xlink:type="simple">F4</abbrev> 6.36; <abbrev xmlns:xlink="http://www.w3.org/1999/xlink" xlink:title="Femur IV width" id="ABBRID0EMYPM" xlink:type="simple">F4w</abbrev> 2.76; <abbrev xmlns:xlink="http://www.w3.org/1999/xlink" xlink:title="Patella IV length" id="ABBRID0EQYPM" xlink:type="simple">P4</abbrev> 3.45; <abbrev xmlns:xlink="http://www.w3.org/1999/xlink" xlink:title="Tibia IV length" id="ABBRID0EUYPM" xlink:type="simple">Ti4</abbrev> 3.67; <abbrev xmlns:xlink="http://www.w3.org/1999/xlink" xlink:title="Metatarsus IV length" id="ABBRID0EYYPM" xlink:type="simple">Mt4</abbrev> 3.85; <abbrev xmlns:xlink="http://www.w3.org/1999/xlink" xlink:title="Tarsus IV length" id="ABBRID0E3YPM" xlink:type="simple">Tr4</abbrev> 1.91. Retrolateral face tarsus IV with brush of spinules, retrolaterally and ventrally setose. <italic>Pedipalps</italic>. <abbrev xmlns:xlink="http://www.w3.org/1999/xlink" xlink:title="Palp femur length" id="ABBRID0ECZPM" xlink:type="simple">PF</abbrev> 4.62, <abbrev xmlns:xlink="http://www.w3.org/1999/xlink" xlink:title="Palp patella length" id="ABBRID0EGZPM" xlink:type="simple">PP</abbrev> 2.91, <abbrev xmlns:xlink="http://www.w3.org/1999/xlink" xlink:title="Palp tibia length" id="ABBRID0EKZPM" xlink:type="simple">PTi</abbrev> 3.01, <abbrev xmlns:xlink="http://www.w3.org/1999/xlink" xlink:title="Palp tarsus length" id="ABBRID0EOZPM" xlink:type="simple">PTr</abbrev> 2.56. Spermathecae curved laterally with distal coil, bulbs facing laterally.</p></tp:treatment-sec><tp:treatment-sec sec-type="variation" id="SECID0ESZPM"><title>Variation, females.</title><p>Known only from female type specimen.</p></tp:treatment-sec><tp:treatment-sec><!--Section generated to contain objects referenced in tp:taxon-treatment.--><fig id="F46" position="float" orientation="portrait"><object-id xmlns:xlink="http://www.w3.org/1999/xlink" content-type="doi" xlink:type="simple">10.3897/zookeys.1027.54888.map5</object-id><object-id xmlns:xlink="http://www.w3.org/1999/xlink" content-type="arpha" xlink:type="simple">FD3DF31C-D984-5C9E-A10F-0775F7425B5E</object-id><label>Map 5.</label><caption><p>Locality records for southern Mexico and Central American species.</p></caption><graphic xmlns:xlink="http://www.w3.org/1999/xlink" xlink:href="zookeys-1027-001-g044.jpg" position="float" orientation="portrait" xlink:type="simple" id="oo_527503.jpg"><uri content-type="original_file" xlink:type="simple">https://binary.pensoft.net/fig/527503</uri></graphic></fig></tp:treatment-sec></tp:taxon-treatment>
