# Supplementary material for: Taxonomic revision of the New World members of the trapdoor spider genus Ummidia Thorell (Araneae, Mygalomorphae, Halonoproctidae)
Source: Zookeys. 2021 Apr 2;1027:1–165. doi: 10.3897/zookeys.1027.54888 (PMC8035127; doi:10.3897/zookeys.1027.54888)
Supplement: XML Treatment for Ummidia brandicarlileae [file zookeys.1027.54888-treatment27.xml]

<!DOCTYPE tp:taxon-treatment
  PUBLIC "-//TaxonX//DTD Taxonomic Treatment Publishing DTD v0 20100105//EN" "tax-treatment-NSO.dtd">
<tp:taxon-treatment xmlns:tp="http://www.plazi.org/taxpub"><tp:treatment-meta><kwd-group><label>Taxon classification</label><kwd><named-content xmlns:xlink="http://www.w3.org/1999/xlink" content-type="kingdom">Animalia</named-content></kwd><kwd><named-content xmlns:xlink="http://www.w3.org/1999/xlink" content-type="order">Araneae</named-content></kwd><kwd><named-content xmlns:xlink="http://www.w3.org/1999/xlink" content-type="family">Halonoproctidae</named-content></kwd></kwd-group><mixed-citation publication-type="journal"><person-group><name><surname>Godwin</surname><given-names>Rebecca L.</given-names></name><name><surname>Bond</surname><given-names>Jason E.</given-names></name></person-group><article-title>Taxonomic revision of the New World members of the trapdoor spider genus <italic><tp:taxon-name><tp:taxon-name-part taxon-name-part-type="genus" reg="Ummidia">Ummidia</tp:taxon-name-part></tp:taxon-name></italic> Thorell (<tp:taxon-name><tp:taxon-name-part taxon-name-part-type="order">Araneae</tp:taxon-name-part></tp:taxon-name>, <tp:taxon-name><tp:taxon-name-part taxon-name-part-type="suborder">Mygalomorphae</tp:taxon-name-part></tp:taxon-name>, <tp:taxon-name><tp:taxon-name-part taxon-name-part-type="family">Halonoproctidae</tp:taxon-name-part></tp:taxon-name>)</article-title><source>Zookeys</source><day>02</day><month>4</month><year>2021</year><volume>1027</volume><fpage>1</fpage><lpage>165</lpage><pub-id pub-id-type="doi">10.3897/zookeys.1027.54888</pub-id></mixed-citation></tp:treatment-meta><tp:nomenclature><tp:taxon-name><object-id xmlns:xlink="http://www.w3.org/1999/xlink" content-type="arpha" xlink:type="simple">CBFC6C49-1369-5E4C-B92F-8EF54C82ADF5</object-id>
              <tp:taxon-name-part taxon-name-part-type="genus" reg="Ummidia">Ummidia</tp:taxon-name-part>
              <tp:taxon-name-part taxon-name-part-type="species" reg="brandicarlileae">brandicarlileae</tp:taxon-name-part>
              <object-id xmlns:xlink="http://www.w3.org/1999/xlink" content-type="zoobank" xlink:type="simple">http://zoobank.org/2F411436-55E0-4C1F-B797-0DF43ABC6B9D</object-id>
            </tp:taxon-name><tp:taxon-status xmlns:xlink="http://www.w3.org/1999/xlink" xlink:type="simple">sp. nov.</tp:taxon-status><xref ref-type="fig" rid="F50">Figs 45</xref><xref ref-type="fig" rid="F51">, 46</xref><xref ref-type="fig" rid="F46">, Map 5</xref></tp:nomenclature><tp:treatment-sec sec-type="type material" id="SECID0EL2PM"><title>Type material.</title><p>HOLOTYPE ♂ (UMM158) from Tekom, Yucatán, Mexico, <named-content xmlns:xlink="http://www.w3.org/1999/xlink" content-type="dwc:verbatimCoordinates" xlink:type="simple"><named-content content-type="geo-json" specific-use="{&#34;type&#34;:&#34;Point&#34;,&#34;coordinates&#34;:[-88.265400,20.060300]}" id="NCID0EU2PM" xlink:type="simple">20.0603 -88.2654</named-content></named-content><sup>1</sup>, 96 m a.s.l., 17.iv.1940, coll. T. Sanderson, <named-content xmlns:xlink="http://www.w3.org/1999/xlink" content-type="dwc:institutional_code" xlink:type="simple">AMNH</named-content>. PARATYPE: 1 ♀ (UMM576) from Chichén Itzá, Yucatán, Mexico, <named-content xmlns:xlink="http://www.w3.org/1999/xlink" content-type="dwc:verbatimCoordinates" xlink:type="simple"><named-content content-type="geo-json" specific-use="{&#34;type&#34;:&#34;Point&#34;,&#34;coordinates&#34;:[-88.568600,20.682600]}" id="NCID0EH3PM" xlink:type="simple">20.6826 -88.5686</named-content></named-content><sup>5</sup>, 38 m a.s.l., 16.vii.1952, coll. J Ballister, D Ballister <named-content xmlns:xlink="http://www.w3.org/1999/xlink" content-type="dwc:institutional_code" xlink:type="simple">AMNH</named-content>.</p></tp:treatment-sec><tp:treatment-sec sec-type="etymology" id="SECID0EV3PM"><title>Etymology.</title><p>The specific epithet is in honor of Brandi Carlile, an American singer-songwriter who, along with Tim and Phil Hanseroth, established the Looking Out Foundation, which raises money and awareness for numerous causes to include supporting child victims of war, world hunger, LGBT rights, and the empowerment of women. Carlile founded the annual Girls Just Wanna Weekend Festival to counter the lack of female representation at mainstream music festivals, which takes place near the type locality for this species.</p><fig id="F50" position="float" orientation="portrait"><object-id xmlns:xlink="http://www.w3.org/1999/xlink" content-type="doi" xlink:type="simple">10.3897/zookeys.1027.54888.figure45</object-id><object-id xmlns:xlink="http://www.w3.org/1999/xlink" content-type="arpha" xlink:type="simple">E1CBF8A9-2E65-55C2-AF1A-E34E876E4E11</object-id><label>Figure 45.</label><caption><p><italic><tp:taxon-name><tp:taxon-name-part taxon-name-part-type="genus" reg="Ummidia">Ummidia</tp:taxon-name-part> <tp:taxon-name-part taxon-name-part-type="species" reg="brandicarlileae">brandicarlileae</tp:taxon-name-part></tp:taxon-name></italic> sp. nov. from Yucatán, Mexico. <bold>A</bold> male habitus illustration UMM158 <bold>B</bold> female habitus illustration UMM576. Scale bars: 4.0 mm.</p></caption><graphic xmlns:xlink="http://www.w3.org/1999/xlink" xlink:href="zookeys-1027-001-g050.jpg" position="float" orientation="portrait" xlink:type="simple" id="oo_527509.jpg"><uri content-type="original_file" xlink:type="simple">https://binary.pensoft.net/fig/527509</uri></graphic></fig></tp:treatment-sec><tp:treatment-sec sec-type="diagnosis" id="SECID0EW4PM"><title>Diagnosis.</title><p><italic><tp:taxon-name><tp:taxon-name-part taxon-name-part-type="genus" reg="Ummidia">U.</tp:taxon-name-part> <tp:taxon-name-part taxon-name-part-type="species" reg="brandicarlileae">brandicarlileae</tp:taxon-name-part></tp:taxon-name></italic> can be distinguished from all other geographically proximal species except <italic><tp:taxon-name><tp:taxon-name-part taxon-name-part-type="genus" reg="Ummidia">U.</tp:taxon-name-part> <tp:taxon-name-part taxon-name-part-type="species" reg="yojoa">yojoa</tp:taxon-name-part></tp:taxon-name></italic> by lacking either a defined brush or comb on the retrolateral face of tarsus IV. Males can be differentiated from <italic><tp:taxon-name><tp:taxon-name-part taxon-name-part-type="genus" reg="Ummidia">U.</tp:taxon-name-part> <tp:taxon-name-part taxon-name-part-type="species" reg="cuicatec">cuicatec</tp:taxon-name-part></tp:taxon-name></italic> and <italic><tp:taxon-name><tp:taxon-name-part taxon-name-part-type="genus" reg="Ummidia">U.</tp:taxon-name-part> <tp:taxon-name-part taxon-name-part-type="species" reg="zilchi">zilchi</tp:taxon-name-part></tp:taxon-name></italic> by having a sinuous embolus without a strong bend, from <italic><tp:taxon-name><tp:taxon-name-part taxon-name-part-type="genus" reg="Ummidia">U.</tp:taxon-name-part> <tp:taxon-name-part taxon-name-part-type="species" reg="huascazaloya">huascazaloya</tp:taxon-name-part></tp:taxon-name></italic>, <italic><tp:taxon-name><tp:taxon-name-part taxon-name-part-type="genus" reg="Ummidia">U.</tp:taxon-name-part> <tp:taxon-name-part taxon-name-part-type="species" reg="anaya">anaya</tp:taxon-name-part></tp:taxon-name></italic>, <italic><tp:taxon-name><tp:taxon-name-part taxon-name-part-type="genus" reg="Ummidia">U.</tp:taxon-name-part> <tp:taxon-name-part taxon-name-part-type="species" reg="zilchi">zilchi</tp:taxon-name-part></tp:taxon-name></italic>, <italic><tp:taxon-name><tp:taxon-name-part taxon-name-part-type="genus" reg="Ummidia">U.</tp:taxon-name-part> <tp:taxon-name-part taxon-name-part-type="species" reg="riverai">riverai</tp:taxon-name-part></tp:taxon-name></italic>, and <italic><tp:taxon-name><tp:taxon-name-part taxon-name-part-type="genus" reg="Ummidia">U.</tp:taxon-name-part> <tp:taxon-name-part taxon-name-part-type="species" reg="hondurena">hondurena</tp:taxon-name-part></tp:taxon-name></italic> by having fewer spines on prolateral (2 vs 7-28) face of tibia I and from <italic><tp:taxon-name><tp:taxon-name-part taxon-name-part-type="genus" reg="Ummidia">U.</tp:taxon-name-part> <tp:taxon-name-part taxon-name-part-type="species" reg="riverai">riverai</tp:taxon-name-part></tp:taxon-name></italic> by lacking a pale dorsal heart patch on the abdomen. Males can be further differentiated from all other geographically proximate species by having tarsi I relatively short and thickened proximally. Females can be differentiated from <italic><tp:taxon-name><tp:taxon-name-part taxon-name-part-type="genus" reg="Ummidia">U.</tp:taxon-name-part> <tp:taxon-name-part taxon-name-part-type="species" reg="cuicatec">cuicatec</tp:taxon-name-part></tp:taxon-name></italic>, <italic><tp:taxon-name><tp:taxon-name-part taxon-name-part-type="genus" reg="Ummidia">U.</tp:taxon-name-part> <tp:taxon-name-part taxon-name-part-type="species" reg="frankellerae">frankellerae</tp:taxon-name-part></tp:taxon-name></italic> and <italic><tp:taxon-name><tp:taxon-name-part taxon-name-part-type="genus" reg="Ummidia">U.</tp:taxon-name-part> <tp:taxon-name-part taxon-name-part-type="species" reg="matagalpa">matagalpa</tp:taxon-name-part></tp:taxon-name></italic> by having spermathecae that bend medially then anteriorly. Males disperse from April to July.</p></tp:treatment-sec><tp:treatment-sec sec-type="description" id="SECID0EMCAO"><title>Description of male holotype.</title><p><italic>Specimen preparation and condition</italic>. Specimen preserved in 80% EtOH. <italic>General coloration</italic>. Carapace and chelicerae very dusky red 10R 2.5/2, legs dark reddish brown 2.5YR 2.5/3, Mt and Tr strong brown 7.5YR 4/6. Abdomen very dark gray 7.5YR 3/1. <italic>Cephalothorax</italic>. Carapace 6.78 long, 6.65 wide. Pars cephalica 4.77 long. Foveal groove procurved, 0.59 long, 1.55 wide. Tubercle moderate, only under <abbrev xmlns:xlink="http://www.w3.org/1999/xlink" xlink:title="Anterior median eyes" id="ABBRID0EYCAO" xlink:type="simple">AME</abbrev>. <abbrev xmlns:xlink="http://www.w3.org/1999/xlink" xlink:title="Anterior eye row" id="ABBRID0E3CAO" xlink:type="simple">AER</abbrev> procurved. <abbrev xmlns:xlink="http://www.w3.org/1999/xlink" xlink:title="posterior eye row" id="ABBRID0EADAO" xlink:type="simple">PER</abbrev> straight. Eye group 0.79 long, 1.83 wide, <abbrev xmlns:xlink="http://www.w3.org/1999/xlink" xlink:title="Anterior median eyes" id="ABBRID0EEDAO" xlink:type="simple">AME</abbrev> 0.33, <abbrev xmlns:xlink="http://www.w3.org/1999/xlink" xlink:title="posterior median eyes" id="ABBRID0EIDAO" xlink:type="simple">PME</abbrev> 0.12, <abbrev xmlns:xlink="http://www.w3.org/1999/xlink" xlink:title="Anterior lateral eyes" id="ABBRID0EMDAO" xlink:type="simple">ALE</abbrev> 0.46, <abbrev xmlns:xlink="http://www.w3.org/1999/xlink" xlink:title="posterior lateral eyes" id="ABBRID0EQDAO" xlink:type="simple">PLE</abbrev> 0.23. Sternum with posterior fringe, sparsely setose anteriorly, <abbrev xmlns:xlink="http://www.w3.org/1999/xlink" xlink:title="Sternum length" id="ABBRID0EUDAO" xlink:type="simple">STRl</abbrev> 4.37, <abbrev xmlns:xlink="http://www.w3.org/1999/xlink" xlink:title="Sternum width" id="ABBRID0EYDAO" xlink:type="simple">STRw</abbrev> 3.69. Chelicerae with anterior tooth row comprising seven teeth, posterior margin with eight teeth. Palpal endites with 16 small cuspules across proximal half of endite face, lacking distal endite cuspules, <abbrev xmlns:xlink="http://www.w3.org/1999/xlink" xlink:title="Palpal endite width" id="ABBRID0E3DAO" xlink:type="simple">ENDw</abbrev> 1.45, <abbrev xmlns:xlink="http://www.w3.org/1999/xlink" xlink:title="Palpal endite length" id="ABBRID0EAEAO" xlink:type="simple">ENDl</abbrev> 2.71. Labium with four cuspules, <abbrev xmlns:xlink="http://www.w3.org/1999/xlink" xlink:title="Labium width" id="ABBRID0EEEAO" xlink:type="simple">LBw</abbrev> 1.32, <abbrev xmlns:xlink="http://www.w3.org/1999/xlink" xlink:title="Labium length" id="ABBRID0EIEAO" xlink:type="simple">LBl</abbrev> 1.14. Rastellum with many small spines on process. Abdomen setose. <italic>Legs</italic>. <abbrev xmlns:xlink="http://www.w3.org/1999/xlink" xlink:title="Femur I length" id="ABBRID0EOEAO" xlink:type="simple">F1</abbrev> 5.61; <abbrev xmlns:xlink="http://www.w3.org/1999/xlink" xlink:title="Femur I width" id="ABBRID0ESEAO" xlink:type="simple">F1w</abbrev> 1.57; <abbrev xmlns:xlink="http://www.w3.org/1999/xlink" xlink:title="Patella I length" id="ABBRID0EWEAO" xlink:type="simple">P1</abbrev> 2.87; <abbrev xmlns:xlink="http://www.w3.org/1999/xlink" xlink:title="Tibia I length" id="ABBRID0E1EAO" xlink:type="simple">Ti1</abbrev> 3.75; <abbrev xmlns:xlink="http://www.w3.org/1999/xlink" xlink:title="Metatarsus I length" id="ABBRID0E5EAO" xlink:type="simple">Mt1</abbrev> 2.34; <abbrev xmlns:xlink="http://www.w3.org/1999/xlink" xlink:title="Tarsus I length" id="ABBRID0ECFAO" xlink:type="simple">Tr1</abbrev> 1.18; <abbrev xmlns:xlink="http://www.w3.org/1999/xlink" xlink:title="Femur III lengthFemur III length" id="ABBRID0EGFAO" xlink:type="simple">F3</abbrev> 4.4; <abbrev xmlns:xlink="http://www.w3.org/1999/xlink" xlink:title="Femur III width" id="ABBRID0EKFAO" xlink:type="simple">F3w</abbrev> 1.87; <abbrev xmlns:xlink="http://www.w3.org/1999/xlink" xlink:title="Patella III length" id="ABBRID0EOFAO" xlink:type="simple">P3</abbrev> 1.98; <abbrev xmlns:xlink="http://www.w3.org/1999/xlink" xlink:title="Tibia III length" id="ABBRID0ESFAO" xlink:type="simple">Ti3</abbrev> 2.41; <abbrev xmlns:xlink="http://www.w3.org/1999/xlink" xlink:title="Saddle length" id="ABBRID0EWFAO" xlink:type="simple">Sd3</abbrev> 1.45; <abbrev xmlns:xlink="http://www.w3.org/1999/xlink" xlink:title="Metatarsus III length" id="ABBRID0E1FAO" xlink:type="simple">Mt3</abbrev> 2.07; <abbrev xmlns:xlink="http://www.w3.org/1999/xlink" xlink:title="Tarsus III length" id="ABBRID0E5FAO" xlink:type="simple">Tr3</abbrev> 1.61; <abbrev xmlns:xlink="http://www.w3.org/1999/xlink" xlink:title="Femur IV length" id="ABBRID0ECGAO" xlink:type="simple">F4</abbrev> 6.05; <abbrev xmlns:xlink="http://www.w3.org/1999/xlink" xlink:title="Femur IV width" id="ABBRID0EGGAO" xlink:type="simple">F4w</abbrev> 1.79; <abbrev xmlns:xlink="http://www.w3.org/1999/xlink" xlink:title="Patella IV length" id="ABBRID0EKGAO" xlink:type="simple">P4</abbrev> 2.55; <abbrev xmlns:xlink="http://www.w3.org/1999/xlink" xlink:title="Tibia IV length" id="ABBRID0EOGAO" xlink:type="simple">Ti4</abbrev> 3.52; <abbrev xmlns:xlink="http://www.w3.org/1999/xlink" xlink:title="Metatarsus IV length" id="ABBRID0ESGAO" xlink:type="simple">Mt4</abbrev> 3.63; <abbrev xmlns:xlink="http://www.w3.org/1999/xlink" xlink:title="Tarsus IV length" id="ABBRID0EWGAO" xlink:type="simple">Tr4</abbrev> 1.98. Retrolateral face of tarsus IV with brush. Leg I spination pattern: <abbrev xmlns:xlink="http://www.w3.org/1999/xlink" xlink:title="Number of spines on the prolateral" id="ABBRID0E1GAO" xlink:type="simple">TSp</abbrev> 0, <abbrev xmlns:xlink="http://www.w3.org/1999/xlink" xlink:title="Number of spines on the proventral" id="ABBRID0E5GAO" xlink:type="simple">TSpv</abbrev> 2, TSrd 0, <abbrev xmlns:xlink="http://www.w3.org/1999/xlink" xlink:title="Number of spines on the retroventral" id="ABBRID0ECHAO" xlink:type="simple">TSr</abbrev> 0, <abbrev xmlns:xlink="http://www.w3.org/1999/xlink" xlink:title="Number of spines on the retroventral" id="ABBRID0EGHAO" xlink:type="simple">TSrv</abbrev> 15, <abbrev xmlns:xlink="http://www.w3.org/1999/xlink" xlink:title="Number of spines on the prolateral" id="ABBRID0EKHAO" xlink:type="simple">MtSp</abbrev> 1, <abbrev xmlns:xlink="http://www.w3.org/1999/xlink" xlink:title="Number of spines on the retrolateral faces of the metatarsus I" id="ABBRID0EOHAO" xlink:type="simple">MtSr</abbrev> 4, <abbrev xmlns:xlink="http://www.w3.org/1999/xlink" xlink:title="Number of spines on the prolateral" id="ABBRID0ESHAO" xlink:type="simple">TrSp</abbrev> 3, <abbrev xmlns:xlink="http://www.w3.org/1999/xlink" xlink:title="Number of spines on the retrolateral faces of the tarsus I" id="ABBRID0EWHAO" xlink:type="simple">TrSr</abbrev> 6. <italic>Pedipalps</italic>. <abbrev xmlns:xlink="http://www.w3.org/1999/xlink" xlink:title="Palpal tibia length" id="ABBRID0E3HAO" xlink:type="simple">PTl</abbrev> 2.91, <abbrev xmlns:xlink="http://www.w3.org/1999/xlink" xlink:title="Palpal tibia width" id="ABBRID0EAIAO" xlink:type="simple">PTw</abbrev> 1.1, <abbrev xmlns:xlink="http://www.w3.org/1999/xlink" xlink:title="Bulb length" id="ABBRID0EEIAO" xlink:type="simple">Bl</abbrev> 2.52. Embolus sinuous.</p><fig id="F51" position="float" orientation="portrait"><object-id xmlns:xlink="http://www.w3.org/1999/xlink" content-type="doi" xlink:type="simple">10.3897/zookeys.1027.54888.figure46</object-id><object-id xmlns:xlink="http://www.w3.org/1999/xlink" content-type="arpha" xlink:type="simple">DDBC6AFE-25CB-5E41-8BDA-875588248A49</object-id><label>Figure 46.</label><caption><p><italic><tp:taxon-name><tp:taxon-name-part taxon-name-part-type="genus" reg="Ummidia">Ummidia</tp:taxon-name-part> <tp:taxon-name-part taxon-name-part-type="species" reg="brandicarlileae">brandicarlileae</tp:taxon-name-part></tp:taxon-name></italic> sp. nov. from Yucatán, Mexico. A-D male holotype (UMM158) <bold>A</bold> prolateral aspect, leg I <bold>B</bold> retrolateral aspect, leg I <bold>C</bold> line drawings, leg I prolateral and retrolateral aspects <bold>D</bold> retrolateral aspect, pedipalp <bold>E</bold> cleared spermathecae female paratype (UMM576). Scale bars: 1.0 mm.</p></caption><graphic xmlns:xlink="http://www.w3.org/1999/xlink" xlink:href="zookeys-1027-001-g051.jpg" position="float" orientation="portrait" xlink:type="simple" id="oo_527510.jpg"><uri content-type="original_file" xlink:type="simple">https://binary.pensoft.net/fig/527510</uri></graphic></fig></tp:treatment-sec><tp:treatment-sec sec-type="variation" id="SECID0EKJAO"><title>Variation, males</title><p><bold>(n = 2).</bold><abbrev xmlns:xlink="http://www.w3.org/1999/xlink" xlink:title="Carapace length" id="ABBRID0ESJAO" xlink:type="simple">CL</abbrev> 6.78–6.92, 6.85±0.07; <abbrev xmlns:xlink="http://www.w3.org/1999/xlink" xlink:title="Carapace width" id="ABBRID0EWJAO" xlink:type="simple">CW</abbrev> 6.65–6.8, 6.73±0.08; <abbrev xmlns:xlink="http://www.w3.org/1999/xlink" xlink:title="Caput length" id="ABBRID0E1JAO" xlink:type="simple">Cap</abbrev> 4.77–4.87, 4.82±0.05; <abbrev xmlns:xlink="http://www.w3.org/1999/xlink" xlink:title="Palpal endite length" id="ABBRID0E5JAO" xlink:type="simple">ENDl</abbrev> 0.79–0.89, 0.84±0.05; <abbrev xmlns:xlink="http://www.w3.org/1999/xlink" xlink:title="Palpal endite width" id="ABBRID0ECKAO" xlink:type="simple">ENDw</abbrev> 1.79–1.83, 1.81±0.02; <abbrev xmlns:xlink="http://www.w3.org/1999/xlink" xlink:title="Sternum length" id="ABBRID0EGKAO" xlink:type="simple">STRl</abbrev> 4.15–4.37, 4.26±0.11; <abbrev xmlns:xlink="http://www.w3.org/1999/xlink" xlink:title="Sternum width" id="ABBRID0EKKAO" xlink:type="simple">STRw</abbrev> 3.69–3.74, 3.72±0.03; <abbrev xmlns:xlink="http://www.w3.org/1999/xlink" xlink:title="Labium length" id="ABBRID0EOKAO" xlink:type="simple">LBl</abbrev> 1.13–1.14, 1.14±0.01; <abbrev xmlns:xlink="http://www.w3.org/1999/xlink" xlink:title="Labium width" id="ABBRID0ESKAO" xlink:type="simple">LBw</abbrev> 1.32–1.32, 1.32±0; <abbrev xmlns:xlink="http://www.w3.org/1999/xlink" xlink:title="Femur I length" id="ABBRID0EWKAO" xlink:type="simple">F1</abbrev> 5.61–5.92, 5.77±0.15; <abbrev xmlns:xlink="http://www.w3.org/1999/xlink" xlink:title="Femur I width" id="ABBRID0E1KAO" xlink:type="simple">F1w</abbrev> 1.57–1.78, 1.68±0.11; <abbrev xmlns:xlink="http://www.w3.org/1999/xlink" xlink:title="Patella I length" id="ABBRID0E5KAO" xlink:type="simple">P1</abbrev> 2.87–3.09, 2.98±0.11; <abbrev xmlns:xlink="http://www.w3.org/1999/xlink" xlink:title="Tibia I length" id="ABBRID0ECLAO" xlink:type="simple">Ti1</abbrev> 3.73–3.75, 3.74±0.01; <abbrev xmlns:xlink="http://www.w3.org/1999/xlink" xlink:title="Metatarsus I length" id="ABBRID0EGLAO" xlink:type="simple">Mt1</abbrev> 2.34–2.65, 2.5±0.15; <abbrev xmlns:xlink="http://www.w3.org/1999/xlink" xlink:title="Tarsus I length" id="ABBRID0EKLAO" xlink:type="simple">Tr1</abbrev> 1.18–1.43, 1.3±0.12; <abbrev xmlns:xlink="http://www.w3.org/1999/xlink" xlink:title="Femur III lengthFemur III length" id="ABBRID0EOLAO" xlink:type="simple">F3</abbrev> 4.4–4.47, 4.43±0.03; <abbrev xmlns:xlink="http://www.w3.org/1999/xlink" xlink:title="Femur III width" id="ABBRID0ESLAO" xlink:type="simple">F3w</abbrev> 1.87–2.18, 2.03±0.15; <abbrev xmlns:xlink="http://www.w3.org/1999/xlink" xlink:title="Patella III length" id="ABBRID0EWLAO" xlink:type="simple">P3</abbrev> 1.35–1.98, 1.66±0.32; <abbrev xmlns:xlink="http://www.w3.org/1999/xlink" xlink:title="Tibia III length" id="ABBRID0E1LAO" xlink:type="simple">Ti3</abbrev> 2.32–2.41, 2.37±0.04; <abbrev xmlns:xlink="http://www.w3.org/1999/xlink" xlink:title="Metatarsus III length" id="ABBRID0E5LAO" xlink:type="simple">Mt3</abbrev> 2.07–2.28, 2.17±0.1; <abbrev xmlns:xlink="http://www.w3.org/1999/xlink" xlink:title="Tarsus III length" id="ABBRID0ECMAO" xlink:type="simple">Tr3</abbrev> 1.61–1.93, 1.77±0.16; <abbrev xmlns:xlink="http://www.w3.org/1999/xlink" xlink:title="Femur IV length" id="ABBRID0EGMAO" xlink:type="simple">F4</abbrev> 5.78–6.05, 5.92±0.13; <abbrev xmlns:xlink="http://www.w3.org/1999/xlink" xlink:title="Femur IV width" id="ABBRID0EKMAO" xlink:type="simple">F4w</abbrev> 1.79–1.88, 1.83±0.04; <abbrev xmlns:xlink="http://www.w3.org/1999/xlink" xlink:title="Patella IV length" id="ABBRID0EOMAO" xlink:type="simple">P4</abbrev> 2.55–2.68, 2.62±0.07; <abbrev xmlns:xlink="http://www.w3.org/1999/xlink" xlink:title="Number of spines on the prolateral" id="ABBRID0ESMAO" xlink:type="simple">TSp</abbrev> 0–0, 0±0; <abbrev xmlns:xlink="http://www.w3.org/1999/xlink" xlink:title="Number of spines on the proventral" id="ABBRID0EWMAO" xlink:type="simple">TSpv</abbrev> 2–8, 5±3; <abbrev xmlns:xlink="http://www.w3.org/1999/xlink" xlink:title="Number of spines on the retroventral" id="ABBRID0E1MAO" xlink:type="simple">TSr</abbrev> 0–0, 0±0; <abbrev xmlns:xlink="http://www.w3.org/1999/xlink" xlink:title="Number of spines on the retroventral" id="ABBRID0E5MAO" xlink:type="simple">TSrv</abbrev> 10–15, 12.5±2.5; <abbrev xmlns:xlink="http://www.w3.org/1999/xlink" xlink:title="Palpal tibia length" id="ABBRID0ECNAO" xlink:type="simple">PTl</abbrev> 2.91–3.47, 3.19±0.28; <abbrev xmlns:xlink="http://www.w3.org/1999/xlink" xlink:title="Palpal tibia width" id="ABBRID0EGNAO" xlink:type="simple">PTw</abbrev> 1.1–1.19, 1.15±0.05; BL 2.52–2.73, 2.62±0.11.</p></tp:treatment-sec><tp:treatment-sec sec-type="description" id="SECID0EKNAO"><title>Description of female paratype.</title><p><italic>Specimen preparation and condition</italic>. Specimen preserved in 80% EtOH. Spermathecae removed; cleared; in vial with specimen. <italic>General coloration</italic>. Carapace, chelicerae, and legs yellowish red 5YR 4/6. Abdomen reddish black 2.5YR 2.5/1. spinnerets yellowish brown 10YR 5/8. <italic>Cephalothorax</italic>. Carapace 5.37 long, 4.94 wide. Pars cephalica 3.74 long. Foveal groove procurved, 0.56 long, 1.29 wide. Eye tubercle lacking. <abbrev xmlns:xlink="http://www.w3.org/1999/xlink" xlink:title="Anterior eye row" id="ABBRID0EWNAO" xlink:type="simple">AER</abbrev> procurved. <abbrev xmlns:xlink="http://www.w3.org/1999/xlink" xlink:title="posterior eye row" id="ABBRID0E1NAO" xlink:type="simple">PER</abbrev> straight. Eye group 0.7 long, 1.52 wide, <abbrev xmlns:xlink="http://www.w3.org/1999/xlink" xlink:title="Anterior median eyes" id="ABBRID0E5NAO" xlink:type="simple">AME</abbrev> 0.31, <abbrev xmlns:xlink="http://www.w3.org/1999/xlink" xlink:title="posterior median eyes" id="ABBRID0ECOAO" xlink:type="simple">PME</abbrev> 0.25, <abbrev xmlns:xlink="http://www.w3.org/1999/xlink" xlink:title="Anterior lateral eyes" id="ABBRID0EGOAO" xlink:type="simple">ALE</abbrev> 0.36, <abbrev xmlns:xlink="http://www.w3.org/1999/xlink" xlink:title="posterior lateral eyes" id="ABBRID0EKOAO" xlink:type="simple">PLE</abbrev> 0.32. Sternum sparsely setose, <abbrev xmlns:xlink="http://www.w3.org/1999/xlink" xlink:title="Sternum length" id="ABBRID0EOOAO" xlink:type="simple">STRl</abbrev> 3.51, <abbrev xmlns:xlink="http://www.w3.org/1999/xlink" xlink:title="Sternum width" id="ABBRID0ESOAO" xlink:type="simple">STRw</abbrev> 3.1. Chelicerae with anterior row comprising five teeth, posterior margin with seven teeth. Palpal endites with 15 large cuspules across proximal half of endite and 25 smaller cuspules distally, <abbrev xmlns:xlink="http://www.w3.org/1999/xlink" xlink:title="Palpal endite width" id="ABBRID0EWOAO" xlink:type="simple">ENDw</abbrev> 1.22, <abbrev xmlns:xlink="http://www.w3.org/1999/xlink" xlink:title="Palpal endite length" id="ABBRID0E1OAO" xlink:type="simple">ENDl</abbrev> 1.98. Labium with two large cuspules, <abbrev xmlns:xlink="http://www.w3.org/1999/xlink" xlink:title="Labium width" id="ABBRID0E5OAO" xlink:type="simple">LBw</abbrev> 1.12, <abbrev xmlns:xlink="http://www.w3.org/1999/xlink" xlink:title="Labium length" id="ABBRID0ECPAO" xlink:type="simple">LBl</abbrev> 0.87. Rastellum with many strong spines on process and up cheliceral face for ~ 1× length of process. <italic>Abdomen</italic>. Evenly setose with pale speckles clustered at two anterior apodeme pairs. <italic>Legs</italic>. <abbrev xmlns:xlink="http://www.w3.org/1999/xlink" xlink:title="Femur I length" id="ABBRID0EKPAO" xlink:type="simple">F1</abbrev> 3.07; <abbrev xmlns:xlink="http://www.w3.org/1999/xlink" xlink:title="Femur I width" id="ABBRID0EOPAO" xlink:type="simple">F1w</abbrev> 1.28; <abbrev xmlns:xlink="http://www.w3.org/1999/xlink" xlink:title="Patella I length" id="ABBRID0ESPAO" xlink:type="simple">P1</abbrev> 2.13; <abbrev xmlns:xlink="http://www.w3.org/1999/xlink" xlink:title="Tibia I length" id="ABBRID0EWPAO" xlink:type="simple">Ti1</abbrev> 1.82; <abbrev xmlns:xlink="http://www.w3.org/1999/xlink" xlink:title="Metatarsus I length" id="ABBRID0E1PAO" xlink:type="simple">Mt1</abbrev> 1.13; <abbrev xmlns:xlink="http://www.w3.org/1999/xlink" xlink:title="Tarsus I length" id="ABBRID0E5PAO" xlink:type="simple">Tr1</abbrev> 0.88; <abbrev xmlns:xlink="http://www.w3.org/1999/xlink" xlink:title="Femur III lengthFemur III length" id="ABBRID0ECQAO" xlink:type="simple">F3</abbrev> 2.89; <abbrev xmlns:xlink="http://www.w3.org/1999/xlink" xlink:title="Femur III width" id="ABBRID0EGQAO" xlink:type="simple">F3w</abbrev> 1.77; <abbrev xmlns:xlink="http://www.w3.org/1999/xlink" xlink:title="Patella III length" id="ABBRID0EKQAO" xlink:type="simple">P3</abbrev> 1.78; <abbrev xmlns:xlink="http://www.w3.org/1999/xlink" xlink:title="Tibia III length" id="ABBRID0EOQAO" xlink:type="simple">Ti3</abbrev> 1.64, <abbrev xmlns:xlink="http://www.w3.org/1999/xlink" xlink:title="Saddle length" id="ABBRID0ESQAO" xlink:type="simple">Sd3</abbrev> 1.04; <abbrev xmlns:xlink="http://www.w3.org/1999/xlink" xlink:title="Metatarsus III length" id="ABBRID0EWQAO" xlink:type="simple">Mt3</abbrev> 1.15; <abbrev xmlns:xlink="http://www.w3.org/1999/xlink" xlink:title="Tarsus III length" id="ABBRID0E1QAO" xlink:type="simple">Tr3</abbrev> 1.19; <abbrev xmlns:xlink="http://www.w3.org/1999/xlink" xlink:title="Femur IV length" id="ABBRID0E5QAO" xlink:type="simple">F4</abbrev> 3.65; <abbrev xmlns:xlink="http://www.w3.org/1999/xlink" xlink:title="Femur IV width" id="ABBRID0ECRAO" xlink:type="simple">F4w</abbrev> 1.84; <abbrev xmlns:xlink="http://www.w3.org/1999/xlink" xlink:title="Patella IV length" id="ABBRID0EGRAO" xlink:type="simple">P4</abbrev> 1.89; <abbrev xmlns:xlink="http://www.w3.org/1999/xlink" xlink:title="Tibia IV length" id="ABBRID0EKRAO" xlink:type="simple">Ti4</abbrev> 1.92; <abbrev xmlns:xlink="http://www.w3.org/1999/xlink" xlink:title="Metatarsus IV length" id="ABBRID0EORAO" xlink:type="simple">Mt4</abbrev> 1.85; <abbrev xmlns:xlink="http://www.w3.org/1999/xlink" xlink:title="Tarsus IV length" id="ABBRID0ESRAO" xlink:type="simple">Tr4</abbrev> 1.27. Retrolateral face tarsus IV with lacking defined comb or brush. <italic>Pedipalps</italic>. <abbrev xmlns:xlink="http://www.w3.org/1999/xlink" xlink:title="Palp femur length" id="ABBRID0EYRAO" xlink:type="simple">PF</abbrev> 2.75, <abbrev xmlns:xlink="http://www.w3.org/1999/xlink" xlink:title="Palp patella length" id="ABBRID0E3RAO" xlink:type="simple">PP</abbrev> 1.72, <abbrev xmlns:xlink="http://www.w3.org/1999/xlink" xlink:title="Palp tibia length" id="ABBRID0EASAO" xlink:type="simple">PTi</abbrev> 1.55, <abbrev xmlns:xlink="http://www.w3.org/1999/xlink" xlink:title="Palp tarsus length" id="ABBRID0EESAO" xlink:type="simple">PTr</abbrev> 1.26. Spermathecae bent medially then anteriorly, bulbs facing anteriorly.</p></tp:treatment-sec><tp:treatment-sec sec-type="variation" id="SECID0EISAO"><title>Variation, females</title><p><bold>(n = 2).</bold><abbrev xmlns:xlink="http://www.w3.org/1999/xlink" xlink:title="Carapace length" id="ABBRID0EQSAO" xlink:type="simple">CL</abbrev> 5.37–5.44, 5.41±0.04; <abbrev xmlns:xlink="http://www.w3.org/1999/xlink" xlink:title="Carapace width" id="ABBRID0EUSAO" xlink:type="simple">CW</abbrev> 4.94–5.31, 5.13±0.18; <abbrev xmlns:xlink="http://www.w3.org/1999/xlink" xlink:title="Caput length" id="ABBRID0EYSAO" xlink:type="simple">Cap</abbrev> 3.74–4.03, 3.89±0.14; <abbrev xmlns:xlink="http://www.w3.org/1999/xlink" xlink:title="Palpal endite length" id="ABBRID0E3SAO" xlink:type="simple">ENDl</abbrev> 0.7–0.88, 0.79±0.09; <abbrev xmlns:xlink="http://www.w3.org/1999/xlink" xlink:title="Palpal endite width" id="ABBRID0EATAO" xlink:type="simple">ENDw</abbrev> 1.44–1.52, 1.48±0.04; <abbrev xmlns:xlink="http://www.w3.org/1999/xlink" xlink:title="Sternum length" id="ABBRID0EETAO" xlink:type="simple">STRl</abbrev> 3.31–3.51, 3.41±0.1; <abbrev xmlns:xlink="http://www.w3.org/1999/xlink" xlink:title="Sternum width" id="ABBRID0EITAO" xlink:type="simple">STRw</abbrev> 3.1–3.15, 3.13±0.02; <abbrev xmlns:xlink="http://www.w3.org/1999/xlink" xlink:title="Labium length" id="ABBRID0EMTAO" xlink:type="simple">LBl</abbrev> 0.87–0.93, 0.9±0.03; <abbrev xmlns:xlink="http://www.w3.org/1999/xlink" xlink:title="Labium width" id="ABBRID0EQTAO" xlink:type="simple">LBw</abbrev> 1.12–1.26, 1.19±0.07; <abbrev xmlns:xlink="http://www.w3.org/1999/xlink" xlink:title="Femur I length" id="ABBRID0EUTAO" xlink:type="simple">F1</abbrev> 3.07–3.86, 3.46±0.4; <abbrev xmlns:xlink="http://www.w3.org/1999/xlink" xlink:title="Femur I width" id="ABBRID0EYTAO" xlink:type="simple">F1w</abbrev> 1.28–1.39, 1.34±0.05; <abbrev xmlns:xlink="http://www.w3.org/1999/xlink" xlink:title="Patella I length" id="ABBRID0E3TAO" xlink:type="simple">P1</abbrev> 2.09–2.13, 2.11±0.02; <abbrev xmlns:xlink="http://www.w3.org/1999/xlink" xlink:title="Tibia I length" id="ABBRID0EAUAO" xlink:type="simple">Ti1</abbrev> 1.82–2.34, 2.08±0.26; <abbrev xmlns:xlink="http://www.w3.org/1999/xlink" xlink:title="Metatarsus I length" id="ABBRID0EEUAO" xlink:type="simple">Mt1</abbrev> 1.13–1.56, 1.34±0.22; <abbrev xmlns:xlink="http://www.w3.org/1999/xlink" xlink:title="Tarsus I length" id="ABBRID0EIUAO" xlink:type="simple">Tr1</abbrev> 0.88–0.93, 0.91±0.03; <abbrev xmlns:xlink="http://www.w3.org/1999/xlink" xlink:title="Femur III lengthFemur III length" id="ABBRID0EMUAO" xlink:type="simple">F3</abbrev> 2.89–3.24, 3.06±0.17; <abbrev xmlns:xlink="http://www.w3.org/1999/xlink" xlink:title="Femur III width" id="ABBRID0EQUAO" xlink:type="simple">F3w</abbrev> 1.49–1.77, 1.63±0.14; <abbrev xmlns:xlink="http://www.w3.org/1999/xlink" xlink:title="Patella III length" id="ABBRID0EUUAO" xlink:type="simple">P3</abbrev> 1.78–1.86, 1.82±0.04; <abbrev xmlns:xlink="http://www.w3.org/1999/xlink" xlink:title="Tibia III length" id="ABBRID0EYUAO" xlink:type="simple">Ti3</abbrev> 1.64–1.81, 1.72±0.08; <abbrev xmlns:xlink="http://www.w3.org/1999/xlink" xlink:title="Metatarsus III length" id="ABBRID0E3UAO" xlink:type="simple">Mt3</abbrev> 1.15–1.35, 1.25±0.1; <abbrev xmlns:xlink="http://www.w3.org/1999/xlink" xlink:title="Tarsus III length" id="ABBRID0EAVAO" xlink:type="simple">Tr3</abbrev> 1.19–1.23, 1.21±0.02; <abbrev xmlns:xlink="http://www.w3.org/1999/xlink" xlink:title="Femur IV length" id="ABBRID0EEVAO" xlink:type="simple">F4</abbrev> 3.65–4.06, 3.86±0.2; <abbrev xmlns:xlink="http://www.w3.org/1999/xlink" xlink:title="Femur IV width" id="ABBRID0EIVAO" xlink:type="simple">F4w</abbrev> 1.56–1.84, 1.7±0.14; <abbrev xmlns:xlink="http://www.w3.org/1999/xlink" xlink:title="Patella IV length" id="ABBRID0EMVAO" xlink:type="simple">P4</abbrev> 1.89–2.15, 2.02±0.13; <abbrev xmlns:xlink="http://www.w3.org/1999/xlink" xlink:title="Tibia IV length" id="ABBRID0EQVAO" xlink:type="simple">Ti4</abbrev> 1.92–2.14, 2.03±0.11; <abbrev xmlns:xlink="http://www.w3.org/1999/xlink" xlink:title="Metatarsus IV length" id="ABBRID0EUVAO" xlink:type="simple">Mt4</abbrev> 1.85–2.07, 1.96±0.11; <abbrev xmlns:xlink="http://www.w3.org/1999/xlink" xlink:title="Tarsus IV length" id="ABBRID0EYVAO" xlink:type="simple">Tr4</abbrev> 1.07–1.27, 1.17±0.1; <abbrev xmlns:xlink="http://www.w3.org/1999/xlink" xlink:title="Palp femur length" id="ABBRID0E3VAO" xlink:type="simple">PF</abbrev> 2.75–3.62, 3.18±0.44; <abbrev xmlns:xlink="http://www.w3.org/1999/xlink" xlink:title="Palp patella length" id="ABBRID0EAWAO" xlink:type="simple">PP</abbrev> 1.72–1.93, 1.82±0.1; <abbrev xmlns:xlink="http://www.w3.org/1999/xlink" xlink:title="Palp tibia length" id="ABBRID0EEWAO" xlink:type="simple">PTi</abbrev> 1.55–2.18, 1.87±0.31; <abbrev xmlns:xlink="http://www.w3.org/1999/xlink" xlink:title="Palp tarsus length" id="ABBRID0EIWAO" xlink:type="simple">PTr</abbrev> 1.26–2.06, 1.66±0.4.</p></tp:treatment-sec><tp:treatment-sec sec-type="material" id="SECID0EMWAO"><title>Material examined.</title><p><bold>Guatemala</bold>: <named-content xmlns:xlink="http://www.w3.org/1999/xlink" content-type="dwc:verbatimCoordinates" xlink:type="simple"><named-content content-type="geo-json" specific-use="{&#34;type&#34;:&#34;Point&#34;,&#34;coordinates&#34;:[-90.342000,15.281200]}" id="NCID0EXWAO" xlink:type="simple">15.2812 -90.342</named-content></named-content><sup>9</sup>, 1836 m a.s.l. (UMM0156, 1♂, <named-content xmlns:xlink="http://www.w3.org/1999/xlink" content-type="dwc:institutional_code" xlink:type="simple">AMNH</named-content>); <bold>Mexico: Chiapas</bold>: 5 mi SE Palenque, Mizola Waterfall, <named-content xmlns:xlink="http://www.w3.org/1999/xlink" content-type="dwc:verbatimCoordinates" xlink:type="simple"><named-content content-type="geo-json" specific-use="{&#34;type&#34;:&#34;Point&#34;,&#34;coordinates&#34;:[-91.975000,17.459300]}" id="NCID0EKXAO" xlink:type="simple">17.4593 -91.975</named-content></named-content><sup>5</sup>, 264 m a.s.l. (UMM0536, 14.i.1980, 1♀, B Roth, V Roth, <named-content xmlns:xlink="http://www.w3.org/1999/xlink" content-type="dwc:institutional_code" xlink:type="simple">AMNH</named-content>); <bold>Yucatán</bold>: Chichén Itzá, <named-content xmlns:xlink="http://www.w3.org/1999/xlink" content-type="dwc:verbatimCoordinates" xlink:type="simple"><named-content content-type="geo-json" specific-use="{&#34;type&#34;:&#34;Point&#34;,&#34;coordinates&#34;:[-88.568600,20.682600]}" id="NCID0E4XAO" xlink:type="simple">20.6826 -88.5686</named-content></named-content><sup>5</sup>, 38 m a.s.l. (UMM0576, 16.vii.1952, 1♀, J Pallister, D Pallister, <named-content xmlns:xlink="http://www.w3.org/1999/xlink" content-type="dwc:institutional_code" xlink:type="simple">AMNH</named-content>); Tekom, <named-content xmlns:xlink="http://www.w3.org/1999/xlink" content-type="dwc:verbatimCoordinates" xlink:type="simple"><named-content content-type="geo-json" specific-use="{&#34;type&#34;:&#34;Point&#34;,&#34;coordinates&#34;:[-88.264500,20.060300]}" id="NCID0EOYAO" xlink:type="simple">20.0603 -88.2645</named-content></named-content><sup>1</sup>, 96 m a.s.l. (UMM0158, 17.iv.1940, 1♂, T Sanderson, <named-content xmlns:xlink="http://www.w3.org/1999/xlink" content-type="dwc:institutional_code" xlink:type="simple">AMNH</named-content>).</p></tp:treatment-sec><tp:treatment-sec><!--Section generated to contain objects referenced in tp:taxon-treatment.--><fig id="F46" position="float" orientation="portrait"><object-id xmlns:xlink="http://www.w3.org/1999/xlink" content-type="doi" xlink:type="simple">10.3897/zookeys.1027.54888.map5</object-id><object-id xmlns:xlink="http://www.w3.org/1999/xlink" content-type="arpha" xlink:type="simple">FD3DF31C-D984-5C9E-A10F-0775F7425B5E</object-id><label>Map 5.</label><caption><p>Locality records for southern Mexico and Central American species.</p></caption><graphic xmlns:xlink="http://www.w3.org/1999/xlink" xlink:href="zookeys-1027-001-g044.jpg" position="float" orientation="portrait" xlink:type="simple" id="oo_527503.jpg"><uri content-type="original_file" xlink:type="simple">https://binary.pensoft.net/fig/527503</uri></graphic></fig></tp:treatment-sec></tp:taxon-treatment>
