# Supplementary material for: Taxonomic revision of the New World members of the trapdoor spider genus Ummidia Thorell (Araneae, Mygalomorphae, Halonoproctidae)
Source: Zookeys. 2021 Apr 2;1027:1–165. doi: 10.3897/zookeys.1027.54888 (PMC8035127; doi:10.3897/zookeys.1027.54888)
Supplement: XML Treatment for Ummidia zebrina [file zookeys.1027.54888-treatment28.xml]

<!DOCTYPE tp:taxon-treatment
  PUBLIC "-//TaxonX//DTD Taxonomic Treatment Publishing DTD v0 20100105//EN" "tax-treatment-NSO.dtd">
<tp:taxon-treatment xmlns:tp="http://www.plazi.org/taxpub"><tp:treatment-meta><kwd-group><label>Taxon classification</label><kwd><named-content xmlns:xlink="http://www.w3.org/1999/xlink" content-type="kingdom">Animalia</named-content></kwd><kwd><named-content xmlns:xlink="http://www.w3.org/1999/xlink" content-type="order">Araneae</named-content></kwd><kwd><named-content xmlns:xlink="http://www.w3.org/1999/xlink" content-type="family">Halonoproctidae</named-content></kwd></kwd-group><mixed-citation publication-type="journal"><person-group><name><surname>Godwin</surname><given-names>Rebecca L.</given-names></name><name><surname>Bond</surname><given-names>Jason E.</given-names></name></person-group><article-title>Taxonomic revision of the New World members of the trapdoor spider genus <italic><tp:taxon-name><tp:taxon-name-part taxon-name-part-type="genus" reg="Ummidia">Ummidia</tp:taxon-name-part></tp:taxon-name></italic> Thorell (<tp:taxon-name><tp:taxon-name-part taxon-name-part-type="order">Araneae</tp:taxon-name-part></tp:taxon-name>, <tp:taxon-name><tp:taxon-name-part taxon-name-part-type="suborder">Mygalomorphae</tp:taxon-name-part></tp:taxon-name>, <tp:taxon-name><tp:taxon-name-part taxon-name-part-type="family">Halonoproctidae</tp:taxon-name-part></tp:taxon-name>)</article-title><source>Zookeys</source><day>02</day><month>4</month><year>2021</year><volume>1027</volume><fpage>1</fpage><lpage>165</lpage><pub-id pub-id-type="doi">10.3897/zookeys.1027.54888</pub-id></mixed-citation></tp:treatment-meta><tp:nomenclature><tp:taxon-name><object-id xmlns:xlink="http://www.w3.org/1999/xlink" content-type="arpha" xlink:type="simple">A32F71F4-0F24-59A9-BF23-FAF026C36F31</object-id>
              <tp:taxon-name-part taxon-name-part-type="genus" reg="Ummidia">Ummidia</tp:taxon-name-part>
              <tp:taxon-name-part taxon-name-part-type="species" reg="zebrina">zebrina</tp:taxon-name-part>
            </tp:taxon-name><tp:taxon-authority>(F.O. Pickard-Cambridge, 1897)</tp:taxon-authority><xref ref-type="fig" rid="F52">Fig. 47</xref><xref ref-type="fig" rid="F46">, Map 5</xref><tp:nomenclature-citation-list><tp:nomenclature-citation><tp:taxon-name>
                  <tp:taxon-name-part taxon-name-part-type="genus" reg="Pachylomerus">Pachylomerus</tp:taxon-name-part> <tp:taxon-name-part taxon-name-part-type="species" reg="zebrinus">zebrinus</tp:taxon-name-part></tp:taxon-name><comment>F. O. Pickard-Cambridge, 1897: 9; male holotype (NHMUK1249) from Guatemala, <named-content xmlns:xlink="http://www.w3.org/1999/xlink" content-type="dwc:verbatimCoordinates" xlink:type="simple"><named-content content-type="geo-json" specific-use="{&#34;type&#34;:&#34;Point&#34;,&#34;coordinates&#34;:[-90.342000,15.281200]}" id="NCID0E21AO" xlink:type="simple">15.2812 -90.3420</named-content></named-content><sup>9</sup>, 1836 m a.s.l., coll. FD Godman 1898, deposited in <named-content xmlns:xlink="http://www.w3.org/1999/xlink" content-type="dwc:institutional_code" xlink:type="simple">NHMUK</named-content>, examined.</comment></tp:nomenclature-citation><tp:nomenclature-citation><tp:taxon-name>
                  <tp:taxon-name-part taxon-name-part-type="genus" reg="Ummidia">Ummidia</tp:taxon-name-part> <tp:taxon-name-part taxon-name-part-type="species" reg="zebrina">zebrina</tp:taxon-name-part></tp:taxon-name><comment><xref ref-type="bibr" rid="B34">Ibarra-Núñez et al., 2011</xref>: 1186.</comment></tp:nomenclature-citation></tp:nomenclature-citation-list></tp:nomenclature><tp:treatment-sec sec-type="diagnosis" id="SECID0E22AO"><title>Diagnosis.</title><p><italic><tp:taxon-name><tp:taxon-name-part taxon-name-part-type="genus" reg="Ummidia">Ummidia</tp:taxon-name-part> <tp:taxon-name-part taxon-name-part-type="species" reg="zebrina">zebrina</tp:taxon-name-part></tp:taxon-name></italic> can be distinguished from all other species by the presence of pale horizontal bands on the abdomen. Males can be differentiated from all geographically proximate species by having a single spine on tibia I located on the retroventral face of the article and no spines on metatarsus or tarsus I. Males can be further distinguished from all other species by having the embolus distinctly sigmoid, having a strong S shape.</p><fig id="F52" position="float" orientation="portrait"><object-id xmlns:xlink="http://www.w3.org/1999/xlink" content-type="doi" xlink:type="simple">10.3897/zookeys.1027.54888.figure47</object-id><object-id xmlns:xlink="http://www.w3.org/1999/xlink" content-type="arpha" xlink:type="simple">E9F1AF19-C690-5468-A77F-7C8B4B66E004</object-id><label>Figure 47.</label><caption><p><italic><tp:taxon-name><tp:taxon-name-part taxon-name-part-type="genus" reg="Ummidia">Ummidia</tp:taxon-name-part> <tp:taxon-name-part taxon-name-part-type="species" reg="zebrina">zebrina</tp:taxon-name-part></tp:taxon-name></italic> (F.O. Pickard-Cambridge, 1897) male holotype (NHMUK1249) from Guatemala. <bold>A</bold> retrolateral aspect, leg I <bold>B</bold> prolateral aspect, leg I <bold>C</bold> line drawings, leg I retrolateral and prolateral aspects <bold>D</bold> retrolateral aspect, pedipalp <bold>E</bold> habitus illustration. Scale bars: 1.0 mm (<bold>A–B</bold>), 4.0 mm (<bold>E</bold>).</p></caption><graphic xmlns:xlink="http://www.w3.org/1999/xlink" xlink:href="zookeys-1027-001-g052.jpg" position="float" orientation="portrait" xlink:type="simple" id="oo_527511.jpg"><uri content-type="original_file" xlink:type="simple">https://binary.pensoft.net/fig/527511</uri></graphic></fig></tp:treatment-sec><tp:treatment-sec sec-type="description" id="SECID0ES4AO"><title>Description of male holotype.</title><p><italic>Specimen preparation and condition</italic>. Specimen preserved in 80% EtOH. Right leg II Ti-Tr removed, in vial with specimen. <italic>General coloration</italic>. Carapace and chelicerae very dusky red 10R 2.5/2, legs yellowish red 5YR 4/6. Abdomen very dark brown 7.5YR 2.5/3. <italic>Cephalothorax</italic>. Carapace 4.34 long, 4.35 wide. Pars cephalica 2.9 long. Foveal groove procurved, 0.37 long, 0.91 wide. Tubercle moderate. <abbrev xmlns:xlink="http://www.w3.org/1999/xlink" xlink:title="Anterior eye row" id="ABBRID0E54AO" xlink:type="simple">AER</abbrev> procurved. <abbrev xmlns:xlink="http://www.w3.org/1999/xlink" xlink:title="posterior eye row" id="ABBRID0EC5AO" xlink:type="simple">PER</abbrev> straight. Eye group 0.69 long, 1.17 wide, <abbrev xmlns:xlink="http://www.w3.org/1999/xlink" xlink:title="Anterior median eyes" id="ABBRID0EG5AO" xlink:type="simple">AME</abbrev> 0.29, <abbrev xmlns:xlink="http://www.w3.org/1999/xlink" xlink:title="posterior median eyes" id="ABBRID0EK5AO" xlink:type="simple">PME</abbrev> 0.25, <abbrev xmlns:xlink="http://www.w3.org/1999/xlink" xlink:title="Anterior lateral eyes" id="ABBRID0EO5AO" xlink:type="simple">ALE</abbrev> 0.41, <abbrev xmlns:xlink="http://www.w3.org/1999/xlink" xlink:title="posterior lateral eyes" id="ABBRID0ES5AO" xlink:type="simple">PLE</abbrev> 0.31. Sternum moderately setose, <abbrev xmlns:xlink="http://www.w3.org/1999/xlink" xlink:title="Sternum length" id="ABBRID0EW5AO" xlink:type="simple">STRl</abbrev> 2.74, <abbrev xmlns:xlink="http://www.w3.org/1999/xlink" xlink:title="Sternum width" id="ABBRID0E15AO" xlink:type="simple">STRw</abbrev> 2.44. Chelicerae with anterior tooth row comprising four teeth, posterior margin with six teeth. Palpal endites with eleven cuspules spread over proximal half of endite face, lacking distal endite cuspules, <abbrev xmlns:xlink="http://www.w3.org/1999/xlink" xlink:title="Palpal endite width" id="ABBRID0E55AO" xlink:type="simple">ENDw</abbrev> 0.97, <abbrev xmlns:xlink="http://www.w3.org/1999/xlink" xlink:title="Palpal endite length" id="ABBRID0EC6AO" xlink:type="simple">ENDl</abbrev> 1.86. Labium with six cuspules, <abbrev xmlns:xlink="http://www.w3.org/1999/xlink" xlink:title="Labium width" id="ABBRID0EG6AO" xlink:type="simple">LBw</abbrev> 1, <abbrev xmlns:xlink="http://www.w3.org/1999/xlink" xlink:title="Labium length" id="ABBRID0EK6AO" xlink:type="simple">LBl</abbrev> 0.65. Rastellum with many spines. Abdomen setose. <italic>Legs</italic>. <abbrev xmlns:xlink="http://www.w3.org/1999/xlink" xlink:title="Femur I length" id="ABBRID0EQ6AO" xlink:type="simple">F1</abbrev> 3.88; <abbrev xmlns:xlink="http://www.w3.org/1999/xlink" xlink:title="Femur I width" id="ABBRID0EU6AO" xlink:type="simple">F1w</abbrev> 0.95; <abbrev xmlns:xlink="http://www.w3.org/1999/xlink" xlink:title="Patella I length" id="ABBRID0EY6AO" xlink:type="simple">P1</abbrev> 2.04; <abbrev xmlns:xlink="http://www.w3.org/1999/xlink" xlink:title="Tibia I length" id="ABBRID0E36AO" xlink:type="simple">Ti1</abbrev> 2.54; <abbrev xmlns:xlink="http://www.w3.org/1999/xlink" xlink:title="Metatarsus I length" id="ABBRID0EAABO" xlink:type="simple">Mt1</abbrev> 1.74; <abbrev xmlns:xlink="http://www.w3.org/1999/xlink" xlink:title="Tarsus I length" id="ABBRID0EEABO" xlink:type="simple">Tr1</abbrev> 1.04; <abbrev xmlns:xlink="http://www.w3.org/1999/xlink" xlink:title="Femur III lengthFemur III length" id="ABBRID0EIABO" xlink:type="simple">F3</abbrev> 3.01; <abbrev xmlns:xlink="http://www.w3.org/1999/xlink" xlink:title="Femur III width" id="ABBRID0EMABO" xlink:type="simple">F3w</abbrev> 1.15; <abbrev xmlns:xlink="http://www.w3.org/1999/xlink" xlink:title="Patella III length" id="ABBRID0EQABO" xlink:type="simple">P3</abbrev> 1.54; <abbrev xmlns:xlink="http://www.w3.org/1999/xlink" xlink:title="Tibia III length" id="ABBRID0EUABO" xlink:type="simple">Ti3</abbrev> 1.59; <abbrev xmlns:xlink="http://www.w3.org/1999/xlink" xlink:title="Saddle length" id="ABBRID0EYABO" xlink:type="simple">Sd3</abbrev> 1.07; <abbrev xmlns:xlink="http://www.w3.org/1999/xlink" xlink:title="Metatarsus III length" id="ABBRID0E3ABO" xlink:type="simple">Mt3</abbrev> 1.59; <abbrev xmlns:xlink="http://www.w3.org/1999/xlink" xlink:title="Tarsus III length" id="ABBRID0EABBO" xlink:type="simple">Tr3</abbrev> 1.25; <abbrev xmlns:xlink="http://www.w3.org/1999/xlink" xlink:title="Femur IV length" id="ABBRID0EEBBO" xlink:type="simple">F4</abbrev> 3.9; <abbrev xmlns:xlink="http://www.w3.org/1999/xlink" xlink:title="Femur IV width" id="ABBRID0EIBBO" xlink:type="simple">F4w</abbrev> 1.17; <abbrev xmlns:xlink="http://www.w3.org/1999/xlink" xlink:title="Patella IV length" id="ABBRID0EMBBO" xlink:type="simple">P4</abbrev> 1.94; <abbrev xmlns:xlink="http://www.w3.org/1999/xlink" xlink:title="Tibia IV length" id="ABBRID0EQBBO" xlink:type="simple">Ti4</abbrev> 2.46; <abbrev xmlns:xlink="http://www.w3.org/1999/xlink" xlink:title="Metatarsus IV length" id="ABBRID0EUBBO" xlink:type="simple">Mt4</abbrev> 2.56; <abbrev xmlns:xlink="http://www.w3.org/1999/xlink" xlink:title="Tarsus IV length" id="ABBRID0EYBBO" xlink:type="simple">Tr4</abbrev> 1.42. Retrolateral face of tarsus IV with defined comb over length of tarsus. Leg I spination pattern: <abbrev xmlns:xlink="http://www.w3.org/1999/xlink" xlink:title="Number of spines on the prolateral" id="ABBRID0E3BBO" xlink:type="simple">TSp</abbrev> 0, <abbrev xmlns:xlink="http://www.w3.org/1999/xlink" xlink:title="Number of spines on the proventral" id="ABBRID0EACBO" xlink:type="simple">TSpv</abbrev> 0, TSrd 0, <abbrev xmlns:xlink="http://www.w3.org/1999/xlink" xlink:title="Number of spines on the retroventral" id="ABBRID0EECBO" xlink:type="simple">TSr</abbrev> 0, <abbrev xmlns:xlink="http://www.w3.org/1999/xlink" xlink:title="Number of spines on the retroventral" id="ABBRID0EICBO" xlink:type="simple">TSrv</abbrev> 1, <abbrev xmlns:xlink="http://www.w3.org/1999/xlink" xlink:title="Number of spines on the prolateral" id="ABBRID0EMCBO" xlink:type="simple">MtSp</abbrev> 0, <abbrev xmlns:xlink="http://www.w3.org/1999/xlink" xlink:title="Number of spines on the retrolateral faces of the metatarsus I" id="ABBRID0EQCBO" xlink:type="simple">MtSr</abbrev> 0, <abbrev xmlns:xlink="http://www.w3.org/1999/xlink" xlink:title="Number of spines on the prolateral" id="ABBRID0EUCBO" xlink:type="simple">TrSp</abbrev> 0, <abbrev xmlns:xlink="http://www.w3.org/1999/xlink" xlink:title="Number of spines on the retrolateral faces of the tarsus I" id="ABBRID0EYCBO" xlink:type="simple">TrSr</abbrev> 0. <italic>Pedipalps</italic>. <abbrev xmlns:xlink="http://www.w3.org/1999/xlink" xlink:title="Palpal tibia length" id="ABBRID0E5CBO" xlink:type="simple">PTl</abbrev> 2.75, <abbrev xmlns:xlink="http://www.w3.org/1999/xlink" xlink:title="Palpal tibia width" id="ABBRID0ECDBO" xlink:type="simple">PTw</abbrev> 0.82, <abbrev xmlns:xlink="http://www.w3.org/1999/xlink" xlink:title="Bulb length" id="ABBRID0EGDBO" xlink:type="simple">Bl</abbrev> 2.2. Embolus long, strongly sinuous, bulb relatively small.</p></tp:treatment-sec><tp:treatment-sec sec-type="variation" id="SECID0EKDBO"><title>Variation, males</title><p><bold>(n = 2).</bold><abbrev xmlns:xlink="http://www.w3.org/1999/xlink" xlink:title="Carapace length" id="ABBRID0ESDBO" xlink:type="simple">CL</abbrev> 4.3–4.34, 4.32±0.02; <abbrev xmlns:xlink="http://www.w3.org/1999/xlink" xlink:title="Carapace width" id="ABBRID0EWDBO" xlink:type="simple">CW</abbrev> 3.87–4.35, 4.11±0.24; <abbrev xmlns:xlink="http://www.w3.org/1999/xlink" xlink:title="Caput length" id="ABBRID0E1DBO" xlink:type="simple">Cap</abbrev> 2.83–2.9, 2.86±0.04; <abbrev xmlns:xlink="http://www.w3.org/1999/xlink" xlink:title="Palpal endite length" id="ABBRID0E5DBO" xlink:type="simple">ENDl</abbrev> 0.53–1.86, 1.19±0.67; <abbrev xmlns:xlink="http://www.w3.org/1999/xlink" xlink:title="Palpal endite width" id="ABBRID0ECEBO" xlink:type="simple">ENDw</abbrev> 0.95–0.97, 0.96±0.01; <abbrev xmlns:xlink="http://www.w3.org/1999/xlink" xlink:title="Sternum length" id="ABBRID0EGEBO" xlink:type="simple">STRl</abbrev> 2.71–2.74, 2.72±0.01; <abbrev xmlns:xlink="http://www.w3.org/1999/xlink" xlink:title="Sternum width" id="ABBRID0EKEBO" xlink:type="simple">STRw</abbrev> 2.09–2.44, 2.27±0.17; <abbrev xmlns:xlink="http://www.w3.org/1999/xlink" xlink:title="Labium length" id="ABBRID0EOEBO" xlink:type="simple">LBl</abbrev> 0.51–0.65, 0.58±0.07; <abbrev xmlns:xlink="http://www.w3.org/1999/xlink" xlink:title="Labium width" id="ABBRID0ESEBO" xlink:type="simple">LBw</abbrev> 0.8–1, 0.9±0.1; <abbrev xmlns:xlink="http://www.w3.org/1999/xlink" xlink:title="Femur I length" id="ABBRID0EWEBO" xlink:type="simple">F1</abbrev> 3.65–3.88, 3.76±0.11; <abbrev xmlns:xlink="http://www.w3.org/1999/xlink" xlink:title="Femur I width" id="ABBRID0E1EBO" xlink:type="simple">F1w</abbrev> 0.95–0.99, 0.97±0.02; <abbrev xmlns:xlink="http://www.w3.org/1999/xlink" xlink:title="Patella I length" id="ABBRID0E5EBO" xlink:type="simple">P1</abbrev> 1.78–2.04, 1.91±0.13; <abbrev xmlns:xlink="http://www.w3.org/1999/xlink" xlink:title="Tibia I length" id="ABBRID0ECFBO" xlink:type="simple">Ti1</abbrev> 2.17–2.54, 2.35±0.18; <abbrev xmlns:xlink="http://www.w3.org/1999/xlink" xlink:title="Metatarsus I length" id="ABBRID0EGFBO" xlink:type="simple">Mt1</abbrev> 1.41–1.74, 1.57±0.16; <abbrev xmlns:xlink="http://www.w3.org/1999/xlink" xlink:title="Tarsus I length" id="ABBRID0EKFBO" xlink:type="simple">Tr1</abbrev> 0.86–1.04, 0.95±0.09; <abbrev xmlns:xlink="http://www.w3.org/1999/xlink" xlink:title="Femur III lengthFemur III length" id="ABBRID0EOFBO" xlink:type="simple">F3</abbrev> 2.68–3.01, 2.84±0.16; <abbrev xmlns:xlink="http://www.w3.org/1999/xlink" xlink:title="Femur III width" id="ABBRID0ESFBO" xlink:type="simple">F3w</abbrev> 1.06–1.15, 1.1±0.05; <abbrev xmlns:xlink="http://www.w3.org/1999/xlink" xlink:title="Patella III length" id="ABBRID0EWFBO" xlink:type="simple">P3</abbrev> 1.38–1.54, 1.46±0.08; <abbrev xmlns:xlink="http://www.w3.org/1999/xlink" xlink:title="Tibia III length" id="ABBRID0E1FBO" xlink:type="simple">Ti3</abbrev> 1.42–1.59, 1.5±0.09; <abbrev xmlns:xlink="http://www.w3.org/1999/xlink" xlink:title="Metatarsus III length" id="ABBRID0E5FBO" xlink:type="simple">Mt3</abbrev> 1.31–1.59, 1.45±0.14; <abbrev xmlns:xlink="http://www.w3.org/1999/xlink" xlink:title="Tarsus III length" id="ABBRID0ECGBO" xlink:type="simple">Tr3</abbrev> 1.12–1.25, 1.19±0.07; <abbrev xmlns:xlink="http://www.w3.org/1999/xlink" xlink:title="Femur IV length" id="ABBRID0EGGBO" xlink:type="simple">F4</abbrev> 3.39–3.9, 3.64±0.25; <abbrev xmlns:xlink="http://www.w3.org/1999/xlink" xlink:title="Femur IV width" id="ABBRID0EKGBO" xlink:type="simple">F4w</abbrev> 1.1–1.17, 1.14±0.04; <abbrev xmlns:xlink="http://www.w3.org/1999/xlink" xlink:title="Patella IV length" id="ABBRID0EOGBO" xlink:type="simple">P4</abbrev> 1.62–1.94, 1.78±0.16; <abbrev xmlns:xlink="http://www.w3.org/1999/xlink" xlink:title="Tibia IV length" id="ABBRID0ESGBO" xlink:type="simple">Ti4</abbrev> 2.21–2.46, 2.33±0.13; <abbrev xmlns:xlink="http://www.w3.org/1999/xlink" xlink:title="Metatarsus IV length" id="ABBRID0EWGBO" xlink:type="simple">Mt4</abbrev> 2.02–2.56, 2.29±0.27; <abbrev xmlns:xlink="http://www.w3.org/1999/xlink" xlink:title="Tarsus IV length" id="ABBRID0E1GBO" xlink:type="simple">Tr4</abbrev> 1.12–1.42, 1.27±0.15; <abbrev xmlns:xlink="http://www.w3.org/1999/xlink" xlink:title="Number of spines on the prolateral" id="ABBRID0E5GBO" xlink:type="simple">TSp</abbrev> 0–0, 0±0; <abbrev xmlns:xlink="http://www.w3.org/1999/xlink" xlink:title="Number of spines on the proventral" id="ABBRID0ECHBO" xlink:type="simple">TSpv</abbrev> 0–0, 0±0; <abbrev xmlns:xlink="http://www.w3.org/1999/xlink" xlink:title="Number of spines on the retroventral" id="ABBRID0EGHBO" xlink:type="simple">TSr</abbrev> 0–0, 0±0; <abbrev xmlns:xlink="http://www.w3.org/1999/xlink" xlink:title="Number of spines on the retroventral" id="ABBRID0EKHBO" xlink:type="simple">TSrv</abbrev> 1–1, 1±0; <abbrev xmlns:xlink="http://www.w3.org/1999/xlink" xlink:title="Palpal tibia length" id="ABBRID0EOHBO" xlink:type="simple">PTl</abbrev> 1.98–2.75, 2.36±0.39; <abbrev xmlns:xlink="http://www.w3.org/1999/xlink" xlink:title="Palpal tibia width" id="ABBRID0ESHBO" xlink:type="simple">PTw</abbrev> 0.79–0.82, 0.8±0.01; BL 1.98–2.2, 2.09±0.11.</p></tp:treatment-sec><tp:treatment-sec sec-type="Females" id="SECID0EWHBO"><title>Females.</title><p>Unknown.</p></tp:treatment-sec><tp:treatment-sec sec-type="material" id="SECID0E2HBO"><title>Material examined.</title><p><bold>Guatemala</bold>: <named-content xmlns:xlink="http://www.w3.org/1999/xlink" content-type="dwc:verbatimCoordinates" xlink:type="simple"><named-content content-type="geo-json" specific-use="{&#34;type&#34;:&#34;Point&#34;,&#34;coordinates&#34;:[-90.342000,15.281200]}" id="NCID0EGIBO" xlink:type="simple">15.2812 -90.3420</named-content></named-content><sup>9</sup>, 1836m (NHMUK1249, 1898, 1♂, FD Godman, <named-content xmlns:xlink="http://www.w3.org/1999/xlink" content-type="dwc:institutional_code" xlink:type="simple">NHMUK</named-content>); <bold>Jalapa</bold>: Mataquescuintla, El Carrizal, <named-content xmlns:xlink="http://www.w3.org/1999/xlink" content-type="dwc:verbatimCoordinates" xlink:type="simple"><named-content content-type="geo-json" specific-use="{&#34;type&#34;:&#34;Point&#34;,&#34;coordinates&#34;:[-90.099800,14.666500]}" id="NCID0E2IBO" xlink:type="simple">14.6665 -90.0998</named-content></named-content><sup>4</sup>, 1741m (UMM0516, 1.x.1982, 1imm, Fend-Renkes, <named-content xmlns:xlink="http://www.w3.org/1999/xlink" content-type="dwc:institutional_code" xlink:type="simple">AMNH</named-content>); <bold>Mexico: Chiapas</bold>: Cañon del Sumidero National Park, <named-content xmlns:xlink="http://www.w3.org/1999/xlink" content-type="dwc:verbatimCoordinates" xlink:type="simple"><named-content content-type="geo-json" specific-use="{&#34;type&#34;:&#34;Point&#34;,&#34;coordinates&#34;:[-93.092100,16.859000]}" id="NCID0EOJBO" xlink:type="simple">16.859 -93.0921</named-content></named-content><sup>7</sup>, 1000m (UMM0686, 1.vi.1990, 1♂, H Howden, A Howden, <named-content xmlns:xlink="http://www.w3.org/1999/xlink" content-type="dwc:institutional_code" xlink:type="simple">AMNH</named-content>).</p></tp:treatment-sec><tp:treatment-sec><!--Section generated to contain objects referenced in tp:taxon-treatment.--><fig id="F46" position="float" orientation="portrait"><object-id xmlns:xlink="http://www.w3.org/1999/xlink" content-type="doi" xlink:type="simple">10.3897/zookeys.1027.54888.map5</object-id><object-id xmlns:xlink="http://www.w3.org/1999/xlink" content-type="arpha" xlink:type="simple">FD3DF31C-D984-5C9E-A10F-0775F7425B5E</object-id><label>Map 5.</label><caption><p>Locality records for southern Mexico and Central American species.</p></caption><graphic xmlns:xlink="http://www.w3.org/1999/xlink" xlink:href="zookeys-1027-001-g044.jpg" position="float" orientation="portrait" xlink:type="simple" id="oo_527503.jpg"><uri content-type="original_file" xlink:type="simple">https://binary.pensoft.net/fig/527503</uri></graphic></fig></tp:treatment-sec><ref-list><ref id="B34"><mixed-citation xmlns:xlink="http://www.w3.org/1999/xlink" xlink:type="simple"><person-group><name name-style="western"><surname>Ibarra-Núñez</surname><given-names>G</given-names></name><name name-style="western"><surname>Maya-Morales</surname><given-names>J</given-names></name><name name-style="western"><surname>Chamé-Vázquez</surname><given-names>D</given-names></name></person-group> (<year>2011</year>) <article-title>Las arañas del bosque mesófilo de montaña de la Reserva de la Biosfera Volcán Tacaná, Chiapas, México.</article-title><source>Revista Mexicana de Biodiversidad</source><volume>82</volume>: <fpage>1183</fpage>–<lpage>1193</lpage>. <ext-link xlink:type="simple" ext-link-type="doi" xlink:href="10.22201/ib.20078706e.2011.4.736">https://doi.org/10.22201/ib.20078706e.2011.4.736</ext-link></mixed-citation></ref></ref-list></tp:taxon-treatment>
