# Supplementary material for: Taxonomic revision of the New World members of the trapdoor spider genus Ummidia Thorell (Araneae, Mygalomorphae, Halonoproctidae)
Source: Zookeys. 2021 Apr 2;1027:1–165. doi: 10.3897/zookeys.1027.54888 (PMC8035127; doi:10.3897/zookeys.1027.54888)
Supplement: XML Treatment for Ummidia frankellerae [file zookeys.1027.54888-treatment30.xml]

<!DOCTYPE tp:taxon-treatment
  PUBLIC "-//TaxonX//DTD Taxonomic Treatment Publishing DTD v0 20100105//EN" "tax-treatment-NSO.dtd">
<tp:taxon-treatment xmlns:tp="http://www.plazi.org/taxpub"><tp:treatment-meta><kwd-group><label>Taxon classification</label><kwd><named-content xmlns:xlink="http://www.w3.org/1999/xlink" content-type="kingdom">Animalia</named-content></kwd><kwd><named-content xmlns:xlink="http://www.w3.org/1999/xlink" content-type="order">Araneae</named-content></kwd><kwd><named-content xmlns:xlink="http://www.w3.org/1999/xlink" content-type="family">Halonoproctidae</named-content></kwd></kwd-group><mixed-citation publication-type="journal"><person-group><name><surname>Godwin</surname><given-names>Rebecca L.</given-names></name><name><surname>Bond</surname><given-names>Jason E.</given-names></name></person-group><article-title>Taxonomic revision of the New World members of the trapdoor spider genus <italic><tp:taxon-name><tp:taxon-name-part taxon-name-part-type="genus" reg="Ummidia">Ummidia</tp:taxon-name-part></tp:taxon-name></italic> Thorell (<tp:taxon-name><tp:taxon-name-part taxon-name-part-type="order">Araneae</tp:taxon-name-part></tp:taxon-name>, <tp:taxon-name><tp:taxon-name-part taxon-name-part-type="suborder">Mygalomorphae</tp:taxon-name-part></tp:taxon-name>, <tp:taxon-name><tp:taxon-name-part taxon-name-part-type="family">Halonoproctidae</tp:taxon-name-part></tp:taxon-name>)</article-title><source>Zookeys</source><day>02</day><month>4</month><year>2021</year><volume>1027</volume><fpage>1</fpage><lpage>165</lpage><pub-id pub-id-type="doi">10.3897/zookeys.1027.54888</pub-id></mixed-citation></tp:treatment-meta><tp:nomenclature><tp:taxon-name><object-id xmlns:xlink="http://www.w3.org/1999/xlink" content-type="arpha" xlink:type="simple">07907DF5-CE5B-540A-9952-00C2EB98E2D0</object-id>
              <tp:taxon-name-part taxon-name-part-type="genus" reg="Ummidia">Ummidia</tp:taxon-name-part>
              <tp:taxon-name-part taxon-name-part-type="species" reg="frankellerae">frankellerae</tp:taxon-name-part>
              <object-id xmlns:xlink="http://www.w3.org/1999/xlink" content-type="zoobank" xlink:type="simple">http://zoobank.org/3EB3652D-A200-4C84-91EC-5EEFA5DE771C</object-id>
            </tp:taxon-name><tp:taxon-status xmlns:xlink="http://www.w3.org/1999/xlink" xlink:type="simple">sp. nov.</tp:taxon-status><xref ref-type="fig" rid="F54">Fig. 49</xref><xref ref-type="fig" rid="F46">, Map 5</xref></tp:nomenclature><tp:treatment-sec sec-type="type material" id="SECID0EJYBO"><title>Type material.</title><p>HOLOTYPE: 1 ♀ (BMEA101781) from Las Cuevas Field Station, 15 kilometers east of Caracol, Cayo, Belize, <named-content xmlns:xlink="http://www.w3.org/1999/xlink" content-type="dwc:verbatimCoordinates" xlink:type="simple"><named-content content-type="geo-json" specific-use="{&#34;type&#34;:&#34;Point&#34;,&#34;coordinates&#34;:[-88.986000,16.733000]}" id="NCID0ESYBO" xlink:type="simple">16.733 -88.986</named-content></named-content><sup>1</sup>, 650 m a.s.l., 29.vi-3.vii.2019, coll. JE Bond, <abbrev xmlns:xlink="http://www.w3.org/1999/xlink" xlink:title="Bohart Museum of Entomology; University of California" id="ABBRID0E1YBO" xlink:type="simple">BME</abbrev>.</p></tp:treatment-sec><tp:treatment-sec sec-type="etymology" id="SECID0E5YBO"><title>Etymology.</title><p>The specific epithet is a patronym in honor of Dr. M. Francis Keller. Fran was the leader of the bioblitz in Belize, associated with UC Davis and the Bohart Insect Museum, when this specimen was collected.</p></tp:treatment-sec><tp:treatment-sec sec-type="diagnosis" id="SECID0EDZBO"><title>Diagnosis.</title><p><italic><tp:taxon-name><tp:taxon-name-part taxon-name-part-type="genus" reg="Ummidia">Ummidia</tp:taxon-name-part> <tp:taxon-name-part taxon-name-part-type="species" reg="frankellerae">frankellerae</tp:taxon-name-part></tp:taxon-name></italic> females can be differentiated from all species by the presence of patches on either side of the spinnerets which are, in color and texture, similar to the book lungs and from all other geographically proximate species by the presence of a brush consisting of many spinules embedded in dense setae on the retrolateral face of tarsus IV. Females can be distinguished from all geographically proximate species except <italic><tp:taxon-name><tp:taxon-name-part taxon-name-part-type="genus" reg="Ummidia">U.</tp:taxon-name-part> <tp:taxon-name-part taxon-name-part-type="species" reg="pustulosa">pustulosa</tp:taxon-name-part></tp:taxon-name></italic> by the sternum being relatively longer that wide (1.2× long as wide vs subequal in other species) and from all except <italic><tp:taxon-name><tp:taxon-name-part taxon-name-part-type="genus" reg="Ummidia">U.</tp:taxon-name-part> <tp:taxon-name-part taxon-name-part-type="species" reg="cuicatec">cuicatec</tp:taxon-name-part></tp:taxon-name></italic> by having spermathecae which curve laterally with a distal coil.</p><fig id="F54" position="float" orientation="portrait"><object-id xmlns:xlink="http://www.w3.org/1999/xlink" content-type="doi" xlink:type="simple">10.3897/zookeys.1027.54888.figure49</object-id><object-id xmlns:xlink="http://www.w3.org/1999/xlink" content-type="arpha" xlink:type="simple">09F4CA9E-565A-513F-9A01-2D0459FAEF0F</object-id><label>Figure 49.</label><caption><p><italic><tp:taxon-name><tp:taxon-name-part taxon-name-part-type="genus" reg="Ummidia">Ummidia</tp:taxon-name-part> <tp:taxon-name-part taxon-name-part-type="species" reg="frankellerae">frankellerae</tp:taxon-name-part></tp:taxon-name></italic> sp. nov. from Cayo, Belize. Female holotype (BMEA101781, <abbrev xmlns:xlink="http://www.w3.org/1999/xlink" xlink:title="Bohart Museum of Entomology; University of California" id="ABBRID0E41BO" xlink:type="simple">BME</abbrev><bold>A</bold> female habitus illustration <bold>B</bold> cleared spermathecae, Scale bars: 4.0 mm (<bold>A</bold>), 1.0 mm (<bold>B</bold>).</p></caption><graphic xmlns:xlink="http://www.w3.org/1999/xlink" xlink:href="zookeys-1027-001-g054.jpg" position="float" orientation="portrait" xlink:type="simple" id="oo_527513.jpg"><uri content-type="original_file" xlink:type="simple">https://binary.pensoft.net/fig/527513</uri></graphic></fig></tp:treatment-sec><tp:treatment-sec sec-type="description" id="SECID0EO2BO"><title>Description of female holotype.</title><p><italic>Specimen preparation and condition</italic>. Specimen preserved in 80% EtOH. Spermathecae removed and cleared, in vial with specimen. Right leg III and IV in 100% EtOH. <italic>General coloration</italic>. Carapace, chelicerae, and legs dark reddish brown 5YR 3/4. Abdomen black 7.5YR 2.5/1. spinnerets dark yellowish brown 10YR 4/6. <italic>Cephalothorax</italic>. Carapace 10.88 long, 9.33 wide. Pars cephalica 7.29 long. Foveal groove procurved, 1.07 long, 2.03 wide. All eyes on moderate tubercle. <abbrev xmlns:xlink="http://www.w3.org/1999/xlink" xlink:title="Anterior eye row" id="ABBRID0E12BO" xlink:type="simple">AER</abbrev> procurved. <abbrev xmlns:xlink="http://www.w3.org/1999/xlink" xlink:title="posterior eye row" id="ABBRID0E52BO" xlink:type="simple">PER</abbrev> straight. Eye group 1.17 long, 2.01 wide, <abbrev xmlns:xlink="http://www.w3.org/1999/xlink" xlink:title="Anterior median eyes" id="ABBRID0EC3BO" xlink:type="simple">AME</abbrev> 0.44, <abbrev xmlns:xlink="http://www.w3.org/1999/xlink" xlink:title="posterior median eyes" id="ABBRID0EG3BO" xlink:type="simple">PME</abbrev> 0.28, <abbrev xmlns:xlink="http://www.w3.org/1999/xlink" xlink:title="Anterior lateral eyes" id="ABBRID0EK3BO" xlink:type="simple">ALE</abbrev> 0.64, <abbrev xmlns:xlink="http://www.w3.org/1999/xlink" xlink:title="posterior lateral eyes" id="ABBRID0EO3BO" xlink:type="simple">PLE</abbrev> 0.39. Sternum very setose around outer third and scattered across center <abbrev xmlns:xlink="http://www.w3.org/1999/xlink" xlink:title="Sternum length" id="ABBRID0ES3BO" xlink:type="simple">STRl</abbrev> 7.12, <abbrev xmlns:xlink="http://www.w3.org/1999/xlink" xlink:title="Sternum width" id="ABBRID0EW3BO" xlink:type="simple">STRw</abbrev> 5.81. Chelicerae with anterior row comprising seven teeth, posterior margin with seven teeth. Palpal endites with 31 cuspules spread across proximal half of endite and 34 cuspules distally, <abbrev xmlns:xlink="http://www.w3.org/1999/xlink" xlink:title="Palpal endite width" id="ABBRID0E13BO" xlink:type="simple">ENDw</abbrev> 2.47, <abbrev xmlns:xlink="http://www.w3.org/1999/xlink" xlink:title="Palpal endite length" id="ABBRID0E53BO" xlink:type="simple">ENDl</abbrev> 4.19. Labium with eight cuspules, <abbrev xmlns:xlink="http://www.w3.org/1999/xlink" xlink:title="Labium width" id="ABBRID0EC4BO" xlink:type="simple">LBw</abbrev> 2.13, <abbrev xmlns:xlink="http://www.w3.org/1999/xlink" xlink:title="Labium length" id="ABBRID0EG4BO" xlink:type="simple">LBl</abbrev> 1.43. Rastellum with many strong spines on process and up cheliceral face for ~ 2.5× length of process. Abdomen covered in heavy dark hairs in pustulose sockets; with pale speckles concentrated at apodemes and small pale anterior patch. <italic>Legs</italic>. <abbrev xmlns:xlink="http://www.w3.org/1999/xlink" xlink:title="Femur I length" id="ABBRID0EM4BO" xlink:type="simple">F1</abbrev> 6.7; <abbrev xmlns:xlink="http://www.w3.org/1999/xlink" xlink:title="Femur I width" id="ABBRID0EQ4BO" xlink:type="simple">F1w</abbrev> 2.42; <abbrev xmlns:xlink="http://www.w3.org/1999/xlink" xlink:title="Patella I length" id="ABBRID0EU4BO" xlink:type="simple">P1</abbrev> 4.32; <abbrev xmlns:xlink="http://www.w3.org/1999/xlink" xlink:title="Tibia I length" id="ABBRID0EY4BO" xlink:type="simple">Ti1</abbrev> 4.04; <abbrev xmlns:xlink="http://www.w3.org/1999/xlink" xlink:title="Metatarsus I length" id="ABBRID0E34BO" xlink:type="simple">Mt1</abbrev> 2.65; <abbrev xmlns:xlink="http://www.w3.org/1999/xlink" xlink:title="Tarsus I length" id="ABBRID0EA5BO" xlink:type="simple">Tr1</abbrev> 1.42; <abbrev xmlns:xlink="http://www.w3.org/1999/xlink" xlink:title="Femur III lengthFemur III length" id="ABBRID0EE5BO" xlink:type="simple">F3</abbrev> 5.79; <abbrev xmlns:xlink="http://www.w3.org/1999/xlink" xlink:title="Femur III width" id="ABBRID0EI5BO" xlink:type="simple">F3w</abbrev> 3.04; <abbrev xmlns:xlink="http://www.w3.org/1999/xlink" xlink:title="Patella III length" id="ABBRID0EM5BO" xlink:type="simple">P3</abbrev> 4; <abbrev xmlns:xlink="http://www.w3.org/1999/xlink" xlink:title="Tibia III length" id="ABBRID0EQ5BO" xlink:type="simple">Ti3</abbrev> 3.36, <abbrev xmlns:xlink="http://www.w3.org/1999/xlink" xlink:title="Saddle length" id="ABBRID0EU5BO" xlink:type="simple">Sd3</abbrev> 1.85; <abbrev xmlns:xlink="http://www.w3.org/1999/xlink" xlink:title="Metatarsus III length" id="ABBRID0EY5BO" xlink:type="simple">Mt3</abbrev> 2.68; <abbrev xmlns:xlink="http://www.w3.org/1999/xlink" xlink:title="Tarsus III length" id="ABBRID0E35BO" xlink:type="simple">Tr3</abbrev> 2.32; <abbrev xmlns:xlink="http://www.w3.org/1999/xlink" xlink:title="Femur IV length" id="ABBRID0EA6BO" xlink:type="simple">F4</abbrev> 7.46; <abbrev xmlns:xlink="http://www.w3.org/1999/xlink" xlink:title="Femur IV width" id="ABBRID0EE6BO" xlink:type="simple">F4w</abbrev> 3.38; <abbrev xmlns:xlink="http://www.w3.org/1999/xlink" xlink:title="Patella IV length" id="ABBRID0EI6BO" xlink:type="simple">P4</abbrev> 4.23; <abbrev xmlns:xlink="http://www.w3.org/1999/xlink" xlink:title="Tibia IV length" id="ABBRID0EM6BO" xlink:type="simple">Ti4</abbrev> 4.54; <abbrev xmlns:xlink="http://www.w3.org/1999/xlink" xlink:title="Metatarsus IV length" id="ABBRID0EQ6BO" xlink:type="simple">Mt4</abbrev> 4.41; <abbrev xmlns:xlink="http://www.w3.org/1999/xlink" xlink:title="Tarsus IV length" id="ABBRID0EU6BO" xlink:type="simple">Tr4</abbrev> 2.79. Retrolateral face tarsus lacking comb or brush, rather leg IV Mt and Tr with many spinules on PL ad RL faces. <italic>Pedipalps</italic>. <abbrev xmlns:xlink="http://www.w3.org/1999/xlink" xlink:title="Palp femur length" id="ABBRID0E16BO" xlink:type="simple">PF</abbrev> 6.09, <abbrev xmlns:xlink="http://www.w3.org/1999/xlink" xlink:title="Palp patella length" id="ABBRID0E56BO" xlink:type="simple">PP</abbrev> 3.65, <abbrev xmlns:xlink="http://www.w3.org/1999/xlink" xlink:title="Palp tibia length" id="ABBRID0ECACO" xlink:type="simple">PTi</abbrev> 3.88, <abbrev xmlns:xlink="http://www.w3.org/1999/xlink" xlink:title="Palp tarsus length" id="ABBRID0EGACO" xlink:type="simple">PTr</abbrev> 3.11. Spermathecae tiled laterally with distal coil, bulbs facing anterolaterally.</p></tp:treatment-sec><tp:treatment-sec sec-type="variation" id="SECID0EKACO"><title>Variation, females.</title><p>Known only from female type specimen.</p></tp:treatment-sec><tp:treatment-sec sec-type="Males" id="SECID0EPACO"><title>Males.</title><p>Unknown.</p></tp:treatment-sec><tp:treatment-sec sec-type="type material" id="SECID0EUACO"><title>Known only from the type material.</title></tp:treatment-sec><tp:treatment-sec><!--Section generated to contain objects referenced in tp:taxon-treatment.--><fig id="F46" position="float" orientation="portrait"><object-id xmlns:xlink="http://www.w3.org/1999/xlink" content-type="doi" xlink:type="simple">10.3897/zookeys.1027.54888.map5</object-id><object-id xmlns:xlink="http://www.w3.org/1999/xlink" content-type="arpha" xlink:type="simple">FD3DF31C-D984-5C9E-A10F-0775F7425B5E</object-id><label>Map 5.</label><caption><p>Locality records for southern Mexico and Central American species.</p></caption><graphic xmlns:xlink="http://www.w3.org/1999/xlink" xlink:href="zookeys-1027-001-g044.jpg" position="float" orientation="portrait" xlink:type="simple" id="oo_527503.jpg"><uri content-type="original_file" xlink:type="simple">https://binary.pensoft.net/fig/527503</uri></graphic></fig></tp:treatment-sec></tp:taxon-treatment>
