# Supplementary material for: Taxonomic revision of the New World members of the trapdoor spider genus Ummidia Thorell (Araneae, Mygalomorphae, Halonoproctidae)
Source: Zookeys. 2021 Apr 2;1027:1–165. doi: 10.3897/zookeys.1027.54888 (PMC8035127; doi:10.3897/zookeys.1027.54888)
Supplement: XML Treatment for Ummidia rugosa [file zookeys.1027.54888-treatment35.xml]

<!DOCTYPE tp:taxon-treatment
  PUBLIC "-//TaxonX//DTD Taxonomic Treatment Publishing DTD v0 20100105//EN" "tax-treatment-NSO.dtd">
<tp:taxon-treatment xmlns:tp="http://www.plazi.org/taxpub"><tp:treatment-meta><kwd-group><label>Taxon classification</label><kwd><named-content xmlns:xlink="http://www.w3.org/1999/xlink" content-type="kingdom">Animalia</named-content></kwd><kwd><named-content xmlns:xlink="http://www.w3.org/1999/xlink" content-type="order">Araneae</named-content></kwd><kwd><named-content xmlns:xlink="http://www.w3.org/1999/xlink" content-type="family">Halonoproctidae</named-content></kwd></kwd-group><mixed-citation publication-type="journal"><person-group><name><surname>Godwin</surname><given-names>Rebecca L.</given-names></name><name><surname>Bond</surname><given-names>Jason E.</given-names></name></person-group><article-title>Taxonomic revision of the New World members of the trapdoor spider genus <italic><tp:taxon-name><tp:taxon-name-part taxon-name-part-type="genus" reg="Ummidia">Ummidia</tp:taxon-name-part></tp:taxon-name></italic> Thorell (<tp:taxon-name><tp:taxon-name-part taxon-name-part-type="order">Araneae</tp:taxon-name-part></tp:taxon-name>, <tp:taxon-name><tp:taxon-name-part taxon-name-part-type="suborder">Mygalomorphae</tp:taxon-name-part></tp:taxon-name>, <tp:taxon-name><tp:taxon-name-part taxon-name-part-type="family">Halonoproctidae</tp:taxon-name-part></tp:taxon-name>)</article-title><source>Zookeys</source><day>02</day><month>4</month><year>2021</year><volume>1027</volume><fpage>1</fpage><lpage>165</lpage><pub-id pub-id-type="doi">10.3897/zookeys.1027.54888</pub-id></mixed-citation></tp:treatment-meta><tp:nomenclature><tp:taxon-name><object-id xmlns:xlink="http://www.w3.org/1999/xlink" content-type="arpha" xlink:type="simple">746E8681-2FDE-5444-8F54-7485C103FA91</object-id>
              <tp:taxon-name-part taxon-name-part-type="genus" reg="Ummidia">Ummidia</tp:taxon-name-part>
              <tp:taxon-name-part taxon-name-part-type="species" reg="rugosa">rugosa</tp:taxon-name-part>
            </tp:taxon-name><tp:taxon-authority>(Karsch, 1880)</tp:taxon-authority><xref ref-type="fig" rid="F60">Figs 55</xref><xref ref-type="fig" rid="F61">, 56</xref><xref ref-type="fig" rid="F46">, Map 5</xref><tp:nomenclature-citation-list><tp:nomenclature-citation><tp:taxon-name>
                  <tp:taxon-name-part taxon-name-part-type="genus" reg="Pachylomerus">Pachylomerus</tp:taxon-name-part> <tp:taxon-name-part taxon-name-part-type="species" reg="rugosus">rugosus</tp:taxon-name-part></tp:taxon-name><comment>Karsch, 1880: 388; female holotype (ZMB3244) from Costa Rica, <named-content xmlns:xlink="http://www.w3.org/1999/xlink" content-type="dwc:verbatimCoordinates" xlink:type="simple"><named-content content-type="geo-json" specific-use="{&#34;type&#34;:&#34;Point&#34;,&#34;coordinates&#34;:[-83.775100,9.770300]}" id="NCID0EJDEO" xlink:type="simple">9.7703 -83.7751</named-content></named-content><sup>9</sup>, 1388 m a.s.l., coll Hoffman, deposited in ZMB, examined.</comment></tp:nomenclature-citation><tp:nomenclature-citation><tp:taxon-name>
                  <tp:taxon-name-part taxon-name-part-type="genus" reg="Hebestatis">Hebestatis</tp:taxon-name-part> <tp:taxon-name-part taxon-name-part-type="species" reg="lanthanus">lanthanus</tp:taxon-name-part></tp:taxon-name><comment>Valerio, 1988: 228; male holotype and female allotype from Universidad de Costa Rica, main campus, San Jose Province, Costa Rica, <named-content xmlns:xlink="http://www.w3.org/1999/xlink" content-type="dwc:verbatimCoordinates" xlink:type="simple"><named-content content-type="geo-json" specific-use="{&#34;type&#34;:&#34;Point&#34;,&#34;coordinates&#34;:[-84.066700,9.950000]}" id="NCID0E6DEO" xlink:type="simple">9.95 -84.0667</named-content></named-content><sup>1</sup>, 1207m, coll R Aymerich iv.1981, deposited Museo de Zoología, University of Costa Rica, <bold>syn. nov.</bold> We were unable to examine the holotype specimen, but are certain, after examinations of Valerio’s (1988) description and illustrations, and examination of paratype (UMM544) deposited <named-content xmlns:xlink="http://www.w3.org/1999/xlink" content-type="dwc:institutional_code" xlink:type="simple">AMNH</named-content> that these specimens were misidentified as belonging to the genus <tp:taxon-name><tp:taxon-name-part taxon-name-part-type="genus" reg="Hebestatis">Hebestatis</tp:taxon-name-part></tp:taxon-name> and that the holotype is actually a male specimen of <tp:taxon-name><tp:taxon-name-part taxon-name-part-type="genus" reg="Ummidia">U.</tp:taxon-name-part> <tp:taxon-name-part taxon-name-part-type="species" reg="rugosa">rugosa</tp:taxon-name-part></tp:taxon-name> based on the embolus and presence of a pale dorsal heart patch.</comment></tp:nomenclature-citation></tp:nomenclature-citation-list></tp:nomenclature><tp:treatment-sec sec-type="diagnosis" id="SECID0E6EEO"><title>Diagnosis.</title><p><italic><tp:taxon-name><tp:taxon-name-part taxon-name-part-type="genus" reg="Ummidia">Ummidia</tp:taxon-name-part> <tp:taxon-name-part taxon-name-part-type="species" reg="rugosa">rugosa</tp:taxon-name-part></tp:taxon-name></italic> males can be differentiated from all geographically proximate species except <italic><tp:taxon-name><tp:taxon-name-part taxon-name-part-type="genus" reg="Ummidia">U.</tp:taxon-name-part> <tp:taxon-name-part taxon-name-part-type="species" reg="riverai">riverai</tp:taxon-name-part></tp:taxon-name></italic> by the presence of a pale dorsal heart patch and all but <italic><tp:taxon-name><tp:taxon-name-part taxon-name-part-type="genus" reg="Ummidia">U.</tp:taxon-name-part> <tp:taxon-name-part taxon-name-part-type="species" reg="riverai">riverai</tp:taxon-name-part></tp:taxon-name></italic> and <italic><tp:taxon-name><tp:taxon-name-part taxon-name-part-type="genus" reg="Ummidia">U.</tp:taxon-name-part> <tp:taxon-name-part taxon-name-part-type="species" reg="hondurena">hondurena</tp:taxon-name-part></tp:taxon-name></italic> by the presence of a comb of alternating long and short heavy hairs on the retrolateral face of tarsus IV. Males can be distinguished from <italic><tp:taxon-name><tp:taxon-name-part taxon-name-part-type="genus" reg="Ummidia">U.</tp:taxon-name-part> <tp:taxon-name-part taxon-name-part-type="species" reg="zilchi">zilchi</tp:taxon-name-part></tp:taxon-name></italic>, <italic><tp:taxon-name><tp:taxon-name-part taxon-name-part-type="genus" reg="Ummidia">U.</tp:taxon-name-part> <tp:taxon-name-part taxon-name-part-type="species" reg="carlosviquezi">carlosviquezi</tp:taxon-name-part></tp:taxon-name></italic>, <italic><tp:taxon-name><tp:taxon-name-part taxon-name-part-type="genus" reg="Ummidia">U.</tp:taxon-name-part> <tp:taxon-name-part taxon-name-part-type="species" reg="varablanca">varablanca</tp:taxon-name-part></tp:taxon-name></italic>, and <italic><tp:taxon-name><tp:taxon-name-part taxon-name-part-type="genus" reg="Ummidia">U.</tp:taxon-name-part> <tp:taxon-name-part taxon-name-part-type="species" reg="quepoa">quepoa</tp:taxon-name-part></tp:taxon-name></italic> by possessing a sinuous embolus, rather than one with an even single curve and from <italic><tp:taxon-name><tp:taxon-name-part taxon-name-part-type="genus" reg="Ummidia">U.</tp:taxon-name-part> <tp:taxon-name-part taxon-name-part-type="species" reg="yojoa">yojoa</tp:taxon-name-part></tp:taxon-name></italic> and <italic><tp:taxon-name><tp:taxon-name-part taxon-name-part-type="genus" reg="Ummidia">U.</tp:taxon-name-part> <tp:taxon-name-part taxon-name-part-type="species" reg="varablanca">varablanca</tp:taxon-name-part></tp:taxon-name></italic> by the presence of many prolateral (28 vs 0) and retrolateral (42 vs 2-3) spines on tibia I. Females can be distinguished from all geographically proximate species except <italic><tp:taxon-name><tp:taxon-name-part taxon-name-part-type="genus" reg="Ummidia">U.</tp:taxon-name-part> <tp:taxon-name-part taxon-name-part-type="species" reg="hondurena">hondurena</tp:taxon-name-part></tp:taxon-name></italic> and <italic><tp:taxon-name><tp:taxon-name-part taxon-name-part-type="genus" reg="Ummidia">U.</tp:taxon-name-part> <tp:taxon-name-part taxon-name-part-type="species" reg="erema">erema</tp:taxon-name-part></tp:taxon-name></italic> by having spermathecae which bend first medially and then anteriorly.</p><fig id="F60" position="float" orientation="portrait"><object-id xmlns:xlink="http://www.w3.org/1999/xlink" content-type="doi" xlink:type="simple">10.3897/zookeys.1027.54888.figure55</object-id><object-id xmlns:xlink="http://www.w3.org/1999/xlink" content-type="arpha" xlink:type="simple">0064EBC7-E3FC-51CC-BE79-13AD93AD61C4</object-id><label>Figure 55.</label><caption><p><italic><tp:taxon-name><tp:taxon-name-part taxon-name-part-type="genus" reg="Ummidia">Ummidia</tp:taxon-name-part> <tp:taxon-name-part taxon-name-part-type="species" reg="rugosa">rugosa</tp:taxon-name-part></tp:taxon-name></italic> (Karsch, 1880) from Costa Rica. <bold>A</bold> male habitus illustration UMM631 <bold>B</bold> female habitus illustration of female exemplar (UMM122) <bold>C</bold> habitus illustration of female holotype (ZMB3244). Scale bars: 4.0 mm.</p></caption><graphic xmlns:xlink="http://www.w3.org/1999/xlink" xlink:href="zookeys-1027-001-g060.jpg" position="float" orientation="portrait" xlink:type="simple" id="oo_527519.jpg"><uri content-type="original_file" xlink:type="simple">https://binary.pensoft.net/fig/527519</uri></graphic></fig></tp:treatment-sec><tp:treatment-sec sec-type="remarks" id="SECID0EHKEO"><title>Remarks.</title><p>The abdomen of the female holotype specimen of <italic><tp:taxon-name><tp:taxon-name-part taxon-name-part-type="genus" reg="Ummidia">Ummidia</tp:taxon-name-part> <tp:taxon-name-part taxon-name-part-type="species" reg="rugosa">rugosa</tp:taxon-name-part></tp:taxon-name></italic> is missing. For this reason, we have also included a description of a female exemplar.</p></tp:treatment-sec><tp:treatment-sec sec-type="description" id="SECID0EYKEO"><title>Description of female holotype.</title><p><italic>Specimen preparation and condition</italic>. Specimen preserved in 80% EtOH. Specimen in extremely poor condition, previously pinned, abdomen and spermathecae missing. Many limbs broken. <italic>General coloration</italic>. Carapace, chelicerae, and legs reddish black 2.5YR 2.5/1. <italic>Cephalothorax</italic>. Carapace 5.84 long, 5.45 wide. Pars cephalica 4.62 long. Foveal groove procurved, 0.69 long, 1.45 wide. Eye tubercle moderate. <abbrev xmlns:xlink="http://www.w3.org/1999/xlink" xlink:title="Anterior eye row" id="ABBRID0EELEO" xlink:type="simple">AER</abbrev> procurved. <abbrev xmlns:xlink="http://www.w3.org/1999/xlink" xlink:title="posterior eye row" id="ABBRID0EILEO" xlink:type="simple">PER</abbrev> recurved. Eye group 0.9 long, 1.51 wide, <abbrev xmlns:xlink="http://www.w3.org/1999/xlink" xlink:title="Anterior median eyes" id="ABBRID0EMLEO" xlink:type="simple">AME</abbrev> 0.38, <abbrev xmlns:xlink="http://www.w3.org/1999/xlink" xlink:title="posterior median eyes" id="ABBRID0EQLEO" xlink:type="simple">PME</abbrev> 0.32, <abbrev xmlns:xlink="http://www.w3.org/1999/xlink" xlink:title="Anterior lateral eyes" id="ABBRID0EULEO" xlink:type="simple">ALE</abbrev> 0.57, <abbrev xmlns:xlink="http://www.w3.org/1999/xlink" xlink:title="posterior lateral eyes" id="ABBRID0EYLEO" xlink:type="simple">PLE</abbrev> 0.36. Sternum with outer fringe of setae only, <abbrev xmlns:xlink="http://www.w3.org/1999/xlink" xlink:title="Sternum length" id="ABBRID0E3LEO" xlink:type="simple">STRl</abbrev> 3.34, <abbrev xmlns:xlink="http://www.w3.org/1999/xlink" xlink:title="Sternum width" id="ABBRID0EAMEO" xlink:type="simple">STRw</abbrev> 3.37. Chelicerae with anterior row comprising five teeth, posterior margin with eight teeth. Palpal endites with 37 very large cuspules spread across proximal half of endite face and 21 cuspules distally, <abbrev xmlns:xlink="http://www.w3.org/1999/xlink" xlink:title="Palpal endite width" id="ABBRID0EEMEO" xlink:type="simple">ENDw</abbrev> 1.4, <abbrev xmlns:xlink="http://www.w3.org/1999/xlink" xlink:title="Palpal endite length" id="ABBRID0EIMEO" xlink:type="simple">ENDl</abbrev> 1.13. Labium with 12 very large cuspules, <abbrev xmlns:xlink="http://www.w3.org/1999/xlink" xlink:title="Labium width" id="ABBRID0EMMEO" xlink:type="simple">LBw</abbrev> 0.97, <abbrev xmlns:xlink="http://www.w3.org/1999/xlink" xlink:title="Labium length" id="ABBRID0EQMEO" xlink:type="simple">LBl</abbrev> 1.13. Rastellum with ten spines along distal cheliceral margin and four medially on process. <italic>Legs</italic>. <abbrev xmlns:xlink="http://www.w3.org/1999/xlink" xlink:title="Femur I length" id="ABBRID0EWMEO" xlink:type="simple">F1</abbrev> 4.28; <abbrev xmlns:xlink="http://www.w3.org/1999/xlink" xlink:title="Femur I width" id="ABBRID0E1MEO" xlink:type="simple">F1w</abbrev> 1.52; <abbrev xmlns:xlink="http://www.w3.org/1999/xlink" xlink:title="Patella I length" id="ABBRID0E5MEO" xlink:type="simple">P1</abbrev> 2.43; <abbrev xmlns:xlink="http://www.w3.org/1999/xlink" xlink:title="Tibia I length" id="ABBRID0ECNEO" xlink:type="simple">Ti1</abbrev> 2.26; <abbrev xmlns:xlink="http://www.w3.org/1999/xlink" xlink:title="Metatarsus I length" id="ABBRID0EGNEO" xlink:type="simple">Mt1</abbrev> 1.69; <abbrev xmlns:xlink="http://www.w3.org/1999/xlink" xlink:title="Tarsus I length" id="ABBRID0EKNEO" xlink:type="simple">Tr1</abbrev> 0.93; <abbrev xmlns:xlink="http://www.w3.org/1999/xlink" xlink:title="Femur III lengthFemur III length" id="ABBRID0EONEO" xlink:type="simple">F3</abbrev> 3.6; <abbrev xmlns:xlink="http://www.w3.org/1999/xlink" xlink:title="Femur III width" id="ABBRID0ESNEO" xlink:type="simple">F3w</abbrev> 1.71; <abbrev xmlns:xlink="http://www.w3.org/1999/xlink" xlink:title="Patella III length" id="ABBRID0EWNEO" xlink:type="simple">P3</abbrev> 2.15; <abbrev xmlns:xlink="http://www.w3.org/1999/xlink" xlink:title="Tibia III length" id="ABBRID0E1NEO" xlink:type="simple">Ti3</abbrev> 2.08, <abbrev xmlns:xlink="http://www.w3.org/1999/xlink" xlink:title="Saddle length" id="ABBRID0E5NEO" xlink:type="simple">Sd3</abbrev> 1.4; <abbrev xmlns:xlink="http://www.w3.org/1999/xlink" xlink:title="Metatarsus III length" id="ABBRID0ECOEO" xlink:type="simple">Mt3</abbrev> 1.37; <abbrev xmlns:xlink="http://www.w3.org/1999/xlink" xlink:title="Tarsus III length" id="ABBRID0EGOEO" xlink:type="simple">Tr3</abbrev> 1.01; <abbrev xmlns:xlink="http://www.w3.org/1999/xlink" xlink:title="Femur IV length" id="ABBRID0EKOEO" xlink:type="simple">F4</abbrev> 4.45; <abbrev xmlns:xlink="http://www.w3.org/1999/xlink" xlink:title="Femur IV width" id="ABBRID0EOOEO" xlink:type="simple">F4w</abbrev> 1.88; <abbrev xmlns:xlink="http://www.w3.org/1999/xlink" xlink:title="Patella IV length" id="ABBRID0ESOEO" xlink:type="simple">P4</abbrev> 2.43; <abbrev xmlns:xlink="http://www.w3.org/1999/xlink" xlink:title="Tibia IV length" id="ABBRID0EWOEO" xlink:type="simple">Ti4</abbrev> 2.39; <abbrev xmlns:xlink="http://www.w3.org/1999/xlink" xlink:title="Metatarsus IV length" id="ABBRID0E1OEO" xlink:type="simple">Mt4</abbrev> 2.2; <abbrev xmlns:xlink="http://www.w3.org/1999/xlink" xlink:title="Tarsus IV length" id="ABBRID0E5OEO" xlink:type="simple">Tr4</abbrev> 1.25. Retrolateral face tarsus IV with defined comb of alternating long and short spinules. <italic>Pedipalps</italic>. <abbrev xmlns:xlink="http://www.w3.org/1999/xlink" xlink:title="Palp femur length" id="ABBRID0EEPEO" xlink:type="simple">PF</abbrev> 4.05, <abbrev xmlns:xlink="http://www.w3.org/1999/xlink" xlink:title="Palp patella length" id="ABBRID0EIPEO" xlink:type="simple">PP</abbrev> 2.15, <abbrev xmlns:xlink="http://www.w3.org/1999/xlink" xlink:title="Palp tibia length" id="ABBRID0EMPEO" xlink:type="simple">PTi</abbrev> 2.17, <abbrev xmlns:xlink="http://www.w3.org/1999/xlink" xlink:title="Palp tarsus length" id="ABBRID0EQPEO" xlink:type="simple">PTr</abbrev> 2.23.</p><fig id="F61" position="float" orientation="portrait"><object-id xmlns:xlink="http://www.w3.org/1999/xlink" content-type="doi" xlink:type="simple">10.3897/zookeys.1027.54888.figure56</object-id><object-id xmlns:xlink="http://www.w3.org/1999/xlink" content-type="arpha" xlink:type="simple">4CDC4894-0CB5-5EE8-9776-A7256B8BE5FE</object-id><label>Figure 56.</label><caption><p><italic><tp:taxon-name><tp:taxon-name-part taxon-name-part-type="genus" reg="Ummidia">Ummidia</tp:taxon-name-part> <tp:taxon-name-part taxon-name-part-type="species" reg="rugosa">rugosa</tp:taxon-name-part></tp:taxon-name></italic> (Karsch, 1880) from Costa Rica. A-D male exemplar (UMM631) <bold>A</bold> retrolateral aspect, leg I <bold>B</bold> prolateral aspect, leg I <bold>C</bold> line drawings, leg I retrolateral and prolateral aspects <bold>D</bold> retrolateral aspect, pedipalp <bold>E</bold> cleared spermathecae female exemplar (UMM122). Scale bars: 1.0mm.</p></caption><graphic xmlns:xlink="http://www.w3.org/1999/xlink" xlink:href="zookeys-1027-001-g061.jpg" position="float" orientation="portrait" xlink:type="simple" id="oo_527520.jpg"><uri content-type="original_file" xlink:type="simple">https://binary.pensoft.net/fig/527520</uri></graphic></fig></tp:treatment-sec><tp:treatment-sec sec-type="description" id="SECID0EWQEO"><title>Description of female exemplar.</title><p><italic>Specimen preparation and condition</italic>. Specimen preserved in 80% EtOH. Spermathecae removed, cleared, in vial with specimen. <italic>General coloration</italic>. Carapace, chelicerae, and legs very dusky red 10R 2.5/2. Abdomen very dark brown 10YR 2/2, spinnerets dark yellowish brown 10YR 4/6. <italic>Cephalothorax</italic>. Carapace 7.25 long, 6.93 wide. Pars cephalica 5.23 long. Foveal groove procurved, 0.56 long, 1.4 wide. Eye tubercle low under ME. <abbrev xmlns:xlink="http://www.w3.org/1999/xlink" xlink:title="Anterior eye row" id="ABBRID0ECREO" xlink:type="simple">AER</abbrev> procurved. <abbrev xmlns:xlink="http://www.w3.org/1999/xlink" xlink:title="posterior eye row" id="ABBRID0EGREO" xlink:type="simple">PER</abbrev> straight. Eye group 1.03 long, 1.73 wide, <abbrev xmlns:xlink="http://www.w3.org/1999/xlink" xlink:title="Anterior median eyes" id="ABBRID0EKREO" xlink:type="simple">AME</abbrev> 0.33, <abbrev xmlns:xlink="http://www.w3.org/1999/xlink" xlink:title="posterior median eyes" id="ABBRID0EOREO" xlink:type="simple">PME</abbrev> 0.34, <abbrev xmlns:xlink="http://www.w3.org/1999/xlink" xlink:title="Anterior lateral eyes" id="ABBRID0ESREO" xlink:type="simple">ALE</abbrev> 0.61, <abbrev xmlns:xlink="http://www.w3.org/1999/xlink" xlink:title="posterior lateral eyes" id="ABBRID0EWREO" xlink:type="simple">PLE</abbrev> 0.47. Sternum with posterior fringe, sparsely setose anteriorly, <abbrev xmlns:xlink="http://www.w3.org/1999/xlink" xlink:title="Sternum length" id="ABBRID0E1REO" xlink:type="simple">STRl</abbrev> 4.13, <abbrev xmlns:xlink="http://www.w3.org/1999/xlink" xlink:title="Sternum width" id="ABBRID0E5REO" xlink:type="simple">STRw</abbrev> 4.18. Chelicerae with anterior row comprising five teeth, posterior margin with six teeth. Palpal endites with 33 very large cuspules spread across proximal half of endite face and 48 smaller cuspules distally, <abbrev xmlns:xlink="http://www.w3.org/1999/xlink" xlink:title="Palpal endite width" id="ABBRID0ECSEO" xlink:type="simple">ENDw</abbrev> 1.89, <abbrev xmlns:xlink="http://www.w3.org/1999/xlink" xlink:title="Palpal endite length" id="ABBRID0EGSEO" xlink:type="simple">ENDl</abbrev> 3.07. Labium with eleven large cuspules, <abbrev xmlns:xlink="http://www.w3.org/1999/xlink" xlink:title="Labium width" id="ABBRID0EKSEO" xlink:type="simple">LBw</abbrev> 1.69, <abbrev xmlns:xlink="http://www.w3.org/1999/xlink" xlink:title="Labium length" id="ABBRID0EOSEO" xlink:type="simple">LBl</abbrev> 1.21. Rastellum reduced with long rounded spines along margin and smaller spines on process. <italic>Abdomen</italic>. Evenly setose with pale speckles concentrated at apodemes and with dorsal opalescence. <italic>Legs</italic>. <abbrev xmlns:xlink="http://www.w3.org/1999/xlink" xlink:title="Femur I length" id="ABBRID0EWSEO" xlink:type="simple">F1</abbrev> 4.98; <abbrev xmlns:xlink="http://www.w3.org/1999/xlink" xlink:title="Femur I width" id="ABBRID0E1SEO" xlink:type="simple">F1w</abbrev> 1.77; <abbrev xmlns:xlink="http://www.w3.org/1999/xlink" xlink:title="Patella I length" id="ABBRID0E5SEO" xlink:type="simple">P1</abbrev> 2.93; <abbrev xmlns:xlink="http://www.w3.org/1999/xlink" xlink:title="Tibia I length" id="ABBRID0ECTEO" xlink:type="simple">Ti1</abbrev> 2.99; <abbrev xmlns:xlink="http://www.w3.org/1999/xlink" xlink:title="Metatarsus I length" id="ABBRID0EGTEO" xlink:type="simple">Mt1</abbrev> 2.07; <abbrev xmlns:xlink="http://www.w3.org/1999/xlink" xlink:title="Tarsus I length" id="ABBRID0EKTEO" xlink:type="simple">Tr1</abbrev> 1.07; <abbrev xmlns:xlink="http://www.w3.org/1999/xlink" xlink:title="Femur III lengthFemur III length" id="ABBRID0EOTEO" xlink:type="simple">F3</abbrev> 4.24; <abbrev xmlns:xlink="http://www.w3.org/1999/xlink" xlink:title="Femur III width" id="ABBRID0ESTEO" xlink:type="simple">F3w</abbrev> 2.07; <abbrev xmlns:xlink="http://www.w3.org/1999/xlink" xlink:title="Patella III length" id="ABBRID0EWTEO" xlink:type="simple">P3</abbrev> 2.41; <abbrev xmlns:xlink="http://www.w3.org/1999/xlink" xlink:title="Tibia III length" id="ABBRID0E1TEO" xlink:type="simple">Ti3</abbrev> 2.2, <abbrev xmlns:xlink="http://www.w3.org/1999/xlink" xlink:title="Saddle length" id="ABBRID0E5TEO" xlink:type="simple">Sd3</abbrev> 1.48; <abbrev xmlns:xlink="http://www.w3.org/1999/xlink" xlink:title="Metatarsus III length" id="ABBRID0ECUEO" xlink:type="simple">Mt3</abbrev> 1.83; <abbrev xmlns:xlink="http://www.w3.org/1999/xlink" xlink:title="Tarsus III length" id="ABBRID0EGUEO" xlink:type="simple">Tr3</abbrev> 1.52; <abbrev xmlns:xlink="http://www.w3.org/1999/xlink" xlink:title="Femur IV length" id="ABBRID0EKUEO" xlink:type="simple">F4</abbrev> 5.34; <abbrev xmlns:xlink="http://www.w3.org/1999/xlink" xlink:title="Femur IV width" id="ABBRID0EOUEO" xlink:type="simple">F4w</abbrev> 2.01; <abbrev xmlns:xlink="http://www.w3.org/1999/xlink" xlink:title="Patella IV length" id="ABBRID0ESUEO" xlink:type="simple">P4</abbrev> 2.7; <abbrev xmlns:xlink="http://www.w3.org/1999/xlink" xlink:title="Tibia IV length" id="ABBRID0EWUEO" xlink:type="simple">Ti4</abbrev> 2.71; <abbrev xmlns:xlink="http://www.w3.org/1999/xlink" xlink:title="Metatarsus IV length" id="ABBRID0E1UEO" xlink:type="simple">Mt4</abbrev> 2.7; <abbrev xmlns:xlink="http://www.w3.org/1999/xlink" xlink:title="Tarsus IV length" id="ABBRID0E5UEO" xlink:type="simple">Tr4</abbrev> 1.3. Retrolateral face tarsus IV with comb of alternating long and short spinules. <italic>Pedipalps</italic>. <abbrev xmlns:xlink="http://www.w3.org/1999/xlink" xlink:title="Palp femur length" id="ABBRID0EEVEO" xlink:type="simple">PF</abbrev> 4.59, <abbrev xmlns:xlink="http://www.w3.org/1999/xlink" xlink:title="Palp patella length" id="ABBRID0EIVEO" xlink:type="simple">PP</abbrev> 2.53, <abbrev xmlns:xlink="http://www.w3.org/1999/xlink" xlink:title="Palp tibia length" id="ABBRID0EMVEO" xlink:type="simple">PTi</abbrev> 2.73, <abbrev xmlns:xlink="http://www.w3.org/1999/xlink" xlink:title="Palp tarsus length" id="ABBRID0EQVEO" xlink:type="simple">PTr</abbrev> 2.55. Spermathecae bent medially then coiled anteriorly, bulbs facing anteriorly.</p></tp:treatment-sec><tp:treatment-sec sec-type="variation" id="SECID0EUVEO"><title>Variation, females</title><p><bold>(n = 13).</bold><abbrev xmlns:xlink="http://www.w3.org/1999/xlink" xlink:title="Carapace length" id="ABBRID0E3VEO" xlink:type="simple">CL</abbrev> 4.73–8.77, 6.59±0.36; <abbrev xmlns:xlink="http://www.w3.org/1999/xlink" xlink:title="Carapace width" id="ABBRID0EAWEO" xlink:type="simple">CW</abbrev> 4.55–8.79, 6.29±0.35; <abbrev xmlns:xlink="http://www.w3.org/1999/xlink" xlink:title="Caput length" id="ABBRID0EEWEO" xlink:type="simple">Cap</abbrev> 3.45–6.3, 4.81±0.26; <abbrev xmlns:xlink="http://www.w3.org/1999/xlink" xlink:title="Palpal endite length" id="ABBRID0EIWEO" xlink:type="simple">ENDl</abbrev> 0.65–1.21, 0.93±0.04; <abbrev xmlns:xlink="http://www.w3.org/1999/xlink" xlink:title="Palpal endite width" id="ABBRID0EMWEO" xlink:type="simple">ENDw</abbrev> 1.16–2.11, 1.55±0.08; <abbrev xmlns:xlink="http://www.w3.org/1999/xlink" xlink:title="Sternum length" id="ABBRID0EQWEO" xlink:type="simple">STRl</abbrev> 2.73–5.16, 3.77±0.21; <abbrev xmlns:xlink="http://www.w3.org/1999/xlink" xlink:title="Sternum width" id="ABBRID0EUWEO" xlink:type="simple">STRw</abbrev> 2.82–5.04, 3.76±0.19; <abbrev xmlns:xlink="http://www.w3.org/1999/xlink" xlink:title="Labium length" id="ABBRID0EYWEO" xlink:type="simple">LBl</abbrev> 0.78–1.41, 1.1±0.06; <abbrev xmlns:xlink="http://www.w3.org/1999/xlink" xlink:title="Labium width" id="ABBRID0E3WEO" xlink:type="simple">LBw</abbrev> 0.97–1.84, 1.45±0.08; <abbrev xmlns:xlink="http://www.w3.org/1999/xlink" xlink:title="Femur I length" id="ABBRID0EAXEO" xlink:type="simple">F1</abbrev> 3.17–6.21, 4.59±0.25; <abbrev xmlns:xlink="http://www.w3.org/1999/xlink" xlink:title="Femur I width" id="ABBRID0EEXEO" xlink:type="simple">F1w</abbrev> 1.17–2.13, 1.61±0.08; <abbrev xmlns:xlink="http://www.w3.org/1999/xlink" xlink:title="Patella I length" id="ABBRID0EIXEO" xlink:type="simple">P1</abbrev> 1.87–3.71, 2.61±0.14; <abbrev xmlns:xlink="http://www.w3.org/1999/xlink" xlink:title="Tibia I length" id="ABBRID0EMXEO" xlink:type="simple">Ti1</abbrev> 1.8–3.67, 2.67±0.16; <abbrev xmlns:xlink="http://www.w3.org/1999/xlink" xlink:title="Metatarsus I length" id="ABBRID0EQXEO" xlink:type="simple">Mt1</abbrev> 1.13–2.59, 1.86±0.11; <abbrev xmlns:xlink="http://www.w3.org/1999/xlink" xlink:title="Tarsus I length" id="ABBRID0EUXEO" xlink:type="simple">Tr1</abbrev> 0.78–1.46, 1.01±0.05; <abbrev xmlns:xlink="http://www.w3.org/1999/xlink" xlink:title="Femur III lengthFemur III length" id="ABBRID0EYXEO" xlink:type="simple">F3</abbrev> 2.78–5.2, 3.87±0.22; <abbrev xmlns:xlink="http://www.w3.org/1999/xlink" xlink:title="Femur III width" id="ABBRID0E3XEO" xlink:type="simple">F3w</abbrev> 1.34–2.49, 1.85±0.1; <abbrev xmlns:xlink="http://www.w3.org/1999/xlink" xlink:title="Patella III length" id="ABBRID0EAYEO" xlink:type="simple">P3</abbrev> 1.61–3.04, 2.22±0.12; <abbrev xmlns:xlink="http://www.w3.org/1999/xlink" xlink:title="Tibia III length" id="ABBRID0EEYEO" xlink:type="simple">Ti3</abbrev> 1.48–2.93, 2.09±0.12; <abbrev xmlns:xlink="http://www.w3.org/1999/xlink" xlink:title="Metatarsus III length" id="ABBRID0EIYEO" xlink:type="simple">Mt3</abbrev> 1.13–2.22, 1.63±0.1; <abbrev xmlns:xlink="http://www.w3.org/1999/xlink" xlink:title="Tarsus III length" id="ABBRID0EMYEO" xlink:type="simple">Tr3</abbrev> 1.01–1.73, 1.34±0.08; <abbrev xmlns:xlink="http://www.w3.org/1999/xlink" xlink:title="Femur IV length" id="ABBRID0EQYEO" xlink:type="simple">F4</abbrev> 3.22–6.36, 4.71±0.27; <abbrev xmlns:xlink="http://www.w3.org/1999/xlink" xlink:title="Femur IV width" id="ABBRID0EUYEO" xlink:type="simple">F4w</abbrev> 1.34–2.41, 1.88±0.1; <abbrev xmlns:xlink="http://www.w3.org/1999/xlink" xlink:title="Patella IV length" id="ABBRID0EYYEO" xlink:type="simple">P4</abbrev> 1.75–3.35, 2.5±0.14; <abbrev xmlns:xlink="http://www.w3.org/1999/xlink" xlink:title="Tibia IV length" id="ABBRID0E3YEO" xlink:type="simple">Ti4</abbrev> 1.77–3.24, 2.49±0.15; <abbrev xmlns:xlink="http://www.w3.org/1999/xlink" xlink:title="Metatarsus IV length" id="ABBRID0EAZEO" xlink:type="simple">Mt4</abbrev> 1.65–3.18, 2.39±0.15; <abbrev xmlns:xlink="http://www.w3.org/1999/xlink" xlink:title="Tarsus IV length" id="ABBRID0EEZEO" xlink:type="simple">Tr4</abbrev> 1–1.68, 1.27±0.06; <abbrev xmlns:xlink="http://www.w3.org/1999/xlink" xlink:title="Palp femur length" id="ABBRID0EIZEO" xlink:type="simple">PF</abbrev> 2.89–5.69, 4.26±0.24; <abbrev xmlns:xlink="http://www.w3.org/1999/xlink" xlink:title="Palp patella length" id="ABBRID0EMZEO" xlink:type="simple">PP</abbrev> 1.59–3.06, 2.25±0.13; <abbrev xmlns:xlink="http://www.w3.org/1999/xlink" xlink:title="Palp tibia length" id="ABBRID0EQZEO" xlink:type="simple">PTi</abbrev> 1.57–3.39, 2.41±0.16; <abbrev xmlns:xlink="http://www.w3.org/1999/xlink" xlink:title="Palp tarsus length" id="ABBRID0EUZEO" xlink:type="simple">PTr</abbrev> 1.71–3.22, 2.33±0.13.</p></tp:treatment-sec><tp:treatment-sec sec-type="description" id="SECID0EYZEO"><title>Description of male exemplar.</title><p><italic>Specimen preparation and condition</italic>. Specimen preserved in 80% EtOH. <italic>General coloration</italic>. Carapace, chelicerae, and legs reddish black 2.5YR 2.5/1, tarsi yellowish red 5YR 4/6. Abdomen very dark gray 7.5YR 3/1 with heart patch light gray 5Y 7/1. <italic>Cephalothorax</italic>. Carapace 6.14 long, 6.38 wide. Pars cephalica 4.41 long. Foveal groove procurved, 0.52 long, 1.22 wide. All eyes on moderate tubercle. <abbrev xmlns:xlink="http://www.w3.org/1999/xlink" xlink:title="Anterior eye row" id="ABBRID0EE1EO" xlink:type="simple">AER</abbrev> procurved. <abbrev xmlns:xlink="http://www.w3.org/1999/xlink" xlink:title="posterior eye row" id="ABBRID0EI1EO" xlink:type="simple">PER</abbrev> straight. Eye group 0.82 long, 1.51 wide, <abbrev xmlns:xlink="http://www.w3.org/1999/xlink" xlink:title="Anterior median eyes" id="ABBRID0EM1EO" xlink:type="simple">AME</abbrev> 0.27, <abbrev xmlns:xlink="http://www.w3.org/1999/xlink" xlink:title="posterior median eyes" id="ABBRID0EQ1EO" xlink:type="simple">PME</abbrev> 0.25, <abbrev xmlns:xlink="http://www.w3.org/1999/xlink" xlink:title="Anterior lateral eyes" id="ABBRID0EU1EO" xlink:type="simple">ALE</abbrev> 0.45, <abbrev xmlns:xlink="http://www.w3.org/1999/xlink" xlink:title="posterior lateral eyes" id="ABBRID0EY1EO" xlink:type="simple">PLE</abbrev> 0.24. Sternum sparsely setose, <abbrev xmlns:xlink="http://www.w3.org/1999/xlink" xlink:title="Sternum length" id="ABBRID0E31EO" xlink:type="simple">STRl</abbrev> 3.56, <abbrev xmlns:xlink="http://www.w3.org/1999/xlink" xlink:title="Sternum width" id="ABBRID0EA2EO" xlink:type="simple">STRw</abbrev> 3.61. Chelicerae with anterior tooth row comprising four teeth, posterior margin with five teeth. Palpal endites with 30 cuspules spread over proximal 3/4 of endite face, lacking distal endite cuspules, <abbrev xmlns:xlink="http://www.w3.org/1999/xlink" xlink:title="Palpal endite width" id="ABBRID0EE2EO" xlink:type="simple">ENDw</abbrev> 1.43, <abbrev xmlns:xlink="http://www.w3.org/1999/xlink" xlink:title="Palpal endite length" id="ABBRID0EI2EO" xlink:type="simple">ENDl</abbrev> 2.36. Labium with nine cuspules, <abbrev xmlns:xlink="http://www.w3.org/1999/xlink" xlink:title="Labium width" id="ABBRID0EM2EO" xlink:type="simple">LBw</abbrev> 1.34, <abbrev xmlns:xlink="http://www.w3.org/1999/xlink" xlink:title="Labium length" id="ABBRID0EQ2EO" xlink:type="simple">LBl</abbrev> 0.85. Rastellum with many small rounded spines concentrated along distal margin. Abdomen setose, setation reduced over heart patch. <italic>Legs</italic>. <abbrev xmlns:xlink="http://www.w3.org/1999/xlink" xlink:title="Femur I length" id="ABBRID0EW2EO" xlink:type="simple">F1</abbrev> 6.13; <abbrev xmlns:xlink="http://www.w3.org/1999/xlink" xlink:title="Femur I width" id="ABBRID0E12EO" xlink:type="simple">F1w</abbrev> 1.61; <abbrev xmlns:xlink="http://www.w3.org/1999/xlink" xlink:title="Patella I length" id="ABBRID0E52EO" xlink:type="simple">P1</abbrev> 2.97; <abbrev xmlns:xlink="http://www.w3.org/1999/xlink" xlink:title="Tibia I length" id="ABBRID0EC3EO" xlink:type="simple">Ti1</abbrev> 4.06; <abbrev xmlns:xlink="http://www.w3.org/1999/xlink" xlink:title="Metatarsus I length" id="ABBRID0EG3EO" xlink:type="simple">Mt1</abbrev> 3; <abbrev xmlns:xlink="http://www.w3.org/1999/xlink" xlink:title="Tarsus I length" id="ABBRID0EK3EO" xlink:type="simple">Tr1</abbrev> 1.12; <abbrev xmlns:xlink="http://www.w3.org/1999/xlink" xlink:title="Femur III lengthFemur III length" id="ABBRID0EO3EO" xlink:type="simple">F3</abbrev> 4.43; <abbrev xmlns:xlink="http://www.w3.org/1999/xlink" xlink:title="Femur III width" id="ABBRID0ES3EO" xlink:type="simple">F3w</abbrev> 1.52; <abbrev xmlns:xlink="http://www.w3.org/1999/xlink" xlink:title="Patella III length" id="ABBRID0EW3EO" xlink:type="simple">P3</abbrev> 2.21; <abbrev xmlns:xlink="http://www.w3.org/1999/xlink" xlink:title="Tibia III length" id="ABBRID0E13EO" xlink:type="simple">Ti3</abbrev> 2.53; <abbrev xmlns:xlink="http://www.w3.org/1999/xlink" xlink:title="Saddle length" id="ABBRID0E53EO" xlink:type="simple">Sd3</abbrev> 1.54; <abbrev xmlns:xlink="http://www.w3.org/1999/xlink" xlink:title="Metatarsus III length" id="ABBRID0EC4EO" xlink:type="simple">Mt3</abbrev> 2.51; <abbrev xmlns:xlink="http://www.w3.org/1999/xlink" xlink:title="Tarsus III length" id="ABBRID0EG4EO" xlink:type="simple">Tr3</abbrev> 1.38; <abbrev xmlns:xlink="http://www.w3.org/1999/xlink" xlink:title="Femur IV length" id="ABBRID0EK4EO" xlink:type="simple">F4</abbrev> 5.51; <abbrev xmlns:xlink="http://www.w3.org/1999/xlink" xlink:title="Femur IV width" id="ABBRID0EO4EO" xlink:type="simple">F4w</abbrev> 1.47; <abbrev xmlns:xlink="http://www.w3.org/1999/xlink" xlink:title="Patella IV length" id="ABBRID0ES4EO" xlink:type="simple">P4</abbrev> 2.52; <abbrev xmlns:xlink="http://www.w3.org/1999/xlink" xlink:title="Tibia IV length" id="ABBRID0EW4EO" xlink:type="simple">Ti4</abbrev> 3.46; <abbrev xmlns:xlink="http://www.w3.org/1999/xlink" xlink:title="Metatarsus IV length" id="ABBRID0E14EO" xlink:type="simple">Mt4</abbrev> 3.54; <abbrev xmlns:xlink="http://www.w3.org/1999/xlink" xlink:title="Tarsus IV length" id="ABBRID0E54EO" xlink:type="simple">Tr4</abbrev> 1.73. Retrolateral face of tarsus IV with loose comb surrounded in setae. Leg I spination pattern: <abbrev xmlns:xlink="http://www.w3.org/1999/xlink" xlink:title="Number of spines on the prolateral" id="ABBRID0EC5EO" xlink:type="simple">TSp</abbrev> 12, <abbrev xmlns:xlink="http://www.w3.org/1999/xlink" xlink:title="Number of spines on the proventral" id="ABBRID0EG5EO" xlink:type="simple">TSpv</abbrev> 16, TSrd 0, <abbrev xmlns:xlink="http://www.w3.org/1999/xlink" xlink:title="Number of spines on the retroventral" id="ABBRID0EK5EO" xlink:type="simple">TSr</abbrev> 5, <abbrev xmlns:xlink="http://www.w3.org/1999/xlink" xlink:title="Number of spines on the retroventral" id="ABBRID0EO5EO" xlink:type="simple">TSrv</abbrev> 37, <abbrev xmlns:xlink="http://www.w3.org/1999/xlink" xlink:title="Number of spines on the prolateral" id="ABBRID0ES5EO" xlink:type="simple">MtSp</abbrev> 9, <abbrev xmlns:xlink="http://www.w3.org/1999/xlink" xlink:title="Number of spines on the retrolateral faces of the metatarsus I" id="ABBRID0EW5EO" xlink:type="simple">MtSr</abbrev> 17, <abbrev xmlns:xlink="http://www.w3.org/1999/xlink" xlink:title="Number of spines on the prolateral" id="ABBRID0E15EO" xlink:type="simple">TrSp</abbrev> 6, <abbrev xmlns:xlink="http://www.w3.org/1999/xlink" xlink:title="Number of spines on the retrolateral faces of the tarsus I" id="ABBRID0E55EO" xlink:type="simple">TrSr</abbrev> 9. <italic>Pedipalps</italic>. <abbrev xmlns:xlink="http://www.w3.org/1999/xlink" xlink:title="Palpal tibia length" id="ABBRID0EE6EO" xlink:type="simple">PTl</abbrev> 2.96, <abbrev xmlns:xlink="http://www.w3.org/1999/xlink" xlink:title="Palpal tibia width" id="ABBRID0EI6EO" xlink:type="simple">PTw</abbrev> 1.05, <abbrev xmlns:xlink="http://www.w3.org/1999/xlink" xlink:title="Bulb length" id="ABBRID0EM6EO" xlink:type="simple">Bl</abbrev> 2.41. Embolus sinuous.</p></tp:treatment-sec><tp:treatment-sec sec-type="variation" id="SECID0EQ6EO"><title>Variation, males</title><p><bold>(n = 7).</bold><abbrev xmlns:xlink="http://www.w3.org/1999/xlink" xlink:title="Carapace length" id="ABBRID0EY6EO" xlink:type="simple">CL</abbrev> 4.42–7, 5.47±0.36; <abbrev xmlns:xlink="http://www.w3.org/1999/xlink" xlink:title="Carapace width" id="ABBRID0E36EO" xlink:type="simple">CW</abbrev> 4.52–7.25, 5.64±0.37; <abbrev xmlns:xlink="http://www.w3.org/1999/xlink" xlink:title="Caput length" id="ABBRID0EAAFO" xlink:type="simple">Cap</abbrev> 3.04–4.76, 3.82±0.24; <abbrev xmlns:xlink="http://www.w3.org/1999/xlink" xlink:title="Palpal endite length" id="ABBRID0EEAFO" xlink:type="simple">ENDl</abbrev> 0.62–0.91, 0.74±0.04; <abbrev xmlns:xlink="http://www.w3.org/1999/xlink" xlink:title="Palpal endite width" id="ABBRID0EIAFO" xlink:type="simple">ENDw</abbrev> 1.19–1.59, 1.37±0.06; <abbrev xmlns:xlink="http://www.w3.org/1999/xlink" xlink:title="Sternum length" id="ABBRID0EMAFO" xlink:type="simple">STRl</abbrev> 2.46–3.81, 3.08±0.19; <abbrev xmlns:xlink="http://www.w3.org/1999/xlink" xlink:title="Sternum width" id="ABBRID0EQAFO" xlink:type="simple">STRw</abbrev> 2.39–3.73, 3.06±0.2; <abbrev xmlns:xlink="http://www.w3.org/1999/xlink" xlink:title="Labium length" id="ABBRID0EUAFO" xlink:type="simple">LBl</abbrev> 0.67–0.94, 0.81±0.03; <abbrev xmlns:xlink="http://www.w3.org/1999/xlink" xlink:title="Labium width" id="ABBRID0EYAFO" xlink:type="simple">LBw</abbrev> 0.95–1.34, 1.12±0.06; <abbrev xmlns:xlink="http://www.w3.org/1999/xlink" xlink:title="Femur I length" id="ABBRID0E3AFO" xlink:type="simple">F1</abbrev> 4.18–6.19, 5.12±0.31; <abbrev xmlns:xlink="http://www.w3.org/1999/xlink" xlink:title="Femur I width" id="ABBRID0EABFO" xlink:type="simple">F1w</abbrev> 0.16–1.88, 1.28±0.21; <abbrev xmlns:xlink="http://www.w3.org/1999/xlink" xlink:title="Patella I length" id="ABBRID0EEBFO" xlink:type="simple">P1</abbrev> 2.03–3.1, 2.5±0.16; <abbrev xmlns:xlink="http://www.w3.org/1999/xlink" xlink:title="Tibia I length" id="ABBRID0EIBFO" xlink:type="simple">Ti1</abbrev> 2.82–4.11, 3.38±0.2; <abbrev xmlns:xlink="http://www.w3.org/1999/xlink" xlink:title="Metatarsus I length" id="ABBRID0EMBFO" xlink:type="simple">Mt1</abbrev> 1.99–3, 2.49±0.15; <abbrev xmlns:xlink="http://www.w3.org/1999/xlink" xlink:title="Tarsus I length" id="ABBRID0EQBFO" xlink:type="simple">Tr1</abbrev> 0.9–1.21, 1.05±0.05; <abbrev xmlns:xlink="http://www.w3.org/1999/xlink" xlink:title="Femur III lengthFemur III length" id="ABBRID0EUBFO" xlink:type="simple">F3</abbrev> 3.18–4.43, 3.72±0.2; <abbrev xmlns:xlink="http://www.w3.org/1999/xlink" xlink:title="Femur III width" id="ABBRID0EYBFO" xlink:type="simple">F3w</abbrev> 1.11–1.77, 1.36±0.09; <abbrev xmlns:xlink="http://www.w3.org/1999/xlink" xlink:title="Patella III length" id="ABBRID0E3BFO" xlink:type="simple">P3</abbrev> 1.49–2.43, 1.9±0.13; <abbrev xmlns:xlink="http://www.w3.org/1999/xlink" xlink:title="Tibia III length" id="ABBRID0EACFO" xlink:type="simple">Ti3</abbrev> 1.86–2.55, 2.17±0.11; <abbrev xmlns:xlink="http://www.w3.org/1999/xlink" xlink:title="Metatarsus III length" id="ABBRID0EECFO" xlink:type="simple">Mt3</abbrev> 1.7–2.51, 2.03±0.12; <abbrev xmlns:xlink="http://www.w3.org/1999/xlink" xlink:title="Tarsus III length" id="ABBRID0EICFO" xlink:type="simple">Tr3</abbrev> 0.98–1.39, 1.24±0.06; <abbrev xmlns:xlink="http://www.w3.org/1999/xlink" xlink:title="Femur IV length" id="ABBRID0EMCFO" xlink:type="simple">F4</abbrev> 3.79–5.87, 4.72±0.29; <abbrev xmlns:xlink="http://www.w3.org/1999/xlink" xlink:title="Femur IV width" id="ABBRID0EQCFO" xlink:type="simple">F4w</abbrev> 1.05–1.62, 1.33±0.08; <abbrev xmlns:xlink="http://www.w3.org/1999/xlink" xlink:title="Patella IV length" id="ABBRID0EUCFO" xlink:type="simple">P4</abbrev> 1.73–2.71, 2.17±0.15; <abbrev xmlns:xlink="http://www.w3.org/1999/xlink" xlink:title="Tibia IV length" id="ABBRID0EYCFO" xlink:type="simple">Ti4</abbrev> 2.41–3.58, 2.9±0.18; <abbrev xmlns:xlink="http://www.w3.org/1999/xlink" xlink:title="Metatarsus IV length" id="ABBRID0E3CFO" xlink:type="simple">Mt4</abbrev> 2.44–3.58, 2.99±0.18; <abbrev xmlns:xlink="http://www.w3.org/1999/xlink" xlink:title="Tarsus IV length" id="ABBRID0EADFO" xlink:type="simple">Tr4</abbrev> 1.15–1.73, 1.34±0.08; <abbrev xmlns:xlink="http://www.w3.org/1999/xlink" xlink:title="Number of spines on the prolateral" id="ABBRID0EEDFO" xlink:type="simple">TSp</abbrev> 6–26, 12.29±2.67; <abbrev xmlns:xlink="http://www.w3.org/1999/xlink" xlink:title="Number of spines on the proventral" id="ABBRID0EIDFO" xlink:type="simple">TSpv</abbrev> 2–18, 10±2.09; <abbrev xmlns:xlink="http://www.w3.org/1999/xlink" xlink:title="Number of spines on the retroventral" id="ABBRID0EMDFO" xlink:type="simple">TSr</abbrev> 1–6, 3.43±0.65; <abbrev xmlns:xlink="http://www.w3.org/1999/xlink" xlink:title="Number of spines on the retroventral" id="ABBRID0EQDFO" xlink:type="simple">TSrv</abbrev> 14–37, 26.14±3.58; <abbrev xmlns:xlink="http://www.w3.org/1999/xlink" xlink:title="Palpal tibia length" id="ABBRID0EUDFO" xlink:type="simple">PTl</abbrev> 1.98–3.01, 2.49±0.15; <abbrev xmlns:xlink="http://www.w3.org/1999/xlink" xlink:title="Palpal tibia width" id="ABBRID0EYDFO" xlink:type="simple">PTw</abbrev> 0.8–1.15, 0.95±0.05; BL 1.7–2.41, 2.08±0.1.</p></tp:treatment-sec><tp:treatment-sec sec-type="material" id="SECID0E3DFO"><title>Material examined.</title><p><bold>Costa Rica</bold>: <named-content xmlns:xlink="http://www.w3.org/1999/xlink" content-type="dwc:verbatimCoordinates" xlink:type="simple"><named-content content-type="geo-json" specific-use="{&#34;type&#34;:&#34;Point&#34;,&#34;coordinates&#34;:[-83.775100,9.770300]}" id="NCID0EHEFO" xlink:type="simple">9.7703 -83.7751</named-content></named-content><sup>9</sup>, 1388 m a.s.l. (ZMB3244, 1♀, Hoffman, ZMB); <bold>Alajuela</bold>: Upala, <named-content xmlns:xlink="http://www.w3.org/1999/xlink" content-type="dwc:verbatimCoordinates" xlink:type="simple"><named-content content-type="geo-json" specific-use="{&#34;type&#34;:&#34;Point&#34;,&#34;coordinates&#34;:[-85.019500,10.898000]}" id="NCID0ESEFO" xlink:type="simple">10.898 -85.0195</named-content></named-content><sup>1</sup>, 300–400 m a.s.l. (UMM0682, 24.ii-28.iv.2013, 1♂, C Chacoa, <abbrev xmlns:xlink="http://www.w3.org/1999/xlink" xlink:title="Bohart Museum of Entomology; University of California" id="ABBRID0EYEFO" xlink:type="simple">BME</abbrev>); Volcán Tenorio National Park, El Pilón Station, <named-content xmlns:xlink="http://www.w3.org/1999/xlink" content-type="dwc:verbatimCoordinates" xlink:type="simple"><named-content content-type="geo-json" specific-use="{&#34;type&#34;:&#34;Point&#34;,&#34;coordinates&#34;:[-84.992300,10.715300]}" id="NCID0E6EFO" xlink:type="simple">10.7153 -84.9923</named-content></named-content><sup>1</sup>, 809 m a.s.l. (UMM0754, 1♀, J Valverde, <abbrev xmlns:xlink="http://www.w3.org/1999/xlink" xlink:title="Bohart Museum of Entomology; University of California" id="ABBRID0EFFFO" xlink:type="simple">BME</abbrev>); <bold>Cartago</bold>: Chitaría, Turrialba, <named-content xmlns:xlink="http://www.w3.org/1999/xlink" content-type="dwc:verbatimCoordinates" xlink:type="simple"><named-content content-type="geo-json" specific-use="{&#34;type&#34;:&#34;Point&#34;,&#34;coordinates&#34;:[-83.593800,9.932700]}" id="NCID0EOFFO" xlink:type="simple">9.9327 -83.5938</named-content></named-content><sup>5</sup>, 721 m a.s.l. (UMM0122, 12.viii.1982, 1♀, LD Gomez, <named-content xmlns:xlink="http://www.w3.org/1999/xlink" content-type="dwc:institutional_code" xlink:type="simple">AMNH</named-content>); Jardín Lankester, Las Concavas, <named-content xmlns:xlink="http://www.w3.org/1999/xlink" content-type="dwc:verbatimCoordinates" xlink:type="simple"><named-content content-type="geo-json" specific-use="{&#34;type&#34;:&#34;Point&#34;,&#34;coordinates&#34;:[-83.890200,9.839500]}" id="NCID0E6FFO" xlink:type="simple">9.8395 -83.8902</named-content></named-content><sup>4</sup>, 1368 m a.s.l. (UMM0226, 7.xi.1979, 1♀, O Rodrigues, <named-content xmlns:xlink="http://www.w3.org/1999/xlink" content-type="dwc:institutional_code" xlink:type="simple">AMNH</named-content>); Tres Ríos, La Carpintera, <named-content xmlns:xlink="http://www.w3.org/1999/xlink" content-type="dwc:verbatimCoordinates" xlink:type="simple"><named-content content-type="geo-json" specific-use="{&#34;type&#34;:&#34;Point&#34;,&#34;coordinates&#34;:[-83.983300,9.883200]}" id="NCID0EQGFO" xlink:type="simple">9.8832 -83.9833</named-content></named-content><sup>6</sup>, 1836 m a.s.l. (UMM0119, 13.iv.1982, 1♀, CE Valerio, <named-content xmlns:xlink="http://www.w3.org/1999/xlink" content-type="dwc:institutional_code" xlink:type="simple">AMNH</named-content>); (UMM0137, 16.v.1983, 1♀, M Boza, <named-content xmlns:xlink="http://www.w3.org/1999/xlink" content-type="dwc:institutional_code" xlink:type="simple">AMNH</named-content>); <bold>Guanacaste</bold>: Cerro Pedregal, <named-content xmlns:xlink="http://www.w3.org/1999/xlink" content-type="dwc:verbatimCoordinates" xlink:type="simple"><named-content content-type="geo-json" specific-use="{&#34;type&#34;:&#34;Point&#34;,&#34;coordinates&#34;:[-85.482500,10.930800]}" id="NCID0ELHFO" xlink:type="simple">10.9308 -85.4825</named-content></named-content><sup>1</sup>, 731 m a.s.l. (UMM0680, xi-xii.1990, 1♂, <abbrev xmlns:xlink="http://www.w3.org/1999/xlink" xlink:title="Bohart Museum of Entomology; University of California" id="ABBRID0ERHFO" xlink:type="simple">BME</abbrev>); Estación Cacao, <named-content xmlns:xlink="http://www.w3.org/1999/xlink" content-type="dwc:verbatimCoordinates" xlink:type="simple"><named-content content-type="geo-json" specific-use="{&#34;type&#34;:&#34;Point&#34;,&#34;coordinates&#34;:[-85.495200,10.929100]}" id="NCID0EYHFO" xlink:type="simple">10.9291 -85.4952</named-content></named-content><sup>1</sup>, 1100 m a.s.l. (UMM0759a, vii.1989-iii.1990, 1♂, C Moraga, <abbrev xmlns:xlink="http://www.w3.org/1999/xlink" xlink:title="Bohart Museum of Entomology; University of California" id="ABBRID0EAIFO" xlink:type="simple">BME</abbrev>); Guanacaste Conservation Area Liberia, Santa Rosa National Park, Santa Rosa Station, <named-content xmlns:xlink="http://www.w3.org/1999/xlink" content-type="dwc:verbatimCoordinates" xlink:type="simple"><named-content content-type="geo-json" specific-use="{&#34;type&#34;:&#34;Point&#34;,&#34;coordinates&#34;:[-85.615500,10.836400]}" id="NCID0EHIFO" xlink:type="simple">10.8364 -85.6155</named-content></named-content><sup>1</sup>, 296 m a.s.l. (UMM0749, 1–31.i.1991, 1♀, D Janzen, <abbrev xmlns:xlink="http://www.w3.org/1999/xlink" xlink:title="Bohart Museum of Entomology; University of California" id="ABBRID0ENIFO" xlink:type="simple">BME</abbrev>); Palo Verde, <named-content xmlns:xlink="http://www.w3.org/1999/xlink" content-type="dwc:verbatimCoordinates" xlink:type="simple"><named-content content-type="geo-json" specific-use="{&#34;type&#34;:&#34;Point&#34;,&#34;coordinates&#34;:[-85.335100,10.382800]}" id="NCID0EUIFO" xlink:type="simple">10.3828 -85.3351</named-content></named-content><sup>5</sup>, 130 m a.s.l. (UMM0115, 16–22.i.1978, 1♀, CE Valerio, CM Zuniga, <named-content xmlns:xlink="http://www.w3.org/1999/xlink" content-type="dwc:institutional_code" xlink:type="simple">AMNH</named-content>); Pitilla Station, 9 km S Santa Cecilia, <named-content xmlns:xlink="http://www.w3.org/1999/xlink" content-type="dwc:verbatimCoordinates" xlink:type="simple"><named-content content-type="geo-json" specific-use="{&#34;type&#34;:&#34;Point&#34;,&#34;coordinates&#34;:[-85.427200,10.990400]}" id="NCID0EFJFO" xlink:type="simple">10.9904 -85.4272</named-content></named-content><sup>1</sup>, 692 m a.s.l. (UMM0752, 29.iii-5.iv.1995, 1♀, C Moraga, <abbrev xmlns:xlink="http://www.w3.org/1999/xlink" xlink:title="Bohart Museum of Entomology; University of California" id="ABBRID0ELJFO" xlink:type="simple">BME</abbrev>); <bold>Puntarenas</bold>: Monteverde, <named-content xmlns:xlink="http://www.w3.org/1999/xlink" content-type="dwc:verbatimCoordinates" xlink:type="simple"><named-content content-type="geo-json" specific-use="{&#34;type&#34;:&#34;Point&#34;,&#34;coordinates&#34;:[-84.809700,10.306900]}" id="NCID0EUJFO" xlink:type="simple">10.3069 -84.8097</named-content></named-content><sup>5</sup>, 1427 m a.s.l. (UMM0215, 10.v.1970, 1♀, R Buskirk, <named-content xmlns:xlink="http://www.w3.org/1999/xlink" content-type="dwc:institutional_code" xlink:type="simple">AMNH</named-content>); <bold>San José</bold>: Monte de la Cruz, <named-content xmlns:xlink="http://www.w3.org/1999/xlink" content-type="dwc:verbatimCoordinates" xlink:type="simple"><named-content content-type="geo-json" specific-use="{&#34;type&#34;:&#34;Point&#34;,&#34;coordinates&#34;:[-84.137300,9.855000]}" id="NCID0EHKFO" xlink:type="simple">9.855 -84.1373</named-content></named-content><sup>5</sup>, 2091 m a.s.l. (UMM0466, 5.iii.1988, 1♀, G Barrantes, <named-content xmlns:xlink="http://www.w3.org/1999/xlink" content-type="dwc:institutional_code" xlink:type="simple">AMNH</named-content>); (UMM0467, 5.iii.1988, 1♀, O Pearson, <named-content xmlns:xlink="http://www.w3.org/1999/xlink" content-type="dwc:institutional_code" xlink:type="simple">AMNH</named-content>); Grandilla, <named-content xmlns:xlink="http://www.w3.org/1999/xlink" content-type="dwc:verbatimCoordinates" xlink:type="simple"><named-content content-type="geo-json" specific-use="{&#34;type&#34;:&#34;Point&#34;,&#34;coordinates&#34;:[-84.019300,9.929500]}" id="NCID0EALFO" xlink:type="simple">9.9295 -84.0193</named-content></named-content><sup>5</sup>, 1290 m a.s.l. (UMM0631, 26.v.1986, 1♂, CE Valerio, <named-content xmlns:xlink="http://www.w3.org/1999/xlink" content-type="dwc:institutional_code" xlink:type="simple">AMNH</named-content>); San Pedro, La Granja, <named-content xmlns:xlink="http://www.w3.org/1999/xlink" content-type="dwc:verbatimCoordinates" xlink:type="simple"><named-content content-type="geo-json" specific-use="{&#34;type&#34;:&#34;Point&#34;,&#34;coordinates&#34;:[-84.048700,9.927500]}" id="NCID0ERLFO" xlink:type="simple">9.9275 -84.0487</named-content></named-content><sup>5</sup>, 1212 m a.s.l. (UMM0544, 4.iv.1983, 1♂, P Benedetto, <named-content xmlns:xlink="http://www.w3.org/1999/xlink" content-type="dwc:institutional_code" xlink:type="simple">AMNH</named-content>); Cerro Escazú, <named-content xmlns:xlink="http://www.w3.org/1999/xlink" content-type="dwc:verbatimCoordinates" xlink:type="simple"><named-content content-type="geo-json" specific-use="{&#34;type&#34;:&#34;Point&#34;,&#34;coordinates&#34;:[-84.168300,9.894100]}" id="NCID0ECMFO" xlink:type="simple">9.8941 -84.1683</named-content></named-content><sup>1</sup>, 1444 m a.s.l. (UMM0744, x.1996, 1♀, C Flores, <abbrev xmlns:xlink="http://www.w3.org/1999/xlink" xlink:title="Bohart Museum of Entomology; University of California" id="ABBRID0EKMFO" xlink:type="simple">BME</abbrev>); San Antonio de Escazú, <named-content xmlns:xlink="http://www.w3.org/1999/xlink" content-type="dwc:verbatimCoordinates" xlink:type="simple"><named-content content-type="geo-json" specific-use="{&#34;type&#34;:&#34;Point&#34;,&#34;coordinates&#34;:[-84.136800,9.891900]}" id="NCID0ERMFO" xlink:type="simple">9.8919 -84.1368</named-content></named-content><sup>5</sup>, 1426 m a.s.l. (UMM0478, 2.vi.1983, 1♂, W Eberhard, <named-content xmlns:xlink="http://www.w3.org/1999/xlink" content-type="dwc:institutional_code" xlink:type="simple">AMNH</named-content>); <bold>Nicaragua: Granada</bold>: San Joaquín, Volcán Mombacho, organic coffee plantation, <named-content xmlns:xlink="http://www.w3.org/1999/xlink" content-type="dwc:verbatimCoordinates" xlink:type="simple"><named-content content-type="geo-json" specific-use="{&#34;type&#34;:&#34;Point&#34;,&#34;coordinates&#34;:[-86.544800,12.421900]}" id="NCID0EENFO" xlink:type="simple">12.4219 -86.5448</named-content></named-content><sup>1</sup>, 700–800 m a.s.l. (UMM0684, 1998–1999, 1♂, JM Maes, <abbrev xmlns:xlink="http://www.w3.org/1999/xlink" xlink:title="Bohart Museum of Entomology; University of California" id="ABBRID0EKNFO" xlink:type="simple">BME</abbrev>).</p></tp:treatment-sec><tp:treatment-sec><!--Section generated to contain objects referenced in tp:taxon-treatment.--><fig id="F46" position="float" orientation="portrait"><object-id xmlns:xlink="http://www.w3.org/1999/xlink" content-type="doi" xlink:type="simple">10.3897/zookeys.1027.54888.map5</object-id><object-id xmlns:xlink="http://www.w3.org/1999/xlink" content-type="arpha" xlink:type="simple">FD3DF31C-D984-5C9E-A10F-0775F7425B5E</object-id><label>Map 5.</label><caption><p>Locality records for southern Mexico and Central American species.</p></caption><graphic xmlns:xlink="http://www.w3.org/1999/xlink" xlink:href="zookeys-1027-001-g044.jpg" position="float" orientation="portrait" xlink:type="simple" id="oo_527503.jpg"><uri content-type="original_file" xlink:type="simple">https://binary.pensoft.net/fig/527503</uri></graphic></fig></tp:treatment-sec></tp:taxon-treatment>
