# Supplementary material for: Taxonomic revision of the New World members of the trapdoor spider genus Ummidia Thorell (Araneae, Mygalomorphae, Halonoproctidae)
Source: Zookeys. 2021 Apr 2;1027:1–165. doi: 10.3897/zookeys.1027.54888 (PMC8035127; doi:10.3897/zookeys.1027.54888)
Supplement: XML Treatment for Ummidia carlosviquezi [file zookeys.1027.54888-treatment36.xml]

<!DOCTYPE tp:taxon-treatment
  PUBLIC "-//TaxonX//DTD Taxonomic Treatment Publishing DTD v0 20100105//EN" "tax-treatment-NSO.dtd">
<tp:taxon-treatment xmlns:tp="http://www.plazi.org/taxpub"><tp:treatment-meta><kwd-group><label>Taxon classification</label><kwd><named-content xmlns:xlink="http://www.w3.org/1999/xlink" content-type="kingdom">Animalia</named-content></kwd><kwd><named-content xmlns:xlink="http://www.w3.org/1999/xlink" content-type="order">Araneae</named-content></kwd><kwd><named-content xmlns:xlink="http://www.w3.org/1999/xlink" content-type="family">Halonoproctidae</named-content></kwd></kwd-group><mixed-citation publication-type="journal"><person-group><name><surname>Godwin</surname><given-names>Rebecca L.</given-names></name><name><surname>Bond</surname><given-names>Jason E.</given-names></name></person-group><article-title>Taxonomic revision of the New World members of the trapdoor spider genus <italic><tp:taxon-name><tp:taxon-name-part taxon-name-part-type="genus" reg="Ummidia">Ummidia</tp:taxon-name-part></tp:taxon-name></italic> Thorell (<tp:taxon-name><tp:taxon-name-part taxon-name-part-type="order">Araneae</tp:taxon-name-part></tp:taxon-name>, <tp:taxon-name><tp:taxon-name-part taxon-name-part-type="suborder">Mygalomorphae</tp:taxon-name-part></tp:taxon-name>, <tp:taxon-name><tp:taxon-name-part taxon-name-part-type="family">Halonoproctidae</tp:taxon-name-part></tp:taxon-name>)</article-title><source>Zookeys</source><day>02</day><month>4</month><year>2021</year><volume>1027</volume><fpage>1</fpage><lpage>165</lpage><pub-id pub-id-type="doi">10.3897/zookeys.1027.54888</pub-id></mixed-citation></tp:treatment-meta><tp:nomenclature><tp:taxon-name><object-id xmlns:xlink="http://www.w3.org/1999/xlink" content-type="arpha" xlink:type="simple">3AC7CFB2-651C-58B7-8265-435A739CA573</object-id>
              <tp:taxon-name-part taxon-name-part-type="genus" reg="Ummidia">Ummidia</tp:taxon-name-part>
              <tp:taxon-name-part taxon-name-part-type="species" reg="carlosviquezi">carlosviquezi</tp:taxon-name-part>
              <object-id xmlns:xlink="http://www.w3.org/1999/xlink" content-type="zoobank" xlink:type="simple">http://zoobank.org/299C26B2-6D75-438E-B23D-03795ADF968E</object-id>
            </tp:taxon-name><tp:taxon-status xmlns:xlink="http://www.w3.org/1999/xlink" xlink:type="simple">sp. nov.</tp:taxon-status><xref ref-type="fig" rid="F62">Figs 57</xref><xref ref-type="fig" rid="F63">, 58</xref><xref ref-type="fig" rid="F46">, Map 5</xref></tp:nomenclature><tp:treatment-sec sec-type="type material" id="SECID0ECPFO"><title>Type material.</title><p>HOLOTYPE: 1 ♂ (UMM239) from 6 kilometers south of San Vito, Puntarenas, Costa Rica, <named-content xmlns:xlink="http://www.w3.org/1999/xlink" content-type="dwc:verbatimCoordinates" xlink:type="simple"><named-content content-type="geo-json" specific-use="{&#34;type&#34;:&#34;Point&#34;,&#34;coordinates&#34;:[-83.005100,8.712500]}" id="NCID0ELPFO" xlink:type="simple">8.7125 -83.0051</named-content></named-content><sup>1</sup>, 355 m a.s.l., 13–18.iii.1967, coll. C Valerio, <named-content xmlns:xlink="http://www.w3.org/1999/xlink" content-type="dwc:institutional_code" xlink:type="simple">AMNH</named-content>. PARATYPE: 1 ♀ (UMM747) from Las Cruces, Puntarenas, Costa Rica, <named-content xmlns:xlink="http://www.w3.org/1999/xlink" content-type="dwc:verbatimCoordinates" xlink:type="simple"><named-content content-type="geo-json" specific-use="{&#34;type&#34;:&#34;Point&#34;,&#34;coordinates&#34;:[-82.955100,8.791900]}" id="NCID0E3PFO" xlink:type="simple">8.7919 -82.9551</named-content></named-content><sup>1</sup>, 1227 m a.s.l. coll. C Viquez, P Jordan 7–8.xi.2001, <abbrev xmlns:xlink="http://www.w3.org/1999/xlink" xlink:title="Bohart Museum of Entomology; University of California" id="ABBRID0ECQFO" xlink:type="simple">BME</abbrev>.</p></tp:treatment-sec><tp:treatment-sec sec-type="etymology" id="SECID0EGQFO"><title>Etymology.</title><p>The specific epithet is a patronym in honor of Carlos Viquez, a Costa Rican arachnologist who assisted the authors in the field and provided a great deal of the Costa Rican material used in this revision, to include one of the type specimens for this species.</p><fig id="F62" position="float" orientation="portrait"><object-id xmlns:xlink="http://www.w3.org/1999/xlink" content-type="doi" xlink:type="simple">10.3897/zookeys.1027.54888.figure57</object-id><object-id xmlns:xlink="http://www.w3.org/1999/xlink" content-type="arpha" xlink:type="simple">DC220C6B-8B88-5B62-966E-F99E4DBECDB2</object-id><label>Figure 57.</label><caption><p><italic><tp:taxon-name><tp:taxon-name-part taxon-name-part-type="genus" reg="Ummidia">Ummidia</tp:taxon-name-part> <tp:taxon-name-part taxon-name-part-type="species" reg="carlosviquezi">carlosviquezi</tp:taxon-name-part></tp:taxon-name></italic> sp. nov. from Puntarenas, Costa Rica. <bold>A</bold> male habitus illustration UMM239 <bold>B</bold> female habitus illustration UMM747. Scale bars: 4.0 mm.</p></caption><graphic xmlns:xlink="http://www.w3.org/1999/xlink" xlink:href="zookeys-1027-001-g062.jpg" position="float" orientation="portrait" xlink:type="simple" id="oo_527521.jpg"><uri content-type="original_file" xlink:type="simple">https://binary.pensoft.net/fig/527521</uri></graphic></fig></tp:treatment-sec><tp:treatment-sec sec-type="diagnosis" id="SECID0EHRFO"><title>Diagnosis.</title><p><italic><tp:taxon-name><tp:taxon-name-part taxon-name-part-type="genus" reg="Ummidia">Ummidia</tp:taxon-name-part> <tp:taxon-name-part taxon-name-part-type="species" reg="carlosviquezi">carlosviquezi</tp:taxon-name-part></tp:taxon-name></italic> males can be distinguished from <italic><tp:taxon-name><tp:taxon-name-part taxon-name-part-type="genus" reg="Ummidia">U.</tp:taxon-name-part> <tp:taxon-name-part taxon-name-part-type="species" reg="hondurena">hondurena</tp:taxon-name-part></tp:taxon-name></italic>, <italic><tp:taxon-name><tp:taxon-name-part taxon-name-part-type="genus" reg="Ummidia">U.</tp:taxon-name-part> <tp:taxon-name-part taxon-name-part-type="species" reg="yojoa">yojoa</tp:taxon-name-part></tp:taxon-name></italic>, <italic><tp:taxon-name><tp:taxon-name-part taxon-name-part-type="genus" reg="Ummidia">U.</tp:taxon-name-part> <tp:taxon-name-part taxon-name-part-type="species" reg="rugosa">rugosa</tp:taxon-name-part></tp:taxon-name></italic>, and <italic><tp:taxon-name><tp:taxon-name-part taxon-name-part-type="genus" reg="Ummidia">U.</tp:taxon-name-part> <tp:taxon-name-part taxon-name-part-type="species" reg="erema">erema</tp:taxon-name-part></tp:taxon-name></italic> by having a relatively short embolus with a single even curve and from <italic><tp:taxon-name><tp:taxon-name-part taxon-name-part-type="genus" reg="Ummidia">U.</tp:taxon-name-part> <tp:taxon-name-part taxon-name-part-type="species" reg="yojoa">yojoa</tp:taxon-name-part></tp:taxon-name></italic> and <italic><tp:taxon-name><tp:taxon-name-part taxon-name-part-type="genus" reg="Ummidia">U.</tp:taxon-name-part> <tp:taxon-name-part taxon-name-part-type="species" reg="varablanca">varablanca</tp:taxon-name-part></tp:taxon-name></italic> by the presence of many prolateral (22 vs 0) and retrolateral (35 vs 2-3) spines on tibia I. Males can be further differentiated from <italic><tp:taxon-name><tp:taxon-name-part taxon-name-part-type="genus" reg="Ummidia">U.</tp:taxon-name-part> <tp:taxon-name-part taxon-name-part-type="species" reg="rugosa">rugosa</tp:taxon-name-part></tp:taxon-name></italic> and <italic><tp:taxon-name><tp:taxon-name-part taxon-name-part-type="genus" reg="Ummidia">U.</tp:taxon-name-part> <tp:taxon-name-part taxon-name-part-type="species" reg="riverai">riverai</tp:taxon-name-part></tp:taxon-name></italic> by the lack of a pale dorsal heart patch on the abdomen and from <italic><tp:taxon-name><tp:taxon-name-part taxon-name-part-type="genus" reg="Ummidia">U.</tp:taxon-name-part> <tp:taxon-name-part taxon-name-part-type="species" reg="matagalpa">matagalpa</tp:taxon-name-part></tp:taxon-name></italic> and <italic><tp:taxon-name><tp:taxon-name-part taxon-name-part-type="genus" reg="Ummidia">U.</tp:taxon-name-part> <tp:taxon-name-part taxon-name-part-type="species" reg="quepoa">quepoa</tp:taxon-name-part></tp:taxon-name></italic> by the presence of a comb on the retrolateral face of tarsus IV. Females can be distinguished from all geographically proximate species except <italic><tp:taxon-name><tp:taxon-name-part taxon-name-part-type="genus" reg="Ummidia">U.</tp:taxon-name-part> <tp:taxon-name-part taxon-name-part-type="species" reg="cerrohoya">cerrohoya</tp:taxon-name-part></tp:taxon-name></italic> by having straight, simple spermathecae.</p></tp:treatment-sec><tp:treatment-sec sec-type="description" id="SECID0ERVFO"><title>Description of male holotype.</title><p><italic>Specimen preparation and condition</italic>. Specimen preserved in 80% EtOH. Left palp and leg I, right leg IV removed, in vial with specimen. <italic>General coloration</italic>. Carapace, chelicerae, and legs reddish black 10R 2.5/1, tarsi yellowish red 5YR 4/6. Abdomen reddish black 2.5YR 2.5/1. <italic>Cephalothorax</italic>. Carapace 6.7 long, 6.18 wide. Pars cephalica 4.13 long. Foveal groove procurved, 0.4 long, 1.12 wide. All eyes on moderate tubercle. <abbrev xmlns:xlink="http://www.w3.org/1999/xlink" xlink:title="Anterior eye row" id="ABBRID0E4VFO" xlink:type="simple">AER</abbrev> procurved. <abbrev xmlns:xlink="http://www.w3.org/1999/xlink" xlink:title="posterior eye row" id="ABBRID0EBWFO" xlink:type="simple">PER</abbrev> recurved. Eye group 0.85 long, 1.39 wide, <abbrev xmlns:xlink="http://www.w3.org/1999/xlink" xlink:title="Anterior median eyes" id="ABBRID0EFWFO" xlink:type="simple">AME</abbrev> 0.35, <abbrev xmlns:xlink="http://www.w3.org/1999/xlink" xlink:title="posterior median eyes" id="ABBRID0EJWFO" xlink:type="simple">PME</abbrev> 0.25, <abbrev xmlns:xlink="http://www.w3.org/1999/xlink" xlink:title="Anterior lateral eyes" id="ABBRID0ENWFO" xlink:type="simple">ALE</abbrev> 0.48, <abbrev xmlns:xlink="http://www.w3.org/1999/xlink" xlink:title="posterior lateral eyes" id="ABBRID0ERWFO" xlink:type="simple">PLE</abbrev> 0.36. Sternum sparsely setose around outer 1/3, thicker anteriorly, <abbrev xmlns:xlink="http://www.w3.org/1999/xlink" xlink:title="Sternum length" id="ABBRID0EVWFO" xlink:type="simple">STRl</abbrev> 3.73, <abbrev xmlns:xlink="http://www.w3.org/1999/xlink" xlink:title="Sternum width" id="ABBRID0EZWFO" xlink:type="simple">STRw</abbrev> 3.49. Chelicerae with anterior tooth row comprising six teeth, posterior margin with six teeth. Palpal endites with 21 cuspules spread over proximal half of endite face, and four cuspules distally, <abbrev xmlns:xlink="http://www.w3.org/1999/xlink" xlink:title="Palpal endite width" id="ABBRID0E4WFO" xlink:type="simple">ENDw</abbrev> 1.43, <abbrev xmlns:xlink="http://www.w3.org/1999/xlink" xlink:title="Palpal endite length" id="ABBRID0EBXFO" xlink:type="simple">ENDl</abbrev> 2.53. Labium with five cuspules, <abbrev xmlns:xlink="http://www.w3.org/1999/xlink" xlink:title="Labium width" id="ABBRID0EFXFO" xlink:type="simple">LBw</abbrev> 1.37, <abbrev xmlns:xlink="http://www.w3.org/1999/xlink" xlink:title="Labium length" id="ABBRID0EJXFO" xlink:type="simple">LBl</abbrev> 0.91. Rastellum with many spines on process. Abdomen setose. <italic>Legs</italic>. <abbrev xmlns:xlink="http://www.w3.org/1999/xlink" xlink:title="Femur I length" id="ABBRID0EPXFO" xlink:type="simple">F1</abbrev> 5.96; <abbrev xmlns:xlink="http://www.w3.org/1999/xlink" xlink:title="Femur I width" id="ABBRID0ETXFO" xlink:type="simple">F1w</abbrev> 1.58; <abbrev xmlns:xlink="http://www.w3.org/1999/xlink" xlink:title="Patella I length" id="ABBRID0EXXFO" xlink:type="simple">P1</abbrev> 3.1; <abbrev xmlns:xlink="http://www.w3.org/1999/xlink" xlink:title="Tibia I length" id="ABBRID0E2XFO" xlink:type="simple">Ti1</abbrev> 4.34; <abbrev xmlns:xlink="http://www.w3.org/1999/xlink" xlink:title="Metatarsus I length" id="ABBRID0E6XFO" xlink:type="simple">Mt1</abbrev> 2.6; <abbrev xmlns:xlink="http://www.w3.org/1999/xlink" xlink:title="Tarsus I length" id="ABBRID0EDYFO" xlink:type="simple">Tr1</abbrev> 1.42; <abbrev xmlns:xlink="http://www.w3.org/1999/xlink" xlink:title="Femur III lengthFemur III length" id="ABBRID0EHYFO" xlink:type="simple">F3</abbrev> 4.33; <abbrev xmlns:xlink="http://www.w3.org/1999/xlink" xlink:title="Femur III width" id="ABBRID0ELYFO" xlink:type="simple">F3w</abbrev> 1.66; <abbrev xmlns:xlink="http://www.w3.org/1999/xlink" xlink:title="Patella III length" id="ABBRID0EPYFO" xlink:type="simple">P3</abbrev> 2.16; <abbrev xmlns:xlink="http://www.w3.org/1999/xlink" xlink:title="Tibia III length" id="ABBRID0ETYFO" xlink:type="simple">Ti3</abbrev> 2.4; <abbrev xmlns:xlink="http://www.w3.org/1999/xlink" xlink:title="Saddle length" id="ABBRID0EXYFO" xlink:type="simple">Sd3</abbrev> 1.29; <abbrev xmlns:xlink="http://www.w3.org/1999/xlink" xlink:title="Metatarsus III length" id="ABBRID0E2YFO" xlink:type="simple">Mt3</abbrev> 2.47; <abbrev xmlns:xlink="http://www.w3.org/1999/xlink" xlink:title="Tarsus III length" id="ABBRID0E6YFO" xlink:type="simple">Tr3</abbrev> 1.85; <abbrev xmlns:xlink="http://www.w3.org/1999/xlink" xlink:title="Femur IV length" id="ABBRID0EDZFO" xlink:type="simple">F4</abbrev> 5.55; <abbrev xmlns:xlink="http://www.w3.org/1999/xlink" xlink:title="Femur IV width" id="ABBRID0EHZFO" xlink:type="simple">F4w</abbrev> 1.66; <abbrev xmlns:xlink="http://www.w3.org/1999/xlink" xlink:title="Patella IV length" id="ABBRID0ELZFO" xlink:type="simple">P4</abbrev> 2.46; <abbrev xmlns:xlink="http://www.w3.org/1999/xlink" xlink:title="Tibia IV length" id="ABBRID0EPZFO" xlink:type="simple">Ti4</abbrev> 3.68; <abbrev xmlns:xlink="http://www.w3.org/1999/xlink" xlink:title="Metatarsus IV length" id="ABBRID0ETZFO" xlink:type="simple">Mt4</abbrev> 3.8; <abbrev xmlns:xlink="http://www.w3.org/1999/xlink" xlink:title="Tarsus IV length" id="ABBRID0EXZFO" xlink:type="simple">Tr4</abbrev> 1.94. Retrolateral face of tarsus IV with defined comb over length of tarsus. Leg I spination pattern: <abbrev xmlns:xlink="http://www.w3.org/1999/xlink" xlink:title="Number of spines on the prolateral" id="ABBRID0E2ZFO" xlink:type="simple">TSp</abbrev> 10, <abbrev xmlns:xlink="http://www.w3.org/1999/xlink" xlink:title="Number of spines on the proventral" id="ABBRID0E6ZFO" xlink:type="simple">TSpv</abbrev> 11, TSrd 0, <abbrev xmlns:xlink="http://www.w3.org/1999/xlink" xlink:title="Number of spines on the retroventral" id="ABBRID0ED1FO" xlink:type="simple">TSr</abbrev> 1, <abbrev xmlns:xlink="http://www.w3.org/1999/xlink" xlink:title="Number of spines on the retroventral" id="ABBRID0EH1FO" xlink:type="simple">TSrv</abbrev> 34, <abbrev xmlns:xlink="http://www.w3.org/1999/xlink" xlink:title="Number of spines on the prolateral" id="ABBRID0EL1FO" xlink:type="simple">MtSp</abbrev> 11, <abbrev xmlns:xlink="http://www.w3.org/1999/xlink" xlink:title="Number of spines on the retrolateral faces of the metatarsus I" id="ABBRID0EP1FO" xlink:type="simple">MtSr</abbrev> 15, <abbrev xmlns:xlink="http://www.w3.org/1999/xlink" xlink:title="Number of spines on the prolateral" id="ABBRID0ET1FO" xlink:type="simple">TrSp</abbrev> 6, <abbrev xmlns:xlink="http://www.w3.org/1999/xlink" xlink:title="Number of spines on the retrolateral faces of the tarsus I" id="ABBRID0EX1FO" xlink:type="simple">TrSr</abbrev> 8. <italic>Pedipalps</italic>. <abbrev xmlns:xlink="http://www.w3.org/1999/xlink" xlink:title="Palpal tibia length" id="ABBRID0E41FO" xlink:type="simple">PTl</abbrev> 3.45, <abbrev xmlns:xlink="http://www.w3.org/1999/xlink" xlink:title="Palpal tibia width" id="ABBRID0EB2FO" xlink:type="simple">PTw</abbrev> 1.19, <abbrev xmlns:xlink="http://www.w3.org/1999/xlink" xlink:title="Bulb length" id="ABBRID0EF2FO" xlink:type="simple">Bl</abbrev> 2.02. Embolus relatively short with even curve.</p><fig id="F63" position="float" orientation="portrait"><object-id xmlns:xlink="http://www.w3.org/1999/xlink" content-type="doi" xlink:type="simple">10.3897/zookeys.1027.54888.figure58</object-id><object-id xmlns:xlink="http://www.w3.org/1999/xlink" content-type="arpha" xlink:type="simple">9EA02988-8A2F-5F47-BBCE-F1D6609A8E05</object-id><label>Figure 58.</label><caption><p><italic><tp:taxon-name><tp:taxon-name-part taxon-name-part-type="genus" reg="Ummidia">Ummidia</tp:taxon-name-part> <tp:taxon-name-part taxon-name-part-type="species" reg="carlosviquezi">carlosviquezi</tp:taxon-name-part></tp:taxon-name></italic> sp. nov. from Puntarenas, Costa Rica <bold>A–D</bold> male holotype (UMM239) <bold>A</bold> prolateral aspect, leg I <bold>B</bold> retrolateral aspect, leg I <bold>C</bold> line drawings, leg I prolateral and retrolateral aspects <bold>D</bold> retrolateral aspect, pedipalp <bold>E</bold> cleared spermathecae female paratype (UMM747). Scale bars: 1.0 mm.</p></caption><graphic xmlns:xlink="http://www.w3.org/1999/xlink" xlink:href="zookeys-1027-001-g063.jpg" position="float" orientation="portrait" xlink:type="simple" id="oo_527522.jpg"><uri content-type="original_file" xlink:type="simple">https://binary.pensoft.net/fig/527522</uri></graphic></fig></tp:treatment-sec><tp:treatment-sec sec-type="variation" id="SECID0EN3FO"><title>Variation, males</title><p><bold>(n = 14).</bold><abbrev xmlns:xlink="http://www.w3.org/1999/xlink" xlink:title="Carapace length" id="ABBRID0EV3FO" xlink:type="simple">CL</abbrev> 5.17–7.82, 6.51±0.21; <abbrev xmlns:xlink="http://www.w3.org/1999/xlink" xlink:title="Carapace width" id="ABBRID0EZ3FO" xlink:type="simple">CW</abbrev> 4.69–7.41, 6.05±0.21; <abbrev xmlns:xlink="http://www.w3.org/1999/xlink" xlink:title="Caput length" id="ABBRID0E43FO" xlink:type="simple">Cap</abbrev> 3.4–5.24, 4.16±0.15; <abbrev xmlns:xlink="http://www.w3.org/1999/xlink" xlink:title="Palpal endite length" id="ABBRID0EB4FO" xlink:type="simple">ENDl</abbrev> 0.66–0.93, 0.79±0.02; <abbrev xmlns:xlink="http://www.w3.org/1999/xlink" xlink:title="Palpal endite width" id="ABBRID0EF4FO" xlink:type="simple">ENDw</abbrev> 1.26–1.99, 1.45±0.05; <abbrev xmlns:xlink="http://www.w3.org/1999/xlink" xlink:title="Sternum length" id="ABBRID0EJ4FO" xlink:type="simple">STRl</abbrev> 2.93–4.43, 3.63±0.12; <abbrev xmlns:xlink="http://www.w3.org/1999/xlink" xlink:title="Sternum width" id="ABBRID0EN4FO" xlink:type="simple">STRw</abbrev> 2.65–4.19, 3.28±0.13; <abbrev xmlns:xlink="http://www.w3.org/1999/xlink" xlink:title="Labium length" id="ABBRID0ER4FO" xlink:type="simple">LBl</abbrev> 0.65–1.12, 0.89±0.04; <abbrev xmlns:xlink="http://www.w3.org/1999/xlink" xlink:title="Labium width" id="ABBRID0EV4FO" xlink:type="simple">LBw</abbrev> 1.02–1.61, 1.29±0.05; <abbrev xmlns:xlink="http://www.w3.org/1999/xlink" xlink:title="Femur I length" id="ABBRID0EZ4FO" xlink:type="simple">F1</abbrev> 4.07–7.19, 5.78±0.22; <abbrev xmlns:xlink="http://www.w3.org/1999/xlink" xlink:title="Femur I width" id="ABBRID0E44FO" xlink:type="simple">F1w</abbrev> 1.14–1.8, 1.4±0.05; <abbrev xmlns:xlink="http://www.w3.org/1999/xlink" xlink:title="Patella I length" id="ABBRID0EB5FO" xlink:type="simple">P1</abbrev> 2.15–3.39, 2.82±0.1; <abbrev xmlns:xlink="http://www.w3.org/1999/xlink" xlink:title="Tibia I length" id="ABBRID0EF5FO" xlink:type="simple">Ti1</abbrev> 2.58–4.88, 3.85±0.17; <abbrev xmlns:xlink="http://www.w3.org/1999/xlink" xlink:title="Metatarsus I length" id="ABBRID0EJ5FO" xlink:type="simple">Mt1</abbrev> 1.78–3.02, 2.45±0.09; <abbrev xmlns:xlink="http://www.w3.org/1999/xlink" xlink:title="Tarsus I length" id="ABBRID0EN5FO" xlink:type="simple">Tr1</abbrev> 1–1.42, 1.24±0.03; <abbrev xmlns:xlink="http://www.w3.org/1999/xlink" xlink:title="Femur III lengthFemur III length" id="ABBRID0ER5FO" xlink:type="simple">F3</abbrev> 3.15–5.06, 4.2±0.15; <abbrev xmlns:xlink="http://www.w3.org/1999/xlink" xlink:title="Femur III width" id="ABBRID0EV5FO" xlink:type="simple">F3w</abbrev> 1.37–2.11, 1.63±0.06; <abbrev xmlns:xlink="http://www.w3.org/1999/xlink" xlink:title="Patella III length" id="ABBRID0EZ5FO" xlink:type="simple">P3</abbrev> 1.62–2.61, 2.16±0.08; <abbrev xmlns:xlink="http://www.w3.org/1999/xlink" xlink:title="Tibia III length" id="ABBRID0E45FO" xlink:type="simple">Ti3</abbrev> 1.77–2.97, 2.42±0.09; <abbrev xmlns:xlink="http://www.w3.org/1999/xlink" xlink:title="Metatarsus III length" id="ABBRID0EB6FO" xlink:type="simple">Mt3</abbrev> 1.5–2381, 172.29±169.9; <abbrev xmlns:xlink="http://www.w3.org/1999/xlink" xlink:title="Tarsus III length" id="ABBRID0EF6FO" xlink:type="simple">Tr3</abbrev> 1.24–2.02, 1.75±0.05; <abbrev xmlns:xlink="http://www.w3.org/1999/xlink" xlink:title="Femur IV length" id="ABBRID0EJ6FO" xlink:type="simple">F4</abbrev> 4.11–6.93, 5.63±0.22; <abbrev xmlns:xlink="http://www.w3.org/1999/xlink" xlink:title="Femur IV width" id="ABBRID0EN6FO" xlink:type="simple">F4w</abbrev> 1.27–1.99, 1.54±0.05; <abbrev xmlns:xlink="http://www.w3.org/1999/xlink" xlink:title="Patella IV length" id="ABBRID0ER6FO" xlink:type="simple">P4</abbrev> 2–2.96, 2.44±0.08; <abbrev xmlns:xlink="http://www.w3.org/1999/xlink" xlink:title="Tibia IV length" id="ABBRID0EV6FO" xlink:type="simple">Ti4</abbrev> 2.62–4.83, 3.67±0.16; <abbrev xmlns:xlink="http://www.w3.org/1999/xlink" xlink:title="Metatarsus IV length" id="ABBRID0EZ6FO" xlink:type="simple">Mt4</abbrev> 2.61–5.07, 3.95±0.18; <abbrev xmlns:xlink="http://www.w3.org/1999/xlink" xlink:title="Tarsus IV length" id="ABBRID0E46FO" xlink:type="simple">Tr4</abbrev> 1.49–2.29, 1.86±0.06; <abbrev xmlns:xlink="http://www.w3.org/1999/xlink" xlink:title="Number of spines on the prolateral" id="ABBRID0EBAGO" xlink:type="simple">TSp</abbrev> 0–13, 3.64±1.13; <abbrev xmlns:xlink="http://www.w3.org/1999/xlink" xlink:title="Number of spines on the proventral" id="ABBRID0EFAGO" xlink:type="simple">TSpv</abbrev> 0–26, 8.43±1.92; <abbrev xmlns:xlink="http://www.w3.org/1999/xlink" xlink:title="Number of spines on the retroventral" id="ABBRID0EJAGO" xlink:type="simple">TSr</abbrev> 0–11, 1.36±0.75; <abbrev xmlns:xlink="http://www.w3.org/1999/xlink" xlink:title="Number of spines on the retroventral" id="ABBRID0ENAGO" xlink:type="simple">TSrv</abbrev> 9–38, 25.86±2.13; <abbrev xmlns:xlink="http://www.w3.org/1999/xlink" xlink:title="Palpal tibia length" id="ABBRID0ERAGO" xlink:type="simple">PTl</abbrev> 2.2–4.07, 3.37±0.15; <abbrev xmlns:xlink="http://www.w3.org/1999/xlink" xlink:title="Palpal tibia width" id="ABBRID0EVAGO" xlink:type="simple">PTw</abbrev> 0.85–1.35, 1.17±0.04; BL 1.59–2.34, 1.9±0.05.</p></tp:treatment-sec><tp:treatment-sec sec-type="description" id="SECID0EZAGO"><title>Description of female paratype.</title><p><italic>Specimen preparation and condition</italic>. Specimen preserved in 80% EtOH. Spermathecae removed, cleared, in vial with specimen. <italic>General coloration</italic>. Carapace, chelicerae, and legs dark reddish brown 5YR 3/4. Abdomen black 7.5YR 2.5/1, spinnerets dark yellowish brown 10YR 4/6. <italic>Cephalothorax</italic>. Carapace 8.71 long, 7.08 wide. Pars cephalica 5.46 long. Foveal groove procurved, 0.79 long, 1.63 wide. Eye tubercle moderate under ME. <abbrev xmlns:xlink="http://www.w3.org/1999/xlink" xlink:title="Anterior eye row" id="ABBRID0EFBGO" xlink:type="simple">AER</abbrev> procurved. <abbrev xmlns:xlink="http://www.w3.org/1999/xlink" xlink:title="posterior eye row" id="ABBRID0EJBGO" xlink:type="simple">PER</abbrev> straight. Eye group 0.79 long, 1.63 wide, <abbrev xmlns:xlink="http://www.w3.org/1999/xlink" xlink:title="Anterior median eyes" id="ABBRID0ENBGO" xlink:type="simple">AME</abbrev> 0.44, <abbrev xmlns:xlink="http://www.w3.org/1999/xlink" xlink:title="posterior median eyes" id="ABBRID0ERBGO" xlink:type="simple">PME</abbrev> 0.38, <abbrev xmlns:xlink="http://www.w3.org/1999/xlink" xlink:title="Anterior lateral eyes" id="ABBRID0EVBGO" xlink:type="simple">ALE</abbrev> 0.62, <abbrev xmlns:xlink="http://www.w3.org/1999/xlink" xlink:title="posterior lateral eyes" id="ABBRID0EZBGO" xlink:type="simple">PLE</abbrev> 0.39. Sternum sparsely setose around edges, thicker anteriorly <abbrev xmlns:xlink="http://www.w3.org/1999/xlink" xlink:title="Sternum length" id="ABBRID0E4BGO" xlink:type="simple">STRl</abbrev> 4.99, <abbrev xmlns:xlink="http://www.w3.org/1999/xlink" xlink:title="Sternum width" id="ABBRID0EBCGO" xlink:type="simple">STRw</abbrev> 4.58. Chelicerae with anterior row comprising six teeth, posterior margin with seven teeth. Palpal endites with 30 cuspules spread across proximal half of endite and 56 smaller cuspules distally, <abbrev xmlns:xlink="http://www.w3.org/1999/xlink" xlink:title="Palpal endite width" id="ABBRID0EFCGO" xlink:type="simple">ENDw</abbrev> 1.81, <abbrev xmlns:xlink="http://www.w3.org/1999/xlink" xlink:title="Palpal endite length" id="ABBRID0EJCGO" xlink:type="simple">ENDl</abbrev> 3.09. Labium with eight cuspules, <abbrev xmlns:xlink="http://www.w3.org/1999/xlink" xlink:title="Labium width" id="ABBRID0ENCGO" xlink:type="simple">LBw</abbrev> 1.76, <abbrev xmlns:xlink="http://www.w3.org/1999/xlink" xlink:title="Labium length" id="ABBRID0ERCGO" xlink:type="simple">LBl</abbrev> 1.41. Rastellum with strong spines along margin and bottom half of process with smaller spines on upper half of process and up cheliceral face ~ 1.5× length of process. <italic>Abdomen</italic>. Evenly setose with pale speckles clustered at apodemes. <italic>Legs</italic>. <abbrev xmlns:xlink="http://www.w3.org/1999/xlink" xlink:title="Femur I length" id="ABBRID0EZCGO" xlink:type="simple">F1</abbrev> 5.37; <abbrev xmlns:xlink="http://www.w3.org/1999/xlink" xlink:title="Femur I width" id="ABBRID0E4CGO" xlink:type="simple">F1w</abbrev> 1.89; <abbrev xmlns:xlink="http://www.w3.org/1999/xlink" xlink:title="Patella I length" id="ABBRID0EBDGO" xlink:type="simple">P1</abbrev> 3.25; <abbrev xmlns:xlink="http://www.w3.org/1999/xlink" xlink:title="Tibia I length" id="ABBRID0EFDGO" xlink:type="simple">Ti1</abbrev> 3.25; <abbrev xmlns:xlink="http://www.w3.org/1999/xlink" xlink:title="Metatarsus I length" id="ABBRID0EJDGO" xlink:type="simple">Mt1</abbrev> 2.1; <abbrev xmlns:xlink="http://www.w3.org/1999/xlink" xlink:title="Tarsus I length" id="ABBRID0ENDGO" xlink:type="simple">Tr1</abbrev> 1.25; <abbrev xmlns:xlink="http://www.w3.org/1999/xlink" xlink:title="Femur III lengthFemur III length" id="ABBRID0ERDGO" xlink:type="simple">F3</abbrev> 4.78; <abbrev xmlns:xlink="http://www.w3.org/1999/xlink" xlink:title="Femur III width" id="ABBRID0EVDGO" xlink:type="simple">F3w</abbrev> 2.14; <abbrev xmlns:xlink="http://www.w3.org/1999/xlink" xlink:title="Patella III length" id="ABBRID0EZDGO" xlink:type="simple">P3</abbrev> 2.74; <abbrev xmlns:xlink="http://www.w3.org/1999/xlink" xlink:title="Tibia III length" id="ABBRID0E4DGO" xlink:type="simple">Ti3</abbrev> 2.47, <abbrev xmlns:xlink="http://www.w3.org/1999/xlink" xlink:title="Saddle length" id="ABBRID0EBEGO" xlink:type="simple">Sd3</abbrev> 1.51; <abbrev xmlns:xlink="http://www.w3.org/1999/xlink" xlink:title="Metatarsus III length" id="ABBRID0EFEGO" xlink:type="simple">Mt3</abbrev> 2.04; <abbrev xmlns:xlink="http://www.w3.org/1999/xlink" xlink:title="Tarsus III length" id="ABBRID0EJEGO" xlink:type="simple">Tr3</abbrev> 1.83; <abbrev xmlns:xlink="http://www.w3.org/1999/xlink" xlink:title="Femur IV length" id="ABBRID0ENEGO" xlink:type="simple">F4</abbrev> 5.68; <abbrev xmlns:xlink="http://www.w3.org/1999/xlink" xlink:title="Femur IV width" id="ABBRID0EREGO" xlink:type="simple">F4w</abbrev> 2.45; <abbrev xmlns:xlink="http://www.w3.org/1999/xlink" xlink:title="Patella IV length" id="ABBRID0EVEGO" xlink:type="simple">P4</abbrev> 2.77; <abbrev xmlns:xlink="http://www.w3.org/1999/xlink" xlink:title="Tibia IV length" id="ABBRID0EZEGO" xlink:type="simple">Ti4</abbrev> 3.49; <abbrev xmlns:xlink="http://www.w3.org/1999/xlink" xlink:title="Metatarsus IV length" id="ABBRID0E4EGO" xlink:type="simple">Mt4</abbrev> 3.27; <abbrev xmlns:xlink="http://www.w3.org/1999/xlink" xlink:title="Tarsus IV length" id="ABBRID0EBFGO" xlink:type="simple">Tr4</abbrev> 1.96. Retrolateral face tarsus IV with distinct comb over central half of tarsus becoming loose distally. <italic>Pedipalps</italic>. <abbrev xmlns:xlink="http://www.w3.org/1999/xlink" xlink:title="Palp femur length" id="ABBRID0EHFGO" xlink:type="simple">PF</abbrev> 4.85, <abbrev xmlns:xlink="http://www.w3.org/1999/xlink" xlink:title="Palp patella length" id="ABBRID0ELFGO" xlink:type="simple">PP</abbrev> 2.84, <abbrev xmlns:xlink="http://www.w3.org/1999/xlink" xlink:title="Palp tibia length" id="ABBRID0EPFGO" xlink:type="simple">PTi</abbrev> 3.11, <abbrev xmlns:xlink="http://www.w3.org/1999/xlink" xlink:title="Palp tarsus length" id="ABBRID0ETFGO" xlink:type="simple">PTr</abbrev> 2.7. Spermathecae simple and straight, bulbs facing anteriorly.</p></tp:treatment-sec><tp:treatment-sec sec-type="variation" id="SECID0EXFGO"><title>Variation, females</title><p><bold>(n = 8).</bold><abbrev xmlns:xlink="http://www.w3.org/1999/xlink" xlink:title="Carapace length" id="ABBRID0E6FGO" xlink:type="simple">CL</abbrev> 4.2–9.79, 7.03±0.72; <abbrev xmlns:xlink="http://www.w3.org/1999/xlink" xlink:title="Carapace width" id="ABBRID0EDGGO" xlink:type="simple">CW</abbrev> 3.86–9.13, 6.3±0.63; <abbrev xmlns:xlink="http://www.w3.org/1999/xlink" xlink:title="Caput length" id="ABBRID0EHGGO" xlink:type="simple">Cap</abbrev> 2.87–6.75, 4.73±0.47; <abbrev xmlns:xlink="http://www.w3.org/1999/xlink" xlink:title="Palpal endite length" id="ABBRID0ELGGO" xlink:type="simple">ENDl</abbrev> 0.58–1.21, 0.9±0.08; <abbrev xmlns:xlink="http://www.w3.org/1999/xlink" xlink:title="Palpal endite width" id="ABBRID0EPGGO" xlink:type="simple">ENDw</abbrev> 1.09–2.05, 1.56±0.11; <abbrev xmlns:xlink="http://www.w3.org/1999/xlink" xlink:title="Sternum length" id="ABBRID0ETGGO" xlink:type="simple">STRl</abbrev> 2.34–5.98, 4.19±0.43; <abbrev xmlns:xlink="http://www.w3.org/1999/xlink" xlink:title="Sternum width" id="ABBRID0EXGGO" xlink:type="simple">STRw</abbrev> 2.45–5.69, 4.01±0.38; <abbrev xmlns:xlink="http://www.w3.org/1999/xlink" xlink:title="Labium length" id="ABBRID0E2GGO" xlink:type="simple">LBl</abbrev> 0.72–1.63, 1.12±0.11; <abbrev xmlns:xlink="http://www.w3.org/1999/xlink" xlink:title="Labium width" id="ABBRID0E6GGO" xlink:type="simple">LBw</abbrev> 0.91–2.11, 1.49±0.14; <abbrev xmlns:xlink="http://www.w3.org/1999/xlink" xlink:title="Femur I length" id="ABBRID0EDHGO" xlink:type="simple">F1</abbrev> 2.61–6.32, 4.39±0.49; <abbrev xmlns:xlink="http://www.w3.org/1999/xlink" xlink:title="Femur I width" id="ABBRID0EHHGO" xlink:type="simple">F1w</abbrev> 1.02–2.11, 1.55±0.15; <abbrev xmlns:xlink="http://www.w3.org/1999/xlink" xlink:title="Patella I length" id="ABBRID0ELHGO" xlink:type="simple">P1</abbrev> 1.57–3.85, 2.72±0.3; <abbrev xmlns:xlink="http://www.w3.org/1999/xlink" xlink:title="Tibia I length" id="ABBRID0EPHGO" xlink:type="simple">Ti1</abbrev> 1.43–3.9, 2.61±0.32; <abbrev xmlns:xlink="http://www.w3.org/1999/xlink" xlink:title="Metatarsus I length" id="ABBRID0ETHGO" xlink:type="simple">Mt1</abbrev> 1.01–2.69, 1.75±0.21; <abbrev xmlns:xlink="http://www.w3.org/1999/xlink" xlink:title="Tarsus I length" id="ABBRID0EXHGO" xlink:type="simple">Tr1</abbrev> 0.85–1.58, 1.16±0.09; <abbrev xmlns:xlink="http://www.w3.org/1999/xlink" xlink:title="Femur III lengthFemur III length" id="ABBRID0E2HGO" xlink:type="simple">F3</abbrev> 2.24–5.15, 3.79±0.38; <abbrev xmlns:xlink="http://www.w3.org/1999/xlink" xlink:title="Femur III width" id="ABBRID0E6HGO" xlink:type="simple">F3w</abbrev> 1.21–2.65, 1.95±0.18; <abbrev xmlns:xlink="http://www.w3.org/1999/xlink" xlink:title="Patella III length" id="ABBRID0EDIGO" xlink:type="simple">P3</abbrev> 1.32–3.38, 2.28±0.25; <abbrev xmlns:xlink="http://www.w3.org/1999/xlink" xlink:title="Tibia III length" id="ABBRID0EHIGO" xlink:type="simple">Ti3</abbrev> 1.21–3, 2.08±0.22; <abbrev xmlns:xlink="http://www.w3.org/1999/xlink" xlink:title="Metatarsus III length" id="ABBRID0ELIGO" xlink:type="simple">Mt3</abbrev> 0.98–2.28, 1.67±0.17; <abbrev xmlns:xlink="http://www.w3.org/1999/xlink" xlink:title="Tarsus III length" id="ABBRID0EPIGO" xlink:type="simple">Tr3</abbrev> 0.84–2.37, 1.64±0.18; <abbrev xmlns:xlink="http://www.w3.org/1999/xlink" xlink:title="Femur IV length" id="ABBRID0ETIGO" xlink:type="simple">F4</abbrev> 2.94–6.58, 4.69±0.43; <abbrev xmlns:xlink="http://www.w3.org/1999/xlink" xlink:title="Femur IV width" id="ABBRID0EXIGO" xlink:type="simple">F4w</abbrev> 1.22–6.47, 2.46±0.59; <abbrev xmlns:xlink="http://www.w3.org/1999/xlink" xlink:title="Patella IV length" id="ABBRID0E2IGO" xlink:type="simple">P4</abbrev> 1.52–3.46, 2.34±0.21; <abbrev xmlns:xlink="http://www.w3.org/1999/xlink" xlink:title="Tibia IV length" id="ABBRID0E6IGO" xlink:type="simple">Ti4</abbrev> 1.63–3.78, 2.76±0.28; <abbrev xmlns:xlink="http://www.w3.org/1999/xlink" xlink:title="Metatarsus IV length" id="ABBRID0EDJGO" xlink:type="simple">Mt4</abbrev> 1.63–3.97, 2.72±0.3; <abbrev xmlns:xlink="http://www.w3.org/1999/xlink" xlink:title="Tarsus IV length" id="ABBRID0EHJGO" xlink:type="simple">Tr4</abbrev> 1.13–3.55, 1.78±0.28; <abbrev xmlns:xlink="http://www.w3.org/1999/xlink" xlink:title="Palp femur length" id="ABBRID0ELJGO" xlink:type="simple">PF</abbrev> 2.26–5.84, 4±0.46; <abbrev xmlns:xlink="http://www.w3.org/1999/xlink" xlink:title="Palp patella length" id="ABBRID0EPJGO" xlink:type="simple">PP</abbrev> 1.35–3.27, 2.33±0.25; <abbrev xmlns:xlink="http://www.w3.org/1999/xlink" xlink:title="Palp tibia length" id="ABBRID0ETJGO" xlink:type="simple">PTi</abbrev> 1.39–3.76, 2.51±0.32; <abbrev xmlns:xlink="http://www.w3.org/1999/xlink" xlink:title="Palp tarsus length" id="ABBRID0EXJGO" xlink:type="simple">PTr</abbrev> 1.16–3.39, 2.25±0.28.</p><p><bold>Costa Rica: Cartago</bold>: Cantón-Central, <named-content xmlns:xlink="http://www.w3.org/1999/xlink" content-type="dwc:verbatimCoordinates" xlink:type="simple"><named-content content-type="geo-json" specific-use="{&#34;type&#34;:&#34;Point&#34;,&#34;coordinates&#34;:[-83.750300,9.715600]}" id="NCID0ECKGO" xlink:type="simple">9.7156 -83.7503</named-content></named-content><sup>9</sup>, 1743 m a.s.l. (UMM0587, 20.iv.1973, 1♂, Araya, Rodolfo, <named-content xmlns:xlink="http://www.w3.org/1999/xlink" content-type="dwc:institutional_code" xlink:type="simple">AMNH</named-content>); <bold>Guanacaste</bold>: Estación Cacao, <named-content xmlns:xlink="http://www.w3.org/1999/xlink" content-type="dwc:verbatimCoordinates" xlink:type="simple"><named-content content-type="geo-json" specific-use="{&#34;type&#34;:&#34;Point&#34;,&#34;coordinates&#34;:[-85.495200,10.929100]}" id="NCID0EVKGO" xlink:type="simple">10.9291 -85.4952</named-content></named-content><sup>1</sup>, 1100 m a.s.l. (UMM0759b, vii.1989-iii.1990, 1♂, C Moraga, <abbrev xmlns:xlink="http://www.w3.org/1999/xlink" xlink:title="Bohart Museum of Entomology; University of California" id="ABBRID0E2KGO" xlink:type="simple">BME</abbrev>); Guanacaste Conservation Area, La Cruz, Guanacaste National Park, Maritza Station, <named-content xmlns:xlink="http://www.w3.org/1999/xlink" content-type="dwc:verbatimCoordinates" xlink:type="simple"><named-content content-type="geo-json" specific-use="{&#34;type&#34;:&#34;Point&#34;,&#34;coordinates&#34;:[-85.495200,10.962500]}" id="NCID0ECLGO" xlink:type="simple">10.9625 -85.4952</named-content></named-content><sup>1</sup>, 600 m a.s.l. (UMM0761, 1–31.v.1996, 1♂, M Pereira, <abbrev xmlns:xlink="http://www.w3.org/1999/xlink" xlink:title="Bohart Museum of Entomology; University of California" id="ABBRID0EKLGO" xlink:type="simple">BME</abbrev>); La Cruz, 9 km S Santa Cecilia, Pitilla Station, <named-content xmlns:xlink="http://www.w3.org/1999/xlink" content-type="dwc:verbatimCoordinates" xlink:type="simple"><named-content content-type="geo-json" specific-use="{&#34;type&#34;:&#34;Point&#34;,&#34;coordinates&#34;:[-85.427200,10.990400]}" id="NCID0ERLGO" xlink:type="simple">10.9904 -85.4272</named-content></named-content><sup>1</sup>, 700 m a.s.l. (UMM0760, 1–31.x.1996, 1♂, C Moraga, <abbrev xmlns:xlink="http://www.w3.org/1999/xlink" xlink:title="Bohart Museum of Entomology; University of California" id="ABBRID0EXLGO" xlink:type="simple">BME</abbrev>); Tenorio National Park, Volcán Tenorio, <named-content xmlns:xlink="http://www.w3.org/1999/xlink" content-type="dwc:verbatimCoordinates" xlink:type="simple"><named-content content-type="geo-json" specific-use="{&#34;type&#34;:&#34;Point&#34;,&#34;coordinates&#34;:[-85.022500,10.676400]}" id="NCID0E5LGO" xlink:type="simple">10.6764 -85.0225</named-content></named-content><sup>1</sup>, 1661 m a.s.l. (UMM0756, 4.xi.2003–15.ii.2004, 1♂, A Azofeifa, <abbrev xmlns:xlink="http://www.w3.org/1999/xlink" xlink:title="Bohart Museum of Entomology; University of California" id="ABBRID0EEMGO" xlink:type="simple">BME</abbrev>); <bold>Heredia</bold>: Santa Rosa, Cacao, <named-content xmlns:xlink="http://www.w3.org/1999/xlink" content-type="dwc:verbatimCoordinates" xlink:type="simple"><named-content content-type="geo-json" specific-use="{&#34;type&#34;:&#34;Point&#34;,&#34;coordinates&#34;:[-84.100000,9.970500]}" id="NCID0ENMGO" xlink:type="simple">9.9705 -84.1</named-content></named-content><sup>1</sup>, 1114 m a.s.l. (UMM0671, 1♂, <abbrev xmlns:xlink="http://www.w3.org/1999/xlink" xlink:title="Bohart Museum of Entomology; University of California" id="ABBRID0EVMGO" xlink:type="simple">BME</abbrev>); <bold>Limón</bold>: Barbilla, <named-content xmlns:xlink="http://www.w3.org/1999/xlink" content-type="dwc:verbatimCoordinates" xlink:type="simple"><named-content content-type="geo-json" specific-use="{&#34;type&#34;:&#34;Point&#34;,&#34;coordinates&#34;:[-83.367500,10.069500]}" id="NCID0E5MGO" xlink:type="simple">10.0695 -83.3675</named-content></named-content><sup>1</sup>, 22 m a.s.l. (UMM0753, 20–24.x.2000, 1♀, Mantillo, <abbrev xmlns:xlink="http://www.w3.org/1999/xlink" xlink:title="Bohart Museum of Entomology; University of California" id="ABBRID0EENGO" xlink:type="simple">BME</abbrev>); Hitoy Cerere, <named-content xmlns:xlink="http://www.w3.org/1999/xlink" content-type="dwc:verbatimCoordinates" xlink:type="simple"><named-content content-type="geo-json" specific-use="{&#34;type&#34;:&#34;Point&#34;,&#34;coordinates&#34;:[-83.071100,9.643600]}" id="NCID0ELNGO" xlink:type="simple">9.6436 -83.0711</named-content></named-content><sup>1</sup>, 364 m a.s.l. (UMM0679, 1♂, <abbrev xmlns:xlink="http://www.w3.org/1999/xlink" xlink:title="Bohart Museum of Entomology; University of California" id="ABBRID0ERNGO" xlink:type="simple">BME</abbrev>); R.B. Hitoy Cerere. Send. Espavel, <named-content xmlns:xlink="http://www.w3.org/1999/xlink" content-type="dwc:verbatimCoordinates" xlink:type="simple"><named-content content-type="geo-json" specific-use="{&#34;type&#34;:&#34;Point&#34;,&#34;coordinates&#34;:[-83.030700,9.661400]}" id="NCID0EYNGO" xlink:type="simple">9.6614 -83.0307</named-content></named-content><sup>1</sup>, 560 m a.s.l. (UMM0763, 18.ix-3.x.2003, 1♂, W Arana, B Gamboa, E Rojas, <abbrev xmlns:xlink="http://www.w3.org/1999/xlink" xlink:title="Bohart Museum of Entomology; University of California" id="ABBRID0E5NGO" xlink:type="simple">BME</abbrev>); Río Yorkin and Río Telire, <named-content xmlns:xlink="http://www.w3.org/1999/xlink" content-type="dwc:verbatimCoordinates" xlink:type="simple"><named-content content-type="geo-json" specific-use="{&#34;type&#34;:&#34;Point&#34;,&#34;coordinates&#34;:[-82.924000,9.559900]}" id="NCID0EFOGO" xlink:type="simple">9.5599 -82.924</named-content></named-content><sup>1</sup>, 1300 m a.s.l. (UMM0677, 24–26.x.2008, 1♂, A Solis, <abbrev xmlns:xlink="http://www.w3.org/1999/xlink" xlink:title="Bohart Museum of Entomology; University of California" id="ABBRID0ELOGO" xlink:type="simple">BME</abbrev>); <bold>Puntarenas</bold>: Platanares, <named-content xmlns:xlink="http://www.w3.org/1999/xlink" content-type="dwc:verbatimCoordinates" xlink:type="simple"><named-content content-type="geo-json" specific-use="{&#34;type&#34;:&#34;Point&#34;,&#34;coordinates&#34;:[-83.277700,9.138000]}" id="NCID0EUOGO" xlink:type="simple">9.138 -83.2777</named-content></named-content><sup>1</sup>, 413 m a.s.l. (UMM0678, 16.vii-4.viii.2001, 1♂, R Gonzálz, <abbrev xmlns:xlink="http://www.w3.org/1999/xlink" xlink:title="Bohart Museum of Entomology; University of California" id="ABBRID0E1OGO" xlink:type="simple">BME</abbrev>); 6km S San Vito, <named-content xmlns:xlink="http://www.w3.org/1999/xlink" content-type="dwc:verbatimCoordinates" xlink:type="simple"><named-content content-type="geo-json" specific-use="{&#34;type&#34;:&#34;Point&#34;,&#34;coordinates&#34;:[-83.005100,8.712500]}" id="NCID0EBPGO" xlink:type="simple">8.7125 -83.0051</named-content></named-content><sup>1</sup>, 355 m a.s.l. (UMM0239, 13–18.iii.1967, 1♂, <named-content xmlns:xlink="http://www.w3.org/1999/xlink" content-type="dwc:institutional_code" xlink:type="simple">AMNH</named-content>); Gulfito, <named-content xmlns:xlink="http://www.w3.org/1999/xlink" content-type="dwc:verbatimCoordinates" xlink:type="simple"><named-content content-type="geo-json" specific-use="{&#34;type&#34;:&#34;Point&#34;,&#34;coordinates&#34;:[-83.162500,8.639100]}" id="NCID0EUPGO" xlink:type="simple">8.6391 -83.1625</named-content></named-content><sup>5</sup>, 112 m a.s.l. (UMM0120, iv.1972, 1♀, ICECU, <named-content xmlns:xlink="http://www.w3.org/1999/xlink" content-type="dwc:institutional_code" xlink:type="simple">AMNH</named-content>); Las Cruces, <named-content xmlns:xlink="http://www.w3.org/1999/xlink" content-type="dwc:verbatimCoordinates" xlink:type="simple"><named-content content-type="geo-json" specific-use="{&#34;type&#34;:&#34;Point&#34;,&#34;coordinates&#34;:[-82.955100,8.791900]}" id="NCID0EFQGO" xlink:type="simple">8.7919 -82.9551</named-content></named-content><sup>1</sup>, 1227 m a.s.l. (UMM0747, 1♀, <abbrev xmlns:xlink="http://www.w3.org/1999/xlink" xlink:title="Bohart Museum of Entomology; University of California" id="ABBRID0ELQGO" xlink:type="simple">BME</abbrev>); <bold>San José</bold>: (UMM0624, 5.iv.1980, 1♀, <named-content xmlns:xlink="http://www.w3.org/1999/xlink" content-type="dwc:institutional_code" xlink:type="simple">AMNH</named-content>); Grandilla, <named-content xmlns:xlink="http://www.w3.org/1999/xlink" content-type="dwc:verbatimCoordinates" xlink:type="simple"><named-content content-type="geo-json" specific-use="{&#34;type&#34;:&#34;Point&#34;,&#34;coordinates&#34;:[-84.019300,9.929500]}" id="NCID0E3QGO" xlink:type="simple">9.9295 -84.0193</named-content></named-content><sup>5</sup>, 1290 m a.s.l. (UMM0545, 10.vi.1986, 1♀, CE Valerio, <named-content xmlns:xlink="http://www.w3.org/1999/xlink" content-type="dwc:institutional_code" xlink:type="simple">AMNH</named-content>); <abbrev xmlns:xlink="http://www.w3.org/1999/xlink" xlink:title="Bohart Museum of Entomology; University of California" id="ABBRID0EKRGO" xlink:type="simple">BME</abbrev> building, <named-content xmlns:xlink="http://www.w3.org/1999/xlink" content-type="dwc:verbatimCoordinates" xlink:type="simple"><named-content content-type="geo-json" specific-use="{&#34;type&#34;:&#34;Point&#34;,&#34;coordinates&#34;:[-84.093700,9.973000]}" id="NCID0ERRGO" xlink:type="simple">9.973 -84.0937</named-content></named-content><sup>1</sup>, 1127 m a.s.l. (UMM0672, 4.v.2001, 1♂, A Solis, <abbrev xmlns:xlink="http://www.w3.org/1999/xlink" xlink:title="Bohart Museum of Entomology; University of California" id="ABBRID0EXRGO" xlink:type="simple">BME</abbrev>); La Cangreja National Park, Ecotropica Station, <named-content xmlns:xlink="http://www.w3.org/1999/xlink" content-type="dwc:verbatimCoordinates" xlink:type="simple"><named-content content-type="geo-json" specific-use="{&#34;type&#34;:&#34;Point&#34;,&#34;coordinates&#34;:[-84.369200,9.688300]}" id="NCID0E5RGO" xlink:type="simple">9.6883 -84.3692</named-content></named-content><sup>1</sup>, 300–400 m a.s.l. (UMM0758, 13–17.vii.2004, 1♂, Porras, Cárdenas, Gamboa, Briceno, Moraga, Mata, <abbrev xmlns:xlink="http://www.w3.org/1999/xlink" xlink:title="Bohart Museum of Entomology; University of California" id="ABBRID0EESGO" xlink:type="simple">BME</abbrev>); La Congreja National Park, <named-content xmlns:xlink="http://www.w3.org/1999/xlink" content-type="dwc:verbatimCoordinates" xlink:type="simple"><named-content content-type="geo-json" specific-use="{&#34;type&#34;:&#34;Point&#34;,&#34;coordinates&#34;:[-84.397200,9.703200]}" id="NCID0ELSGO" xlink:type="simple">9.7032 -84.3972</named-content></named-content><sup>1</sup>, 448 m a.s.l. (UMM0748, 1♀, <abbrev xmlns:xlink="http://www.w3.org/1999/xlink" xlink:title="Bohart Museum of Entomology; University of California" id="ABBRID0ETSGO" xlink:type="simple">BME</abbrev>); La Fonda, <named-content xmlns:xlink="http://www.w3.org/1999/xlink" content-type="dwc:verbatimCoordinates" xlink:type="simple"><named-content content-type="geo-json" specific-use="{&#34;type&#34;:&#34;Point&#34;,&#34;coordinates&#34;:[-84.007700,10.049500]}" id="NCID0E1SGO" xlink:type="simple">10.0495 -84.0077</named-content></named-content><sup>1</sup>, 1606 m a.s.l. (UMM0745, 1♀, <abbrev xmlns:xlink="http://www.w3.org/1999/xlink" xlink:title="Bohart Museum of Entomology; University of California" id="ABBRID0ECTGO" xlink:type="simple">BME</abbrev>); San José, <named-content xmlns:xlink="http://www.w3.org/1999/xlink" content-type="dwc:verbatimCoordinates" xlink:type="simple"><named-content content-type="geo-json" specific-use="{&#34;type&#34;:&#34;Point&#34;,&#34;coordinates&#34;:[-84.083100,9.933000]}" id="NCID0EJTGO" xlink:type="simple">9.933 -84.0831</named-content></named-content><sup>6</sup>, 1156 m a.s.l. (UMM0203, 1♀, <named-content xmlns:xlink="http://www.w3.org/1999/xlink" content-type="dwc:institutional_code" xlink:type="simple">MCZ</named-content>); Zurqui de Moravia, <named-content xmlns:xlink="http://www.w3.org/1999/xlink" content-type="dwc:verbatimCoordinates" xlink:type="simple"><named-content content-type="geo-json" specific-use="{&#34;type&#34;:&#34;Point&#34;,&#34;coordinates&#34;:[-84.015900,10.049500]}" id="NCID0E3TGO" xlink:type="simple">10.0495 -84.0159</named-content></named-content><sup>1</sup>, 1600 m a.s.l. (UMM0762, 22.vii-8.viii.2010, 1♂, W Porras, <abbrev xmlns:xlink="http://www.w3.org/1999/xlink" xlink:title="Bohart Museum of Entomology; University of California" id="ABBRID0EEUGO" xlink:type="simple">BME</abbrev>); <bold>Nicaragua: Granada</bold>: Volcán Mombacho, non-organic coffee plantation, <named-content xmlns:xlink="http://www.w3.org/1999/xlink" content-type="dwc:verbatimCoordinates" xlink:type="simple"><named-content content-type="geo-json" specific-use="{&#34;type&#34;:&#34;Point&#34;,&#34;coordinates&#34;:[-86.544800,12.421900]}" id="NCID0ENUGO" xlink:type="simple">12.4219 -86.5448</named-content></named-content><sup>1</sup>, 700–800 m a.s.l. (UMM0685, 2.vi.1998, 1♂, JM Maes, <abbrev xmlns:xlink="http://www.w3.org/1999/xlink" xlink:title="Bohart Museum of Entomology; University of California" id="ABBRID0ETUGO" xlink:type="simple">BME</abbrev>).</p></tp:treatment-sec><tp:treatment-sec><!--Section generated to contain objects referenced in tp:taxon-treatment.--><fig id="F46" position="float" orientation="portrait"><object-id xmlns:xlink="http://www.w3.org/1999/xlink" content-type="doi" xlink:type="simple">10.3897/zookeys.1027.54888.map5</object-id><object-id xmlns:xlink="http://www.w3.org/1999/xlink" content-type="arpha" xlink:type="simple">FD3DF31C-D984-5C9E-A10F-0775F7425B5E</object-id><label>Map 5.</label><caption><p>Locality records for southern Mexico and Central American species.</p></caption><graphic xmlns:xlink="http://www.w3.org/1999/xlink" xlink:href="zookeys-1027-001-g044.jpg" position="float" orientation="portrait" xlink:type="simple" id="oo_527503.jpg"><uri content-type="original_file" xlink:type="simple">https://binary.pensoft.net/fig/527503</uri></graphic></fig></tp:treatment-sec></tp:taxon-treatment>
