# Supplementary material for: Taxonomic revision of the New World members of the trapdoor spider genus Ummidia Thorell (Araneae, Mygalomorphae, Halonoproctidae)
Source: Zookeys. 2021 Apr 2;1027:1–165. doi: 10.3897/zookeys.1027.54888 (PMC8035127; doi:10.3897/zookeys.1027.54888)
Supplement: XML Treatment for Ummidia varablanca [file zookeys.1027.54888-treatment37.xml]

<!DOCTYPE tp:taxon-treatment
  PUBLIC "-//TaxonX//DTD Taxonomic Treatment Publishing DTD v0 20100105//EN" "tax-treatment-NSO.dtd">
<tp:taxon-treatment xmlns:tp="http://www.plazi.org/taxpub"><tp:treatment-meta><kwd-group><label>Taxon classification</label><kwd><named-content xmlns:xlink="http://www.w3.org/1999/xlink" content-type="kingdom">Animalia</named-content></kwd><kwd><named-content xmlns:xlink="http://www.w3.org/1999/xlink" content-type="order">Araneae</named-content></kwd><kwd><named-content xmlns:xlink="http://www.w3.org/1999/xlink" content-type="family">Halonoproctidae</named-content></kwd></kwd-group><mixed-citation publication-type="journal"><person-group><name><surname>Godwin</surname><given-names>Rebecca L.</given-names></name><name><surname>Bond</surname><given-names>Jason E.</given-names></name></person-group><article-title>Taxonomic revision of the New World members of the trapdoor spider genus <italic><tp:taxon-name><tp:taxon-name-part taxon-name-part-type="genus" reg="Ummidia">Ummidia</tp:taxon-name-part></tp:taxon-name></italic> Thorell (<tp:taxon-name><tp:taxon-name-part taxon-name-part-type="order">Araneae</tp:taxon-name-part></tp:taxon-name>, <tp:taxon-name><tp:taxon-name-part taxon-name-part-type="suborder">Mygalomorphae</tp:taxon-name-part></tp:taxon-name>, <tp:taxon-name><tp:taxon-name-part taxon-name-part-type="family">Halonoproctidae</tp:taxon-name-part></tp:taxon-name>)</article-title><source>Zookeys</source><day>02</day><month>4</month><year>2021</year><volume>1027</volume><fpage>1</fpage><lpage>165</lpage><pub-id pub-id-type="doi">10.3897/zookeys.1027.54888</pub-id></mixed-citation></tp:treatment-meta><tp:nomenclature><tp:taxon-name><object-id xmlns:xlink="http://www.w3.org/1999/xlink" content-type="arpha" xlink:type="simple">2A24507E-E400-5024-A983-788EDF04CA9F</object-id>
              <tp:taxon-name-part taxon-name-part-type="genus" reg="Ummidia">Ummidia</tp:taxon-name-part>
              <tp:taxon-name-part taxon-name-part-type="species" reg="varablanca">varablanca</tp:taxon-name-part>
              <object-id xmlns:xlink="http://www.w3.org/1999/xlink" content-type="zoobank" xlink:type="simple">http://zoobank.org/6E49C034-87EB-40A4-9F6E-C833F38F0894</object-id>
            </tp:taxon-name><tp:taxon-status xmlns:xlink="http://www.w3.org/1999/xlink" xlink:type="simple">sp. nov.</tp:taxon-status><xref ref-type="fig" rid="F64">Figs 59</xref><xref ref-type="fig" rid="F65">, 60</xref><xref ref-type="fig" rid="F46">, Map 5</xref></tp:nomenclature><tp:treatment-sec sec-type="type material" id="SECID0ELWGO"><title>Type material.</title><p>HOLOTYPE: 1 ♂ (UMM669) from 9 kilometers east of Vara Blanca transect, Heredia, Costa Rica, <named-content xmlns:xlink="http://www.w3.org/1999/xlink" content-type="dwc:verbatimCoordinates" xlink:type="simple"><named-content content-type="geo-json" specific-use="{&#34;type&#34;:&#34;Point&#34;,&#34;coordinates&#34;:[-84.121600,10.002400]}" id="NCID0EUWGO" xlink:type="simple">10.0024 -84.1216</named-content></named-content><sup>1</sup>, 1152 m a.s.l., 8.iii.2005, <abbrev xmlns:xlink="http://www.w3.org/1999/xlink" xlink:title="Bohart Museum of Entomology; University of California" id="ABBRID0E1WGO" xlink:type="simple">BME</abbrev>. PARATYPE: 1 ♀ (UMM746) from Alto Tapezco, San José, Costa Rica, <named-content xmlns:xlink="http://www.w3.org/1999/xlink" content-type="dwc:verbatimCoordinates" xlink:type="simple"><named-content content-type="geo-json" specific-use="{&#34;type&#34;:&#34;Point&#34;,&#34;coordinates&#34;:[-84.155300,9.898200]}" id="NCID0EBXGO" xlink:type="simple">9.8982 -84.1553</named-content></named-content><sup>1</sup>, 2.viii.2001, coll. MA Zumbado, <abbrev xmlns:xlink="http://www.w3.org/1999/xlink" xlink:title="Bohart Museum of Entomology; University of California" id="ABBRID0EHXGO" xlink:type="simple">BME</abbrev>.</p></tp:treatment-sec><tp:treatment-sec sec-type="etymology" id="SECID0ELXGO"><title>Etymology.</title><p>The specific epithet is a noun taken in apposition and is in reference to the type locality, Vara Blanca.</p></tp:treatment-sec><tp:treatment-sec sec-type="diagnosis" id="SECID0EQXGO"><title>Diagnosis.</title><p><italic><tp:taxon-name><tp:taxon-name-part taxon-name-part-type="genus" reg="Ummidia">Ummidia</tp:taxon-name-part> <tp:taxon-name-part taxon-name-part-type="species" reg="varablanca">varablanca</tp:taxon-name-part></tp:taxon-name></italic> are relatively small spiders (<abbrev xmlns:xlink="http://www.w3.org/1999/xlink" xlink:title="Carapace length" id="ABBRID0EBYGO" xlink:type="simple">CL</abbrev> 3–4.8) with distinctly light tarsi. Males can be distinguished from <italic><tp:taxon-name><tp:taxon-name-part taxon-name-part-type="genus" reg="Ummidia">U.</tp:taxon-name-part> <tp:taxon-name-part taxon-name-part-type="species" reg="hondurena">hondurena</tp:taxon-name-part></tp:taxon-name></italic>, <italic><tp:taxon-name><tp:taxon-name-part taxon-name-part-type="genus" reg="Ummidia">U.</tp:taxon-name-part> <tp:taxon-name-part taxon-name-part-type="species" reg="yojoa">yojoa</tp:taxon-name-part></tp:taxon-name></italic>, <italic><tp:taxon-name><tp:taxon-name-part taxon-name-part-type="genus" reg="Ummidia">U.</tp:taxon-name-part> <tp:taxon-name-part taxon-name-part-type="species" reg="rugosa">rugosa</tp:taxon-name-part></tp:taxon-name></italic>, and <italic><tp:taxon-name><tp:taxon-name-part taxon-name-part-type="genus" reg="Ummidia">U.</tp:taxon-name-part> <tp:taxon-name-part taxon-name-part-type="species" reg="erema">erema</tp:taxon-name-part></tp:taxon-name></italic> by having a relatively short embolus with a single even curve and from all except <italic><tp:taxon-name><tp:taxon-name-part taxon-name-part-type="genus" reg="Ummidia">U.</tp:taxon-name-part> <tp:taxon-name-part taxon-name-part-type="species" reg="zebrina">zebrina</tp:taxon-name-part></tp:taxon-name></italic> and <italic><tp:taxon-name><tp:taxon-name-part taxon-name-part-type="genus" reg="Ummidia">U.</tp:taxon-name-part> <tp:taxon-name-part taxon-name-part-type="species" reg="yojoa">yojoa</tp:taxon-name-part></tp:taxon-name></italic> by lacking prolateral spines and having very few retrolateral spines (2 vs 10-44) on tibia I. Males can be further differentiated from <italic><tp:taxon-name><tp:taxon-name-part taxon-name-part-type="genus" reg="Ummidia">U.</tp:taxon-name-part> <tp:taxon-name-part taxon-name-part-type="species" reg="rugosa">rugosa</tp:taxon-name-part></tp:taxon-name></italic> and <italic><tp:taxon-name><tp:taxon-name-part taxon-name-part-type="genus" reg="Ummidia">U.</tp:taxon-name-part> <tp:taxon-name-part taxon-name-part-type="species" reg="riverai">riverai</tp:taxon-name-part></tp:taxon-name></italic> by the lack of a pale dorsal heart patch on the abdomen. Females can be differentiated from all geographically proximate species by having spermathecae which curve medially then bend strongly anteriorly.</p><fig id="F64" position="float" orientation="portrait"><object-id xmlns:xlink="http://www.w3.org/1999/xlink" content-type="doi" xlink:type="simple">10.3897/zookeys.1027.54888.figure59</object-id><object-id xmlns:xlink="http://www.w3.org/1999/xlink" content-type="arpha" xlink:type="simple">211EF651-72AB-577A-AE2E-6EFB2A510262</object-id><label>Figure 59.</label><caption><p><italic><tp:taxon-name><tp:taxon-name-part taxon-name-part-type="genus" reg="Ummidia">Ummidia</tp:taxon-name-part> <tp:taxon-name-part taxon-name-part-type="species" reg="varablanca">varablanca</tp:taxon-name-part></tp:taxon-name></italic> sp. nov. from Heredia, Costa Rica. <bold>A</bold> male habitus illustration UMM669 <bold>B</bold> female habitus illustration UMM746. Scale bars: 4.0 mm.</p></caption><graphic xmlns:xlink="http://www.w3.org/1999/xlink" xlink:href="zookeys-1027-001-g064.jpg" position="float" orientation="portrait" xlink:type="simple" id="oo_527523.jpg"><uri content-type="original_file" xlink:type="simple">https://binary.pensoft.net/fig/527523</uri></graphic></fig></tp:treatment-sec><tp:treatment-sec sec-type="description" id="SECID0EZ2GO"><title>Description of male holotype.</title><p><italic>Specimen preparation and condition</italic>. Specimen preserved in 80% EtOH. <italic>General coloration</italic>. Carapace, chelicerae, and legs reddish black 2.5YR 2.5/1, tarsi brownish yellow 10YR 6/8. Abdomen black 5YR 2.5/1. <italic>Cephalothorax</italic>. Carapace 3.35 long, 3.46 wide. Pars cephalica 2.44 long. Foveal groove procurved, 0.3 long, 0.6 wide. All eyes on defined tubercle. <abbrev xmlns:xlink="http://www.w3.org/1999/xlink" xlink:title="Anterior eye row" id="ABBRID0EF3GO" xlink:type="simple">AER</abbrev> procurved. <abbrev xmlns:xlink="http://www.w3.org/1999/xlink" xlink:title="posterior eye row" id="ABBRID0EJ3GO" xlink:type="simple">PER</abbrev> straight. Eye group 0.53 long, 1.03 wide, <abbrev xmlns:xlink="http://www.w3.org/1999/xlink" xlink:title="Anterior median eyes" id="ABBRID0EN3GO" xlink:type="simple">AME</abbrev> 0.27, <abbrev xmlns:xlink="http://www.w3.org/1999/xlink" xlink:title="posterior median eyes" id="ABBRID0ER3GO" xlink:type="simple">PME</abbrev> 0.18, <abbrev xmlns:xlink="http://www.w3.org/1999/xlink" xlink:title="Anterior lateral eyes" id="ABBRID0EV3GO" xlink:type="simple">ALE</abbrev> 0.3, <abbrev xmlns:xlink="http://www.w3.org/1999/xlink" xlink:title="posterior lateral eyes" id="ABBRID0EZ3GO" xlink:type="simple">PLE</abbrev> 0.19. Sternum sparsely setose, <abbrev xmlns:xlink="http://www.w3.org/1999/xlink" xlink:title="Sternum length" id="ABBRID0E43GO" xlink:type="simple">STRl</abbrev> 1.94, <abbrev xmlns:xlink="http://www.w3.org/1999/xlink" xlink:title="Sternum width" id="ABBRID0EB4GO" xlink:type="simple">STRw</abbrev> 2.05. Chelicerae with anterior tooth row comprising three teeth, posterior margin with five teeth. Palpal endites with mix of 21 small and large, hastate and non-hastate cuspules spread over proximal 4/5 of endite face, lacking distal endite cuspules, <abbrev xmlns:xlink="http://www.w3.org/1999/xlink" xlink:title="Palpal endite width" id="ABBRID0EF4GO" xlink:type="simple">ENDw</abbrev> 0.71, <abbrev xmlns:xlink="http://www.w3.org/1999/xlink" xlink:title="Palpal endite length" id="ABBRID0EJ4GO" xlink:type="simple">ENDl</abbrev> 1.21. Labium with five cuspules, <abbrev xmlns:xlink="http://www.w3.org/1999/xlink" xlink:title="Labium width" id="ABBRID0EN4GO" xlink:type="simple">LBw</abbrev> 0.8, <abbrev xmlns:xlink="http://www.w3.org/1999/xlink" xlink:title="Labium length" id="ABBRID0ER4GO" xlink:type="simple">LBl</abbrev> 0.51. Rastellum with six fine spines along distal margin. Abdomen setose. <italic>Legs</italic>. <abbrev xmlns:xlink="http://www.w3.org/1999/xlink" xlink:title="Femur I length" id="ABBRID0EX4GO" xlink:type="simple">F1</abbrev> 3.37; <abbrev xmlns:xlink="http://www.w3.org/1999/xlink" xlink:title="Femur I width" id="ABBRID0E24GO" xlink:type="simple">F1w</abbrev> 0.74; <abbrev xmlns:xlink="http://www.w3.org/1999/xlink" xlink:title="Patella I length" id="ABBRID0E64GO" xlink:type="simple">P1</abbrev> 1.66; <abbrev xmlns:xlink="http://www.w3.org/1999/xlink" xlink:title="Tibia I length" id="ABBRID0ED5GO" xlink:type="simple">Ti1</abbrev> 2.2; <abbrev xmlns:xlink="http://www.w3.org/1999/xlink" xlink:title="Metatarsus I length" id="ABBRID0EH5GO" xlink:type="simple">Mt1</abbrev> 1.65; <abbrev xmlns:xlink="http://www.w3.org/1999/xlink" xlink:title="Tarsus I length" id="ABBRID0EL5GO" xlink:type="simple">Tr1</abbrev> 0.9; <abbrev xmlns:xlink="http://www.w3.org/1999/xlink" xlink:title="Femur III lengthFemur III length" id="ABBRID0EP5GO" xlink:type="simple">F3</abbrev> 2.54; <abbrev xmlns:xlink="http://www.w3.org/1999/xlink" xlink:title="Femur III width" id="ABBRID0ET5GO" xlink:type="simple">F3w</abbrev> 0.88; <abbrev xmlns:xlink="http://www.w3.org/1999/xlink" xlink:title="Patella III length" id="ABBRID0EX5GO" xlink:type="simple">P3</abbrev> 1.22; <abbrev xmlns:xlink="http://www.w3.org/1999/xlink" xlink:title="Tibia III length" id="ABBRID0E25GO" xlink:type="simple">Ti3</abbrev> 1.63; <abbrev xmlns:xlink="http://www.w3.org/1999/xlink" xlink:title="Saddle length" id="ABBRID0E65GO" xlink:type="simple">Sd3</abbrev> 0.92; <abbrev xmlns:xlink="http://www.w3.org/1999/xlink" xlink:title="Metatarsus III length" id="ABBRID0ED6GO" xlink:type="simple">Mt3</abbrev> 1.4; <abbrev xmlns:xlink="http://www.w3.org/1999/xlink" xlink:title="Tarsus III length" id="ABBRID0EH6GO" xlink:type="simple">Tr3</abbrev> 1.01; <abbrev xmlns:xlink="http://www.w3.org/1999/xlink" xlink:title="Femur IV length" id="ABBRID0EL6GO" xlink:type="simple">F4</abbrev> 3.16; <abbrev xmlns:xlink="http://www.w3.org/1999/xlink" xlink:title="Femur IV width" id="ABBRID0EP6GO" xlink:type="simple">F4w</abbrev> 0.83; <abbrev xmlns:xlink="http://www.w3.org/1999/xlink" xlink:title="Patella IV length" id="ABBRID0ET6GO" xlink:type="simple">P4</abbrev> 1.48; <abbrev xmlns:xlink="http://www.w3.org/1999/xlink" xlink:title="Tibia IV length" id="ABBRID0EX6GO" xlink:type="simple">Ti4</abbrev> 1.97; <abbrev xmlns:xlink="http://www.w3.org/1999/xlink" xlink:title="Metatarsus IV length" id="ABBRID0E26GO" xlink:type="simple">Mt4</abbrev> 1.86; <abbrev xmlns:xlink="http://www.w3.org/1999/xlink" xlink:title="Tarsus IV length" id="ABBRID0E66GO" xlink:type="simple">Tr4</abbrev> 0.98. Retrolateral face of tarsus IV without brush or comb. Leg I spination pattern: <abbrev xmlns:xlink="http://www.w3.org/1999/xlink" xlink:title="Number of spines on the prolateral" id="ABBRID0EDAHO" xlink:type="simple">TSp</abbrev> 0, <abbrev xmlns:xlink="http://www.w3.org/1999/xlink" xlink:title="Number of spines on the proventral" id="ABBRID0EHAHO" xlink:type="simple">TSpv</abbrev> 0, TSrd 0, <abbrev xmlns:xlink="http://www.w3.org/1999/xlink" xlink:title="Number of spines on the retroventral" id="ABBRID0ELAHO" xlink:type="simple">TSr</abbrev> 0, <abbrev xmlns:xlink="http://www.w3.org/1999/xlink" xlink:title="Number of spines on the retroventral" id="ABBRID0EPAHO" xlink:type="simple">TSrv</abbrev> 2, <abbrev xmlns:xlink="http://www.w3.org/1999/xlink" xlink:title="Number of spines on the prolateral" id="ABBRID0ETAHO" xlink:type="simple">MtSp</abbrev> 0, <abbrev xmlns:xlink="http://www.w3.org/1999/xlink" xlink:title="Number of spines on the retrolateral faces of the metatarsus I" id="ABBRID0EXAHO" xlink:type="simple">MtSr</abbrev> 0, <abbrev xmlns:xlink="http://www.w3.org/1999/xlink" xlink:title="Number of spines on the prolateral" id="ABBRID0E2AHO" xlink:type="simple">TrSp</abbrev> 0, <abbrev xmlns:xlink="http://www.w3.org/1999/xlink" xlink:title="Number of spines on the retrolateral faces of the tarsus I" id="ABBRID0E6AHO" xlink:type="simple">TrSr</abbrev> 0. <italic>Pedipalps</italic>. <abbrev xmlns:xlink="http://www.w3.org/1999/xlink" xlink:title="Palpal tibia length" id="ABBRID0EFBHO" xlink:type="simple">PTl</abbrev> 1.8, <abbrev xmlns:xlink="http://www.w3.org/1999/xlink" xlink:title="Palpal tibia width" id="ABBRID0EJBHO" xlink:type="simple">PTw</abbrev> 0.64, <abbrev xmlns:xlink="http://www.w3.org/1999/xlink" xlink:title="Bulb length" id="ABBRID0ENBHO" xlink:type="simple">Bl</abbrev> 1.23. Embolus evenly curved.</p></tp:treatment-sec><tp:treatment-sec sec-type="variation" id="SECID0ERBHO"><title>Variation, males</title><p><bold>(n = 7).</bold><abbrev xmlns:xlink="http://www.w3.org/1999/xlink" xlink:title="Carapace length" id="ABBRID0EZBHO" xlink:type="simple">CL</abbrev> 2.99–4.04, 3.45±0.12; <abbrev xmlns:xlink="http://www.w3.org/1999/xlink" xlink:title="Carapace width" id="ABBRID0E4BHO" xlink:type="simple">CW</abbrev> 3.04–3.96, 3.5±0.11; <abbrev xmlns:xlink="http://www.w3.org/1999/xlink" xlink:title="Caput length" id="ABBRID0EBCHO" xlink:type="simple">Cap</abbrev> 2.08–2.82, 2.38±0.09; <abbrev xmlns:xlink="http://www.w3.org/1999/xlink" xlink:title="Palpal endite length" id="ABBRID0EFCHO" xlink:type="simple">ENDl</abbrev> 0.46–0.63, 0.54±0.02; <abbrev xmlns:xlink="http://www.w3.org/1999/xlink" xlink:title="Palpal endite width" id="ABBRID0EJCHO" xlink:type="simple">ENDw</abbrev> 0.83–1.19, 0.99±0.05; <abbrev xmlns:xlink="http://www.w3.org/1999/xlink" xlink:title="Sternum length" id="ABBRID0ENCHO" xlink:type="simple">STRl</abbrev> 1.72–2.21, 1.93±0.06; <abbrev xmlns:xlink="http://www.w3.org/1999/xlink" xlink:title="Sternum width" id="ABBRID0ERCHO" xlink:type="simple">STRw</abbrev> 1.64–2.17, 1.94±0.06; <abbrev xmlns:xlink="http://www.w3.org/1999/xlink" xlink:title="Labium length" id="ABBRID0EVCHO" xlink:type="simple">LBl</abbrev> 0.44–0.58, 0.51±0.02; <abbrev xmlns:xlink="http://www.w3.org/1999/xlink" xlink:title="Labium width" id="ABBRID0EZCHO" xlink:type="simple">LBw</abbrev> 0.67–0.85, 0.78±0.02; <abbrev xmlns:xlink="http://www.w3.org/1999/xlink" xlink:title="Femur I length" id="ABBRID0E4CHO" xlink:type="simple">F1</abbrev> 2.82–3.87, 3.26±0.12; <abbrev xmlns:xlink="http://www.w3.org/1999/xlink" xlink:title="Femur I width" id="ABBRID0EBDHO" xlink:type="simple">F1w</abbrev> 0.72–0.9, 0.81±0.02; <abbrev xmlns:xlink="http://www.w3.org/1999/xlink" xlink:title="Patella I length" id="ABBRID0EFDHO" xlink:type="simple">P1</abbrev> 1.38–1.8, 1.56±0.05; <abbrev xmlns:xlink="http://www.w3.org/1999/xlink" xlink:title="Tibia I length" id="ABBRID0EJDHO" xlink:type="simple">Ti1</abbrev> 1.75–2.47, 2.03±0.1; <abbrev xmlns:xlink="http://www.w3.org/1999/xlink" xlink:title="Metatarsus I length" id="ABBRID0ENDHO" xlink:type="simple">Mt1</abbrev> 1.2–1.86, 1.47±0.09; <abbrev xmlns:xlink="http://www.w3.org/1999/xlink" xlink:title="Tarsus I length" id="ABBRID0ERDHO" xlink:type="simple">Tr1</abbrev> 0.73–1.74, 0.94±0.14; <abbrev xmlns:xlink="http://www.w3.org/1999/xlink" xlink:title="Femur III lengthFemur III length" id="ABBRID0EVDHO" xlink:type="simple">F3</abbrev> 2.07–2.81, 2.42±0.09; <abbrev xmlns:xlink="http://www.w3.org/1999/xlink" xlink:title="Femur III width" id="ABBRID0EZDHO" xlink:type="simple">F3w</abbrev> 0.78–1.04, 0.88±0.03; <abbrev xmlns:xlink="http://www.w3.org/1999/xlink" xlink:title="Patella III length" id="ABBRID0E4DHO" xlink:type="simple">P3</abbrev> 1.03–1.37, 1.18±0.04; <abbrev xmlns:xlink="http://www.w3.org/1999/xlink" xlink:title="Tibia III length" id="ABBRID0EBEHO" xlink:type="simple">Ti3</abbrev> 1.24–1.77, 1.5±0.08; <abbrev xmlns:xlink="http://www.w3.org/1999/xlink" xlink:title="Metatarsus III length" id="ABBRID0EFEHO" xlink:type="simple">Mt3</abbrev> 1.12–1.5, 1.33±0.06; <abbrev xmlns:xlink="http://www.w3.org/1999/xlink" xlink:title="Tarsus III length" id="ABBRID0EJEHO" xlink:type="simple">Tr3</abbrev> 0.78–1.09, 0.96±0.04; <abbrev xmlns:xlink="http://www.w3.org/1999/xlink" xlink:title="Femur IV length" id="ABBRID0ENEHO" xlink:type="simple">F4</abbrev> 2.71–3.66, 3.07±0.12; <abbrev xmlns:xlink="http://www.w3.org/1999/xlink" xlink:title="Femur IV width" id="ABBRID0EREHO" xlink:type="simple">F4w</abbrev> 0.74–0.93, 0.84±0.02; <abbrev xmlns:xlink="http://www.w3.org/1999/xlink" xlink:title="Patella IV length" id="ABBRID0EVEHO" xlink:type="simple">P4</abbrev> 1.18–1.55, 1.37±0.05; <abbrev xmlns:xlink="http://www.w3.org/1999/xlink" xlink:title="Tibia IV length" id="ABBRID0EZEHO" xlink:type="simple">Ti4</abbrev> 1.64–2.27, 1.87±0.08; <abbrev xmlns:xlink="http://www.w3.org/1999/xlink" xlink:title="Metatarsus IV length" id="ABBRID0E4EHO" xlink:type="simple">Mt4</abbrev> 1.67–2.24, 1.87±0.08; <abbrev xmlns:xlink="http://www.w3.org/1999/xlink" xlink:title="Tarsus IV length" id="ABBRID0EBFHO" xlink:type="simple">Tr4</abbrev> 0.73–1.01, 0.93±0.04; <abbrev xmlns:xlink="http://www.w3.org/1999/xlink" xlink:title="Number of spines on the prolateral" id="ABBRID0EFFHO" xlink:type="simple">TSp</abbrev> 0–8, 1.71±1.13; <abbrev xmlns:xlink="http://www.w3.org/1999/xlink" xlink:title="Number of spines on the proventral" id="ABBRID0EJFHO" xlink:type="simple">TSpv</abbrev> 0–6, 3±0.79; <abbrev xmlns:xlink="http://www.w3.org/1999/xlink" xlink:title="Number of spines on the retroventral" id="ABBRID0ENFHO" xlink:type="simple">TSr</abbrev> 0–2, 0.57±0.3; <abbrev xmlns:xlink="http://www.w3.org/1999/xlink" xlink:title="Number of spines on the retroventral" id="ABBRID0ERFHO" xlink:type="simple">TSrv</abbrev> 2–19, 10±1.9; <abbrev xmlns:xlink="http://www.w3.org/1999/xlink" xlink:title="Palpal tibia length" id="ABBRID0EVFHO" xlink:type="simple">PTl</abbrev> 1.28–2.09, 1.66±0.1; <abbrev xmlns:xlink="http://www.w3.org/1999/xlink" xlink:title="Palpal tibia width" id="ABBRID0EZFHO" xlink:type="simple">PTw</abbrev> 0.59–0.75, 0.66±0.02; BL 1.23–1.53, 1.34±0.04.</p></tp:treatment-sec><tp:treatment-sec sec-type="description" id="SECID0E4FHO"><title>Description of female paratype.</title><p><italic>Specimen preparation and condition</italic>. Specimen preserved in 80% EtOH. Spermathecae removed, cleared, in vial with specimen. <italic>General coloration</italic>. Carapace, chelicerae, and legs very dark brown 7.5YR 2.5/3, TrIV strong brown 7.5YR 5/8. Abdomen black 7.5YR 2.5/1, spinnerets dark yellowish brown 10YR 3/6. <italic>Cephalothorax</italic>. Carapace 4.03 long, 3.81 wide. Pars cephalica 3.07 long. Foveal groove procurved, 0.45 long, 0.96 wide. All eyes on moderate tubercle. <abbrev xmlns:xlink="http://www.w3.org/1999/xlink" xlink:title="Anterior eye row" id="ABBRID0EJGHO" xlink:type="simple">AER</abbrev> procurved. <abbrev xmlns:xlink="http://www.w3.org/1999/xlink" xlink:title="posterior eye row" id="ABBRID0ENGHO" xlink:type="simple">PER</abbrev> straight. Eye group 0.6 long, 1.04 wide, <abbrev xmlns:xlink="http://www.w3.org/1999/xlink" xlink:title="Anterior median eyes" id="ABBRID0ERGHO" xlink:type="simple">AME</abbrev> 0.25, <abbrev xmlns:xlink="http://www.w3.org/1999/xlink" xlink:title="posterior median eyes" id="ABBRID0EVGHO" xlink:type="simple">PME</abbrev> 0.2, <abbrev xmlns:xlink="http://www.w3.org/1999/xlink" xlink:title="Anterior lateral eyes" id="ABBRID0EZGHO" xlink:type="simple">ALE</abbrev> 0.36, <abbrev xmlns:xlink="http://www.w3.org/1999/xlink" xlink:title="posterior lateral eyes" id="ABBRID0E4GHO" xlink:type="simple">PLE</abbrev> 0.27. Sternum sparsely setose, <abbrev xmlns:xlink="http://www.w3.org/1999/xlink" xlink:title="Sternum length" id="ABBRID0EBHHO" xlink:type="simple">STRl</abbrev> 2.25, <abbrev xmlns:xlink="http://www.w3.org/1999/xlink" xlink:title="Sternum width" id="ABBRID0EFHHO" xlink:type="simple">STRw</abbrev> 2.45. Chelicerae with anterior row comprising five teeth, posterior margin with six teeth. Palpal endites with 37 large cuspules across proximal 3/4 of endite face and ten smaller cuspules distally, <abbrev xmlns:xlink="http://www.w3.org/1999/xlink" xlink:title="Palpal endite width" id="ABBRID0EJHHO" xlink:type="simple">ENDw</abbrev> 0.91, <abbrev xmlns:xlink="http://www.w3.org/1999/xlink" xlink:title="Palpal endite length" id="ABBRID0ENHHO" xlink:type="simple">ENDl</abbrev> 1.56. Labium with seven large cuspules, <abbrev xmlns:xlink="http://www.w3.org/1999/xlink" xlink:title="Labium width" id="ABBRID0ERHHO" xlink:type="simple">LBw</abbrev> 0.98, <abbrev xmlns:xlink="http://www.w3.org/1999/xlink" xlink:title="Labium length" id="ABBRID0EVHHO" xlink:type="simple">LBl</abbrev> 0.64. Rastellum reduced with long rounded spines along margin. <italic>Abdomen</italic>. Evenly setose with pale speckles clustered at apodemes. <italic>Legs</italic>. <abbrev xmlns:xlink="http://www.w3.org/1999/xlink" xlink:title="Femur I length" id="ABBRID0E4HHO" xlink:type="simple">F1</abbrev> 2.66; <abbrev xmlns:xlink="http://www.w3.org/1999/xlink" xlink:title="Femur I width" id="ABBRID0EBIHO" xlink:type="simple">F1w</abbrev> 0.99; <abbrev xmlns:xlink="http://www.w3.org/1999/xlink" xlink:title="Patella I length" id="ABBRID0EFIHO" xlink:type="simple">P1</abbrev> 1.58; <abbrev xmlns:xlink="http://www.w3.org/1999/xlink" xlink:title="Tibia I length" id="ABBRID0EJIHO" xlink:type="simple">Ti1</abbrev> 1.52; <abbrev xmlns:xlink="http://www.w3.org/1999/xlink" xlink:title="Metatarsus I length" id="ABBRID0ENIHO" xlink:type="simple">Mt1</abbrev> 1.08; <abbrev xmlns:xlink="http://www.w3.org/1999/xlink" xlink:title="Tarsus I length" id="ABBRID0ERIHO" xlink:type="simple">Tr1</abbrev> 0.74; <abbrev xmlns:xlink="http://www.w3.org/1999/xlink" xlink:title="Femur III lengthFemur III length" id="ABBRID0EVIHO" xlink:type="simple">F3</abbrev> 2.37; <abbrev xmlns:xlink="http://www.w3.org/1999/xlink" xlink:title="Femur III width" id="ABBRID0EZIHO" xlink:type="simple">F3w</abbrev> 1.15; <abbrev xmlns:xlink="http://www.w3.org/1999/xlink" xlink:title="Patella III length" id="ABBRID0E4IHO" xlink:type="simple">P3</abbrev> 1.24; <abbrev xmlns:xlink="http://www.w3.org/1999/xlink" xlink:title="Tibia III length" id="ABBRID0EBJHO" xlink:type="simple">Ti3</abbrev> 1.27, <abbrev xmlns:xlink="http://www.w3.org/1999/xlink" xlink:title="Saddle length" id="ABBRID0EFJHO" xlink:type="simple">Sd3</abbrev> 0.89; <abbrev xmlns:xlink="http://www.w3.org/1999/xlink" xlink:title="Metatarsus III length" id="ABBRID0EJJHO" xlink:type="simple">Mt3</abbrev> 0.93; <abbrev xmlns:xlink="http://www.w3.org/1999/xlink" xlink:title="Tarsus III length" id="ABBRID0ENJHO" xlink:type="simple">Tr3</abbrev> 0.84; <abbrev xmlns:xlink="http://www.w3.org/1999/xlink" xlink:title="Femur IV length" id="ABBRID0ERJHO" xlink:type="simple">F4</abbrev> 2.86; <abbrev xmlns:xlink="http://www.w3.org/1999/xlink" xlink:title="Femur IV width" id="ABBRID0EVJHO" xlink:type="simple">F4w</abbrev> 1.15; <abbrev xmlns:xlink="http://www.w3.org/1999/xlink" xlink:title="Patella IV length" id="ABBRID0EZJHO" xlink:type="simple">P4</abbrev> 1.38; <abbrev xmlns:xlink="http://www.w3.org/1999/xlink" xlink:title="Tibia IV length" id="ABBRID0E4JHO" xlink:type="simple">Ti4</abbrev> 1.51; <abbrev xmlns:xlink="http://www.w3.org/1999/xlink" xlink:title="Metatarsus IV length" id="ABBRID0EBKHO" xlink:type="simple">Mt4</abbrev> 1.41; <abbrev xmlns:xlink="http://www.w3.org/1999/xlink" xlink:title="Tarsus IV length" id="ABBRID0EFKHO" xlink:type="simple">Tr4</abbrev> 0.9. Retrolateral face tarsus IV with comb of alternating long and short spinules. <italic>Pedipalps</italic>. <abbrev xmlns:xlink="http://www.w3.org/1999/xlink" xlink:title="Palp femur length" id="ABBRID0ELKHO" xlink:type="simple">PF</abbrev> 2.52, <abbrev xmlns:xlink="http://www.w3.org/1999/xlink" xlink:title="Palp patella length" id="ABBRID0EPKHO" xlink:type="simple">PP</abbrev> 1.34, <abbrev xmlns:xlink="http://www.w3.org/1999/xlink" xlink:title="Palp tibia length" id="ABBRID0ETKHO" xlink:type="simple">PTi</abbrev> 1.38, <abbrev xmlns:xlink="http://www.w3.org/1999/xlink" xlink:title="Palp tarsus length" id="ABBRID0EXKHO" xlink:type="simple">PTr</abbrev> 1.38. Spermathecae curved medially and then bent anteriorly, bulbs facing anteriorly.</p><fig id="F65" position="float" orientation="portrait"><object-id xmlns:xlink="http://www.w3.org/1999/xlink" content-type="doi" xlink:type="simple">10.3897/zookeys.1027.54888.figure60</object-id><object-id xmlns:xlink="http://www.w3.org/1999/xlink" content-type="arpha" xlink:type="simple">441BAAB5-11B2-5D22-9C43-F36C6BE33F74</object-id><label>Figure 60.</label><caption><p><italic><tp:taxon-name><tp:taxon-name-part taxon-name-part-type="genus" reg="Ummidia">Ummidia</tp:taxon-name-part> <tp:taxon-name-part taxon-name-part-type="species" reg="varablanca">varablanca</tp:taxon-name-part></tp:taxon-name></italic> sp. nov. from Heredia, Costa Rica <bold>A–D</bold> male holotype (UMM669) <bold>A</bold> prolateral aspect, leg I <bold>B</bold> retrolateral aspect, leg I <bold>C</bold> line drawings, leg I prolateral and retrolateral aspects <bold>D</bold> retrolateral aspect, pedipalp <bold>E</bold> cleared spermathecae female paratype (UMM746). Scale bars: 1.0 mm.</p></caption><graphic xmlns:xlink="http://www.w3.org/1999/xlink" xlink:href="zookeys-1027-001-g065.jpg" position="float" orientation="portrait" xlink:type="simple" id="oo_527524.jpg"><uri content-type="original_file" xlink:type="simple">https://binary.pensoft.net/fig/527524</uri></graphic></fig></tp:treatment-sec><tp:treatment-sec sec-type="variation" id="SECID0E6LHO"><title>Variation, females</title><p><bold>(n = 3).</bold><abbrev xmlns:xlink="http://www.w3.org/1999/xlink" xlink:title="Carapace length" id="ABBRID0EHMHO" xlink:type="simple">CL</abbrev> 3.96–4.83, 4.27±0.28; <abbrev xmlns:xlink="http://www.w3.org/1999/xlink" xlink:title="Carapace width" id="ABBRID0ELMHO" xlink:type="simple">CW</abbrev> 3.81–4.32, 4.07±0.15; <abbrev xmlns:xlink="http://www.w3.org/1999/xlink" xlink:title="Caput length" id="ABBRID0EPMHO" xlink:type="simple">Cap</abbrev> 2.82–3.42, 3.1±0.17; <abbrev xmlns:xlink="http://www.w3.org/1999/xlink" xlink:title="Palpal endite length" id="ABBRID0ETMHO" xlink:type="simple">ENDl</abbrev> 0.6–0.66, 0.64±0.02; <abbrev xmlns:xlink="http://www.w3.org/1999/xlink" xlink:title="Palpal endite width" id="ABBRID0EXMHO" xlink:type="simple">ENDw</abbrev> 1.04–1.15, 1.08±0.04; <abbrev xmlns:xlink="http://www.w3.org/1999/xlink" xlink:title="Sternum length" id="ABBRID0E2MHO" xlink:type="simple">STRl</abbrev> 2.25–2.82, 2.51±0.17; <abbrev xmlns:xlink="http://www.w3.org/1999/xlink" xlink:title="Sternum width" id="ABBRID0E6MHO" xlink:type="simple">STRw</abbrev> 2.45–2.6, 2.52±0.04; <abbrev xmlns:xlink="http://www.w3.org/1999/xlink" xlink:title="Labium length" id="ABBRID0EDNHO" xlink:type="simple">LBl</abbrev> 0.64–0.73, 0.67±0.03; <abbrev xmlns:xlink="http://www.w3.org/1999/xlink" xlink:title="Labium width" id="ABBRID0EHNHO" xlink:type="simple">LBw</abbrev> 0.98–1.1, 1.03±0.04; <abbrev xmlns:xlink="http://www.w3.org/1999/xlink" xlink:title="Femur I length" id="ABBRID0ELNHO" xlink:type="simple">F1</abbrev> 2.66–3.12, 2.87±0.13; <abbrev xmlns:xlink="http://www.w3.org/1999/xlink" xlink:title="Femur I width" id="ABBRID0EPNHO" xlink:type="simple">F1w</abbrev> 0.99–1.12, 1.04±0.04; <abbrev xmlns:xlink="http://www.w3.org/1999/xlink" xlink:title="Patella I length" id="ABBRID0ETNHO" xlink:type="simple">P1</abbrev> 1.58–1.88, 1.73±0.09; <abbrev xmlns:xlink="http://www.w3.org/1999/xlink" xlink:title="Tibia I length" id="ABBRID0EXNHO" xlink:type="simple">Ti1</abbrev> 1.52–1.77, 1.61±0.08; <abbrev xmlns:xlink="http://www.w3.org/1999/xlink" xlink:title="Metatarsus I length" id="ABBRID0E2NHO" xlink:type="simple">Mt1</abbrev> 1.08–1.22, 1.13±0.04; <abbrev xmlns:xlink="http://www.w3.org/1999/xlink" xlink:title="Tarsus I length" id="ABBRID0E6NHO" xlink:type="simple">Tr1</abbrev> 0.74–0.86, 0.78±0.04; <abbrev xmlns:xlink="http://www.w3.org/1999/xlink" xlink:title="Femur III lengthFemur III length" id="ABBRID0EDOHO" xlink:type="simple">F3</abbrev> 2.37–2.68, 2.52±0.09; <abbrev xmlns:xlink="http://www.w3.org/1999/xlink" xlink:title="Femur III width" id="ABBRID0EHOHO" xlink:type="simple">F3w</abbrev> 1.15–1.32, 1.23±0.05; <abbrev xmlns:xlink="http://www.w3.org/1999/xlink" xlink:title="Patella III length" id="ABBRID0ELOHO" xlink:type="simple">P3</abbrev> 1.24–1.42, 1.36±0.06; <abbrev xmlns:xlink="http://www.w3.org/1999/xlink" xlink:title="Tibia III length" id="ABBRID0EPOHO" xlink:type="simple">Ti3</abbrev> 1.27–1.38, 1.34±0.03; <abbrev xmlns:xlink="http://www.w3.org/1999/xlink" xlink:title="Metatarsus III length" id="ABBRID0ETOHO" xlink:type="simple">Mt3</abbrev> 0.93–1.1, 1±0.05; <abbrev xmlns:xlink="http://www.w3.org/1999/xlink" xlink:title="Tarsus III length" id="ABBRID0EXOHO" xlink:type="simple">Tr3</abbrev> 0.84–1.1, 0.95±0.08; <abbrev xmlns:xlink="http://www.w3.org/1999/xlink" xlink:title="Femur IV length" id="ABBRID0E2OHO" xlink:type="simple">F4</abbrev> 2.86–3.45, 3.07±0.19; <abbrev xmlns:xlink="http://www.w3.org/1999/xlink" xlink:title="Femur IV width" id="ABBRID0E6OHO" xlink:type="simple">F4w</abbrev> 1.15–1.37, 1.22±0.07; <abbrev xmlns:xlink="http://www.w3.org/1999/xlink" xlink:title="Patella IV length" id="ABBRID0EDPHO" xlink:type="simple">P4</abbrev> 1.38–1.79, 1.58±0.12; <abbrev xmlns:xlink="http://www.w3.org/1999/xlink" xlink:title="Tibia IV length" id="ABBRID0EHPHO" xlink:type="simple">Ti4</abbrev> 1.51–1.88, 1.67±0.11; <abbrev xmlns:xlink="http://www.w3.org/1999/xlink" xlink:title="Metatarsus IV length" id="ABBRID0ELPHO" xlink:type="simple">Mt4</abbrev> 1.41–1.65, 1.53±0.07; <abbrev xmlns:xlink="http://www.w3.org/1999/xlink" xlink:title="Tarsus IV length" id="ABBRID0EPPHO" xlink:type="simple">Tr4</abbrev> 0.9–1.09, 0.98±0.06; <abbrev xmlns:xlink="http://www.w3.org/1999/xlink" xlink:title="Palp femur length" id="ABBRID0ETPHO" xlink:type="simple">PF</abbrev> 2.52–2.82, 2.65±0.09; <abbrev xmlns:xlink="http://www.w3.org/1999/xlink" xlink:title="Palp patella length" id="ABBRID0EXPHO" xlink:type="simple">PP</abbrev> 1.34–1.63, 1.46±0.09; <abbrev xmlns:xlink="http://www.w3.org/1999/xlink" xlink:title="Palp tibia length" id="ABBRID0E2PHO" xlink:type="simple">PTi</abbrev> 1.38–1.6, 1.5±0.07; <abbrev xmlns:xlink="http://www.w3.org/1999/xlink" xlink:title="Palp tarsus length" id="ABBRID0E6PHO" xlink:type="simple">PTr</abbrev> 1.38–1.67, 1.48±0.1.</p></tp:treatment-sec><tp:treatment-sec sec-type="material" id="SECID0EDQHO"><title>Material examined.</title><p><bold>Costa Rica: Cartago</bold>: El Copal, Pejibaye, <named-content xmlns:xlink="http://www.w3.org/1999/xlink" content-type="dwc:verbatimCoordinates" xlink:type="simple"><named-content content-type="geo-json" specific-use="{&#34;type&#34;:&#34;Point&#34;,&#34;coordinates&#34;:[-83.748900,9.783800]}" id="NCID0EOQHO" xlink:type="simple">9.7838 -83.7489</named-content></named-content><sup>1</sup>, 992 m a.s.l. (UMM0751, vi.2006, 1♀, C Viquez, <abbrev xmlns:xlink="http://www.w3.org/1999/xlink" xlink:title="Bohart Museum of Entomology; University of California" id="ABBRID0EWQHO" xlink:type="simple">BME</abbrev>); Esperanzo del Gaurco, Tapanti National Park, Biological Station, <named-content xmlns:xlink="http://www.w3.org/1999/xlink" content-type="dwc:verbatimCoordinates" xlink:type="simple"><named-content content-type="geo-json" specific-use="{&#34;type&#34;:&#34;Point&#34;,&#34;coordinates&#34;:[-83.784300,9.758500]}" id="NCID0E4QHO" xlink:type="simple">9.7585 -83.7843</named-content></named-content><sup>1</sup>, 1261 m a.s.l. (UMM0668, 3.v.2002, 1♂, <abbrev xmlns:xlink="http://www.w3.org/1999/xlink" xlink:title="Bohart Museum of Entomology; University of California" id="ABBRID0EDRHO" xlink:type="simple">BME</abbrev>); <bold>Guanacaste</bold>: Rio San Lorenzo, Tierras Morenas, <named-content xmlns:xlink="http://www.w3.org/1999/xlink" content-type="dwc:verbatimCoordinates" xlink:type="simple"><named-content content-type="geo-json" specific-use="{&#34;type&#34;:&#34;Point&#34;,&#34;coordinates&#34;:[-85.020600,10.569000]}" id="NCID0EMRHO" xlink:type="simple">10.569 -85.0206</named-content></named-content><sup>1</sup>, 1500 m a.s.l. (UMM0681, 1995, 1♂, G Rodriguez, <abbrev xmlns:xlink="http://www.w3.org/1999/xlink" xlink:title="Bohart Museum of Entomology; University of California" id="ABBRID0ESRHO" xlink:type="simple">BME</abbrev>); <bold>Heredia</bold>: Heredia, 6 km ENE of Vara Blanca transect, <named-content xmlns:xlink="http://www.w3.org/1999/xlink" content-type="dwc:verbatimCoordinates" xlink:type="simple"><named-content content-type="geo-json" specific-use="{&#34;type&#34;:&#34;Point&#34;,&#34;coordinates&#34;:[-84.121600,10.002400]}" id="NCID0E2RHO" xlink:type="simple">10.0024 -84.1216</named-content></named-content><sup>1</sup>, 1152 m a.s.l. (UMM0670, 9.iv.2002, 1♂, <abbrev xmlns:xlink="http://www.w3.org/1999/xlink" xlink:title="Bohart Museum of Entomology; University of California" id="ABBRID0EDSHO" xlink:type="simple">BME</abbrev>); Heredia, 9 km E of Vara Blanca transect, <named-content xmlns:xlink="http://www.w3.org/1999/xlink" content-type="dwc:verbatimCoordinates" xlink:type="simple"><named-content content-type="geo-json" specific-use="{&#34;type&#34;:&#34;Point&#34;,&#34;coordinates&#34;:[-84.121600,10.002400]}" id="NCID0EKSHO" xlink:type="simple">10.0024 -84.1216</named-content></named-content><sup>1</sup>, 1152 m a.s.l. (UMM0669, Summer 2005, 1♂, <abbrev xmlns:xlink="http://www.w3.org/1999/xlink" xlink:title="Bohart Museum of Entomology; University of California" id="ABBRID0EQSHO" xlink:type="simple">BME</abbrev>); Vara Blanca, <named-content xmlns:xlink="http://www.w3.org/1999/xlink" content-type="dwc:verbatimCoordinates" xlink:type="simple"><named-content content-type="geo-json" specific-use="{&#34;type&#34;:&#34;Point&#34;,&#34;coordinates&#34;:[-84.147500,10.167800]}" id="NCID0EXSHO" xlink:type="simple">10.1678 -84.1475</named-content></named-content><sup>1</sup>, 1876 m a.s.l. (UMM0750, 16.iii.2002, 1♀, <abbrev xmlns:xlink="http://www.w3.org/1999/xlink" xlink:title="Bohart Museum of Entomology; University of California" id="ABBRID0E4SHO" xlink:type="simple">BME</abbrev>); <bold>Puntarenas</bold>: Agujas, <named-content xmlns:xlink="http://www.w3.org/1999/xlink" content-type="dwc:verbatimCoordinates" xlink:type="simple"><named-content content-type="geo-json" specific-use="{&#34;type&#34;:&#34;Point&#34;,&#34;coordinates&#34;:[-83.545300,8.513700]}" id="NCID0EGTHO" xlink:type="simple">8.5137 -83.5453</named-content></named-content><sup>1</sup>, 85 m a.s.l. (UMM0675, 1♂, <abbrev xmlns:xlink="http://www.w3.org/1999/xlink" xlink:title="Bohart Museum of Entomology; University of California" id="ABBRID0EMTHO" xlink:type="simple">BME</abbrev>); Monteverde, El Valle de Gutiérrez, <named-content xmlns:xlink="http://www.w3.org/1999/xlink" content-type="dwc:verbatimCoordinates" xlink:type="simple"><named-content content-type="geo-json" specific-use="{&#34;type&#34;:&#34;Point&#34;,&#34;coordinates&#34;:[-84.803000,10.299000]}" id="NCID0ETTHO" xlink:type="simple">10.299 -84.803</named-content></named-content><sup>1</sup>, 1600 m a.s.l. (UMM0673, 5–7.x.2009, 1♂, <abbrev xmlns:xlink="http://www.w3.org/1999/xlink" xlink:title="Bohart Museum of Entomology; University of California" id="ABBRID0EZTHO" xlink:type="simple">BME</abbrev>); Monteverde, San Luis, Buen Amigo, <named-content xmlns:xlink="http://www.w3.org/1999/xlink" content-type="dwc:verbatimCoordinates" xlink:type="simple"><named-content content-type="geo-json" specific-use="{&#34;type&#34;:&#34;Point&#34;,&#34;coordinates&#34;:[-84.824000,10.272100]}" id="NCID0EAUHO" xlink:type="simple">10.2721 -84.824</named-content></named-content><sup>1</sup>, 1300 m a.s.l. (UMM0674, ii.1995, 1♂, Z Fuentes, <abbrev xmlns:xlink="http://www.w3.org/1999/xlink" xlink:title="Bohart Museum of Entomology; University of California" id="ABBRID0EGUHO" xlink:type="simple">BME</abbrev>); <bold>San José</bold>: Alto Tapezco, <named-content xmlns:xlink="http://www.w3.org/1999/xlink" content-type="dwc:verbatimCoordinates" xlink:type="simple"><named-content content-type="geo-json" specific-use="{&#34;type&#34;:&#34;Point&#34;,&#34;coordinates&#34;:[-84.155300,9.898200]}" id="NCID0EPUHO" xlink:type="simple">9.8982 -84.1553</named-content></named-content><sup>1</sup>, 1615 m a.s.l. (UMM0746, 1♀, <abbrev xmlns:xlink="http://www.w3.org/1999/xlink" xlink:title="Bohart Museum of Entomology; University of California" id="ABBRID0EVUHO" xlink:type="simple">BME</abbrev>).</p></tp:treatment-sec><tp:treatment-sec><!--Section generated to contain objects referenced in tp:taxon-treatment.--><fig id="F46" position="float" orientation="portrait"><object-id xmlns:xlink="http://www.w3.org/1999/xlink" content-type="doi" xlink:type="simple">10.3897/zookeys.1027.54888.map5</object-id><object-id xmlns:xlink="http://www.w3.org/1999/xlink" content-type="arpha" xlink:type="simple">FD3DF31C-D984-5C9E-A10F-0775F7425B5E</object-id><label>Map 5.</label><caption><p>Locality records for southern Mexico and Central American species.</p></caption><graphic xmlns:xlink="http://www.w3.org/1999/xlink" xlink:href="zookeys-1027-001-g044.jpg" position="float" orientation="portrait" xlink:type="simple" id="oo_527503.jpg"><uri content-type="original_file" xlink:type="simple">https://binary.pensoft.net/fig/527503</uri></graphic></fig></tp:treatment-sec></tp:taxon-treatment>
