# Supplementary material for: Taxonomic revision of the New World members of the trapdoor spider genus Ummidia Thorell (Araneae, Mygalomorphae, Halonoproctidae)
Source: Zookeys. 2021 Apr 2;1027:1–165. doi: 10.3897/zookeys.1027.54888 (PMC8035127; doi:10.3897/zookeys.1027.54888)
Supplement: XML Treatment for Ummidia quepoa [file zookeys.1027.54888-treatment38.xml]

<!DOCTYPE tp:taxon-treatment
  PUBLIC "-//TaxonX//DTD Taxonomic Treatment Publishing DTD v0 20100105//EN" "tax-treatment-NSO.dtd">
<tp:taxon-treatment xmlns:tp="http://www.plazi.org/taxpub"><tp:treatment-meta><kwd-group><label>Taxon classification</label><kwd><named-content xmlns:xlink="http://www.w3.org/1999/xlink" content-type="kingdom">Animalia</named-content></kwd><kwd><named-content xmlns:xlink="http://www.w3.org/1999/xlink" content-type="order">Araneae</named-content></kwd><kwd><named-content xmlns:xlink="http://www.w3.org/1999/xlink" content-type="family">Halonoproctidae</named-content></kwd></kwd-group><mixed-citation publication-type="journal"><person-group><name><surname>Godwin</surname><given-names>Rebecca L.</given-names></name><name><surname>Bond</surname><given-names>Jason E.</given-names></name></person-group><article-title>Taxonomic revision of the New World members of the trapdoor spider genus <italic><tp:taxon-name><tp:taxon-name-part taxon-name-part-type="genus" reg="Ummidia">Ummidia</tp:taxon-name-part></tp:taxon-name></italic> Thorell (<tp:taxon-name><tp:taxon-name-part taxon-name-part-type="order">Araneae</tp:taxon-name-part></tp:taxon-name>, <tp:taxon-name><tp:taxon-name-part taxon-name-part-type="suborder">Mygalomorphae</tp:taxon-name-part></tp:taxon-name>, <tp:taxon-name><tp:taxon-name-part taxon-name-part-type="family">Halonoproctidae</tp:taxon-name-part></tp:taxon-name>)</article-title><source>Zookeys</source><day>02</day><month>4</month><year>2021</year><volume>1027</volume><fpage>1</fpage><lpage>165</lpage><pub-id pub-id-type="doi">10.3897/zookeys.1027.54888</pub-id></mixed-citation></tp:treatment-meta><tp:nomenclature><tp:taxon-name><object-id xmlns:xlink="http://www.w3.org/1999/xlink" content-type="arpha" xlink:type="simple">CB612683-080E-5302-9075-D30877C27500</object-id>
              <tp:taxon-name-part taxon-name-part-type="genus" reg="Ummidia">Ummidia</tp:taxon-name-part>
              <tp:taxon-name-part taxon-name-part-type="species" reg="quepoa">quepoa</tp:taxon-name-part>
              <object-id xmlns:xlink="http://www.w3.org/1999/xlink" content-type="zoobank" xlink:type="simple">http://zoobank.org/94DD790E-40BB-481B-868C-7670674A83EF</object-id>
            </tp:taxon-name><tp:taxon-status xmlns:xlink="http://www.w3.org/1999/xlink" xlink:type="simple">sp. nov.</tp:taxon-status><xref ref-type="fig" rid="F66">Figs 61</xref><xref ref-type="fig" rid="F67">, 62</xref><xref ref-type="fig" rid="F46">, Map 5</xref></tp:nomenclature><tp:treatment-sec sec-type="type material" id="SECID0ENWHO"><title>Type material.</title><p>HOLOTYPE: 1 ♂ (UMM757) from Lucía Lutz farm, Quepos, Puntarenas, Costa Rica, <named-content xmlns:xlink="http://www.w3.org/1999/xlink" content-type="dwc:verbatimCoordinates" xlink:type="simple"><named-content content-type="geo-json" specific-use="{&#34;type&#34;:&#34;Point&#34;,&#34;coordinates&#34;:[-84.094800,9.482800]}" id="NCID0EWWHO" xlink:type="simple">9.4828 -84.0948</named-content></named-content><sup>1</sup>, 102 m a.s.l., 26–28.v.2010, coll. A Solis <abbrev xmlns:xlink="http://www.w3.org/1999/xlink" xlink:title="Bohart Museum of Entomology; University of California" id="ABBRID0E3WHO" xlink:type="simple">BME</abbrev>.</p></tp:treatment-sec><tp:treatment-sec sec-type="etymology" id="SECID0EAXHO"><title>Etymology.</title><p>The specific epithet is a noun taken in apposition and refers to the Quepoa, who inhabited the region of the type locality during the colonial era.</p></tp:treatment-sec><tp:treatment-sec sec-type="diagnosis" id="SECID0EFXHO"><title>Diagnosis.</title><p><italic><tp:taxon-name><tp:taxon-name-part taxon-name-part-type="genus" reg="Ummidia">Ummidia</tp:taxon-name-part> <tp:taxon-name-part taxon-name-part-type="species" reg="quepoa">quepoa</tp:taxon-name-part></tp:taxon-name></italic> are relatively large spiders (<abbrev xmlns:xlink="http://www.w3.org/1999/xlink" xlink:title="Carapace length" id="ABBRID0EWXHO" xlink:type="simple">CL</abbrev> 8–13). Males can be distinguished from <italic><tp:taxon-name><tp:taxon-name-part taxon-name-part-type="genus" reg="Ummidia">U.</tp:taxon-name-part> <tp:taxon-name-part taxon-name-part-type="species" reg="hondurena">hondurena</tp:taxon-name-part></tp:taxon-name></italic>, <italic><tp:taxon-name><tp:taxon-name-part taxon-name-part-type="genus" reg="Ummidia">U.</tp:taxon-name-part> <tp:taxon-name-part taxon-name-part-type="species" reg="yojoa">yojoa</tp:taxon-name-part></tp:taxon-name></italic>, <italic><tp:taxon-name><tp:taxon-name-part taxon-name-part-type="genus" reg="Ummidia">U.</tp:taxon-name-part> <tp:taxon-name-part taxon-name-part-type="species" reg="rugosa">rugosa</tp:taxon-name-part></tp:taxon-name></italic>, and <italic><tp:taxon-name><tp:taxon-name-part taxon-name-part-type="genus" reg="Ummidia">U.</tp:taxon-name-part> <tp:taxon-name-part taxon-name-part-type="species" reg="erema">erema</tp:taxon-name-part></tp:taxon-name></italic> by having a relatively short embolus with a single even curve and from <italic><tp:taxon-name><tp:taxon-name-part taxon-name-part-type="genus" reg="Ummidia">U.</tp:taxon-name-part> <tp:taxon-name-part taxon-name-part-type="species" reg="yojoa">yojoa</tp:taxon-name-part></tp:taxon-name></italic> and <italic><tp:taxon-name><tp:taxon-name-part taxon-name-part-type="genus" reg="Ummidia">U.</tp:taxon-name-part> <tp:taxon-name-part taxon-name-part-type="species" reg="varablanca">varablanca</tp:taxon-name-part></tp:taxon-name></italic> by the presence of many prolateral (23 vs 0) and retrolateral (44 vs 2-3) spines on tibia I. Males can be further differentiated from <italic><tp:taxon-name><tp:taxon-name-part taxon-name-part-type="genus" reg="Ummidia">U.</tp:taxon-name-part> <tp:taxon-name-part taxon-name-part-type="species" reg="rugosa">rugosa</tp:taxon-name-part></tp:taxon-name></italic> and <italic><tp:taxon-name><tp:taxon-name-part taxon-name-part-type="genus" reg="Ummidia">U.</tp:taxon-name-part> <tp:taxon-name-part taxon-name-part-type="species" reg="riverai">riverai</tp:taxon-name-part></tp:taxon-name></italic> by the lack of a pale dorsal heart patch on the abdomen, though occasionally with a faint opalescence. Females can be differentiated from all geographically proximate species by having spermathecae which curve laterally and then bend posteriorly and then anteriorly at the distal end.</p><fig id="F66" position="float" orientation="portrait"><object-id xmlns:xlink="http://www.w3.org/1999/xlink" content-type="doi" xlink:type="simple">10.3897/zookeys.1027.54888.figure61</object-id><object-id xmlns:xlink="http://www.w3.org/1999/xlink" content-type="arpha" xlink:type="simple">B9A707F5-EB73-578E-8D13-B56333A6F2A1</object-id><label>Figure 61.</label><caption><p><italic><tp:taxon-name><tp:taxon-name-part taxon-name-part-type="genus" reg="Ummidia">Ummidia</tp:taxon-name-part> <tp:taxon-name-part taxon-name-part-type="species" reg="quepoa">quepoa</tp:taxon-name-part></tp:taxon-name></italic> sp. nov. from Quepos, Puntarenas, Costa Rica. <bold>A</bold> male habitus illustration UMM757 <bold>B</bold> female habitus illustration UMM210. Scale bars: 4.0 mm.</p></caption><graphic xmlns:xlink="http://www.w3.org/1999/xlink" xlink:href="zookeys-1027-001-g066.jpg" position="float" orientation="portrait" xlink:type="simple" id="oo_527525.jpg"><uri content-type="original_file" xlink:type="simple">https://binary.pensoft.net/fig/527525</uri></graphic></fig></tp:treatment-sec><tp:treatment-sec sec-type="description" id="SECID0EO2HO"><title>Description of male holotype.</title><p><italic>Specimen preparation and condition</italic>. Specimen preserved in 80% EtOH. <italic>General coloration</italic>. Carapace and chelicerae reddish black 2.5YR 2.5/1, legs dark reddish brown 5YR 3/4. Abdomen very dark brown 10YR 2/2. <italic>Cephalothorax</italic>. Carapace 8.81 long, 8.35 wide. Pars cephalica 6.14 long. Foveal groove procurved, 0.84 long, 1.77 wide. All eyes on moderate tubercle, highest under <abbrev xmlns:xlink="http://www.w3.org/1999/xlink" xlink:title="Anterior median eyes" id="ABBRID0E12HO" xlink:type="simple">AME</abbrev>. <abbrev xmlns:xlink="http://www.w3.org/1999/xlink" xlink:title="Anterior eye row" id="ABBRID0E52HO" xlink:type="simple">AER</abbrev> procurved. <abbrev xmlns:xlink="http://www.w3.org/1999/xlink" xlink:title="posterior eye row" id="ABBRID0EC3HO" xlink:type="simple">PER</abbrev> slightly recurved. Eye group 0.99 long, 2.07 wide, <abbrev xmlns:xlink="http://www.w3.org/1999/xlink" xlink:title="Anterior median eyes" id="ABBRID0EG3HO" xlink:type="simple">AME</abbrev> 0.48, <abbrev xmlns:xlink="http://www.w3.org/1999/xlink" xlink:title="posterior median eyes" id="ABBRID0EK3HO" xlink:type="simple">PME</abbrev> 0.26, <abbrev xmlns:xlink="http://www.w3.org/1999/xlink" xlink:title="Anterior lateral eyes" id="ABBRID0EO3HO" xlink:type="simple">ALE</abbrev> 0.48, <abbrev xmlns:xlink="http://www.w3.org/1999/xlink" xlink:title="posterior lateral eyes" id="ABBRID0ES3HO" xlink:type="simple">PLE</abbrev> 0.39. Sternum sparsely setose around outer 1/3, <abbrev xmlns:xlink="http://www.w3.org/1999/xlink" xlink:title="Sternum length" id="ABBRID0EW3HO" xlink:type="simple">STRl</abbrev> 5.06, <abbrev xmlns:xlink="http://www.w3.org/1999/xlink" xlink:title="Sternum width" id="ABBRID0E13HO" xlink:type="simple">STRw</abbrev> 4.78. Chelicerae with anterior tooth row comprising five teeth, posterior margin with seven teeth. Palpal endites with 22 small cuspules across proximal half of endite face, lacking distal endite cuspules, <abbrev xmlns:xlink="http://www.w3.org/1999/xlink" xlink:title="Palpal endite width" id="ABBRID0E53HO" xlink:type="simple">ENDw</abbrev> 1.93, <abbrev xmlns:xlink="http://www.w3.org/1999/xlink" xlink:title="Palpal endite length" id="ABBRID0EC4HO" xlink:type="simple">ENDl</abbrev> 3.56. Labium with three cuspules, <abbrev xmlns:xlink="http://www.w3.org/1999/xlink" xlink:title="Labium width" id="ABBRID0EG4HO" xlink:type="simple">LBw</abbrev> 1.67, <abbrev xmlns:xlink="http://www.w3.org/1999/xlink" xlink:title="Labium length" id="ABBRID0EK4HO" xlink:type="simple">LBl</abbrev> 1.25. Rastellum with many spines on process. Abdomen setose. <italic>Legs</italic>. <abbrev xmlns:xlink="http://www.w3.org/1999/xlink" xlink:title="Femur I length" id="ABBRID0EQ4HO" xlink:type="simple">F1</abbrev> 7.47; <abbrev xmlns:xlink="http://www.w3.org/1999/xlink" xlink:title="Femur I width" id="ABBRID0EU4HO" xlink:type="simple">F1w</abbrev> 1.91; <abbrev xmlns:xlink="http://www.w3.org/1999/xlink" xlink:title="Patella I length" id="ABBRID0EY4HO" xlink:type="simple">P1</abbrev> 3.8; <abbrev xmlns:xlink="http://www.w3.org/1999/xlink" xlink:title="Tibia I length" id="ABBRID0E34HO" xlink:type="simple">Ti1</abbrev> 5.03; <abbrev xmlns:xlink="http://www.w3.org/1999/xlink" xlink:title="Metatarsus I length" id="ABBRID0EA5HO" xlink:type="simple">Mt1</abbrev> 3.09; <abbrev xmlns:xlink="http://www.w3.org/1999/xlink" xlink:title="Tarsus I length" id="ABBRID0EE5HO" xlink:type="simple">Tr1</abbrev> 1.48; <abbrev xmlns:xlink="http://www.w3.org/1999/xlink" xlink:title="Femur III lengthFemur III length" id="ABBRID0EI5HO" xlink:type="simple">F3</abbrev> 5.99; <abbrev xmlns:xlink="http://www.w3.org/1999/xlink" xlink:title="Femur III width" id="ABBRID0EM5HO" xlink:type="simple">F3w</abbrev> 2.36; <abbrev xmlns:xlink="http://www.w3.org/1999/xlink" xlink:title="Patella III length" id="ABBRID0EQ5HO" xlink:type="simple">P3</abbrev> 3.11; <abbrev xmlns:xlink="http://www.w3.org/1999/xlink" xlink:title="Tibia III length" id="ABBRID0EU5HO" xlink:type="simple">Ti3</abbrev> 3.76; <abbrev xmlns:xlink="http://www.w3.org/1999/xlink" xlink:title="Saddle length" id="ABBRID0EY5HO" xlink:type="simple">Sd3</abbrev> 2.31; <abbrev xmlns:xlink="http://www.w3.org/1999/xlink" xlink:title="Metatarsus III length" id="ABBRID0E35HO" xlink:type="simple">Mt3</abbrev> 3.5; <abbrev xmlns:xlink="http://www.w3.org/1999/xlink" xlink:title="Tarsus III length" id="ABBRID0EA6HO" xlink:type="simple">Tr3</abbrev> 2.33; <abbrev xmlns:xlink="http://www.w3.org/1999/xlink" xlink:title="Femur IV length" id="ABBRID0EE6HO" xlink:type="simple">F4</abbrev> 8.12; <abbrev xmlns:xlink="http://www.w3.org/1999/xlink" xlink:title="Femur IV width" id="ABBRID0EI6HO" xlink:type="simple">F4w</abbrev> 2.27; <abbrev xmlns:xlink="http://www.w3.org/1999/xlink" xlink:title="Patella IV length" id="ABBRID0EM6HO" xlink:type="simple">P4</abbrev> 3.51; <abbrev xmlns:xlink="http://www.w3.org/1999/xlink" xlink:title="Tibia IV length" id="ABBRID0EQ6HO" xlink:type="simple">Ti4</abbrev> 4.91; <abbrev xmlns:xlink="http://www.w3.org/1999/xlink" xlink:title="Metatarsus IV length" id="ABBRID0EU6HO" xlink:type="simple">Mt4</abbrev> 5.87; <abbrev xmlns:xlink="http://www.w3.org/1999/xlink" xlink:title="Tarsus IV length" id="ABBRID0EY6HO" xlink:type="simple">Tr4</abbrev> 2.71. Retrolateral face of tarsus IV with loose comb surrounded in setae. Leg I spination pattern: <abbrev xmlns:xlink="http://www.w3.org/1999/xlink" xlink:title="Number of spines on the prolateral" id="ABBRID0E36HO" xlink:type="simple">TSp</abbrev> 11, <abbrev xmlns:xlink="http://www.w3.org/1999/xlink" xlink:title="Number of spines on the proventral" id="ABBRID0EAAIO" xlink:type="simple">TSpv</abbrev> 13, TSrd 0, <abbrev xmlns:xlink="http://www.w3.org/1999/xlink" xlink:title="Number of spines on the retroventral" id="ABBRID0EEAIO" xlink:type="simple">TSr</abbrev> 2, <abbrev xmlns:xlink="http://www.w3.org/1999/xlink" xlink:title="Number of spines on the retroventral" id="ABBRID0EIAIO" xlink:type="simple">TSrv</abbrev> 42, <abbrev xmlns:xlink="http://www.w3.org/1999/xlink" xlink:title="Number of spines on the prolateral" id="ABBRID0EMAIO" xlink:type="simple">MtSp</abbrev> 11, <abbrev xmlns:xlink="http://www.w3.org/1999/xlink" xlink:title="Number of spines on the retrolateral faces of the metatarsus I" id="ABBRID0EQAIO" xlink:type="simple">MtSr</abbrev> 16, <abbrev xmlns:xlink="http://www.w3.org/1999/xlink" xlink:title="Number of spines on the prolateral" id="ABBRID0EUAIO" xlink:type="simple">TrSp</abbrev> 11, <abbrev xmlns:xlink="http://www.w3.org/1999/xlink" xlink:title="Number of spines on the retrolateral faces of the tarsus I" id="ABBRID0EYAIO" xlink:type="simple">TrSr</abbrev> 16. <italic>Pedipalps</italic>. <abbrev xmlns:xlink="http://www.w3.org/1999/xlink" xlink:title="Palpal tibia length" id="ABBRID0E5AIO" xlink:type="simple">PTl</abbrev> 4, <abbrev xmlns:xlink="http://www.w3.org/1999/xlink" xlink:title="Palpal tibia width" id="ABBRID0ECBIO" xlink:type="simple">PTw</abbrev> 1.37, <abbrev xmlns:xlink="http://www.w3.org/1999/xlink" xlink:title="Bulb length" id="ABBRID0EGBIO" xlink:type="simple">Bl</abbrev> 2.88. Embolus evenly curved.</p><fig id="F67" position="float" orientation="portrait"><object-id xmlns:xlink="http://www.w3.org/1999/xlink" content-type="doi" xlink:type="simple">10.3897/zookeys.1027.54888.figure62</object-id><object-id xmlns:xlink="http://www.w3.org/1999/xlink" content-type="arpha" xlink:type="simple">E6B58BAA-3F31-5A42-B74F-8D9C93E74FA7</object-id><label>Figure 62.</label><caption><p><italic><tp:taxon-name><tp:taxon-name-part taxon-name-part-type="genus" reg="Ummidia">Ummidia</tp:taxon-name-part> <tp:taxon-name-part taxon-name-part-type="species" reg="quepoa">quepoa</tp:taxon-name-part></tp:taxon-name></italic> sp. nov. from Quepos, Puntarenas, Costa Rica <bold>A–D</bold> male holotype (UMM757) <bold>A</bold> prolateral aspect, leg I <bold>B</bold> retrolateral aspect, leg I <bold>C</bold> line drawings, leg I prolateral and retrolateral aspects <bold>D</bold> retrolateral aspect, pedipalp <bold>E</bold> cleared spermathecae female paratype (UMM210). Scale bars: 1.0 mm.</p></caption><graphic xmlns:xlink="http://www.w3.org/1999/xlink" xlink:href="zookeys-1027-001-g067.jpg" position="float" orientation="portrait" xlink:type="simple" id="oo_527526.jpg"><uri content-type="original_file" xlink:type="simple">https://binary.pensoft.net/fig/527526</uri></graphic></fig></tp:treatment-sec><tp:treatment-sec sec-type="variation" id="SECID0EOCIO"><title>Variation, males</title><p><bold>(n = 4).</bold><abbrev xmlns:xlink="http://www.w3.org/1999/xlink" xlink:title="Carapace length" id="ABBRID0EWCIO" xlink:type="simple">CL</abbrev> 8.15–10.57, 9.18±0.51; <abbrev xmlns:xlink="http://www.w3.org/1999/xlink" xlink:title="Carapace width" id="ABBRID0E1CIO" xlink:type="simple">CW</abbrev> 7.75–10.11, 8.64±0.51; <abbrev xmlns:xlink="http://www.w3.org/1999/xlink" xlink:title="Caput length" id="ABBRID0E5CIO" xlink:type="simple">Cap</abbrev> 5.73–7.2, 6.21±0.34; <abbrev xmlns:xlink="http://www.w3.org/1999/xlink" xlink:title="Palpal endite length" id="ABBRID0ECDIO" xlink:type="simple">ENDl</abbrev> 0.91–1.25, 1.07±0.08; <abbrev xmlns:xlink="http://www.w3.org/1999/xlink" xlink:title="Palpal endite width" id="ABBRID0EGDIO" xlink:type="simple">ENDw</abbrev> 1.74–2.31, 2.06±0.12; <abbrev xmlns:xlink="http://www.w3.org/1999/xlink" xlink:title="Sternum length" id="ABBRID0EKDIO" xlink:type="simple">STRl</abbrev> 4.71–6.19, 5.27±0.32; <abbrev xmlns:xlink="http://www.w3.org/1999/xlink" xlink:title="Sternum width" id="ABBRID0EODIO" xlink:type="simple">STRw</abbrev> 4.32–5.56, 4.77±0.28; <abbrev xmlns:xlink="http://www.w3.org/1999/xlink" xlink:title="Labium length" id="ABBRID0ESDIO" xlink:type="simple">LBl</abbrev> 1.22–1.6, 1.33±0.09; <abbrev xmlns:xlink="http://www.w3.org/1999/xlink" xlink:title="Labium width" id="ABBRID0EWDIO" xlink:type="simple">LBw</abbrev> 1.49–1.98, 1.7±0.1; <abbrev xmlns:xlink="http://www.w3.org/1999/xlink" xlink:title="Femur I length" id="ABBRID0E1DIO" xlink:type="simple">F1</abbrev> 6.8–10.43, 8.38±0.8; <abbrev xmlns:xlink="http://www.w3.org/1999/xlink" xlink:title="Femur I width" id="ABBRID0E5DIO" xlink:type="simple">F1w</abbrev> 1.88–2.39, 2.02±0.12; <abbrev xmlns:xlink="http://www.w3.org/1999/xlink" xlink:title="Patella I length" id="ABBRID0ECEIO" xlink:type="simple">P1</abbrev> 3.65–5.18, 4.22±0.34; <abbrev xmlns:xlink="http://www.w3.org/1999/xlink" xlink:title="Tibia I length" id="ABBRID0EGEIO" xlink:type="simple">Ti1</abbrev> 4.58–7.31, 5.81±0.62; <abbrev xmlns:xlink="http://www.w3.org/1999/xlink" xlink:title="Metatarsus I length" id="ABBRID0EKEIO" xlink:type="simple">Mt1</abbrev> 2.83–4.84, 3.7±0.46; <abbrev xmlns:xlink="http://www.w3.org/1999/xlink" xlink:title="Tarsus I length" id="ABBRID0EOEIO" xlink:type="simple">Tr1</abbrev> 1.26–1.81, 1.56±0.12; <abbrev xmlns:xlink="http://www.w3.org/1999/xlink" xlink:title="Femur III lengthFemur III length" id="ABBRID0ESEIO" xlink:type="simple">F3</abbrev> 5.53–7.22, 6.14±0.37; <abbrev xmlns:xlink="http://www.w3.org/1999/xlink" xlink:title="Femur III width" id="ABBRID0EWEIO" xlink:type="simple">F3w</abbrev> 2.28–2.87, 2.45±0.14; <abbrev xmlns:xlink="http://www.w3.org/1999/xlink" xlink:title="Patella III length" id="ABBRID0E1EIO" xlink:type="simple">P3</abbrev> 2.98–3.87, 3.26±0.2; <abbrev xmlns:xlink="http://www.w3.org/1999/xlink" xlink:title="Tibia III length" id="ABBRID0E5EIO" xlink:type="simple">Ti3</abbrev> 3.3–4.44, 3.78±0.24; <abbrev xmlns:xlink="http://www.w3.org/1999/xlink" xlink:title="Metatarsus III length" id="ABBRID0ECFIO" xlink:type="simple">Mt3</abbrev> 3.04–4.77, 3.71±0.37; <abbrev xmlns:xlink="http://www.w3.org/1999/xlink" xlink:title="Tarsus III length" id="ABBRID0EGFIO" xlink:type="simple">Tr3</abbrev> 2.15–3.13, 2.5±0.22; <abbrev xmlns:xlink="http://www.w3.org/1999/xlink" xlink:title="Femur IV length" id="ABBRID0EKFIO" xlink:type="simple">F4</abbrev> 7.49–9.73, 8.41±0.47; <abbrev xmlns:xlink="http://www.w3.org/1999/xlink" xlink:title="Femur IV width" id="ABBRID0EOFIO" xlink:type="simple">F4w</abbrev> 2.04–2.6, 2.29±0.12; <abbrev xmlns:xlink="http://www.w3.org/1999/xlink" xlink:title="Patella IV length" id="ABBRID0ESFIO" xlink:type="simple">P4</abbrev> 3.21–4.23, 3.61±0.22; <abbrev xmlns:xlink="http://www.w3.org/1999/xlink" xlink:title="Tibia IV length" id="ABBRID0EWFIO" xlink:type="simple">Ti4</abbrev> 4.76–6.57, 5.49±0.42; <abbrev xmlns:xlink="http://www.w3.org/1999/xlink" xlink:title="Metatarsus IV length" id="ABBRID0E1FIO" xlink:type="simple">Mt4</abbrev> 5.2–7.45, 6.18±0.47; <abbrev xmlns:xlink="http://www.w3.org/1999/xlink" xlink:title="Tarsus IV length" id="ABBRID0E5FIO" xlink:type="simple">Tr4</abbrev> 2.41–3.19, 2.71±0.17; <abbrev xmlns:xlink="http://www.w3.org/1999/xlink" xlink:title="Number of spines on the prolateral" id="ABBRID0ECGIO" xlink:type="simple">TSp</abbrev> 0–11, 7.5±2.6; <abbrev xmlns:xlink="http://www.w3.org/1999/xlink" xlink:title="Number of spines on the proventral" id="ABBRID0EGGIO" xlink:type="simple">TSpv</abbrev> 12–30, 20±4.45; <abbrev xmlns:xlink="http://www.w3.org/1999/xlink" xlink:title="Number of spines on the retroventral" id="ABBRID0EKGIO" xlink:type="simple">TSr</abbrev> 1–2, 1.75±0.25; <abbrev xmlns:xlink="http://www.w3.org/1999/xlink" xlink:title="Number of spines on the retroventral" id="ABBRID0EOGIO" xlink:type="simple">TSrv</abbrev> 25–57, 42.5±6.64; <abbrev xmlns:xlink="http://www.w3.org/1999/xlink" xlink:title="Palpal tibia length" id="ABBRID0ESGIO" xlink:type="simple">PTl</abbrev> 3.67–5.1, 4.4±0.34; <abbrev xmlns:xlink="http://www.w3.org/1999/xlink" xlink:title="Palpal tibia width" id="ABBRID0EWGIO" xlink:type="simple">PTw</abbrev> 1.27–1.61, 1.41±0.07; BL 2.39–3.38, 2.89±0.2.</p></tp:treatment-sec><tp:treatment-sec sec-type="description" id="SECID0E1GIO"><title>Description of female paratype.</title><p><italic>Specimen preparation and condition</italic>. Specimen preserved in 80% EtOH. Spermathecae removed, cleared, in vial with specimen. <italic>General coloration</italic>. Carapace, chelicerae, and legs very dusky red 10R 2.5/2. Abdomen very dark brown 10YR 2/2, spinnerets yellowish brown 10YR 5/6. <italic>Cephalothorax</italic>. Carapace 13.04 long, 11.21 wide. Pars cephalica 8.59 long. Foveal groove procurved, 1.6 long, 3.48 wide. Eye tubercle moderate under ME. <abbrev xmlns:xlink="http://www.w3.org/1999/xlink" xlink:title="Anterior eye row" id="ABBRID0EGHIO" xlink:type="simple">AER</abbrev> procurved. <abbrev xmlns:xlink="http://www.w3.org/1999/xlink" xlink:title="posterior eye row" id="ABBRID0EKHIO" xlink:type="simple">PER</abbrev> straight. Eye group 1.41 long, 2.1 wide, <abbrev xmlns:xlink="http://www.w3.org/1999/xlink" xlink:title="Anterior median eyes" id="ABBRID0EOHIO" xlink:type="simple">AME</abbrev> 0.47, <abbrev xmlns:xlink="http://www.w3.org/1999/xlink" xlink:title="posterior median eyes" id="ABBRID0ESHIO" xlink:type="simple">PME</abbrev> 0.32, <abbrev xmlns:xlink="http://www.w3.org/1999/xlink" xlink:title="Anterior lateral eyes" id="ABBRID0EWHIO" xlink:type="simple">ALE</abbrev> 0.73, <abbrev xmlns:xlink="http://www.w3.org/1999/xlink" xlink:title="posterior lateral eyes" id="ABBRID0E1HIO" xlink:type="simple">PLE</abbrev> 0.38. Sternum sparsely setose, <abbrev xmlns:xlink="http://www.w3.org/1999/xlink" xlink:title="Sternum length" id="ABBRID0E5HIO" xlink:type="simple">STRl</abbrev> 7.56, <abbrev xmlns:xlink="http://www.w3.org/1999/xlink" xlink:title="Sternum width" id="ABBRID0ECIIO" xlink:type="simple">STRw</abbrev> 7.08. Chelicerae with anterior row comprising six teeth, posterior margin with five teeth. Palpal endites with 19 cuspules spread across proximal half of endite and 29 smaller cuspules distally, <abbrev xmlns:xlink="http://www.w3.org/1999/xlink" xlink:title="Palpal endite width" id="ABBRID0EGIIO" xlink:type="simple">ENDw</abbrev> 3.14, <abbrev xmlns:xlink="http://www.w3.org/1999/xlink" xlink:title="Palpal endite length" id="ABBRID0EKIIO" xlink:type="simple">ENDl</abbrev> 4.86. Labium with seven cuspules, <abbrev xmlns:xlink="http://www.w3.org/1999/xlink" xlink:title="Labium width" id="ABBRID0EOIIO" xlink:type="simple">LBw</abbrev> 2.66, <abbrev xmlns:xlink="http://www.w3.org/1999/xlink" xlink:title="Labium length" id="ABBRID0ESIIO" xlink:type="simple">LBl</abbrev> 1.85. Rastellum with many strong spines on process and up cheliceral face for ~ 2× length of process. <italic>Abdomen</italic>. Evenly setose with pale speckles concentrated at apodemes and with a dorsal light patch. <italic>Legs</italic>. <abbrev xmlns:xlink="http://www.w3.org/1999/xlink" xlink:title="Femur I length" id="ABBRID0E1IIO" xlink:type="simple">F1</abbrev> 7.77; <abbrev xmlns:xlink="http://www.w3.org/1999/xlink" xlink:title="Femur I width" id="ABBRID0E5IIO" xlink:type="simple">F1w</abbrev> 2.73; <abbrev xmlns:xlink="http://www.w3.org/1999/xlink" xlink:title="Patella I length" id="ABBRID0ECJIO" xlink:type="simple">P1</abbrev> 4.97; <abbrev xmlns:xlink="http://www.w3.org/1999/xlink" xlink:title="Tibia I length" id="ABBRID0EGJIO" xlink:type="simple">Ti1</abbrev> 5.18; <abbrev xmlns:xlink="http://www.w3.org/1999/xlink" xlink:title="Metatarsus I length" id="ABBRID0EKJIO" xlink:type="simple">Mt1</abbrev> 3.6; <abbrev xmlns:xlink="http://www.w3.org/1999/xlink" xlink:title="Tarsus I length" id="ABBRID0EOJIO" xlink:type="simple">Tr1</abbrev> 1.58; <abbrev xmlns:xlink="http://www.w3.org/1999/xlink" xlink:title="Femur III lengthFemur III length" id="ABBRID0ESJIO" xlink:type="simple">F3</abbrev> 6.05; <abbrev xmlns:xlink="http://www.w3.org/1999/xlink" xlink:title="Femur III width" id="ABBRID0EWJIO" xlink:type="simple">F3w</abbrev> 3.32; <abbrev xmlns:xlink="http://www.w3.org/1999/xlink" xlink:title="Patella III length" id="ABBRID0E1JIO" xlink:type="simple">P3</abbrev> 4.69; <abbrev xmlns:xlink="http://www.w3.org/1999/xlink" xlink:title="Tibia III length" id="ABBRID0E5JIO" xlink:type="simple">Ti3</abbrev> 3.77, <abbrev xmlns:xlink="http://www.w3.org/1999/xlink" xlink:title="Saddle length" id="ABBRID0ECKIO" xlink:type="simple">Sd3</abbrev> 2.3; <abbrev xmlns:xlink="http://www.w3.org/1999/xlink" xlink:title="Metatarsus III length" id="ABBRID0EGKIO" xlink:type="simple">Mt3</abbrev> 3.31; <abbrev xmlns:xlink="http://www.w3.org/1999/xlink" xlink:title="Tarsus III length" id="ABBRID0EKKIO" xlink:type="simple">Tr3</abbrev> 2.27; <abbrev xmlns:xlink="http://www.w3.org/1999/xlink" xlink:title="Femur IV length" id="ABBRID0EOKIO" xlink:type="simple">F4</abbrev> 7.93; <abbrev xmlns:xlink="http://www.w3.org/1999/xlink" xlink:title="Femur IV width" id="ABBRID0ESKIO" xlink:type="simple">F4w</abbrev> 3.11; <abbrev xmlns:xlink="http://www.w3.org/1999/xlink" xlink:title="Patella IV length" id="ABBRID0EWKIO" xlink:type="simple">P4</abbrev> 4.86; <abbrev xmlns:xlink="http://www.w3.org/1999/xlink" xlink:title="Tibia IV length" id="ABBRID0E1KIO" xlink:type="simple">Ti4</abbrev> 4.66; <abbrev xmlns:xlink="http://www.w3.org/1999/xlink" xlink:title="Metatarsus IV length" id="ABBRID0E5KIO" xlink:type="simple">Mt4</abbrev> 5.33; <abbrev xmlns:xlink="http://www.w3.org/1999/xlink" xlink:title="Tarsus IV length" id="ABBRID0ECLIO" xlink:type="simple">Tr4</abbrev> 2.36. Retrolateral face tarsus IV with brush 2–3 spinules deep and setose ventrally. <italic>Pedipalps</italic>. <abbrev xmlns:xlink="http://www.w3.org/1999/xlink" xlink:title="Palp femur length" id="ABBRID0EILIO" xlink:type="simple">PF</abbrev> 7.28, <abbrev xmlns:xlink="http://www.w3.org/1999/xlink" xlink:title="Palp patella length" id="ABBRID0EMLIO" xlink:type="simple">PP</abbrev> 4.38, <abbrev xmlns:xlink="http://www.w3.org/1999/xlink" xlink:title="Palp tibia length" id="ABBRID0EQLIO" xlink:type="simple">PTi</abbrev> 5.06, <abbrev xmlns:xlink="http://www.w3.org/1999/xlink" xlink:title="Palp tarsus length" id="ABBRID0EULIO" xlink:type="simple">PTr</abbrev> 3.95. Spermathecae with lateral and then anterior bend, bulbs facing anterolaterally.</p></tp:treatment-sec><tp:treatment-sec sec-type="variation" id="SECID0EYLIO"><title>Variation, females</title><p><bold>(n = 2).</bold><abbrev xmlns:xlink="http://www.w3.org/1999/xlink" xlink:title="Carapace length" id="ABBRID0EAMIO" xlink:type="simple">CL</abbrev> 10.75–12.1, 11.43±0.68; <abbrev xmlns:xlink="http://www.w3.org/1999/xlink" xlink:title="Carapace width" id="ABBRID0EEMIO" xlink:type="simple">CW</abbrev> 9.38–10.69, 10.03±0.66; <abbrev xmlns:xlink="http://www.w3.org/1999/xlink" xlink:title="Caput length" id="ABBRID0EIMIO" xlink:type="simple">Cap</abbrev> 7.36–8.23, 7.8±0.44; <abbrev xmlns:xlink="http://www.w3.org/1999/xlink" xlink:title="Palpal endite length" id="ABBRID0EMMIO" xlink:type="simple">ENDl</abbrev> 1.27–1.41, 1.34±0.07; <abbrev xmlns:xlink="http://www.w3.org/1999/xlink" xlink:title="Palpal endite width" id="ABBRID0EQMIO" xlink:type="simple">ENDw</abbrev> 1.97–2.1, 2.04±0.07; <abbrev xmlns:xlink="http://www.w3.org/1999/xlink" xlink:title="Sternum length" id="ABBRID0EUMIO" xlink:type="simple">STRl</abbrev> 6.66–8.01, 7.33±0.68; <abbrev xmlns:xlink="http://www.w3.org/1999/xlink" xlink:title="Sternum width" id="ABBRID0EYMIO" xlink:type="simple">STRw</abbrev> 5.71–6.6, 6.15±0.45; <abbrev xmlns:xlink="http://www.w3.org/1999/xlink" xlink:title="Labium length" id="ABBRID0E3MIO" xlink:type="simple">LBl</abbrev> 1.78–1.84, 1.81±0.03; <abbrev xmlns:xlink="http://www.w3.org/1999/xlink" xlink:title="Labium width" id="ABBRID0EANIO" xlink:type="simple">LBw</abbrev> 2.37–2.52, 2.45±0.07; <abbrev xmlns:xlink="http://www.w3.org/1999/xlink" xlink:title="Femur I length" id="ABBRID0EENIO" xlink:type="simple">F1</abbrev> 6.76–7.92, 7.34±0.58; <abbrev xmlns:xlink="http://www.w3.org/1999/xlink" xlink:title="Femur I width" id="ABBRID0EINIO" xlink:type="simple">F1w</abbrev> 2.36–2.82, 2.59±0.23; <abbrev xmlns:xlink="http://www.w3.org/1999/xlink" xlink:title="Patella I length" id="ABBRID0EMNIO" xlink:type="simple">P1</abbrev> 4.1–4.83, 4.46±0.36; <abbrev xmlns:xlink="http://www.w3.org/1999/xlink" xlink:title="Tibia I length" id="ABBRID0EQNIO" xlink:type="simple">Ti1</abbrev> 4.34–5.26, 4.8±0.46; <abbrev xmlns:xlink="http://www.w3.org/1999/xlink" xlink:title="Metatarsus I length" id="ABBRID0EUNIO" xlink:type="simple">Mt1</abbrev> 2.99–3.49, 3.24±0.25; <abbrev xmlns:xlink="http://www.w3.org/1999/xlink" xlink:title="Tarsus I length" id="ABBRID0EYNIO" xlink:type="simple">Tr1</abbrev> 1.52–1.63, 1.58±0.05; <abbrev xmlns:xlink="http://www.w3.org/1999/xlink" xlink:title="Femur III lengthFemur III length" id="ABBRID0E3NIO" xlink:type="simple">F3</abbrev> 5.77–6.62, 6.2±0.42; <abbrev xmlns:xlink="http://www.w3.org/1999/xlink" xlink:title="Femur III width" id="ABBRID0EAOIO" xlink:type="simple">F3w</abbrev> 2.83–3.48, 3.16±0.33; <abbrev xmlns:xlink="http://www.w3.org/1999/xlink" xlink:title="Patella III length" id="ABBRID0EEOIO" xlink:type="simple">P3</abbrev> 3.5–4.4, 3.95±0.45; <abbrev xmlns:xlink="http://www.w3.org/1999/xlink" xlink:title="Tibia III length" id="ABBRID0EIOIO" xlink:type="simple">Ti3</abbrev> 3.21–3.75, 3.48±0.27; <abbrev xmlns:xlink="http://www.w3.org/1999/xlink" xlink:title="Metatarsus III length" id="ABBRID0EMOIO" xlink:type="simple">Mt3</abbrev> 2.56–2.92, 2.74±0.18; <abbrev xmlns:xlink="http://www.w3.org/1999/xlink" xlink:title="Tarsus III length" id="ABBRID0EQOIO" xlink:type="simple">Tr3</abbrev> 2.17–2.39, 2.28±0.11; <abbrev xmlns:xlink="http://www.w3.org/1999/xlink" xlink:title="Femur IV length" id="ABBRID0EUOIO" xlink:type="simple">F4</abbrev> 7.32–8.4, 7.86±0.54; <abbrev xmlns:xlink="http://www.w3.org/1999/xlink" xlink:title="Femur IV width" id="ABBRID0EYOIO" xlink:type="simple">F4w</abbrev> 2.77–3.31, 3.04±0.27; <abbrev xmlns:xlink="http://www.w3.org/1999/xlink" xlink:title="Patella IV length" id="ABBRID0E3OIO" xlink:type="simple">P4</abbrev> 3.87–4.57, 4.22±0.35; <abbrev xmlns:xlink="http://www.w3.org/1999/xlink" xlink:title="Tibia IV length" id="ABBRID0EAPIO" xlink:type="simple">Ti4</abbrev> 3.96–4.63, 4.3±0.33; <abbrev xmlns:xlink="http://www.w3.org/1999/xlink" xlink:title="Metatarsus IV length" id="ABBRID0EEPIO" xlink:type="simple">Mt4</abbrev> 4.34–5.42, 4.88±0.54; <abbrev xmlns:xlink="http://www.w3.org/1999/xlink" xlink:title="Tarsus IV length" id="ABBRID0EIPIO" xlink:type="simple">Tr4</abbrev> 1.93–2.53, 2.23±0.3; <abbrev xmlns:xlink="http://www.w3.org/1999/xlink" xlink:title="Palp femur length" id="ABBRID0EMPIO" xlink:type="simple">PF</abbrev> 6.11–7.34, 6.72±0.62; <abbrev xmlns:xlink="http://www.w3.org/1999/xlink" xlink:title="Palp patella length" id="ABBRID0EQPIO" xlink:type="simple">PP</abbrev> 3.63–4.36, 4±0.36; <abbrev xmlns:xlink="http://www.w3.org/1999/xlink" xlink:title="Palp tibia length" id="ABBRID0EUPIO" xlink:type="simple">PTi</abbrev> 4.22–5.33, 4.78±0.56; <abbrev xmlns:xlink="http://www.w3.org/1999/xlink" xlink:title="Palp tarsus length" id="ABBRID0EYPIO" xlink:type="simple">PTr</abbrev> 3.19–3.93, 3.56±0.37.</p></tp:treatment-sec><tp:treatment-sec sec-type="material" id="SECID0E3PIO"><title>Material examined.</title><p><bold>Costa Rica: Alajuela</bold>: Guatuso, Cabanga, Finca de José Martínez, <named-content xmlns:xlink="http://www.w3.org/1999/xlink" content-type="dwc:verbatimCoordinates" xlink:type="simple"><named-content content-type="geo-json" specific-use="{&#34;type&#34;:&#34;Point&#34;,&#34;coordinates&#34;:[-84.852800,10.590000]}" id="NCID0EHQIO" xlink:type="simple">10.59 -84.8528</named-content></named-content><sup>1</sup>, 478 m a.s.l. (UMM0764, 14.vi-14.vii.2010, 1♂, JA Azofeifa, <abbrev xmlns:xlink="http://www.w3.org/1999/xlink" xlink:title="Bohart Museum of Entomology; University of California" id="ABBRID0ENQIO" xlink:type="simple">BME</abbrev>); Upala, <named-content xmlns:xlink="http://www.w3.org/1999/xlink" content-type="dwc:verbatimCoordinates" xlink:type="simple"><named-content content-type="geo-json" specific-use="{&#34;type&#34;:&#34;Point&#34;,&#34;coordinates&#34;:[-85.019500,10.898000]}" id="NCID0EUQIO" xlink:type="simple">10.898 -85.0195</named-content></named-content><sup>1</sup>, 300–400 m a.s.l. (UMM0683, 5.x-8.xii.2015, 1♂, C Chacoa, <abbrev xmlns:xlink="http://www.w3.org/1999/xlink" xlink:title="Bohart Museum of Entomology; University of California" id="ABBRID0E1QIO" xlink:type="simple">BME</abbrev>); <bold>Puntarenas</bold>: Aguirre, Finca de Lucía Lutz, <named-content xmlns:xlink="http://www.w3.org/1999/xlink" content-type="dwc:verbatimCoordinates" xlink:type="simple"><named-content content-type="geo-json" specific-use="{&#34;type&#34;:&#34;Point&#34;,&#34;coordinates&#34;:[-84.094800,9.482800]}" id="NCID0EDRIO" xlink:type="simple">9.4828 -84.0948</named-content></named-content><sup>1</sup>, 102 m a.s.l. (UMM0757, 26–28.v.2010, 1♂, A Solis, <abbrev xmlns:xlink="http://www.w3.org/1999/xlink" xlink:title="Bohart Museum of Entomology; University of California" id="ABBRID0ELRIO" xlink:type="simple">BME</abbrev>); Agujas, <named-content xmlns:xlink="http://www.w3.org/1999/xlink" content-type="dwc:verbatimCoordinates" xlink:type="simple"><named-content content-type="geo-json" specific-use="{&#34;type&#34;:&#34;Point&#34;,&#34;coordinates&#34;:[-83.387000,8.579400]}" id="NCID0ESRIO" xlink:type="simple">8.5794 -83.387</named-content></named-content><sup>1</sup>, 29 m a.s.l. (UMM0676, 1♂, <abbrev xmlns:xlink="http://www.w3.org/1999/xlink" xlink:title="Bohart Museum of Entomology; University of California" id="ABBRID0EYRIO" xlink:type="simple">BME</abbrev>); <bold>San José</bold>: San José, <named-content xmlns:xlink="http://www.w3.org/1999/xlink" content-type="dwc:verbatimCoordinates" xlink:type="simple"><named-content content-type="geo-json" specific-use="{&#34;type&#34;:&#34;Point&#34;,&#34;coordinates&#34;:[-84.083100,9.933000]}" id="NCID0EBSIO" xlink:type="simple">9.933 -84.0831</named-content></named-content><sup>6</sup>, 1156 m a.s.l. (UMM0210, 1♀, N Banks, <named-content xmlns:xlink="http://www.w3.org/1999/xlink" content-type="dwc:institutional_code" xlink:type="simple">AMNH</named-content>).</p></tp:treatment-sec><tp:treatment-sec><!--Section generated to contain objects referenced in tp:taxon-treatment.--><fig id="F46" position="float" orientation="portrait"><object-id xmlns:xlink="http://www.w3.org/1999/xlink" content-type="doi" xlink:type="simple">10.3897/zookeys.1027.54888.map5</object-id><object-id xmlns:xlink="http://www.w3.org/1999/xlink" content-type="arpha" xlink:type="simple">FD3DF31C-D984-5C9E-A10F-0775F7425B5E</object-id><label>Map 5.</label><caption><p>Locality records for southern Mexico and Central American species.</p></caption><graphic xmlns:xlink="http://www.w3.org/1999/xlink" xlink:href="zookeys-1027-001-g044.jpg" position="float" orientation="portrait" xlink:type="simple" id="oo_527503.jpg"><uri content-type="original_file" xlink:type="simple">https://binary.pensoft.net/fig/527503</uri></graphic></fig></tp:treatment-sec></tp:taxon-treatment>
