# Supplementary material for: Taxonomic revision of the New World members of the trapdoor spider genus Ummidia Thorell (Araneae, Mygalomorphae, Halonoproctidae)
Source: Zookeys. 2021 Apr 2;1027:1–165. doi: 10.3897/zookeys.1027.54888 (PMC8035127; doi:10.3897/zookeys.1027.54888)
Supplement: XML Treatment for Ummidia erema [file zookeys.1027.54888-treatment40.xml]

<!DOCTYPE tp:taxon-treatment
  PUBLIC "-//TaxonX//DTD Taxonomic Treatment Publishing DTD v0 20100105//EN" "tax-treatment-NSO.dtd">
<tp:taxon-treatment xmlns:tp="http://www.plazi.org/taxpub"><tp:treatment-meta><kwd-group><label>Taxon classification</label><kwd><named-content xmlns:xlink="http://www.w3.org/1999/xlink" content-type="kingdom">Animalia</named-content></kwd><kwd><named-content xmlns:xlink="http://www.w3.org/1999/xlink" content-type="order">Araneae</named-content></kwd><kwd><named-content xmlns:xlink="http://www.w3.org/1999/xlink" content-type="family">Halonoproctidae</named-content></kwd></kwd-group><mixed-citation publication-type="journal"><person-group><name><surname>Godwin</surname><given-names>Rebecca L.</given-names></name><name><surname>Bond</surname><given-names>Jason E.</given-names></name></person-group><article-title>Taxonomic revision of the New World members of the trapdoor spider genus <italic><tp:taxon-name><tp:taxon-name-part taxon-name-part-type="genus" reg="Ummidia">Ummidia</tp:taxon-name-part></tp:taxon-name></italic> Thorell (<tp:taxon-name><tp:taxon-name-part taxon-name-part-type="order">Araneae</tp:taxon-name-part></tp:taxon-name>, <tp:taxon-name><tp:taxon-name-part taxon-name-part-type="suborder">Mygalomorphae</tp:taxon-name-part></tp:taxon-name>, <tp:taxon-name><tp:taxon-name-part taxon-name-part-type="family">Halonoproctidae</tp:taxon-name-part></tp:taxon-name>)</article-title><source>Zookeys</source><day>02</day><month>4</month><year>2021</year><volume>1027</volume><fpage>1</fpage><lpage>165</lpage><pub-id pub-id-type="doi">10.3897/zookeys.1027.54888</pub-id></mixed-citation></tp:treatment-meta><tp:nomenclature><tp:taxon-name><object-id xmlns:xlink="http://www.w3.org/1999/xlink" content-type="arpha" xlink:type="simple">5AE70C78-7DEF-5846-B61D-5E37D962290C</object-id>
              <tp:taxon-name-part taxon-name-part-type="genus" reg="Ummidia">Ummidia</tp:taxon-name-part>
              <tp:taxon-name-part taxon-name-part-type="species" reg="erema">erema</tp:taxon-name-part>
            </tp:taxon-name><tp:taxon-authority>(Chamberlin, 1925)</tp:taxon-authority><xref ref-type="fig" rid="F69">Figs 64</xref><xref ref-type="fig" rid="F70">, 65</xref><xref ref-type="fig" rid="F46">, Map 5</xref><tp:nomenclature-citation-list><tp:nomenclature-citation><tp:taxon-name>
                  <tp:taxon-name-part taxon-name-part-type="genus" reg="Pachylomerus">Pachylomerus</tp:taxon-name-part> <tp:taxon-name-part taxon-name-part-type="species" reg="eremus">eremus</tp:taxon-name-part></tp:taxon-name><comment>Chamberlin, 1925d: 211; HOLOTYPE: 1 ♀ (IZ16003) from Barro Colorado Island, Panama Canal Zone, Panama, <named-content xmlns:xlink="http://www.w3.org/1999/xlink" content-type="dwc:verbatimCoordinates" xlink:type="simple"><named-content content-type="geo-json" specific-use="{&#34;type&#34;:&#34;Point&#34;,&#34;coordinates&#34;:[-79.846700,9.152000]}" id="NCID0EFAJO" xlink:type="simple">9.1520 -79.8467</named-content></named-content><sup>5</sup>, 156 m a.s.l., coll. WC Allee, deposited in the <named-content xmlns:xlink="http://www.w3.org/1999/xlink" content-type="dwc:institutional_code" xlink:type="simple">MCZ</named-content>, examined.</comment></tp:nomenclature-citation></tp:nomenclature-citation-list></tp:nomenclature><tp:treatment-sec sec-type="diagnosis" id="SECID0ETAJO"><title>Diagnosis.</title><p><italic><tp:taxon-name><tp:taxon-name-part taxon-name-part-type="genus" reg="Ummidia">Ummidia</tp:taxon-name-part> <tp:taxon-name-part taxon-name-part-type="species" reg="erema">erema</tp:taxon-name-part></tp:taxon-name></italic> are relatively small spiders (<abbrev xmlns:xlink="http://www.w3.org/1999/xlink" xlink:title="Carapace length" id="ABBRID0EEBJO" xlink:type="simple">CL</abbrev> 3.8–4.6) with distinctly light tarsi. Males can be distinguished from <italic><tp:taxon-name><tp:taxon-name-part taxon-name-part-type="genus" reg="Ummidia">U.</tp:taxon-name-part> <tp:taxon-name-part taxon-name-part-type="species" reg="zilchi">zilchi</tp:taxon-name-part></tp:taxon-name></italic>, <italic><tp:taxon-name><tp:taxon-name-part taxon-name-part-type="genus" reg="Ummidia">U.</tp:taxon-name-part> <tp:taxon-name-part taxon-name-part-type="species" reg="carlosviquezi">carlosviquezi</tp:taxon-name-part></tp:taxon-name></italic>, <italic><tp:taxon-name><tp:taxon-name-part taxon-name-part-type="genus" reg="Ummidia">U.</tp:taxon-name-part> <tp:taxon-name-part taxon-name-part-type="species" reg="varablanca">varablanca</tp:taxon-name-part></tp:taxon-name></italic>, and <italic><tp:taxon-name><tp:taxon-name-part taxon-name-part-type="genus" reg="Ummidia">U.</tp:taxon-name-part> <tp:taxon-name-part taxon-name-part-type="species" reg="quepoa">quepoa</tp:taxon-name-part></tp:taxon-name></italic> by possessing a sinuous embolus, rather than one with an even single curve and from <italic><tp:taxon-name><tp:taxon-name-part taxon-name-part-type="genus" reg="Ummidia">U.</tp:taxon-name-part> <tp:taxon-name-part taxon-name-part-type="species" reg="yojoa">yojoa</tp:taxon-name-part></tp:taxon-name></italic> and <italic><tp:taxon-name><tp:taxon-name-part taxon-name-part-type="genus" reg="Ummidia">U.</tp:taxon-name-part> <tp:taxon-name-part taxon-name-part-type="species" reg="varablanca">varablanca</tp:taxon-name-part></tp:taxon-name></italic> by the presence of many prolateral (15 vs 0) and retrolateral (21 vs 2 or 3) spines on tibia I. Males can be further differentiated from <italic><tp:taxon-name><tp:taxon-name-part taxon-name-part-type="genus" reg="Ummidia">U.</tp:taxon-name-part> <tp:taxon-name-part taxon-name-part-type="species" reg="rugosa">rugosa</tp:taxon-name-part></tp:taxon-name></italic> and <italic><tp:taxon-name><tp:taxon-name-part taxon-name-part-type="genus" reg="Ummidia">U.</tp:taxon-name-part> <tp:taxon-name-part taxon-name-part-type="species" reg="riverai">riverai</tp:taxon-name-part></tp:taxon-name></italic> by the lack of a pale dorsal heart patch on the abdomen. Females can be distinguished from all geographically proximate species except <italic><tp:taxon-name><tp:taxon-name-part taxon-name-part-type="genus" reg="Ummidia">U.</tp:taxon-name-part> <tp:taxon-name-part taxon-name-part-type="species" reg="hondurena">hondurena</tp:taxon-name-part></tp:taxon-name></italic> and <italic><tp:taxon-name><tp:taxon-name-part taxon-name-part-type="genus" reg="Ummidia">U.</tp:taxon-name-part> <tp:taxon-name-part taxon-name-part-type="species" reg="rugosa">rugosa</tp:taxon-name-part></tp:taxon-name></italic> by having spermathecae which bend first medially and then anteriorly.</p><fig id="F69" position="float" orientation="portrait"><object-id xmlns:xlink="http://www.w3.org/1999/xlink" content-type="doi" xlink:type="simple">10.3897/zookeys.1027.54888.figure64</object-id><object-id xmlns:xlink="http://www.w3.org/1999/xlink" content-type="arpha" xlink:type="simple">FED3FD86-D8E8-5272-9C39-3BC8C67F165B</object-id><label>Figure 64.</label><caption><p><italic><tp:taxon-name><tp:taxon-name-part taxon-name-part-type="genus" reg="Ummidia">Ummidia</tp:taxon-name-part> <tp:taxon-name-part taxon-name-part-type="species" reg="erema">erema</tp:taxon-name-part></tp:taxon-name></italic> (Chamberlin, 1925) from Barro Colorado Island, Panama. <bold>A</bold> male habitus illustration UMM535 <bold>B</bold> female habitus illustration MCZ16003. Scale bars: 4.0 mm.</p></caption><graphic xmlns:xlink="http://www.w3.org/1999/xlink" xlink:href="zookeys-1027-001-g069.jpg" position="float" orientation="portrait" xlink:type="simple" id="oo_527528.jpg"><uri content-type="original_file" xlink:type="simple">https://binary.pensoft.net/fig/527528</uri></graphic></fig></tp:treatment-sec><tp:treatment-sec sec-type="description" id="SECID0ESFJO"><title>Description of female holotype.</title><p><italic>Specimen preparation and condition</italic>. Specimen preserved in 80% EtOH. Spermathecae removed, cleared, in vial with specimen <italic>General coloration</italic>. Carapace, chelicerae, and legs dark reddish brown 2.5YR 2.5/4, leg IV tarsi brownish yellow 10YR 6/8. Abdomen dark brown 2.5YR 3/2, spinnerets yellow 10YR 7/6. <italic>Cephalothorax</italic>. Carapace 3.79 long, 3.68 wide. Pars cephalica 2.83 long. Foveal groove procurved, 0.82 long, 0.3 wide. Eye tubercle moderate. <abbrev xmlns:xlink="http://www.w3.org/1999/xlink" xlink:title="Anterior eye row" id="ABBRID0E5FJO" xlink:type="simple">AER</abbrev> procurved. <abbrev xmlns:xlink="http://www.w3.org/1999/xlink" xlink:title="posterior eye row" id="ABBRID0ECGJO" xlink:type="simple">PER</abbrev> relatively straight. Eye group 1 long, 0.58 wide, <abbrev xmlns:xlink="http://www.w3.org/1999/xlink" xlink:title="Anterior median eyes" id="ABBRID0EGGJO" xlink:type="simple">AME</abbrev> 0.22, <abbrev xmlns:xlink="http://www.w3.org/1999/xlink" xlink:title="posterior median eyes" id="ABBRID0EKGJO" xlink:type="simple">PME</abbrev> 0.2, <abbrev xmlns:xlink="http://www.w3.org/1999/xlink" xlink:title="Anterior lateral eyes" id="ABBRID0EOGJO" xlink:type="simple">ALE</abbrev> 0.34, <abbrev xmlns:xlink="http://www.w3.org/1999/xlink" xlink:title="posterior lateral eyes" id="ABBRID0ESGJO" xlink:type="simple">PLE</abbrev> 0.28. Sternum sparsely setose, thicker around anterior edges, <abbrev xmlns:xlink="http://www.w3.org/1999/xlink" xlink:title="Sternum length" id="ABBRID0EWGJO" xlink:type="simple">STRl</abbrev> 2.32, <abbrev xmlns:xlink="http://www.w3.org/1999/xlink" xlink:title="Sternum width" id="ABBRID0E1GJO" xlink:type="simple">STRw</abbrev> 2.25. Chelicerae with anterior row comprising three teeth, posterior margin with six teeth. Palpal endites with 27 large cuspules across proximal half of endite face and eleven cuspules distally, <abbrev xmlns:xlink="http://www.w3.org/1999/xlink" xlink:title="Palpal endite width" id="ABBRID0E5GJO" xlink:type="simple">ENDw</abbrev> 0.95, <abbrev xmlns:xlink="http://www.w3.org/1999/xlink" xlink:title="Palpal endite length" id="ABBRID0ECHJO" xlink:type="simple">ENDl</abbrev> 1.66. Labium with eight cuspules; five large and three small, <abbrev xmlns:xlink="http://www.w3.org/1999/xlink" xlink:title="Labium width" id="ABBRID0EGHJO" xlink:type="simple">LBw</abbrev> 0.9, <abbrev xmlns:xlink="http://www.w3.org/1999/xlink" xlink:title="Labium length" id="ABBRID0EKHJO" xlink:type="simple">LBl</abbrev> 0.63. Rastellum with six spines along distal cheliceral margin and five spines medially on process. <italic>Abdomen</italic>. Evenly setose. <italic>Legs</italic>. <abbrev xmlns:xlink="http://www.w3.org/1999/xlink" xlink:title="Femur I length" id="ABBRID0ESHJO" xlink:type="simple">F1</abbrev> 2.88; <abbrev xmlns:xlink="http://www.w3.org/1999/xlink" xlink:title="Femur I width" id="ABBRID0EWHJO" xlink:type="simple">F1w</abbrev> 0.99; <abbrev xmlns:xlink="http://www.w3.org/1999/xlink" xlink:title="Patella I length" id="ABBRID0E1HJO" xlink:type="simple">P1</abbrev> 1.71; <abbrev xmlns:xlink="http://www.w3.org/1999/xlink" xlink:title="Tibia I length" id="ABBRID0E5HJO" xlink:type="simple">Ti1</abbrev> 1.66; <abbrev xmlns:xlink="http://www.w3.org/1999/xlink" xlink:title="Metatarsus I length" id="ABBRID0ECIJO" xlink:type="simple">Mt1</abbrev> 1.19; <abbrev xmlns:xlink="http://www.w3.org/1999/xlink" xlink:title="Tarsus I length" id="ABBRID0EGIJO" xlink:type="simple">Tr1</abbrev> 0.82; <abbrev xmlns:xlink="http://www.w3.org/1999/xlink" xlink:title="Femur III lengthFemur III length" id="ABBRID0EKIJO" xlink:type="simple">F3</abbrev> 2.31; <abbrev xmlns:xlink="http://www.w3.org/1999/xlink" xlink:title="Femur III width" id="ABBRID0EOIJO" xlink:type="simple">F3w</abbrev> 1.12; <abbrev xmlns:xlink="http://www.w3.org/1999/xlink" xlink:title="Patella III length" id="ABBRID0ESIJO" xlink:type="simple">P3</abbrev> 1.33; <abbrev xmlns:xlink="http://www.w3.org/1999/xlink" xlink:title="Tibia III length" id="ABBRID0EWIJO" xlink:type="simple">Ti3</abbrev> 1.26, <abbrev xmlns:xlink="http://www.w3.org/1999/xlink" xlink:title="Saddle length" id="ABBRID0E1IJO" xlink:type="simple">Sd3</abbrev> 0.87; <abbrev xmlns:xlink="http://www.w3.org/1999/xlink" xlink:title="Metatarsus III length" id="ABBRID0E5IJO" xlink:type="simple">Mt3</abbrev> 1; <abbrev xmlns:xlink="http://www.w3.org/1999/xlink" xlink:title="Tarsus III length" id="ABBRID0ECJJO" xlink:type="simple">Tr3</abbrev> 0.98; <abbrev xmlns:xlink="http://www.w3.org/1999/xlink" xlink:title="Femur IV length" id="ABBRID0EGJJO" xlink:type="simple">F4</abbrev> 2.86; <abbrev xmlns:xlink="http://www.w3.org/1999/xlink" xlink:title="Femur IV width" id="ABBRID0EKJJO" xlink:type="simple">F4w</abbrev> 1.15; <abbrev xmlns:xlink="http://www.w3.org/1999/xlink" xlink:title="Patella IV length" id="ABBRID0EOJJO" xlink:type="simple">P4</abbrev> 1.46; <abbrev xmlns:xlink="http://www.w3.org/1999/xlink" xlink:title="Tibia IV length" id="ABBRID0ESJJO" xlink:type="simple">Ti4</abbrev> 1.54; <abbrev xmlns:xlink="http://www.w3.org/1999/xlink" xlink:title="Metatarsus IV length" id="ABBRID0EWJJO" xlink:type="simple">Mt4</abbrev> 1.19; <abbrev xmlns:xlink="http://www.w3.org/1999/xlink" xlink:title="Tarsus IV length" id="ABBRID0E1JJO" xlink:type="simple">Tr4</abbrev> 0.82. Retrolateral face tarsus IV with defined comb of alternating long and short spinules. <italic>Pedipalps</italic>. <abbrev xmlns:xlink="http://www.w3.org/1999/xlink" xlink:title="Palp femur length" id="ABBRID0EAKJO" xlink:type="simple">PF</abbrev> 2.66, <abbrev xmlns:xlink="http://www.w3.org/1999/xlink" xlink:title="Palp patella length" id="ABBRID0EEKJO" xlink:type="simple">PP</abbrev> 1.43, <abbrev xmlns:xlink="http://www.w3.org/1999/xlink" xlink:title="Palp tibia length" id="ABBRID0EIKJO" xlink:type="simple">PTi</abbrev> 1.43, <abbrev xmlns:xlink="http://www.w3.org/1999/xlink" xlink:title="Palp tarsus length" id="ABBRID0EMKJO" xlink:type="simple">PTr</abbrev> 1.57. Spermathecae bent medially and then anteriorly, bulbs facing anteriorly.</p></tp:treatment-sec><tp:treatment-sec sec-type="variation" id="SECID0EQKJO"><title>Variation, females</title><p><bold>(n = 3).</bold><abbrev xmlns:xlink="http://www.w3.org/1999/xlink" xlink:title="Carapace length" id="ABBRID0EYKJO" xlink:type="simple">CL</abbrev> 3.79–4.59, 4.16±0.23; <abbrev xmlns:xlink="http://www.w3.org/1999/xlink" xlink:title="Carapace width" id="ABBRID0E3KJO" xlink:type="simple">CW</abbrev> 3.68–4.38, 3.95±0.21; <abbrev xmlns:xlink="http://www.w3.org/1999/xlink" xlink:title="Caput length" id="ABBRID0EALJO" xlink:type="simple">Cap</abbrev> 2.83–3.31, 3.06±0.14; <abbrev xmlns:xlink="http://www.w3.org/1999/xlink" xlink:title="Palpal endite length" id="ABBRID0EELJO" xlink:type="simple">ENDl</abbrev> 0.58–0.65, 0.61±0.02; <abbrev xmlns:xlink="http://www.w3.org/1999/xlink" xlink:title="Palpal endite width" id="ABBRID0EILJO" xlink:type="simple">ENDw</abbrev> 0.98–1.06, 1.01±0.02; <abbrev xmlns:xlink="http://www.w3.org/1999/xlink" xlink:title="Sternum length" id="ABBRID0EMLJO" xlink:type="simple">STRl</abbrev> 2.26–2.6, 2.39±0.11; <abbrev xmlns:xlink="http://www.w3.org/1999/xlink" xlink:title="Sternum width" id="ABBRID0EQLJO" xlink:type="simple">STRw</abbrev> 2.25–2.67, 2.4±0.14; <abbrev xmlns:xlink="http://www.w3.org/1999/xlink" xlink:title="Labium length" id="ABBRID0EULJO" xlink:type="simple">LBl</abbrev> 0.63–0.81, 0.74±0.06; <abbrev xmlns:xlink="http://www.w3.org/1999/xlink" xlink:title="Labium width" id="ABBRID0EYLJO" xlink:type="simple">LBw</abbrev> 0.9–1.05, 0.96±0.04; <abbrev xmlns:xlink="http://www.w3.org/1999/xlink" xlink:title="Femur I length" id="ABBRID0E3LJO" xlink:type="simple">F1</abbrev> 2.51–3.11, 2.83±0.18; <abbrev xmlns:xlink="http://www.w3.org/1999/xlink" xlink:title="Femur I width" id="ABBRID0EAMJO" xlink:type="simple">F1w</abbrev> 0.94–1.1, 1.01±0.05; <abbrev xmlns:xlink="http://www.w3.org/1999/xlink" xlink:title="Patella I length" id="ABBRID0EEMJO" xlink:type="simple">P1</abbrev> 1.34–1.82, 1.62±0.15; <abbrev xmlns:xlink="http://www.w3.org/1999/xlink" xlink:title="Tibia I length" id="ABBRID0EIMJO" xlink:type="simple">Ti1</abbrev> 1.37–1.86, 1.63±0.14; <abbrev xmlns:xlink="http://www.w3.org/1999/xlink" xlink:title="Metatarsus I length" id="ABBRID0EMMJO" xlink:type="simple">Mt1</abbrev> 1.06–1.29, 1.18±0.07; <abbrev xmlns:xlink="http://www.w3.org/1999/xlink" xlink:title="Tarsus I length" id="ABBRID0EQMJO" xlink:type="simple">Tr1</abbrev> 0.72–0.87, 0.8±0.04; <abbrev xmlns:xlink="http://www.w3.org/1999/xlink" xlink:title="Femur III lengthFemur III length" id="ABBRID0EUMJO" xlink:type="simple">F3</abbrev> 2.26–2.65, 2.4±0.12; <abbrev xmlns:xlink="http://www.w3.org/1999/xlink" xlink:title="Femur III width" id="ABBRID0EYMJO" xlink:type="simple">F3w</abbrev> 1.12–1.27, 1.18±0.05; <abbrev xmlns:xlink="http://www.w3.org/1999/xlink" xlink:title="Patella III length" id="ABBRID0E3MJO" xlink:type="simple">P3</abbrev> 1.18–1.5, 1.34±0.09; <abbrev xmlns:xlink="http://www.w3.org/1999/xlink" xlink:title="Tibia III length" id="ABBRID0EANJO" xlink:type="simple">Ti3</abbrev> 1.25–1.38, 1.3±0.04; <abbrev xmlns:xlink="http://www.w3.org/1999/xlink" xlink:title="Metatarsus III length" id="ABBRID0EENJO" xlink:type="simple">Mt3</abbrev> 0.92–1.12, 1.01±0.06; <abbrev xmlns:xlink="http://www.w3.org/1999/xlink" xlink:title="Tarsus III length" id="ABBRID0EINJO" xlink:type="simple">Tr3</abbrev> 0.98–1.09, 1.04±0.03; <abbrev xmlns:xlink="http://www.w3.org/1999/xlink" xlink:title="Femur IV length" id="ABBRID0EMNJO" xlink:type="simple">F4</abbrev> 2.78–3.24, 2.96±0.14; <abbrev xmlns:xlink="http://www.w3.org/1999/xlink" xlink:title="Femur IV width" id="ABBRID0EQNJO" xlink:type="simple">F4w</abbrev> 1.11–1.34, 1.2±0.07; <abbrev xmlns:xlink="http://www.w3.org/1999/xlink" xlink:title="Patella IV length" id="ABBRID0EUNJO" xlink:type="simple">P4</abbrev> 1.41–1.78, 1.55±0.12; <abbrev xmlns:xlink="http://www.w3.org/1999/xlink" xlink:title="Tibia IV length" id="ABBRID0EYNJO" xlink:type="simple">Ti4</abbrev> 1.34–1.69, 1.52±0.1; <abbrev xmlns:xlink="http://www.w3.org/1999/xlink" xlink:title="Metatarsus IV length" id="ABBRID0E3NJO" xlink:type="simple">Mt4</abbrev> 1.31–1.58, 1.45±0.08; <abbrev xmlns:xlink="http://www.w3.org/1999/xlink" xlink:title="Tarsus IV length" id="ABBRID0EAOJO" xlink:type="simple">Tr4</abbrev> 0.9–1.02, 0.95±0.04; <abbrev xmlns:xlink="http://www.w3.org/1999/xlink" xlink:title="Palp femur length" id="ABBRID0EEOJO" xlink:type="simple">PF</abbrev> 2.53–2.94, 2.71±0.12; <abbrev xmlns:xlink="http://www.w3.org/1999/xlink" xlink:title="Palp patella length" id="ABBRID0EIOJO" xlink:type="simple">PP</abbrev> 1.26–1.62, 1.44±0.1; <abbrev xmlns:xlink="http://www.w3.org/1999/xlink" xlink:title="Palp tibia length" id="ABBRID0EMOJO" xlink:type="simple">PTi</abbrev> 1.42–1.58, 1.49±0.05; <abbrev xmlns:xlink="http://www.w3.org/1999/xlink" xlink:title="Palp tarsus length" id="ABBRID0EQOJO" xlink:type="simple">PTr</abbrev> 1.45–1.65, 1.56±0.06.</p></tp:treatment-sec><tp:treatment-sec sec-type="description" id="SECID0EUOJO"><title>Description of male exemplar.</title><p><italic>Specimen preparation and condition</italic>. Specimen preserved in 80% EtOH. Left palp and leg I removed, in vial with specimen. <italic>General coloration</italic>. Carapace, chelicerae, and legs reddish black 10R 2.5/1, tarsi reddish yellow 7.5YR 6/8. Abdomen black 5YR 2.5/1. <italic>Cephalothorax</italic>. Carapace 3.9 long, 3.83 wide. Pars cephalica 2.75 long. Foveal groove procurved, 0.31 long, 0.64 wide. Tubercle high. <abbrev xmlns:xlink="http://www.w3.org/1999/xlink" xlink:title="Anterior eye row" id="ABBRID0EAPJO" xlink:type="simple">AER</abbrev> procurved. <abbrev xmlns:xlink="http://www.w3.org/1999/xlink" xlink:title="posterior eye row" id="ABBRID0EEPJO" xlink:type="simple">PER</abbrev> straight. Eye group 0.59 long, 1.03 wide, <abbrev xmlns:xlink="http://www.w3.org/1999/xlink" xlink:title="Anterior median eyes" id="ABBRID0EIPJO" xlink:type="simple">AME</abbrev> 0.35, <abbrev xmlns:xlink="http://www.w3.org/1999/xlink" xlink:title="posterior median eyes" id="ABBRID0EMPJO" xlink:type="simple">PME</abbrev> 0.19, <abbrev xmlns:xlink="http://www.w3.org/1999/xlink" xlink:title="Anterior lateral eyes" id="ABBRID0EQPJO" xlink:type="simple">ALE</abbrev> 0.37, <abbrev xmlns:xlink="http://www.w3.org/1999/xlink" xlink:title="posterior lateral eyes" id="ABBRID0EUPJO" xlink:type="simple">PLE</abbrev> 0.28. Sternum sparsely setose around outer 1/3, <abbrev xmlns:xlink="http://www.w3.org/1999/xlink" xlink:title="Sternum length" id="ABBRID0EYPJO" xlink:type="simple">STRl</abbrev> 2.19, <abbrev xmlns:xlink="http://www.w3.org/1999/xlink" xlink:title="Sternum width" id="ABBRID0E3PJO" xlink:type="simple">STRw</abbrev> 2.1. Chelicerae with anterior tooth row comprising five teeth, posterior margin with seven teeth. Palpal endites with 28 hastate cuspules of varying size across proximal 3/4 of endite face, lacking distal endite cuspules, <abbrev xmlns:xlink="http://www.w3.org/1999/xlink" xlink:title="Palpal endite width" id="ABBRID0EAQJO" xlink:type="simple">ENDw</abbrev> 0.9, <abbrev xmlns:xlink="http://www.w3.org/1999/xlink" xlink:title="Palpal endite length" id="ABBRID0EEQJO" xlink:type="simple">ENDl</abbrev> 1.5. Labium with ten cuspules, <abbrev xmlns:xlink="http://www.w3.org/1999/xlink" xlink:title="Labium width" id="ABBRID0EIQJO" xlink:type="simple">LBw</abbrev> 0.83, <abbrev xmlns:xlink="http://www.w3.org/1999/xlink" xlink:title="Labium length" id="ABBRID0EMQJO" xlink:type="simple">LBl</abbrev> 0.55. Rastellum greatly reduced with six small cuspules. Abdomen setose. <italic>Legs</italic>. <abbrev xmlns:xlink="http://www.w3.org/1999/xlink" xlink:title="Femur I length" id="ABBRID0ESQJO" xlink:type="simple">F1</abbrev> 3.88; <abbrev xmlns:xlink="http://www.w3.org/1999/xlink" xlink:title="Femur I width" id="ABBRID0EWQJO" xlink:type="simple">F1w</abbrev> 0.87; <abbrev xmlns:xlink="http://www.w3.org/1999/xlink" xlink:title="Patella I length" id="ABBRID0E1QJO" xlink:type="simple">P1</abbrev> 1.88; <abbrev xmlns:xlink="http://www.w3.org/1999/xlink" xlink:title="Tibia I length" id="ABBRID0E5QJO" xlink:type="simple">Ti1</abbrev> 2.74; <abbrev xmlns:xlink="http://www.w3.org/1999/xlink" xlink:title="Metatarsus I length" id="ABBRID0ECRJO" xlink:type="simple">Mt1</abbrev> 1.83; <abbrev xmlns:xlink="http://www.w3.org/1999/xlink" xlink:title="Tarsus I length" id="ABBRID0EGRJO" xlink:type="simple">Tr1</abbrev> 0.98; <abbrev xmlns:xlink="http://www.w3.org/1999/xlink" xlink:title="Femur III lengthFemur III length" id="ABBRID0EKRJO" xlink:type="simple">F3</abbrev> 2.95; <abbrev xmlns:xlink="http://www.w3.org/1999/xlink" xlink:title="Femur III width" id="ABBRID0EORJO" xlink:type="simple">F3w</abbrev> 1.07; <abbrev xmlns:xlink="http://www.w3.org/1999/xlink" xlink:title="Patella III length" id="ABBRID0ESRJO" xlink:type="simple">P3</abbrev> 1.41; <abbrev xmlns:xlink="http://www.w3.org/1999/xlink" xlink:title="Tibia III length" id="ABBRID0EWRJO" xlink:type="simple">Ti3</abbrev> 1.72; <abbrev xmlns:xlink="http://www.w3.org/1999/xlink" xlink:title="Saddle length" id="ABBRID0E1RJO" xlink:type="simple">Sd3</abbrev> 1.11; <abbrev xmlns:xlink="http://www.w3.org/1999/xlink" xlink:title="Metatarsus III length" id="ABBRID0E5RJO" xlink:type="simple">Mt3</abbrev> 1.46; <abbrev xmlns:xlink="http://www.w3.org/1999/xlink" xlink:title="Tarsus III length" id="ABBRID0ECSJO" xlink:type="simple">Tr3</abbrev> 1.13; <abbrev xmlns:xlink="http://www.w3.org/1999/xlink" xlink:title="Femur IV length" id="ABBRID0EGSJO" xlink:type="simple">F4</abbrev> 3.74; <abbrev xmlns:xlink="http://www.w3.org/1999/xlink" xlink:title="Femur IV width" id="ABBRID0EKSJO" xlink:type="simple">F4w</abbrev> 0.98; <abbrev xmlns:xlink="http://www.w3.org/1999/xlink" xlink:title="Patella IV length" id="ABBRID0EOSJO" xlink:type="simple">P4</abbrev> 1.64; <abbrev xmlns:xlink="http://www.w3.org/1999/xlink" xlink:title="Tibia IV length" id="ABBRID0ESSJO" xlink:type="simple">Ti4</abbrev> 2.19; <abbrev xmlns:xlink="http://www.w3.org/1999/xlink" xlink:title="Metatarsus IV length" id="ABBRID0EWSJO" xlink:type="simple">Mt4</abbrev> 2.18; <abbrev xmlns:xlink="http://www.w3.org/1999/xlink" xlink:title="Tarsus IV length" id="ABBRID0E1SJO" xlink:type="simple">Tr4</abbrev> 1.23. Retrolateral face of tarsus IV lacking defined brush or comb. Leg I spination pattern: <abbrev xmlns:xlink="http://www.w3.org/1999/xlink" xlink:title="Number of spines on the prolateral" id="ABBRID0E5SJO" xlink:type="simple">TSp</abbrev> 8, <abbrev xmlns:xlink="http://www.w3.org/1999/xlink" xlink:title="Number of spines on the proventral" id="ABBRID0ECTJO" xlink:type="simple">TSpv</abbrev> 7, TSrd 0, <abbrev xmlns:xlink="http://www.w3.org/1999/xlink" xlink:title="Number of spines on the retroventral" id="ABBRID0EGTJO" xlink:type="simple">TSr</abbrev> 1, <abbrev xmlns:xlink="http://www.w3.org/1999/xlink" xlink:title="Number of spines on the retroventral" id="ABBRID0EKTJO" xlink:type="simple">TSrv</abbrev> 20, <abbrev xmlns:xlink="http://www.w3.org/1999/xlink" xlink:title="Number of spines on the prolateral" id="ABBRID0EOTJO" xlink:type="simple">MtSp</abbrev> 7, <abbrev xmlns:xlink="http://www.w3.org/1999/xlink" xlink:title="Number of spines on the retrolateral faces of the metatarsus I" id="ABBRID0ESTJO" xlink:type="simple">MtSr</abbrev> 13, <abbrev xmlns:xlink="http://www.w3.org/1999/xlink" xlink:title="Number of spines on the prolateral" id="ABBRID0EWTJO" xlink:type="simple">TrSp</abbrev> 4, <abbrev xmlns:xlink="http://www.w3.org/1999/xlink" xlink:title="Number of spines on the retrolateral faces of the tarsus I" id="ABBRID0E1TJO" xlink:type="simple">TrSr</abbrev> 7. <italic>Pedipalps</italic>. <abbrev xmlns:xlink="http://www.w3.org/1999/xlink" xlink:title="Palpal tibia length" id="ABBRID0EAUJO" xlink:type="simple">PTl</abbrev> 2.12, <abbrev xmlns:xlink="http://www.w3.org/1999/xlink" xlink:title="Palpal tibia width" id="ABBRID0EEUJO" xlink:type="simple">PTw</abbrev> 0.78, <abbrev xmlns:xlink="http://www.w3.org/1999/xlink" xlink:title="Bulb length" id="ABBRID0EIUJO" xlink:type="simple">Bl</abbrev> 1.87. Embolus relatively long, slightly sinuous.</p><fig id="F70" position="float" orientation="portrait"><object-id xmlns:xlink="http://www.w3.org/1999/xlink" content-type="doi" xlink:type="simple">10.3897/zookeys.1027.54888.figure65</object-id><object-id xmlns:xlink="http://www.w3.org/1999/xlink" content-type="arpha" xlink:type="simple">AA7BC16A-A91E-5427-A028-6FFFB242F86B</object-id><label>Figure 65.</label><caption><p><italic><tp:taxon-name><tp:taxon-name-part taxon-name-part-type="genus" reg="Ummidia">Ummidia</tp:taxon-name-part> <tp:taxon-name-part taxon-name-part-type="species" reg="erema">erema</tp:taxon-name-part></tp:taxon-name></italic> (Chamberlin, 1925) from Barro Colorado Island, Panama. A-D male exemplar (UMM535) <bold>A</bold> prolateral aspect, leg I <bold>B</bold> retrolateral aspect, leg I <bold>C</bold> line drawings, leg I prolateral and retrolateral aspects <bold>D</bold> retrolateral aspect, pedipalp <bold>E</bold> cleared spermathecae female holotype (MCZ16003). Scale bars: 1.0 mm.</p></caption><graphic xmlns:xlink="http://www.w3.org/1999/xlink" xlink:href="zookeys-1027-001-g070.jpg" position="float" orientation="portrait" xlink:type="simple" id="oo_527529.jpg"><uri content-type="original_file" xlink:type="simple">https://binary.pensoft.net/fig/527529</uri></graphic></fig></tp:treatment-sec><tp:treatment-sec sec-type="variation" id="SECID0EOVJO"><title>Variation, males.</title><p>Known only from male exemplar.</p></tp:treatment-sec><tp:treatment-sec sec-type="material" id="SECID0ETVJO"><title>Material examined.</title><p><bold>Panama: Panama Canal Zone</bold>: Barro Colorado Island, <named-content xmlns:xlink="http://www.w3.org/1999/xlink" content-type="dwc:verbatimCoordinates" xlink:type="simple"><named-content content-type="geo-json" specific-use="{&#34;type&#34;:&#34;Point&#34;,&#34;coordinates&#34;:[-79.846700,9.152000]}" id="NCID0E5VJO" xlink:type="simple">9.152 -79.8467</named-content></named-content><sup>5</sup>, 156 m a.s.l. (MCZ1261, 1♀, WC Allee, <named-content xmlns:xlink="http://www.w3.org/1999/xlink" content-type="dwc:institutional_code" xlink:type="simple">MCZ</named-content>) (UMM0514, 1946, 1♀, Zetek, <named-content xmlns:xlink="http://www.w3.org/1999/xlink" content-type="dwc:institutional_code" xlink:type="simple">AMNH</named-content>) (UMM0512, 1.i.1947, 1♀, NLH Krauss, <named-content xmlns:xlink="http://www.w3.org/1999/xlink" content-type="dwc:institutional_code" xlink:type="simple">AMNH</named-content>); (UMM0535, 18.iv.1946, 1♂, TC Schneirla, <named-content xmlns:xlink="http://www.w3.org/1999/xlink" content-type="dwc:institutional_code" xlink:type="simple">AMNH</named-content>); Ft. San Lorenzo, <named-content xmlns:xlink="http://www.w3.org/1999/xlink" content-type="dwc:verbatimCoordinates" xlink:type="simple"><named-content content-type="geo-json" specific-use="{&#34;type&#34;:&#34;Point&#34;,&#34;coordinates&#34;:[-80.001400,9.322700]}" id="NCID0EHXJO" xlink:type="simple">9.3227 -80.0014</named-content></named-content><sup>4</sup>, 15 m a.s.l. (UMM0513, 1juv, Zetek, <named-content xmlns:xlink="http://www.w3.org/1999/xlink" content-type="dwc:institutional_code" xlink:type="simple">AMNH</named-content>).</p></tp:treatment-sec><tp:treatment-sec><!--Section generated to contain objects referenced in tp:taxon-treatment.--><fig id="F46" position="float" orientation="portrait"><object-id xmlns:xlink="http://www.w3.org/1999/xlink" content-type="doi" xlink:type="simple">10.3897/zookeys.1027.54888.map5</object-id><object-id xmlns:xlink="http://www.w3.org/1999/xlink" content-type="arpha" xlink:type="simple">FD3DF31C-D984-5C9E-A10F-0775F7425B5E</object-id><label>Map 5.</label><caption><p>Locality records for southern Mexico and Central American species.</p></caption><graphic xmlns:xlink="http://www.w3.org/1999/xlink" xlink:href="zookeys-1027-001-g044.jpg" position="float" orientation="portrait" xlink:type="simple" id="oo_527503.jpg"><uri content-type="original_file" xlink:type="simple">https://binary.pensoft.net/fig/527503</uri></graphic></fig></tp:treatment-sec></tp:taxon-treatment>
