# Supplementary material for: Taxonomic revision of the New World members of the trapdoor spider genus Ummidia Thorell (Araneae, Mygalomorphae, Halonoproctidae)
Source: Zookeys. 2021 Apr 2;1027:1–165. doi: 10.3897/zookeys.1027.54888 (PMC8035127; doi:10.3897/zookeys.1027.54888)
Supplement: XML Treatment for Ummidia quijichacaca [file zookeys.1027.54888-treatment41.xml]

<!DOCTYPE tp:taxon-treatment
  PUBLIC "-//TaxonX//DTD Taxonomic Treatment Publishing DTD v0 20100105//EN" "tax-treatment-NSO.dtd">
<tp:taxon-treatment xmlns:tp="http://www.plazi.org/taxpub"><tp:treatment-meta><kwd-group><label>Taxon classification</label><kwd><named-content xmlns:xlink="http://www.w3.org/1999/xlink" content-type="kingdom">Animalia</named-content></kwd><kwd><named-content xmlns:xlink="http://www.w3.org/1999/xlink" content-type="order">Araneae</named-content></kwd><kwd><named-content xmlns:xlink="http://www.w3.org/1999/xlink" content-type="family">Halonoproctidae</named-content></kwd></kwd-group><mixed-citation publication-type="journal"><person-group><name><surname>Godwin</surname><given-names>Rebecca L.</given-names></name><name><surname>Bond</surname><given-names>Jason E.</given-names></name></person-group><article-title>Taxonomic revision of the New World members of the trapdoor spider genus <italic><tp:taxon-name><tp:taxon-name-part taxon-name-part-type="genus" reg="Ummidia">Ummidia</tp:taxon-name-part></tp:taxon-name></italic> Thorell (<tp:taxon-name><tp:taxon-name-part taxon-name-part-type="order">Araneae</tp:taxon-name-part></tp:taxon-name>, <tp:taxon-name><tp:taxon-name-part taxon-name-part-type="suborder">Mygalomorphae</tp:taxon-name-part></tp:taxon-name>, <tp:taxon-name><tp:taxon-name-part taxon-name-part-type="family">Halonoproctidae</tp:taxon-name-part></tp:taxon-name>)</article-title><source>Zookeys</source><day>02</day><month>4</month><year>2021</year><volume>1027</volume><fpage>1</fpage><lpage>165</lpage><pub-id pub-id-type="doi">10.3897/zookeys.1027.54888</pub-id></mixed-citation></tp:treatment-meta><tp:nomenclature><tp:taxon-name><object-id xmlns:xlink="http://www.w3.org/1999/xlink" content-type="arpha" xlink:type="simple">4C77DF71-22B3-56E6-BC1E-F403ACDA341F</object-id>
              <tp:taxon-name-part taxon-name-part-type="genus" reg="Ummidia">Ummidia</tp:taxon-name-part>
              <tp:taxon-name-part taxon-name-part-type="species" reg="quijichacaca">quijichacaca</tp:taxon-name-part>
              <object-id xmlns:xlink="http://www.w3.org/1999/xlink" content-type="zoobank" xlink:type="simple">http://zoobank.org/36DF98D3-1C6D-43A0-85D2-61FFF3E03A8A</object-id>
            </tp:taxon-name><tp:taxon-status xmlns:xlink="http://www.w3.org/1999/xlink" xlink:type="simple">sp. nov.</tp:taxon-status><xref ref-type="fig" rid="F71">Fig. 66</xref><xref ref-type="fig" rid="F72">, Map 6</xref></tp:nomenclature><tp:treatment-sec sec-type="type material" id="SECID0EJZJO"><title>Type material.</title><p>HOLOTYPE: 1 ♀ (UMM230) from Monserrate above Bogotá, Cundinamarca, Colombia, <named-content xmlns:xlink="http://www.w3.org/1999/xlink" content-type="dwc:verbatimCoordinates" xlink:type="simple"><named-content content-type="geo-json" specific-use="{&#34;type&#34;:&#34;Point&#34;,&#34;coordinates&#34;:[-74.056500,4.604900]}" id="NCID0ESZJO" xlink:type="simple">4.6049 -74.0565</named-content></named-content><sup>5</sup>, 3152 m a.s.l., 27.iv.1965, coll. PR Craig, DL Craig, <named-content xmlns:xlink="http://www.w3.org/1999/xlink" content-type="dwc:institutional_code" xlink:type="simple">AMNH</named-content>.</p></tp:treatment-sec><tp:treatment-sec sec-type="etymology" id="SECID0EA1JO"><title>Etymology.</title><p>The specific epithet is a noun taken in apposition. It is the Muisca name for Monserrate, Quijichacaca, which translates to “grandmother’s foot”.</p><fig id="F72" position="float" orientation="portrait"><object-id xmlns:xlink="http://www.w3.org/1999/xlink" content-type="doi" xlink:type="simple">10.3897/zookeys.1027.54888.map6</object-id><object-id xmlns:xlink="http://www.w3.org/1999/xlink" content-type="arpha" xlink:type="simple">4364173B-8D55-5C14-ACD4-DCD8164B6CC2</object-id><label>Map 6.</label><caption><p>Locality records for South American and Caribbean species.</p></caption><graphic xmlns:xlink="http://www.w3.org/1999/xlink" xlink:href="zookeys-1027-001-g071.jpg" position="float" orientation="portrait" xlink:type="simple" id="oo_527530.jpg"><uri content-type="original_file" xlink:type="simple">https://binary.pensoft.net/fig/527530</uri></graphic></fig></tp:treatment-sec><tp:treatment-sec sec-type="diagnosis" id="SECID0ER1JO"><title>Diagnosis.</title><p><italic><tp:taxon-name><tp:taxon-name-part taxon-name-part-type="genus" reg="Ummidia">Ummidia</tp:taxon-name-part> <tp:taxon-name-part taxon-name-part-type="species" reg="quijichacaca">quijichacaca</tp:taxon-name-part></tp:taxon-name></italic> can be differentiated from all geographically proximate species by having the carapace angular and longer than wide and legs which are darker distally. Females can be differentiated from <italic><tp:taxon-name><tp:taxon-name-part taxon-name-part-type="genus" reg="Ummidia">U.</tp:taxon-name-part> <tp:taxon-name-part taxon-name-part-type="species" reg="tibacuy">tibacuy</tp:taxon-name-part></tp:taxon-name></italic>, <italic><tp:taxon-name><tp:taxon-name-part taxon-name-part-type="genus" reg="Ummidia">U.</tp:taxon-name-part> <tp:taxon-name-part taxon-name-part-type="species" reg="asperula">asperula</tp:taxon-name-part></tp:taxon-name></italic>, and <italic><tp:taxon-name><tp:taxon-name-part taxon-name-part-type="genus" reg="Ummidia">U.</tp:taxon-name-part> <tp:taxon-name-part taxon-name-part-type="species" reg="neblina">neblina</tp:taxon-name-part></tp:taxon-name></italic> by the presence of a defined comb of long spinules on the retrolateral face of tarsus IV. Females can be further distinguished from all geographically proximate species by having spermathecae which are straight with wide, flat, anteriorly facing bulbs.</p><fig id="F71" position="float" orientation="portrait"><object-id xmlns:xlink="http://www.w3.org/1999/xlink" content-type="doi" xlink:type="simple">10.3897/zookeys.1027.54888.figure66</object-id><object-id xmlns:xlink="http://www.w3.org/1999/xlink" content-type="arpha" xlink:type="simple">C14B0F28-7E03-5469-A874-FD242DCDF932</object-id><label>Figure 66.</label><caption><p><italic><tp:taxon-name><tp:taxon-name-part taxon-name-part-type="genus" reg="Ummidia">Ummidia</tp:taxon-name-part> <tp:taxon-name-part taxon-name-part-type="species" reg="quijichacaca">quijichacaca</tp:taxon-name-part></tp:taxon-name></italic> sp. nov. female holotype (UMM230) from Monserrate, Colombia <bold>A</bold> female habitus illustration <bold>B</bold> cleared spermathecae. Scale bars: 4.0 mm (<bold>A</bold>), 1.0 mm (<bold>B</bold>).</p></caption><graphic xmlns:xlink="http://www.w3.org/1999/xlink" xlink:href="zookeys-1027-001-g072.jpg" position="float" orientation="portrait" xlink:type="simple" id="oo_527531.jpg"><uri content-type="original_file" xlink:type="simple">https://binary.pensoft.net/fig/527531</uri></graphic></fig></tp:treatment-sec><tp:treatment-sec sec-type="description" id="SECID0ED4JO"><title>Description of female holotype.</title><p><italic>Specimen preparation and condition</italic>. Specimen preserved in 80% EtOH. Spermathecae removed, cleared, in vial with specimen. <italic>General coloration</italic>. Carapace, chelicerae, and legs dark reddish brown 5YR 3/4. Abdomen brown 7.5YR 4/2, spinnerets brownish yellow 10YR 6/6. <italic>Cephalothorax</italic>. Carapace 6.83 long, 6.24 wide. Pars cephalica 4.58 long. Foveal groove procurved, 0.46 long, 1.46 wide. All eyes on low tubercle. <abbrev xmlns:xlink="http://www.w3.org/1999/xlink" xlink:title="Anterior eye row" id="ABBRID0EP4JO" xlink:type="simple">AER</abbrev> procurved. <abbrev xmlns:xlink="http://www.w3.org/1999/xlink" xlink:title="posterior eye row" id="ABBRID0ET4JO" xlink:type="simple">PER</abbrev> straight. Eye group 1.06 long, 1.54 wide, <abbrev xmlns:xlink="http://www.w3.org/1999/xlink" xlink:title="Anterior median eyes" id="ABBRID0EX4JO" xlink:type="simple">AME</abbrev> 0.35, <abbrev xmlns:xlink="http://www.w3.org/1999/xlink" xlink:title="posterior median eyes" id="ABBRID0E24JO" xlink:type="simple">PME</abbrev> 0.4, <abbrev xmlns:xlink="http://www.w3.org/1999/xlink" xlink:title="Anterior lateral eyes" id="ABBRID0E64JO" xlink:type="simple">ALE</abbrev> 0.56, <abbrev xmlns:xlink="http://www.w3.org/1999/xlink" xlink:title="posterior lateral eyes" id="ABBRID0ED5JO" xlink:type="simple">PLE</abbrev> 0.41. Sternum with posterior fringe, sparsely setose anteriorly, <abbrev xmlns:xlink="http://www.w3.org/1999/xlink" xlink:title="Sternum length" id="ABBRID0EH5JO" xlink:type="simple">STRl</abbrev> 4.05, <abbrev xmlns:xlink="http://www.w3.org/1999/xlink" xlink:title="Sternum width" id="ABBRID0EL5JO" xlink:type="simple">STRw</abbrev> 4.32. Chelicerae with anterior row comprising five teeth, posterior margin with six teeth. Palpal endites with 27 cuspules spread across proximal half of endite and 24 cuspules distally; equal in size to proximal cuspules anteriorly, smaller posteriorly, <abbrev xmlns:xlink="http://www.w3.org/1999/xlink" xlink:title="Palpal endite width" id="ABBRID0EP5JO" xlink:type="simple">ENDw</abbrev> 1.57, <abbrev xmlns:xlink="http://www.w3.org/1999/xlink" xlink:title="Palpal endite length" id="ABBRID0ET5JO" xlink:type="simple">ENDl</abbrev> 2.7. Labium with seven cuspules, <abbrev xmlns:xlink="http://www.w3.org/1999/xlink" xlink:title="Labium width" id="ABBRID0EX5JO" xlink:type="simple">LBw</abbrev> 1.7, <abbrev xmlns:xlink="http://www.w3.org/1999/xlink" xlink:title="Labium length" id="ABBRID0E25JO" xlink:type="simple">LBl</abbrev> 1.24. Rastellum with many strong spines on process and up cheliceral face for ~ 2× length of process. <italic>Abdomen</italic>. Evenly setose. <italic>Legs</italic>. <abbrev xmlns:xlink="http://www.w3.org/1999/xlink" xlink:title="Femur I length" id="ABBRID0ED6JO" xlink:type="simple">F1</abbrev> 4.67; <abbrev xmlns:xlink="http://www.w3.org/1999/xlink" xlink:title="Femur I width" id="ABBRID0EH6JO" xlink:type="simple">F1w</abbrev> 1.63; <abbrev xmlns:xlink="http://www.w3.org/1999/xlink" xlink:title="Patella I length" id="ABBRID0EL6JO" xlink:type="simple">P1</abbrev> 2.98; <abbrev xmlns:xlink="http://www.w3.org/1999/xlink" xlink:title="Tibia I length" id="ABBRID0EP6JO" xlink:type="simple">Ti1</abbrev> 2.87; <abbrev xmlns:xlink="http://www.w3.org/1999/xlink" xlink:title="Metatarsus I length" id="ABBRID0ET6JO" xlink:type="simple">Mt1</abbrev> 2.02; <abbrev xmlns:xlink="http://www.w3.org/1999/xlink" xlink:title="Tarsus I length" id="ABBRID0EX6JO" xlink:type="simple">Tr1</abbrev> 1.06; <abbrev xmlns:xlink="http://www.w3.org/1999/xlink" xlink:title="Femur III lengthFemur III length" id="ABBRID0E26JO" xlink:type="simple">F3</abbrev> 3.75; <abbrev xmlns:xlink="http://www.w3.org/1999/xlink" xlink:title="Femur III width" id="ABBRID0E66JO" xlink:type="simple">F3w</abbrev> 2.08; <abbrev xmlns:xlink="http://www.w3.org/1999/xlink" xlink:title="Patella III length" id="ABBRID0EDAKO" xlink:type="simple">P3</abbrev> 2.38; <abbrev xmlns:xlink="http://www.w3.org/1999/xlink" xlink:title="Tibia III length" id="ABBRID0EHAKO" xlink:type="simple">Ti3</abbrev> 2.24, <abbrev xmlns:xlink="http://www.w3.org/1999/xlink" xlink:title="Saddle length" id="ABBRID0ELAKO" xlink:type="simple">Sd3</abbrev> 1.55; <abbrev xmlns:xlink="http://www.w3.org/1999/xlink" xlink:title="Metatarsus III length" id="ABBRID0EPAKO" xlink:type="simple">Mt3</abbrev> 1.93; <abbrev xmlns:xlink="http://www.w3.org/1999/xlink" xlink:title="Tarsus III length" id="ABBRID0ETAKO" xlink:type="simple">Tr3</abbrev> 1.44; <abbrev xmlns:xlink="http://www.w3.org/1999/xlink" xlink:title="Femur IV length" id="ABBRID0EXAKO" xlink:type="simple">F4</abbrev> 5.05; <abbrev xmlns:xlink="http://www.w3.org/1999/xlink" xlink:title="Femur IV width" id="ABBRID0E2AKO" xlink:type="simple">F4w</abbrev> 2.05; <abbrev xmlns:xlink="http://www.w3.org/1999/xlink" xlink:title="Patella IV length" id="ABBRID0E6AKO" xlink:type="simple">P4</abbrev> 2.69; <abbrev xmlns:xlink="http://www.w3.org/1999/xlink" xlink:title="Tibia IV length" id="ABBRID0EDBKO" xlink:type="simple">Ti4</abbrev> 2.93; <abbrev xmlns:xlink="http://www.w3.org/1999/xlink" xlink:title="Metatarsus IV length" id="ABBRID0EHBKO" xlink:type="simple">Mt4</abbrev> 3.1; <abbrev xmlns:xlink="http://www.w3.org/1999/xlink" xlink:title="Tarsus IV length" id="ABBRID0ELBKO" xlink:type="simple">Tr4</abbrev> 1.43. Retrolateral face tarsus IV with defined comb of long spinules over length of tarsus. <italic>Pedipalps</italic>. <abbrev xmlns:xlink="http://www.w3.org/1999/xlink" xlink:title="Palp femur length" id="ABBRID0ERBKO" xlink:type="simple">PF</abbrev> 4.22, <abbrev xmlns:xlink="http://www.w3.org/1999/xlink" xlink:title="Palp patella length" id="ABBRID0EVBKO" xlink:type="simple">PP</abbrev> 2.45, <abbrev xmlns:xlink="http://www.w3.org/1999/xlink" xlink:title="Palp tibia length" id="ABBRID0EZBKO" xlink:type="simple">PTi</abbrev> 2.49, <abbrev xmlns:xlink="http://www.w3.org/1999/xlink" xlink:title="Palp tarsus length" id="ABBRID0E4BKO" xlink:type="simple">PTr</abbrev> 2.3. Spermathecae simple, straight, bulbs facing anteriorly.</p></tp:treatment-sec><tp:treatment-sec sec-type="variation" id="SECID0EBCKO"><title>Variation, females.</title><p>Known only from female holotype.</p></tp:treatment-sec><tp:treatment-sec sec-type="Males" id="SECID0EGCKO"><title>Males.</title><p>Unknown.</p></tp:treatment-sec></tp:taxon-treatment>
