# Supplementary material for: Taxonomic revision of the New World members of the trapdoor spider genus Ummidia Thorell (Araneae, Mygalomorphae, Halonoproctidae)
Source: Zookeys. 2021 Apr 2;1027:1–165. doi: 10.3897/zookeys.1027.54888 (PMC8035127; doi:10.3897/zookeys.1027.54888)
Supplement: XML Treatment for Ummidia tibacuy [file zookeys.1027.54888-treatment42.xml]

<!DOCTYPE tp:taxon-treatment
  PUBLIC "-//TaxonX//DTD Taxonomic Treatment Publishing DTD v0 20100105//EN" "tax-treatment-NSO.dtd">
<tp:taxon-treatment xmlns:tp="http://www.plazi.org/taxpub"><tp:treatment-meta><kwd-group><label>Taxon classification</label><kwd><named-content xmlns:xlink="http://www.w3.org/1999/xlink" content-type="kingdom">Animalia</named-content></kwd><kwd><named-content xmlns:xlink="http://www.w3.org/1999/xlink" content-type="order">Araneae</named-content></kwd><kwd><named-content xmlns:xlink="http://www.w3.org/1999/xlink" content-type="family">Halonoproctidae</named-content></kwd></kwd-group><mixed-citation publication-type="journal"><person-group><name><surname>Godwin</surname><given-names>Rebecca L.</given-names></name><name><surname>Bond</surname><given-names>Jason E.</given-names></name></person-group><article-title>Taxonomic revision of the New World members of the trapdoor spider genus <italic><tp:taxon-name><tp:taxon-name-part taxon-name-part-type="genus" reg="Ummidia">Ummidia</tp:taxon-name-part></tp:taxon-name></italic> Thorell (<tp:taxon-name><tp:taxon-name-part taxon-name-part-type="order">Araneae</tp:taxon-name-part></tp:taxon-name>, <tp:taxon-name><tp:taxon-name-part taxon-name-part-type="suborder">Mygalomorphae</tp:taxon-name-part></tp:taxon-name>, <tp:taxon-name><tp:taxon-name-part taxon-name-part-type="family">Halonoproctidae</tp:taxon-name-part></tp:taxon-name>)</article-title><source>Zookeys</source><day>02</day><month>4</month><year>2021</year><volume>1027</volume><fpage>1</fpage><lpage>165</lpage><pub-id pub-id-type="doi">10.3897/zookeys.1027.54888</pub-id></mixed-citation></tp:treatment-meta><tp:nomenclature><tp:taxon-name><object-id xmlns:xlink="http://www.w3.org/1999/xlink" content-type="arpha" xlink:type="simple">4B8F9691-3669-5010-B0FB-1BDDC6337ED4</object-id>
              <tp:taxon-name-part taxon-name-part-type="genus" reg="Ummidia">Ummidia</tp:taxon-name-part>
              <tp:taxon-name-part taxon-name-part-type="species" reg="tibacuy">tibacuy</tp:taxon-name-part>
              <object-id xmlns:xlink="http://www.w3.org/1999/xlink" content-type="zoobank" xlink:type="simple">http://zoobank.org/B41D7D1F-E8E4-4F46-B83D-D3F7AD184A27</object-id>
            </tp:taxon-name><tp:taxon-status xmlns:xlink="http://www.w3.org/1999/xlink" xlink:type="simple">sp. nov.</tp:taxon-status><xref ref-type="fig" rid="F73">Fig. 67</xref><xref ref-type="fig" rid="F72">, Map 6</xref></tp:nomenclature><tp:treatment-sec sec-type="type material" id="SECID0E2DKO"><title>Type material.</title><p>HOLOTYPE: 1 ♀ (ICV-Av-1151) form the Reserva Qauinini Via a Nilo, Tibacuy, Cundinamarca, Colombia, <named-content xmlns:xlink="http://www.w3.org/1999/xlink" content-type="dwc:verbatimCoordinates" xlink:type="simple"><named-content content-type="geo-json" specific-use="{&#34;type&#34;:&#34;Point&#34;,&#34;coordinates&#34;:[-74.508100,4.328300]}" id="NCID0EEEKO" xlink:type="simple">4.3283 -74.5081</named-content></named-content><sup>5</sup>, 1603 m a.s.l. coll. Catalina July 2018, NUCMNH.</p></tp:treatment-sec><tp:treatment-sec sec-type="etymology" id="SECID0EKEKO"><title>Etymology.</title><p>The specific epithet is a noun taken in apposition and is in reference to the type locality.</p></tp:treatment-sec><tp:treatment-sec sec-type="diagnosis" id="SECID0EPEKO"><title>Diagnosis.</title><p><italic><tp:taxon-name><tp:taxon-name-part taxon-name-part-type="genus" reg="Ummidia">Ummidia</tp:taxon-name-part> <tp:taxon-name-part taxon-name-part-type="species" reg="tibacuy">tibacuy</tp:taxon-name-part></tp:taxon-name></italic> females can be differentiated from all geographically proximate species by the presence of a comb of alternating long and short hairs on the retrolateral face of tarsus IV and by having spermathecae bend medially and then anteriorly with the bulbs coiled back onto the stalks, bulbs facing anteriorly. They can be further differentiated by the legs having a striped appearance due to the lightening of the leg articles near the joints and the tarsi being very light in color and by the carapace being wider than long and rounded.</p><fig id="F73" position="float" orientation="portrait"><object-id xmlns:xlink="http://www.w3.org/1999/xlink" content-type="doi" xlink:type="simple">10.3897/zookeys.1027.54888.figure67</object-id><object-id xmlns:xlink="http://www.w3.org/1999/xlink" content-type="arpha" xlink:type="simple">6A44666A-909C-567F-8668-C2DBDDF9CF34</object-id><label>Figure 67.</label><caption><p><italic><tp:taxon-name><tp:taxon-name-part taxon-name-part-type="genus" reg="Ummidia">Ummidia</tp:taxon-name-part> <tp:taxon-name-part taxon-name-part-type="species" reg="tibacuy">tibacuy</tp:taxon-name-part></tp:taxon-name></italic> sp. nov. female holotype (AV1151) from Tibacuy, Colombia <bold>A</bold> female habitus illustration <bold>B</bold> cleared spermathecae. Scale bars: 4.0 mm (<bold>A</bold>), 1.0 mm (<bold>B</bold>).</p></caption><graphic xmlns:xlink="http://www.w3.org/1999/xlink" xlink:href="zookeys-1027-001-g073.jpg" position="float" orientation="portrait" xlink:type="simple" id="oo_527532.jpg"><uri content-type="original_file" xlink:type="simple">https://binary.pensoft.net/fig/527532</uri></graphic></fig></tp:treatment-sec><tp:treatment-sec sec-type="description" id="SECID0EAGKO"><title>Description of female holotype.</title><p><italic>Specimen preparation and condition</italic>. Specimen preserved in 80% EtOH. Spermathecae removed, cleared, in vial with specimen. Left leg I removed, in vial with specimen <italic>General coloration</italic>. Carapace, chelicerae, and legs reddish black 2.5YR 2.5/1, tarsi brownish yellow 10YR 6/6. Abdomen black 7.5YR 2.5/1, spinnerets brownish yellow 10YR 6/6. <italic>Cephalothorax</italic>. Carapace 4.42 long, 4.56 wide. Pars cephalica 3.21 long. Foveal groove procurved, 0.24 long, 0.62 wide. Eye tubercle moderate. <abbrev xmlns:xlink="http://www.w3.org/1999/xlink" xlink:title="Anterior eye row" id="ABBRID0EMGKO" xlink:type="simple">AER</abbrev> procurved. <abbrev xmlns:xlink="http://www.w3.org/1999/xlink" xlink:title="posterior eye row" id="ABBRID0EQGKO" xlink:type="simple">PER</abbrev> slightly procurved. Eye group 0.68 long, 1.1 wide, <abbrev xmlns:xlink="http://www.w3.org/1999/xlink" xlink:title="Anterior median eyes" id="ABBRID0EUGKO" xlink:type="simple">AME</abbrev> 0.27, <abbrev xmlns:xlink="http://www.w3.org/1999/xlink" xlink:title="posterior median eyes" id="ABBRID0EYGKO" xlink:type="simple">PME</abbrev> 0.22, <abbrev xmlns:xlink="http://www.w3.org/1999/xlink" xlink:title="Anterior lateral eyes" id="ABBRID0E3GKO" xlink:type="simple">ALE</abbrev> 0.3, <abbrev xmlns:xlink="http://www.w3.org/1999/xlink" xlink:title="posterior lateral eyes" id="ABBRID0EAHKO" xlink:type="simple">PLE</abbrev> 0.3. Sternum sparsely setose, thicker at edges, <abbrev xmlns:xlink="http://www.w3.org/1999/xlink" xlink:title="Sternum length" id="ABBRID0EEHKO" xlink:type="simple">STRl</abbrev> 2.78, <abbrev xmlns:xlink="http://www.w3.org/1999/xlink" xlink:title="Sternum width" id="ABBRID0EIHKO" xlink:type="simple">STRw</abbrev> 2.71. Chelicerae with anterior row comprising four teeth, posterior margin with six teeth. Palpal endites with 38 large cuspules across proximal 2/3 and 15 smaller cuspules distally, <abbrev xmlns:xlink="http://www.w3.org/1999/xlink" xlink:title="Palpal endite width" id="ABBRID0EMHKO" xlink:type="simple">ENDw</abbrev> 1.09, <abbrev xmlns:xlink="http://www.w3.org/1999/xlink" xlink:title="Palpal endite length" id="ABBRID0EQHKO" xlink:type="simple">ENDl</abbrev> 1.75. Labium with 13 large cuspules, <abbrev xmlns:xlink="http://www.w3.org/1999/xlink" xlink:title="Labium width" id="ABBRID0EUHKO" xlink:type="simple">LBw</abbrev> 0.95, <abbrev xmlns:xlink="http://www.w3.org/1999/xlink" xlink:title="Labium length" id="ABBRID0EYHKO" xlink:type="simple">LBl</abbrev> 0.75. Rastellum with rounded spines concentrated on distal/medial margins of process, otherwise with very long hairs. <italic>Abdomen</italic>. Evenly setose, hairs longer dorsally. <italic>Legs</italic>. <abbrev xmlns:xlink="http://www.w3.org/1999/xlink" xlink:title="Femur I length" id="ABBRID0EAIKO" xlink:type="simple">F1</abbrev> 3.06; <abbrev xmlns:xlink="http://www.w3.org/1999/xlink" xlink:title="Femur I width" id="ABBRID0EEIKO" xlink:type="simple">F1w</abbrev> 1.08; <abbrev xmlns:xlink="http://www.w3.org/1999/xlink" xlink:title="Patella I length" id="ABBRID0EIIKO" xlink:type="simple">P1</abbrev> 1.81; <abbrev xmlns:xlink="http://www.w3.org/1999/xlink" xlink:title="Tibia I length" id="ABBRID0EMIKO" xlink:type="simple">Ti1</abbrev> 1.69; <abbrev xmlns:xlink="http://www.w3.org/1999/xlink" xlink:title="Metatarsus I length" id="ABBRID0EQIKO" xlink:type="simple">Mt1</abbrev> 1.17; <abbrev xmlns:xlink="http://www.w3.org/1999/xlink" xlink:title="Tarsus I length" id="ABBRID0EUIKO" xlink:type="simple">Tr1</abbrev> 0.76; <abbrev xmlns:xlink="http://www.w3.org/1999/xlink" xlink:title="Femur III lengthFemur III length" id="ABBRID0EYIKO" xlink:type="simple">F3</abbrev> 2.58; <abbrev xmlns:xlink="http://www.w3.org/1999/xlink" xlink:title="Femur III width" id="ABBRID0E3IKO" xlink:type="simple">F3w</abbrev> 1.32; <abbrev xmlns:xlink="http://www.w3.org/1999/xlink" xlink:title="Patella III length" id="ABBRID0EAJKO" xlink:type="simple">P3</abbrev> 1.57; <abbrev xmlns:xlink="http://www.w3.org/1999/xlink" xlink:title="Tibia III length" id="ABBRID0EEJKO" xlink:type="simple">Ti3</abbrev> 1.36, <abbrev xmlns:xlink="http://www.w3.org/1999/xlink" xlink:title="Saddle length" id="ABBRID0EIJKO" xlink:type="simple">Sd3</abbrev> 0.95; <abbrev xmlns:xlink="http://www.w3.org/1999/xlink" xlink:title="Metatarsus III length" id="ABBRID0EMJKO" xlink:type="simple">Mt3</abbrev> 1.05; <abbrev xmlns:xlink="http://www.w3.org/1999/xlink" xlink:title="Tarsus III length" id="ABBRID0EQJKO" xlink:type="simple">Tr3</abbrev> 1.01; <abbrev xmlns:xlink="http://www.w3.org/1999/xlink" xlink:title="Femur IV length" id="ABBRID0EUJKO" xlink:type="simple">F4</abbrev> 3.08; <abbrev xmlns:xlink="http://www.w3.org/1999/xlink" xlink:title="Femur IV width" id="ABBRID0EYJKO" xlink:type="simple">F4w</abbrev> 1.36; <abbrev xmlns:xlink="http://www.w3.org/1999/xlink" xlink:title="Patella IV length" id="ABBRID0E3JKO" xlink:type="simple">P4</abbrev> 1.86; <abbrev xmlns:xlink="http://www.w3.org/1999/xlink" xlink:title="Tibia IV length" id="ABBRID0EAKKO" xlink:type="simple">Ti4</abbrev> 1.6; <abbrev xmlns:xlink="http://www.w3.org/1999/xlink" xlink:title="Metatarsus IV length" id="ABBRID0EEKKO" xlink:type="simple">Mt4</abbrev> 1.48; <abbrev xmlns:xlink="http://www.w3.org/1999/xlink" xlink:title="Tarsus IV length" id="ABBRID0EIKKO" xlink:type="simple">Tr4</abbrev> 0.85. Retrolateral face tarsus IV with defined comb of alternating long and short spinules. <italic>Pedipalps</italic>. <abbrev xmlns:xlink="http://www.w3.org/1999/xlink" xlink:title="Palp femur length" id="ABBRID0EOKKO" xlink:type="simple">PF</abbrev> 2.94, <abbrev xmlns:xlink="http://www.w3.org/1999/xlink" xlink:title="Palp patella length" id="ABBRID0ESKKO" xlink:type="simple">PP</abbrev> 1.26, <abbrev xmlns:xlink="http://www.w3.org/1999/xlink" xlink:title="Palp tibia length" id="ABBRID0EWKKO" xlink:type="simple">PTi</abbrev> 0.5, <abbrev xmlns:xlink="http://www.w3.org/1999/xlink" xlink:title="Palp tarsus length" id="ABBRID0E1KKO" xlink:type="simple">PTr</abbrev> 0.11. Spermathecae with medial bend, bulbs facing anteriorly.</p></tp:treatment-sec><tp:treatment-sec sec-type="variation" id="SECID0E5KKO"><title>Variation, females.</title><p>Known only from female holotype.</p></tp:treatment-sec><tp:treatment-sec sec-type="Males" id="SECID0EDLKO"><title>Males.</title><p>Unknown.</p></tp:treatment-sec><tp:treatment-sec><!--Section generated to contain objects referenced in tp:taxon-treatment.--><fig id="F72" position="float" orientation="portrait"><object-id xmlns:xlink="http://www.w3.org/1999/xlink" content-type="doi" xlink:type="simple">10.3897/zookeys.1027.54888.map6</object-id><object-id xmlns:xlink="http://www.w3.org/1999/xlink" content-type="arpha" xlink:type="simple">4364173B-8D55-5C14-ACD4-DCD8164B6CC2</object-id><label>Map 6.</label><caption><p>Locality records for South American and Caribbean species.</p></caption><graphic xmlns:xlink="http://www.w3.org/1999/xlink" xlink:href="zookeys-1027-001-g071.jpg" position="float" orientation="portrait" xlink:type="simple" id="oo_527530.jpg"><uri content-type="original_file" xlink:type="simple">https://binary.pensoft.net/fig/527530</uri></graphic></fig></tp:treatment-sec></tp:taxon-treatment>
