# Supplementary material for: Taxonomic revision of the New World members of the trapdoor spider genus Ummidia Thorell (Araneae, Mygalomorphae, Halonoproctidae)
Source: Zookeys. 2021 Apr 2;1027:1–165. doi: 10.3897/zookeys.1027.54888 (PMC8035127; doi:10.3897/zookeys.1027.54888)
Supplement: XML Treatment for Ummidia asperula [file zookeys.1027.54888-treatment43.xml]

<!DOCTYPE tp:taxon-treatment
  PUBLIC "-//TaxonX//DTD Taxonomic Treatment Publishing DTD v0 20100105//EN" "tax-treatment-NSO.dtd">
<tp:taxon-treatment xmlns:tp="http://www.plazi.org/taxpub"><tp:treatment-meta><kwd-group><label>Taxon classification</label><kwd><named-content xmlns:xlink="http://www.w3.org/1999/xlink" content-type="kingdom">Animalia</named-content></kwd><kwd><named-content xmlns:xlink="http://www.w3.org/1999/xlink" content-type="order">Araneae</named-content></kwd><kwd><named-content xmlns:xlink="http://www.w3.org/1999/xlink" content-type="family">Halonoproctidae</named-content></kwd></kwd-group><mixed-citation publication-type="journal"><person-group><name><surname>Godwin</surname><given-names>Rebecca L.</given-names></name><name><surname>Bond</surname><given-names>Jason E.</given-names></name></person-group><article-title>Taxonomic revision of the New World members of the trapdoor spider genus <italic><tp:taxon-name><tp:taxon-name-part taxon-name-part-type="genus" reg="Ummidia">Ummidia</tp:taxon-name-part></tp:taxon-name></italic> Thorell (<tp:taxon-name><tp:taxon-name-part taxon-name-part-type="order">Araneae</tp:taxon-name-part></tp:taxon-name>, <tp:taxon-name><tp:taxon-name-part taxon-name-part-type="suborder">Mygalomorphae</tp:taxon-name-part></tp:taxon-name>, <tp:taxon-name><tp:taxon-name-part taxon-name-part-type="family">Halonoproctidae</tp:taxon-name-part></tp:taxon-name>)</article-title><source>Zookeys</source><day>02</day><month>4</month><year>2021</year><volume>1027</volume><fpage>1</fpage><lpage>165</lpage><pub-id pub-id-type="doi">10.3897/zookeys.1027.54888</pub-id></mixed-citation></tp:treatment-meta><tp:nomenclature><tp:taxon-name><object-id xmlns:xlink="http://www.w3.org/1999/xlink" content-type="arpha" xlink:type="simple">ADA6C5F2-A273-5B9E-9C79-BF2DC8FEE7F1</object-id>
              <tp:taxon-name-part taxon-name-part-type="genus" reg="Ummidia">Ummidia</tp:taxon-name-part>
              <tp:taxon-name-part taxon-name-part-type="species" reg="asperula">asperula</tp:taxon-name-part>
            </tp:taxon-name><tp:taxon-authority>(Simon, 1889)</tp:taxon-authority><xref ref-type="fig" rid="F74">Figs 68</xref><xref ref-type="fig" rid="F75">, 69</xref><xref ref-type="fig" rid="F72">, Map 6</xref><tp:nomenclature-citation-list><tp:nomenclature-citation><tp:taxon-name>
                  <tp:taxon-name-part taxon-name-part-type="genus" reg="Pachylomerus">Pachylomerus</tp:taxon-name-part> <tp:taxon-name-part taxon-name-part-type="species" reg="asperulus">asperulus</tp:taxon-name-part></tp:taxon-name><comment>Simon, 1889: 179; HOLOTYPE 1 ♀ (AR4147) from Venezuela (label); from Catia La Mar near Caracas, north slopes of Silla near Maiquetía, Venezuela, <named-content xmlns:xlink="http://www.w3.org/1999/xlink" content-type="dwc:verbatimCoordinates" xlink:type="simple"><named-content content-type="geo-json" specific-use="{&#34;type&#34;:&#34;Point&#34;,&#34;coordinates&#34;:[-66.997300,10.577800]}" id="NCID0EJNKO" xlink:type="simple">10.5778 -66.9973</named-content></named-content><sup>5</sup>, 261 m a.s.l. (Simon, 1889), deposited in <named-content xmlns:xlink="http://www.w3.org/1999/xlink" content-type="dwc:institutional_code" xlink:type="simple">MNHN</named-content>, examined.</comment></tp:nomenclature-citation></tp:nomenclature-citation-list></tp:nomenclature><tp:treatment-sec sec-type="diagnosis" id="SECID0EXNKO"><title>Diagnosis.</title><p><italic><tp:taxon-name><tp:taxon-name-part taxon-name-part-type="genus" reg="Ummidia">Ummidia</tp:taxon-name-part> <tp:taxon-name-part taxon-name-part-type="species" reg="asperula">asperula</tp:taxon-name-part></tp:taxon-name></italic> is a relatively small species which can be differentiated from all geographically proximate species by the lack of a distinct tarsal comb on the retrolateral face of tarsus IV in both males and females and from <italic><tp:taxon-name><tp:taxon-name-part taxon-name-part-type="genus" reg="Ummidia">U.</tp:taxon-name-part> <tp:taxon-name-part taxon-name-part-type="species" reg="erema">erema</tp:taxon-name-part></tp:taxon-name></italic>, <italic><tp:taxon-name><tp:taxon-name-part taxon-name-part-type="genus" reg="Ummidia">U.</tp:taxon-name-part> <tp:taxon-name-part taxon-name-part-type="species" reg="tibacuy">tibacuy</tp:taxon-name-part></tp:taxon-name></italic>, and <italic><tp:taxon-name><tp:taxon-name-part taxon-name-part-type="genus" reg="Ummidia">U.</tp:taxon-name-part> <tp:taxon-name-part taxon-name-part-type="species" reg="neblina">neblina</tp:taxon-name-part></tp:taxon-name></italic> by tarsi not being light in color. Males can be further distinguished from <italic><tp:taxon-name><tp:taxon-name-part taxon-name-part-type="genus" reg="Ummidia">U.</tp:taxon-name-part> <tp:taxon-name-part taxon-name-part-type="species" reg="erema">erema</tp:taxon-name-part></tp:taxon-name></italic> by the embolus being of moderate length with a single even curve, by having few prolateral spines on tibia I (3 vs 15). Females can be differentiated from all geographically proximate species except <italic><tp:taxon-name><tp:taxon-name-part taxon-name-part-type="genus" reg="Ummidia">U.</tp:taxon-name-part> <tp:taxon-name-part taxon-name-part-type="species" reg="salebrosa">salebrosa</tp:taxon-name-part></tp:taxon-name></italic> by having narrow stalked spermathecae which curve slightly medially and then coil with bulbs facing dorsally. Females can be distinguished from <italic><tp:taxon-name><tp:taxon-name-part taxon-name-part-type="genus" reg="Ummidia">U.</tp:taxon-name-part> <tp:taxon-name-part taxon-name-part-type="species" reg="tunapuna">tunapuna</tp:taxon-name-part></tp:taxon-name></italic> by having all eyes on a high, defined tubercle and by lacking a setal fringe on the lateral and posterior edges of the carapace.</p><fig id="F74" position="float" orientation="portrait"><object-id xmlns:xlink="http://www.w3.org/1999/xlink" content-type="doi" xlink:type="simple">10.3897/zookeys.1027.54888.figure68</object-id><object-id xmlns:xlink="http://www.w3.org/1999/xlink" content-type="arpha" xlink:type="simple">124B5A9E-94D6-5CD4-BD02-27B1216F7FD3</object-id><label>Figure 68.</label><caption><p><italic><tp:taxon-name><tp:taxon-name-part taxon-name-part-type="genus" reg="Ummidia">Ummidia</tp:taxon-name-part> <tp:taxon-name-part taxon-name-part-type="species" reg="asperula">asperula</tp:taxon-name-part></tp:taxon-name></italic> (<xref ref-type="bibr" rid="B54">Simon 1889</xref>) from Venezuela <bold>A</bold> male habitus illustration UMM577 <bold>B</bold> female habitus illustration AR4147. Scale bars: 4.0 mm.</p></caption><graphic xmlns:xlink="http://www.w3.org/1999/xlink" xlink:href="zookeys-1027-001-g074.jpg" position="float" orientation="portrait" xlink:type="simple" id="oo_527533.jpg"><uri content-type="original_file" xlink:type="simple">https://binary.pensoft.net/fig/527533</uri></graphic></fig></tp:treatment-sec><tp:treatment-sec sec-type="description" id="SECID0EKRKO"><title>Description of male exemplar.</title><p><italic>Specimen preparation and condition</italic>. Specimen preserved in 80% EtOH. Left palp and leg I, right leg I removed, in vial with specimen. <italic>General coloration</italic>. Carapace and chelicerae reddish black 2.5YR 2.5/1, legs very dusky red 2.5YR 2.5/2, tarsi strong brown 7.5YR 5/8. Abdomen dark reddish gray 2.5YR 3/1. <italic>Cephalothorax</italic>. Carapace 3.69 long, 3.66 wide. Pars cephalica 2.62 long. Foveal groove procurved, 0.32 long, 0.69 wide. Tubercle high. <abbrev xmlns:xlink="http://www.w3.org/1999/xlink" xlink:title="Anterior eye row" id="ABBRID0EWRKO" xlink:type="simple">AER</abbrev> procurved. <abbrev xmlns:xlink="http://www.w3.org/1999/xlink" xlink:title="posterior eye row" id="ABBRID0E1RKO" xlink:type="simple">PER</abbrev> slightly procurved. Eye group 0.6 long, 1.07 wide, <abbrev xmlns:xlink="http://www.w3.org/1999/xlink" xlink:title="Anterior median eyes" id="ABBRID0E5RKO" xlink:type="simple">AME</abbrev> 0.34, <abbrev xmlns:xlink="http://www.w3.org/1999/xlink" xlink:title="posterior median eyes" id="ABBRID0ECSKO" xlink:type="simple">PME</abbrev> 0.18, <abbrev xmlns:xlink="http://www.w3.org/1999/xlink" xlink:title="Anterior lateral eyes" id="ABBRID0EGSKO" xlink:type="simple">ALE</abbrev> 0.37, <abbrev xmlns:xlink="http://www.w3.org/1999/xlink" xlink:title="posterior lateral eyes" id="ABBRID0EKSKO" xlink:type="simple">PLE</abbrev> 0.21. Sternum sparsely setose around outer 1/3, <abbrev xmlns:xlink="http://www.w3.org/1999/xlink" xlink:title="Sternum length" id="ABBRID0EOSKO" xlink:type="simple">STRl</abbrev> 2.05, <abbrev xmlns:xlink="http://www.w3.org/1999/xlink" xlink:title="Sternum width" id="ABBRID0ESSKO" xlink:type="simple">STRw</abbrev> 1.96. Chelicerae with anterior tooth row comprising five teeth, posterior margin with six teeth. Palpal endites with 16 small subhastate cuspules spread across proximal half of endite face, lacking distal endite cuspules, <abbrev xmlns:xlink="http://www.w3.org/1999/xlink" xlink:title="Palpal endite width" id="ABBRID0EWSKO" xlink:type="simple">ENDw</abbrev> 0.73, <abbrev xmlns:xlink="http://www.w3.org/1999/xlink" xlink:title="Palpal endite length" id="ABBRID0E1SKO" xlink:type="simple">ENDl</abbrev> 1.41. Labium with nine cuspules, <abbrev xmlns:xlink="http://www.w3.org/1999/xlink" xlink:title="Labium width" id="ABBRID0E5SKO" xlink:type="simple">LBw</abbrev> 0.77, <abbrev xmlns:xlink="http://www.w3.org/1999/xlink" xlink:title="Labium length" id="ABBRID0ECTKO" xlink:type="simple">LBl</abbrev> 0.58. Rastellum with eight spines along distal cheliceral margin, three on process. Abdomen setose. <italic>Legs</italic>. <abbrev xmlns:xlink="http://www.w3.org/1999/xlink" xlink:title="Femur I length" id="ABBRID0EITKO" xlink:type="simple">F1</abbrev> 3.71; <abbrev xmlns:xlink="http://www.w3.org/1999/xlink" xlink:title="Femur I width" id="ABBRID0EMTKO" xlink:type="simple">F1w</abbrev> 0.78; <abbrev xmlns:xlink="http://www.w3.org/1999/xlink" xlink:title="Patella I length" id="ABBRID0EQTKO" xlink:type="simple">P1</abbrev> 1.61; <abbrev xmlns:xlink="http://www.w3.org/1999/xlink" xlink:title="Tibia I length" id="ABBRID0EUTKO" xlink:type="simple">Ti1</abbrev> 2.56; <abbrev xmlns:xlink="http://www.w3.org/1999/xlink" xlink:title="Metatarsus I length" id="ABBRID0EYTKO" xlink:type="simple">Mt1</abbrev> 1.65; <abbrev xmlns:xlink="http://www.w3.org/1999/xlink" xlink:title="Tarsus I length" id="ABBRID0E3TKO" xlink:type="simple">Tr1</abbrev> 0.93; <abbrev xmlns:xlink="http://www.w3.org/1999/xlink" xlink:title="Femur III lengthFemur III length" id="ABBRID0EAUKO" xlink:type="simple">F3</abbrev> 2.64; <abbrev xmlns:xlink="http://www.w3.org/1999/xlink" xlink:title="Femur III width" id="ABBRID0EEUKO" xlink:type="simple">F3w</abbrev> 0.91; <abbrev xmlns:xlink="http://www.w3.org/1999/xlink" xlink:title="Patella III length" id="ABBRID0EIUKO" xlink:type="simple">P3</abbrev> 1.28; <abbrev xmlns:xlink="http://www.w3.org/1999/xlink" xlink:title="Tibia III length" id="ABBRID0EMUKO" xlink:type="simple">Ti3</abbrev> 1.56; <abbrev xmlns:xlink="http://www.w3.org/1999/xlink" xlink:title="Saddle length" id="ABBRID0EQUKO" xlink:type="simple">Sd3</abbrev> 1.1; <abbrev xmlns:xlink="http://www.w3.org/1999/xlink" xlink:title="Metatarsus III length" id="ABBRID0EUUKO" xlink:type="simple">Mt3</abbrev> 1.33; <abbrev xmlns:xlink="http://www.w3.org/1999/xlink" xlink:title="Tarsus III length" id="ABBRID0EYUKO" xlink:type="simple">Tr3</abbrev> 1.12; <abbrev xmlns:xlink="http://www.w3.org/1999/xlink" xlink:title="Femur IV length" id="ABBRID0E3UKO" xlink:type="simple">F4</abbrev> 3.37; <abbrev xmlns:xlink="http://www.w3.org/1999/xlink" xlink:title="Femur IV width" id="ABBRID0EAVKO" xlink:type="simple">F4w</abbrev> 0.88; <abbrev xmlns:xlink="http://www.w3.org/1999/xlink" xlink:title="Patella IV length" id="ABBRID0EEVKO" xlink:type="simple">P4</abbrev> 1.44; <abbrev xmlns:xlink="http://www.w3.org/1999/xlink" xlink:title="Tibia IV length" id="ABBRID0EIVKO" xlink:type="simple">Ti4</abbrev> 1.97; <abbrev xmlns:xlink="http://www.w3.org/1999/xlink" xlink:title="Metatarsus IV length" id="ABBRID0EMVKO" xlink:type="simple">Mt4</abbrev> 1.91; <abbrev xmlns:xlink="http://www.w3.org/1999/xlink" xlink:title="Tarsus IV length" id="ABBRID0EQVKO" xlink:type="simple">Tr4</abbrev> 1.05. Retrolateral face of tarsus IV without brush or comb. Leg I spination pattern: <abbrev xmlns:xlink="http://www.w3.org/1999/xlink" xlink:title="Number of spines on the prolateral" id="ABBRID0EUVKO" xlink:type="simple">TSp</abbrev> 1, <abbrev xmlns:xlink="http://www.w3.org/1999/xlink" xlink:title="Number of spines on the proventral" id="ABBRID0EYVKO" xlink:type="simple">TSpv</abbrev> 2, TSrd 0, <abbrev xmlns:xlink="http://www.w3.org/1999/xlink" xlink:title="Number of spines on the retroventral" id="ABBRID0E3VKO" xlink:type="simple">TSr</abbrev> 3, <abbrev xmlns:xlink="http://www.w3.org/1999/xlink" xlink:title="Number of spines on the retroventral" id="ABBRID0EAWKO" xlink:type="simple">TSrv</abbrev> 23, <abbrev xmlns:xlink="http://www.w3.org/1999/xlink" xlink:title="Number of spines on the prolateral" id="ABBRID0EEWKO" xlink:type="simple">MtSp</abbrev> 0, <abbrev xmlns:xlink="http://www.w3.org/1999/xlink" xlink:title="Number of spines on the retrolateral faces of the metatarsus I" id="ABBRID0EIWKO" xlink:type="simple">MtSr</abbrev> 8, <abbrev xmlns:xlink="http://www.w3.org/1999/xlink" xlink:title="Number of spines on the prolateral" id="ABBRID0EMWKO" xlink:type="simple">TrSp</abbrev> 0, <abbrev xmlns:xlink="http://www.w3.org/1999/xlink" xlink:title="Number of spines on the retrolateral faces of the tarsus I" id="ABBRID0EQWKO" xlink:type="simple">TrSr</abbrev> 1. <italic>Pedipalps</italic>. <abbrev xmlns:xlink="http://www.w3.org/1999/xlink" xlink:title="Palpal tibia length" id="ABBRID0EWWKO" xlink:type="simple">PTl</abbrev> 1.86, <abbrev xmlns:xlink="http://www.w3.org/1999/xlink" xlink:title="Palpal tibia width" id="ABBRID0E1WKO" xlink:type="simple">PTw</abbrev> 0.71, <abbrev xmlns:xlink="http://www.w3.org/1999/xlink" xlink:title="Bulb length" id="ABBRID0E5WKO" xlink:type="simple">Bl</abbrev> 1.39. Embolus evenly curved.</p><fig id="F75" position="float" orientation="portrait"><object-id xmlns:xlink="http://www.w3.org/1999/xlink" content-type="doi" xlink:type="simple">10.3897/zookeys.1027.54888.figure69</object-id><object-id xmlns:xlink="http://www.w3.org/1999/xlink" content-type="arpha" xlink:type="simple">B4A2E668-C02A-59D8-B81E-68F574F5FB6B</object-id><label>Figure 69.</label><caption><p><italic><tp:taxon-name><tp:taxon-name-part taxon-name-part-type="genus" reg="Ummidia">Ummidia</tp:taxon-name-part> <tp:taxon-name-part taxon-name-part-type="species" reg="asperula">asperula</tp:taxon-name-part></tp:taxon-name></italic> (<xref ref-type="bibr" rid="B54">Simon 1889</xref>) from Venezuela <bold>A–D</bold> male exemplar (UMM577) <bold>A</bold> prolateral aspect, leg I <bold>B</bold> retrolateral aspect, leg I <bold>C</bold> line drawings, leg I prolateral and retrolateral aspects <bold>D</bold> retrolateral aspect, pedipalp <bold>E</bold> cleared spermathecae AR4147. Scale bars: 1.0 mm.</p></caption><graphic xmlns:xlink="http://www.w3.org/1999/xlink" xlink:href="zookeys-1027-001-g075.jpg" position="float" orientation="portrait" xlink:type="simple" id="oo_527534.jpg"><uri content-type="original_file" xlink:type="simple">https://binary.pensoft.net/fig/527534</uri></graphic></fig></tp:treatment-sec><tp:treatment-sec sec-type="variation" id="SECID0EKYKO"><title>Variation, males.</title><p>Known only from male exemplar.</p></tp:treatment-sec><tp:treatment-sec sec-type="description" id="SECID0EPYKO"><title>Description of female holotype.</title><p><italic>Specimen preparation and condition</italic>. Specimen preserved in 80% EtOH. Spermathecae removed, cleared, in vial with specimen. Left leg III removed, in vial with specimen. <italic>General coloration</italic>. Carapace, chelicerae, and legs dark reddish brown 2.5YR 2.5/4. Abdomen very dark brown 7.5YR 2.5/2, spinnerets yellowish brown 10YR 5/6. <italic>Cephalothorax</italic>. Carapace 7.61 long, 7.61 wide. Pars cephalica 5.75 long. Foveal groove procurved, 0.86 long, 1.7 wide. Eye tubercle high, defined, and with all eyes on and close set. <abbrev xmlns:xlink="http://www.w3.org/1999/xlink" xlink:title="Anterior eye row" id="ABBRID0E2YKO" xlink:type="simple">AER</abbrev> procurved. <abbrev xmlns:xlink="http://www.w3.org/1999/xlink" xlink:title="posterior eye row" id="ABBRID0E6YKO" xlink:type="simple">PER</abbrev> procurved. Eye group 1.01 long, 1.39 wide, <abbrev xmlns:xlink="http://www.w3.org/1999/xlink" xlink:title="Anterior median eyes" id="ABBRID0EDZKO" xlink:type="simple">AME</abbrev> 0.34, <abbrev xmlns:xlink="http://www.w3.org/1999/xlink" xlink:title="posterior median eyes" id="ABBRID0EHZKO" xlink:type="simple">PME</abbrev> 0.32, <abbrev xmlns:xlink="http://www.w3.org/1999/xlink" xlink:title="Anterior lateral eyes" id="ABBRID0ELZKO" xlink:type="simple">ALE</abbrev> 0.55, <abbrev xmlns:xlink="http://www.w3.org/1999/xlink" xlink:title="posterior lateral eyes" id="ABBRID0EPZKO" xlink:type="simple">PLE</abbrev> 0.39. Sternum moderately setose, <abbrev xmlns:xlink="http://www.w3.org/1999/xlink" xlink:title="Sternum length" id="ABBRID0ETZKO" xlink:type="simple">STRl</abbrev> 4.8, <abbrev xmlns:xlink="http://www.w3.org/1999/xlink" xlink:title="Sternum width" id="ABBRID0EXZKO" xlink:type="simple">STRw</abbrev> 4.48. Chelicerae with anterior row comprising six teeth, posterior margin with seven teeth. Palpal endites with 21 cuspules spread across proximal half of endite and 19 cuspules distally, <abbrev xmlns:xlink="http://www.w3.org/1999/xlink" xlink:title="Palpal endite width" id="ABBRID0E2ZKO" xlink:type="simple">ENDw</abbrev> 1.86, <abbrev xmlns:xlink="http://www.w3.org/1999/xlink" xlink:title="Palpal endite length" id="ABBRID0E6ZKO" xlink:type="simple">ENDl</abbrev> 3.27. Labium with nine cuspules, <abbrev xmlns:xlink="http://www.w3.org/1999/xlink" xlink:title="Labium width" id="ABBRID0ED1KO" xlink:type="simple">LBw</abbrev> 1.75, <abbrev xmlns:xlink="http://www.w3.org/1999/xlink" xlink:title="Labium length" id="ABBRID0EH1KO" xlink:type="simple">LBl</abbrev> 1.24. Rastellum with many strong sines on process with heavy hairs on cheliceral face above process. <italic>Abdomen</italic>. Evenly setose with pale speckles concentrated at apodemes and slight lightening along the dorsal midline. <italic>Legs</italic>. <abbrev xmlns:xlink="http://www.w3.org/1999/xlink" xlink:title="Femur I length" id="ABBRID0EP1KO" xlink:type="simple">F1</abbrev> 5.05; <abbrev xmlns:xlink="http://www.w3.org/1999/xlink" xlink:title="Femur I width" id="ABBRID0ET1KO" xlink:type="simple">F1w</abbrev> 2; <abbrev xmlns:xlink="http://www.w3.org/1999/xlink" xlink:title="Patella I length" id="ABBRID0EX1KO" xlink:type="simple">P1</abbrev> 3.3; <abbrev xmlns:xlink="http://www.w3.org/1999/xlink" xlink:title="Tibia I length" id="ABBRID0E21KO" xlink:type="simple">Ti1</abbrev> 3.06; <abbrev xmlns:xlink="http://www.w3.org/1999/xlink" xlink:title="Metatarsus I length" id="ABBRID0E61KO" xlink:type="simple">Mt1</abbrev> 2.01; <abbrev xmlns:xlink="http://www.w3.org/1999/xlink" xlink:title="Tarsus I length" id="ABBRID0ED2KO" xlink:type="simple">Tr1</abbrev> 1.04; <abbrev xmlns:xlink="http://www.w3.org/1999/xlink" xlink:title="Femur III lengthFemur III length" id="ABBRID0EH2KO" xlink:type="simple">F3</abbrev> 4.48; <abbrev xmlns:xlink="http://www.w3.org/1999/xlink" xlink:title="Femur III width" id="ABBRID0EL2KO" xlink:type="simple">F3w</abbrev> 2.35; <abbrev xmlns:xlink="http://www.w3.org/1999/xlink" xlink:title="Patella III length" id="ABBRID0EP2KO" xlink:type="simple">P3</abbrev> 2.91; <abbrev xmlns:xlink="http://www.w3.org/1999/xlink" xlink:title="Tibia III length" id="ABBRID0ET2KO" xlink:type="simple">Ti3</abbrev> 2.75, <abbrev xmlns:xlink="http://www.w3.org/1999/xlink" xlink:title="Saddle length" id="ABBRID0EX2KO" xlink:type="simple">Sd3</abbrev> 1.71; <abbrev xmlns:xlink="http://www.w3.org/1999/xlink" xlink:title="Metatarsus III length" id="ABBRID0E22KO" xlink:type="simple">Mt3</abbrev> 1.82; <abbrev xmlns:xlink="http://www.w3.org/1999/xlink" xlink:title="Tarsus III length" id="ABBRID0E62KO" xlink:type="simple">Tr3</abbrev> 1.46; <abbrev xmlns:xlink="http://www.w3.org/1999/xlink" xlink:title="Femur IV length" id="ABBRID0ED3KO" xlink:type="simple">F4</abbrev> 5.44; <abbrev xmlns:xlink="http://www.w3.org/1999/xlink" xlink:title="Femur IV width" id="ABBRID0EH3KO" xlink:type="simple">F4w</abbrev> 2.24; <abbrev xmlns:xlink="http://www.w3.org/1999/xlink" xlink:title="Patella IV length" id="ABBRID0EL3KO" xlink:type="simple">P4</abbrev> 3.39; <abbrev xmlns:xlink="http://www.w3.org/1999/xlink" xlink:title="Tibia IV length" id="ABBRID0EP3KO" xlink:type="simple">Ti4</abbrev> 3.2; <abbrev xmlns:xlink="http://www.w3.org/1999/xlink" xlink:title="Metatarsus IV length" id="ABBRID0ET3KO" xlink:type="simple">Mt4</abbrev> 3.09; <abbrev xmlns:xlink="http://www.w3.org/1999/xlink" xlink:title="Tarsus IV length" id="ABBRID0EX3KO" xlink:type="simple">Tr4</abbrev> 1.64. Retrolateral face tarsus IV with loose comb of spinules surrounded in hairs. <italic>Pedipalps</italic>. <abbrev xmlns:xlink="http://www.w3.org/1999/xlink" xlink:title="Palp femur length" id="ABBRID0E43KO" xlink:type="simple">PF</abbrev> 4.71, <abbrev xmlns:xlink="http://www.w3.org/1999/xlink" xlink:title="Palp patella length" id="ABBRID0EB4KO" xlink:type="simple">PP</abbrev> 2.9, <abbrev xmlns:xlink="http://www.w3.org/1999/xlink" xlink:title="Palp tibia length" id="ABBRID0EF4KO" xlink:type="simple">PTi</abbrev> 2.85, <abbrev xmlns:xlink="http://www.w3.org/1999/xlink" xlink:title="Palp tarsus length" id="ABBRID0EJ4KO" xlink:type="simple">PTr</abbrev> 2.52. Spermathecae with slight medial bend, small bulbs facing dorsally.</p></tp:treatment-sec><tp:treatment-sec sec-type="variation" id="SECID0EN4KO"><title>Variation, females.</title><p>Known only from female holotype.</p></tp:treatment-sec><tp:treatment-sec sec-type="material" id="SECID0ES4KO"><title>Material examined.</title><p><bold>Venezuela</bold>: Catia La Mar near Caracas, north slopes of Silla near Maiquetía, <named-content xmlns:xlink="http://www.w3.org/1999/xlink" content-type="dwc:verbatimCoordinates" xlink:type="simple"><named-content content-type="geo-json" specific-use="{&#34;type&#34;:&#34;Point&#34;,&#34;coordinates&#34;:[-66.997300,10.577800]}" id="NCID0E44KO" xlink:type="simple">10.5778 -66.9973</named-content></named-content><sup>5</sup>, 261 m a.s.l. (AR4147, 1889, 1♀, Simon, <named-content xmlns:xlink="http://www.w3.org/1999/xlink" content-type="dwc:institutional_code" xlink:type="simple">MNHN</named-content>) <bold>Bolivar</bold>: Rancho Grande, <named-content xmlns:xlink="http://www.w3.org/1999/xlink" content-type="dwc:verbatimCoordinates" xlink:type="simple"><named-content content-type="geo-json" specific-use="{&#34;type&#34;:&#34;Point&#34;,&#34;coordinates&#34;:[-66.516900,6.414200]}" id="NCID0ES5KO" xlink:type="simple">6.4142 -66.5169</named-content></named-content><sup>9</sup>, 188 m a.s.l. (UMM577, 13.v.1954, 1♂, W Beebe et. al., <named-content xmlns:xlink="http://www.w3.org/1999/xlink" content-type="dwc:institutional_code" xlink:type="simple">AMNH</named-content>).</p></tp:treatment-sec><tp:treatment-sec><!--Section generated to contain objects referenced in tp:taxon-treatment.--><fig id="F72" position="float" orientation="portrait"><object-id xmlns:xlink="http://www.w3.org/1999/xlink" content-type="doi" xlink:type="simple">10.3897/zookeys.1027.54888.map6</object-id><object-id xmlns:xlink="http://www.w3.org/1999/xlink" content-type="arpha" xlink:type="simple">4364173B-8D55-5C14-ACD4-DCD8164B6CC2</object-id><label>Map 6.</label><caption><p>Locality records for South American and Caribbean species.</p></caption><graphic xmlns:xlink="http://www.w3.org/1999/xlink" xlink:href="zookeys-1027-001-g071.jpg" position="float" orientation="portrait" xlink:type="simple" id="oo_527530.jpg"><uri content-type="original_file" xlink:type="simple">https://binary.pensoft.net/fig/527530</uri></graphic></fig></tp:treatment-sec><ref-list><ref id="B54"><mixed-citation xmlns:xlink="http://www.w3.org/1999/xlink" xlink:type="simple"><person-group><name name-style="western"><surname>Simon</surname><given-names>E</given-names></name></person-group> (<year>1889</year>) <article-title>Arachnides.</article-title> In: <person-group><name name-style="western"><surname>Voyage de</surname><given-names>M</given-names></name></person-group>. <issue-title>E. Simon au Venezuela (décembre 1887-avril 1888).</issue-title><source>Annales de la Société Entomologique de France</source><volume>1889</volume>: <fpage>169</fpage>–<lpage>220</lpage>.</mixed-citation></ref></ref-list></tp:taxon-treatment>
