# Supplementary material for: Taxonomic revision of the New World members of the trapdoor spider genus Ummidia Thorell (Araneae, Mygalomorphae, Halonoproctidae)
Source: Zookeys. 2021 Apr 2;1027:1–165. doi: 10.3897/zookeys.1027.54888 (PMC8035127; doi:10.3897/zookeys.1027.54888)
Supplement: XML Treatment for Ummidia neblina [file zookeys.1027.54888-treatment44.xml]

<!DOCTYPE tp:taxon-treatment
  PUBLIC "-//TaxonX//DTD Taxonomic Treatment Publishing DTD v0 20100105//EN" "tax-treatment-NSO.dtd">
<tp:taxon-treatment xmlns:tp="http://www.plazi.org/taxpub"><tp:treatment-meta><kwd-group><label>Taxon classification</label><kwd><named-content xmlns:xlink="http://www.w3.org/1999/xlink" content-type="kingdom">Animalia</named-content></kwd><kwd><named-content xmlns:xlink="http://www.w3.org/1999/xlink" content-type="order">Araneae</named-content></kwd><kwd><named-content xmlns:xlink="http://www.w3.org/1999/xlink" content-type="family">Halonoproctidae</named-content></kwd></kwd-group><mixed-citation publication-type="journal"><person-group><name><surname>Godwin</surname><given-names>Rebecca L.</given-names></name><name><surname>Bond</surname><given-names>Jason E.</given-names></name></person-group><article-title>Taxonomic revision of the New World members of the trapdoor spider genus <italic><tp:taxon-name><tp:taxon-name-part taxon-name-part-type="genus" reg="Ummidia">Ummidia</tp:taxon-name-part></tp:taxon-name></italic> Thorell (<tp:taxon-name><tp:taxon-name-part taxon-name-part-type="order">Araneae</tp:taxon-name-part></tp:taxon-name>, <tp:taxon-name><tp:taxon-name-part taxon-name-part-type="suborder">Mygalomorphae</tp:taxon-name-part></tp:taxon-name>, <tp:taxon-name><tp:taxon-name-part taxon-name-part-type="family">Halonoproctidae</tp:taxon-name-part></tp:taxon-name>)</article-title><source>Zookeys</source><day>02</day><month>4</month><year>2021</year><volume>1027</volume><fpage>1</fpage><lpage>165</lpage><pub-id pub-id-type="doi">10.3897/zookeys.1027.54888</pub-id></mixed-citation></tp:treatment-meta><tp:nomenclature><tp:taxon-name><object-id xmlns:xlink="http://www.w3.org/1999/xlink" content-type="arpha" xlink:type="simple">60396A10-C805-5C58-B52C-53DF66726450</object-id>
              <tp:taxon-name-part taxon-name-part-type="genus" reg="Ummidia">Ummidia</tp:taxon-name-part>
              <tp:taxon-name-part taxon-name-part-type="species" reg="neblina">neblina</tp:taxon-name-part>
              <object-id xmlns:xlink="http://www.w3.org/1999/xlink" content-type="zoobank" xlink:type="simple">http://zoobank.org/9DC5787E-EB11-459B-8660-1340AD850B22</object-id>
            </tp:taxon-name><tp:taxon-status xmlns:xlink="http://www.w3.org/1999/xlink" xlink:type="simple">sp. nov.</tp:taxon-status><xref ref-type="fig" rid="F76">Fig. 70</xref><xref ref-type="fig" rid="F72">, Map 6</xref></tp:nomenclature><tp:treatment-sec sec-type="type material" id="SECID0EQALO"><title>Type material.</title><p>HOLOTYPE: 1 ♀ (UMM141, <named-content xmlns:xlink="http://www.w3.org/1999/xlink" content-type="dwc:institutional_code" xlink:type="simple">AMNH</named-content>) from Neblina Base Camp, Amazonas, Venezuela, <named-content xmlns:xlink="http://www.w3.org/1999/xlink" content-type="dwc:verbatimCoordinates" xlink:type="simple"><named-content content-type="geo-json" specific-use="{&#34;type&#34;:&#34;Point&#34;,&#34;coordinates&#34;:[-65.667500,1.239500]}" id="NCID0EBBLO" xlink:type="simple">1.2395 -65.6675</named-content></named-content><sup>6</sup>, 547 m a.s.l., coll. R Stupakoff 24.ii.1984.</p></tp:treatment-sec><tp:treatment-sec sec-type="etymology" id="SECID0EHBLO"><title>Etymology.</title><p>The specific epithet is a noun taken in apposition and is in reference to the type locality, Neblina Base Camp.</p></tp:treatment-sec><tp:treatment-sec sec-type="diagnosis" id="SECID0EMBLO"><title>Diagnosis.</title><p><italic><tp:taxon-name><tp:taxon-name-part taxon-name-part-type="genus" reg="Ummidia">Ummidia</tp:taxon-name-part> <tp:taxon-name-part taxon-name-part-type="species" reg="neblina">neblina</tp:taxon-name-part></tp:taxon-name></italic> females can be differentiated from all geographically proximate species by the following combination of characters: retrolateral face of tarsus IV with a comb of alternating long and short spinules, tarsi light in color, and spermathecal stalks straight and medially tilted with wide bulbs.</p><fig id="F76" position="float" orientation="portrait"><object-id xmlns:xlink="http://www.w3.org/1999/xlink" content-type="doi" xlink:type="simple">10.3897/zookeys.1027.54888.figure70</object-id><object-id xmlns:xlink="http://www.w3.org/1999/xlink" content-type="arpha" xlink:type="simple">4807C7BF-F814-5954-9AEC-A8F14B2391B2</object-id><label>Figure 70.</label><caption><p><italic><tp:taxon-name><tp:taxon-name-part taxon-name-part-type="genus" reg="Ummidia">Ummidia</tp:taxon-name-part> <tp:taxon-name-part taxon-name-part-type="species" reg="neblina">neblina</tp:taxon-name-part></tp:taxon-name></italic> sp. nov. from Amazonas, Venezuela. Female holotype (UMM141) <bold>A</bold> female habitus illustration <bold>B</bold> cleared spermathecae. Scale bars: 4.0 mm (<bold>A</bold>), 1.0 mm (<bold>B</bold>).</p></caption><graphic xmlns:xlink="http://www.w3.org/1999/xlink" xlink:href="zookeys-1027-001-g076.jpg" position="float" orientation="portrait" xlink:type="simple" id="oo_527535.jpg"><uri content-type="original_file" xlink:type="simple">https://binary.pensoft.net/fig/527535</uri></graphic></fig></tp:treatment-sec><tp:treatment-sec sec-type="description" id="SECID0E4CLO"><title>Description of female holotype.</title><p><italic>Specimen preparation and condition</italic>. Specimen preserved in 80% EtOH. Spermathecae removed, cleared, in vial with specimen. Many limbs removed all in vial with specimen. <italic>General coloration</italic>. Carapace, chelicerae, and legs very dark brown 10YR 2/2, Tr IV brownish yellow 10YR 6/8. Abdomen black 10YR 2/1, spinnerets yellowish brown 10YR 5/6. <italic>Cephalothorax</italic>. Carapace 4.74 long, 4.84 wide. Pars cephalica 3.43 long. Foveal groove procurved, 0.36 long, 0.99 wide. All eyes on moderate tubercle. <abbrev xmlns:xlink="http://www.w3.org/1999/xlink" xlink:title="Anterior eye row" id="ABBRID0EJDLO" xlink:type="simple">AER</abbrev> procurved. <abbrev xmlns:xlink="http://www.w3.org/1999/xlink" xlink:title="posterior eye row" id="ABBRID0ENDLO" xlink:type="simple">PER</abbrev> procurved. Eye group 0.78 long, 1.2 wide, <abbrev xmlns:xlink="http://www.w3.org/1999/xlink" xlink:title="Anterior median eyes" id="ABBRID0ERDLO" xlink:type="simple">AME</abbrev> 0.27, <abbrev xmlns:xlink="http://www.w3.org/1999/xlink" xlink:title="posterior median eyes" id="ABBRID0EVDLO" xlink:type="simple">PME</abbrev> 0.27, <abbrev xmlns:xlink="http://www.w3.org/1999/xlink" xlink:title="Anterior lateral eyes" id="ABBRID0EZDLO" xlink:type="simple">ALE</abbrev> 0.45, <abbrev xmlns:xlink="http://www.w3.org/1999/xlink" xlink:title="posterior lateral eyes" id="ABBRID0E4DLO" xlink:type="simple">PLE</abbrev> 0.27. Sternum sparsely setose, <abbrev xmlns:xlink="http://www.w3.org/1999/xlink" xlink:title="Sternum length" id="ABBRID0EBELO" xlink:type="simple">STRl</abbrev> 2.91, <abbrev xmlns:xlink="http://www.w3.org/1999/xlink" xlink:title="Sternum width" id="ABBRID0EFELO" xlink:type="simple">STRw</abbrev> 2.95. Chelicerae with anterior row comprising five teeth, posterior margin with six teeth. Palpal endites with 38 large cuspules across proximal 4/5 of endite face and 35 smaller cuspules distally, <abbrev xmlns:xlink="http://www.w3.org/1999/xlink" xlink:title="Palpal endite width" id="ABBRID0EJELO" xlink:type="simple">ENDw</abbrev> 1.15, <abbrev xmlns:xlink="http://www.w3.org/1999/xlink" xlink:title="Palpal endite length" id="ABBRID0ENELO" xlink:type="simple">ENDl</abbrev> 1.98. Labium with 13 large cuspules, <abbrev xmlns:xlink="http://www.w3.org/1999/xlink" xlink:title="Labium width" id="ABBRID0ERELO" xlink:type="simple">LBw</abbrev> 1.08, <abbrev xmlns:xlink="http://www.w3.org/1999/xlink" xlink:title="Labium length" id="ABBRID0EVELO" xlink:type="simple">LBl</abbrev> 0.82. Rastellum reduced, large rounded spines medially and along margin with smaller spines above. <italic>Abdomen</italic>. Evenly setose with pale speckles. <italic>Legs</italic>. <abbrev xmlns:xlink="http://www.w3.org/1999/xlink" xlink:title="Femur I length" id="ABBRID0E4ELO" xlink:type="simple">F1</abbrev> 3.39; <abbrev xmlns:xlink="http://www.w3.org/1999/xlink" xlink:title="Femur I width" id="ABBRID0EBFLO" xlink:type="simple">F1w</abbrev> 1.26; <abbrev xmlns:xlink="http://www.w3.org/1999/xlink" xlink:title="Patella I length" id="ABBRID0EFFLO" xlink:type="simple">P1</abbrev> 2.12; <abbrev xmlns:xlink="http://www.w3.org/1999/xlink" xlink:title="Tibia I length" id="ABBRID0EJFLO" xlink:type="simple">Ti1</abbrev> 1.99; <abbrev xmlns:xlink="http://www.w3.org/1999/xlink" xlink:title="Metatarsus I length" id="ABBRID0ENFLO" xlink:type="simple">Mt1</abbrev> 1.21; <abbrev xmlns:xlink="http://www.w3.org/1999/xlink" xlink:title="Tarsus I length" id="ABBRID0ERFLO" xlink:type="simple">Tr1</abbrev> 0.86; <abbrev xmlns:xlink="http://www.w3.org/1999/xlink" xlink:title="Femur III lengthFemur III length" id="ABBRID0EVFLO" xlink:type="simple">F3</abbrev> 2.88; <abbrev xmlns:xlink="http://www.w3.org/1999/xlink" xlink:title="Femur III width" id="ABBRID0EZFLO" xlink:type="simple">F3w</abbrev> 1.45; <abbrev xmlns:xlink="http://www.w3.org/1999/xlink" xlink:title="Patella III length" id="ABBRID0E4FLO" xlink:type="simple">P3</abbrev> 1.78; <abbrev xmlns:xlink="http://www.w3.org/1999/xlink" xlink:title="Tibia III length" id="ABBRID0EBGLO" xlink:type="simple">Ti3</abbrev> 1.6, <abbrev xmlns:xlink="http://www.w3.org/1999/xlink" xlink:title="Saddle length" id="ABBRID0EFGLO" xlink:type="simple">Sd3</abbrev> 1.13; <abbrev xmlns:xlink="http://www.w3.org/1999/xlink" xlink:title="Metatarsus III length" id="ABBRID0EJGLO" xlink:type="simple">Mt3</abbrev> 1.14; <abbrev xmlns:xlink="http://www.w3.org/1999/xlink" xlink:title="Tarsus III length" id="ABBRID0ENGLO" xlink:type="simple">Tr3</abbrev> 1.1; <abbrev xmlns:xlink="http://www.w3.org/1999/xlink" xlink:title="Femur IV length" id="ABBRID0ERGLO" xlink:type="simple">F4</abbrev> 3.55; <abbrev xmlns:xlink="http://www.w3.org/1999/xlink" xlink:title="Femur IV width" id="ABBRID0EVGLO" xlink:type="simple">F4w</abbrev> 1.48; <abbrev xmlns:xlink="http://www.w3.org/1999/xlink" xlink:title="Patella IV length" id="ABBRID0EZGLO" xlink:type="simple">P4</abbrev> 1.96; <abbrev xmlns:xlink="http://www.w3.org/1999/xlink" xlink:title="Tibia IV length" id="ABBRID0E4GLO" xlink:type="simple">Ti4</abbrev> 1.93; <abbrev xmlns:xlink="http://www.w3.org/1999/xlink" xlink:title="Metatarsus IV length" id="ABBRID0EBHLO" xlink:type="simple">Mt4</abbrev> 1.69; <abbrev xmlns:xlink="http://www.w3.org/1999/xlink" xlink:title="Tarsus IV length" id="ABBRID0EFHLO" xlink:type="simple">Tr4</abbrev> 0.92. Retrolateral face tarsus IV with comb of alternating long and short spinules. <italic>Pedipalps</italic>. <abbrev xmlns:xlink="http://www.w3.org/1999/xlink" xlink:title="Palp femur length" id="ABBRID0ELHLO" xlink:type="simple">PF</abbrev> 3.03, <abbrev xmlns:xlink="http://www.w3.org/1999/xlink" xlink:title="Palp patella length" id="ABBRID0EPHLO" xlink:type="simple">PP</abbrev> 1.7, <abbrev xmlns:xlink="http://www.w3.org/1999/xlink" xlink:title="Palp tibia length" id="ABBRID0ETHLO" xlink:type="simple">PTi</abbrev> 1.93, <abbrev xmlns:xlink="http://www.w3.org/1999/xlink" xlink:title="Palp tarsus length" id="ABBRID0EXHLO" xlink:type="simple">PTr</abbrev> 1.86. Spermathecae simple, tilted medially, bulbs facing anteriorly.</p></tp:treatment-sec><tp:treatment-sec sec-type="variation" id="SECID0E2HLO"><title>Variation, females.</title><p>Known only from female holotype.</p></tp:treatment-sec><tp:treatment-sec sec-type="Males" id="SECID0EAILO"><title>Males.</title><p>Unknown.</p></tp:treatment-sec><tp:treatment-sec><!--Section generated to contain objects referenced in tp:taxon-treatment.--><fig id="F72" position="float" orientation="portrait"><object-id xmlns:xlink="http://www.w3.org/1999/xlink" content-type="doi" xlink:type="simple">10.3897/zookeys.1027.54888.map6</object-id><object-id xmlns:xlink="http://www.w3.org/1999/xlink" content-type="arpha" xlink:type="simple">4364173B-8D55-5C14-ACD4-DCD8164B6CC2</object-id><label>Map 6.</label><caption><p>Locality records for South American and Caribbean species.</p></caption><graphic xmlns:xlink="http://www.w3.org/1999/xlink" xlink:href="zookeys-1027-001-g071.jpg" position="float" orientation="portrait" xlink:type="simple" id="oo_527530.jpg"><uri content-type="original_file" xlink:type="simple">https://binary.pensoft.net/fig/527530</uri></graphic></fig></tp:treatment-sec></tp:taxon-treatment>
