# Supplementary material for: Taxonomic revision of the New World members of the trapdoor spider genus Ummidia Thorell (Araneae, Mygalomorphae, Halonoproctidae)
Source: Zookeys. 2021 Apr 2;1027:1–165. doi: 10.3897/zookeys.1027.54888 (PMC8035127; doi:10.3897/zookeys.1027.54888)
Supplement: XML Treatment for Ummidia salebrosa [file zookeys.1027.54888-treatment46.xml]

<!DOCTYPE tp:taxon-treatment
  PUBLIC "-//TaxonX//DTD Taxonomic Treatment Publishing DTD v0 20100105//EN" "tax-treatment-NSO.dtd">
<tp:taxon-treatment xmlns:tp="http://www.plazi.org/taxpub"><tp:treatment-meta><kwd-group><label>Taxon classification</label><kwd><named-content xmlns:xlink="http://www.w3.org/1999/xlink" content-type="kingdom">Animalia</named-content></kwd><kwd><named-content xmlns:xlink="http://www.w3.org/1999/xlink" content-type="order">Araneae</named-content></kwd><kwd><named-content xmlns:xlink="http://www.w3.org/1999/xlink" content-type="family">Halonoproctidae</named-content></kwd></kwd-group><mixed-citation publication-type="journal"><person-group><name><surname>Godwin</surname><given-names>Rebecca L.</given-names></name><name><surname>Bond</surname><given-names>Jason E.</given-names></name></person-group><article-title>Taxonomic revision of the New World members of the trapdoor spider genus <italic><tp:taxon-name><tp:taxon-name-part taxon-name-part-type="genus" reg="Ummidia">Ummidia</tp:taxon-name-part></tp:taxon-name></italic> Thorell (<tp:taxon-name><tp:taxon-name-part taxon-name-part-type="order">Araneae</tp:taxon-name-part></tp:taxon-name>, <tp:taxon-name><tp:taxon-name-part taxon-name-part-type="suborder">Mygalomorphae</tp:taxon-name-part></tp:taxon-name>, <tp:taxon-name><tp:taxon-name-part taxon-name-part-type="family">Halonoproctidae</tp:taxon-name-part></tp:taxon-name>)</article-title><source>Zookeys</source><day>02</day><month>4</month><year>2021</year><volume>1027</volume><fpage>1</fpage><lpage>165</lpage><pub-id pub-id-type="doi">10.3897/zookeys.1027.54888</pub-id></mixed-citation></tp:treatment-meta><tp:nomenclature><tp:taxon-name><object-id xmlns:xlink="http://www.w3.org/1999/xlink" content-type="arpha" xlink:type="simple">D8EF91FE-B648-5B76-8D52-687644B62C3B</object-id>
              <tp:taxon-name-part taxon-name-part-type="genus" reg="Ummidia">Ummidia</tp:taxon-name-part>
              <tp:taxon-name-part taxon-name-part-type="species" reg="salebrosa">salebrosa</tp:taxon-name-part>
            </tp:taxon-name><tp:taxon-authority>(Simon, 1892)</tp:taxon-authority><xref ref-type="fig" rid="F78">Fig. 72</xref><xref ref-type="fig" rid="F72">, Map 6</xref><tp:nomenclature-citation-list><tp:nomenclature-citation><tp:taxon-name>
                  <tp:taxon-name-part taxon-name-part-type="genus" reg="Pachylomerus">Pachylomerus</tp:taxon-name-part> <tp:taxon-name-part taxon-name-part-type="species" reg="salebrosus">salebrosus</tp:taxon-name-part></tp:taxon-name><comment>Simon, 1892: 530; HOLOTYPE: 1 ♀ (1894/300) from St Vincent, <named-content xmlns:xlink="http://www.w3.org/1999/xlink" content-type="dwc:verbatimCoordinates" xlink:type="simple"><named-content content-type="geo-json" specific-use="{&#34;type&#34;:&#34;Point&#34;,&#34;coordinates&#34;:[-61.187000,13.253600]}" id="NCID0E2ULO" xlink:type="simple">13.2536 -61.187</named-content></named-content><sup>6</sup>, 863 m a.s.l., coll. HH Smith, deposited in <named-content xmlns:xlink="http://www.w3.org/1999/xlink" content-type="dwc:institutional_code" xlink:type="simple">NHMUK</named-content>, examined.</comment></tp:nomenclature-citation></tp:nomenclature-citation-list></tp:nomenclature><tp:treatment-sec sec-type="diagnosis" id="SECID0EJVLO"><title>Diagnosis.</title><p><italic><tp:taxon-name><tp:taxon-name-part taxon-name-part-type="genus" reg="Ummidia">Ummidia</tp:taxon-name-part> <tp:taxon-name-part taxon-name-part-type="species" reg="salebrosa">salebrosa</tp:taxon-name-part></tp:taxon-name></italic> females can be differentiated from all geographically proximate species except <italic><tp:taxon-name><tp:taxon-name-part taxon-name-part-type="genus" reg="Ummidia">U.</tp:taxon-name-part> <tp:taxon-name-part taxon-name-part-type="species" reg="asperula">asperula</tp:taxon-name-part></tp:taxon-name></italic> by having narrow stalked spermathecae which curve slightly medially and then coil with bulbs facing dorsally. Females can be differentiated from <italic><tp:taxon-name><tp:taxon-name-part taxon-name-part-type="genus" reg="Ummidia">U.</tp:taxon-name-part> <tp:taxon-name-part taxon-name-part-type="species" reg="quijichacaca">quijichacaca</tp:taxon-name-part></tp:taxon-name></italic>, <italic><tp:taxon-name><tp:taxon-name-part taxon-name-part-type="genus" reg="Ummidia">U.</tp:taxon-name-part> <tp:taxon-name-part taxon-name-part-type="species" reg="asperula">asperula</tp:taxon-name-part></tp:taxon-name></italic>, <italic><tp:taxon-name><tp:taxon-name-part taxon-name-part-type="genus" reg="Ummidia">U.</tp:taxon-name-part> <tp:taxon-name-part taxon-name-part-type="species" reg="tunapuna">tunapuna</tp:taxon-name-part></tp:taxon-name></italic>, and <italic><tp:taxon-name><tp:taxon-name-part taxon-name-part-type="genus" reg="Ummidia">U.</tp:taxon-name-part> <tp:taxon-name-part taxon-name-part-type="species" reg="nidulans">nidulans</tp:taxon-name-part></tp:taxon-name></italic> by having very large palpal endite and labial cuspules.</p><fig id="F78" position="float" orientation="portrait"><object-id xmlns:xlink="http://www.w3.org/1999/xlink" content-type="doi" xlink:type="simple">10.3897/zookeys.1027.54888.figure72</object-id><object-id xmlns:xlink="http://www.w3.org/1999/xlink" content-type="arpha" xlink:type="simple">DB738E74-F268-5825-A7C6-EA87798AA5B4</object-id><label>Figure 72.</label><caption><p><italic><tp:taxon-name><tp:taxon-name-part taxon-name-part-type="genus" reg="Ummidia">Ummidia</tp:taxon-name-part> <tp:taxon-name-part taxon-name-part-type="species" reg="salebrosa">salebrosa</tp:taxon-name-part></tp:taxon-name></italic> (Simon, 1892) female holotype (NHMUK1894) from St. Vincent <bold>A</bold> cleared spermathecae <bold>B</bold> female habitus illustration. Scale bars:1.0 mm (<bold>A</bold>), 4.0 mm (<bold>B</bold>).</p></caption><graphic xmlns:xlink="http://www.w3.org/1999/xlink" xlink:href="zookeys-1027-001-g078.jpg" position="float" orientation="portrait" xlink:type="simple" id="oo_527537.jpg"><uri content-type="original_file" xlink:type="simple">https://binary.pensoft.net/fig/527537</uri></graphic></fig></tp:treatment-sec><tp:treatment-sec sec-type="description" id="SECID0ERYLO"><title>Description of female holotype.</title><p><italic>Specimen preparation and condition</italic>. Specimen preserved in 80% EtOH. Specimen in extremely poor condition, most legs missing below the femur. Spermathecae, removed, cleared, in vial with specimen. <italic>General coloration</italic>. Carapace, chelicerae, and legs dark reddish brown 2.5YR 2.5/3. Abdomen dark yellowish brown 10YR 3/4. <italic>Cephalothorax</italic>. Carapace 7.03 long, 6.63 wide. Pars cephalica 5.1 long. Foveal groove procurved, 0.74 long, 1.81 wide. Eye tubercle relatively high. <abbrev xmlns:xlink="http://www.w3.org/1999/xlink" xlink:title="Anterior eye row" id="ABBRID0E4YLO" xlink:type="simple">AER</abbrev> procurved. <abbrev xmlns:xlink="http://www.w3.org/1999/xlink" xlink:title="posterior eye row" id="ABBRID0EBZLO" xlink:type="simple">PER</abbrev> relatively straight. Eye group 0.73 long, 1.39 wide, <abbrev xmlns:xlink="http://www.w3.org/1999/xlink" xlink:title="Anterior median eyes" id="ABBRID0EFZLO" xlink:type="simple">AME</abbrev> 0.32, <abbrev xmlns:xlink="http://www.w3.org/1999/xlink" xlink:title="posterior median eyes" id="ABBRID0EJZLO" xlink:type="simple">PME</abbrev> 0.24, <abbrev xmlns:xlink="http://www.w3.org/1999/xlink" xlink:title="Anterior lateral eyes" id="ABBRID0ENZLO" xlink:type="simple">ALE</abbrev> 0.46, <abbrev xmlns:xlink="http://www.w3.org/1999/xlink" xlink:title="posterior lateral eyes" id="ABBRID0ERZLO" xlink:type="simple">PLE</abbrev> 0.3. Sternum sparsely setose around outer edges, thicker anteriorly, <abbrev xmlns:xlink="http://www.w3.org/1999/xlink" xlink:title="Sternum length" id="ABBRID0EVZLO" xlink:type="simple">STRl</abbrev> 4.43, <abbrev xmlns:xlink="http://www.w3.org/1999/xlink" xlink:title="Sternum width" id="ABBRID0EZZLO" xlink:type="simple">STRw</abbrev> 4.13. Chelicerae with anterior row comprising three teeth, posterior margin with five teeth. Palpal endites with 26 very large cuspules spread across proximal half of endite face and 30 cuspules distally, <abbrev xmlns:xlink="http://www.w3.org/1999/xlink" xlink:title="Palpal endite width" id="ABBRID0E4ZLO" xlink:type="simple">ENDw</abbrev> 1.53, <abbrev xmlns:xlink="http://www.w3.org/1999/xlink" xlink:title="Palpal endite length" id="ABBRID0EB1LO" xlink:type="simple">ENDl</abbrev> 2.93. Labium with eight very large cuspules, <abbrev xmlns:xlink="http://www.w3.org/1999/xlink" xlink:title="Labium width" id="ABBRID0EF1LO" xlink:type="simple">LBw</abbrev> 1.56, <abbrev xmlns:xlink="http://www.w3.org/1999/xlink" xlink:title="Labium length" id="ABBRID0EJ1LO" xlink:type="simple">LBl</abbrev> 1.11. Rastellum with many strong spines on process. <italic>Abdomen</italic>. Evenly setose. <italic>Legs</italic>. <abbrev xmlns:xlink="http://www.w3.org/1999/xlink" xlink:title="Femur I length" id="ABBRID0ER1LO" xlink:type="simple">F1</abbrev> 4.46; <abbrev xmlns:xlink="http://www.w3.org/1999/xlink" xlink:title="Femur I width" id="ABBRID0EV1LO" xlink:type="simple">F1w</abbrev> 1.69; <abbrev xmlns:xlink="http://www.w3.org/1999/xlink" xlink:title="Femur III lengthFemur III length" id="ABBRID0EZ1LO" xlink:type="simple">F3</abbrev> 3.88; <abbrev xmlns:xlink="http://www.w3.org/1999/xlink" xlink:title="Femur III width" id="ABBRID0E41LO" xlink:type="simple">F3w</abbrev> 2.05; <abbrev xmlns:xlink="http://www.w3.org/1999/xlink" xlink:title="Patella III length" id="ABBRID0EB2LO" xlink:type="simple">P3</abbrev> 2.57; <abbrev xmlns:xlink="http://www.w3.org/1999/xlink" xlink:title="Femur IV length" id="ABBRID0EF2LO" xlink:type="simple">F4</abbrev> 5.17; <abbrev xmlns:xlink="http://www.w3.org/1999/xlink" xlink:title="Femur IV width" id="ABBRID0EJ2LO" xlink:type="simple">F4w</abbrev> 2.11; <abbrev xmlns:xlink="http://www.w3.org/1999/xlink" xlink:title="Patella IV length" id="ABBRID0EN2LO" xlink:type="simple">P4</abbrev> 2.85; <abbrev xmlns:xlink="http://www.w3.org/1999/xlink" xlink:title="Tibia IV length" id="ABBRID0ER2LO" xlink:type="simple">Ti4</abbrev>. Retrolateral face tarsus IV without comb or brush. <italic>Pedipalps</italic>. <abbrev xmlns:xlink="http://www.w3.org/1999/xlink" xlink:title="Palp femur length" id="ABBRID0EX2LO" xlink:type="simple">PF</abbrev> 4.05, <abbrev xmlns:xlink="http://www.w3.org/1999/xlink" xlink:title="Palp patella length" id="ABBRID0E22LO" xlink:type="simple">PP</abbrev> 2.4, <abbrev xmlns:xlink="http://www.w3.org/1999/xlink" xlink:title="Palp tibia length" id="ABBRID0E62LO" xlink:type="simple">PTi</abbrev> 2.47, <abbrev xmlns:xlink="http://www.w3.org/1999/xlink" xlink:title="Palp tarsus length" id="ABBRID0ED3LO" xlink:type="simple">PTr</abbrev> 2.05. Spermathecae straight with distal coil, blubs facing dorsally.</p></tp:treatment-sec><tp:treatment-sec sec-type="variation" id="SECID0EH3LO"><title>Variation, females.</title><p>Known only from female holotype.</p></tp:treatment-sec><tp:treatment-sec sec-type="Males" id="SECID0EM3LO"><title>Males.</title><p>Unknown.</p></tp:treatment-sec><tp:treatment-sec><!--Section generated to contain objects referenced in tp:taxon-treatment.--><fig id="F72" position="float" orientation="portrait"><object-id xmlns:xlink="http://www.w3.org/1999/xlink" content-type="doi" xlink:type="simple">10.3897/zookeys.1027.54888.map6</object-id><object-id xmlns:xlink="http://www.w3.org/1999/xlink" content-type="arpha" xlink:type="simple">4364173B-8D55-5C14-ACD4-DCD8164B6CC2</object-id><label>Map 6.</label><caption><p>Locality records for South American and Caribbean species.</p></caption><graphic xmlns:xlink="http://www.w3.org/1999/xlink" xlink:href="zookeys-1027-001-g071.jpg" position="float" orientation="portrait" xlink:type="simple" id="oo_527530.jpg"><uri content-type="original_file" xlink:type="simple">https://binary.pensoft.net/fig/527530</uri></graphic></fig></tp:treatment-sec></tp:taxon-treatment>
