# Supplementary material for: Taxonomic revision of the New World members of the trapdoor spider genus Ummidia Thorell (Araneae, Mygalomorphae, Halonoproctidae)
Source: Zookeys. 2021 Apr 2;1027:1–165. doi: 10.3897/zookeys.1027.54888 (PMC8035127; doi:10.3897/zookeys.1027.54888)
Supplement: XML Treatment for Ummidia nidulans [file zookeys.1027.54888-treatment47.xml]

<!DOCTYPE tp:taxon-treatment
  PUBLIC "-//TaxonX//DTD Taxonomic Treatment Publishing DTD v0 20100105//EN" "tax-treatment-NSO.dtd">
<tp:taxon-treatment xmlns:tp="http://www.plazi.org/taxpub"><tp:treatment-meta><kwd-group><label>Taxon classification</label><kwd><named-content xmlns:xlink="http://www.w3.org/1999/xlink" content-type="kingdom">Animalia</named-content></kwd><kwd><named-content xmlns:xlink="http://www.w3.org/1999/xlink" content-type="order">Araneae</named-content></kwd><kwd><named-content xmlns:xlink="http://www.w3.org/1999/xlink" content-type="family">Halonoproctidae</named-content></kwd></kwd-group><mixed-citation publication-type="journal"><person-group><name><surname>Godwin</surname><given-names>Rebecca L.</given-names></name><name><surname>Bond</surname><given-names>Jason E.</given-names></name></person-group><article-title>Taxonomic revision of the New World members of the trapdoor spider genus <italic><tp:taxon-name><tp:taxon-name-part taxon-name-part-type="genus" reg="Ummidia">Ummidia</tp:taxon-name-part></tp:taxon-name></italic> Thorell (<tp:taxon-name><tp:taxon-name-part taxon-name-part-type="order">Araneae</tp:taxon-name-part></tp:taxon-name>, <tp:taxon-name><tp:taxon-name-part taxon-name-part-type="suborder">Mygalomorphae</tp:taxon-name-part></tp:taxon-name>, <tp:taxon-name><tp:taxon-name-part taxon-name-part-type="family">Halonoproctidae</tp:taxon-name-part></tp:taxon-name>)</article-title><source>Zookeys</source><day>02</day><month>4</month><year>2021</year><volume>1027</volume><fpage>1</fpage><lpage>165</lpage><pub-id pub-id-type="doi">10.3897/zookeys.1027.54888</pub-id></mixed-citation></tp:treatment-meta><tp:nomenclature><tp:taxon-name><object-id xmlns:xlink="http://www.w3.org/1999/xlink" content-type="arpha" xlink:type="simple">633BACD6-C4C5-5929-B921-5FC0E8F919AF</object-id>
              <tp:taxon-name-part taxon-name-part-type="genus" reg="Ummidia">Ummidia</tp:taxon-name-part>
              <tp:taxon-name-part taxon-name-part-type="species" reg="nidulans">nidulans</tp:taxon-name-part>
            </tp:taxon-name><tp:taxon-authority>(Fabricius, 1787)</tp:taxon-authority><xref ref-type="fig" rid="F79">Fig. 73</xref><xref ref-type="fig" rid="F72">, Map 6</xref><tp:nomenclature-citation-list><tp:nomenclature-citation><tp:taxon-name>
                  <tp:taxon-name-part taxon-name-part-type="genus" reg="Aranea">Aranea</tp:taxon-name-part> <tp:taxon-name-part taxon-name-part-type="species" reg="nidulans">nidulans</tp:taxon-name-part></tp:taxon-name><comment>Fabricius, 1787: 343; female NEOTYPE designated herein (UMM297, deposited in <named-content xmlns:xlink="http://www.w3.org/1999/xlink" content-type="dwc:institutional_code" xlink:type="simple">AMNH</named-content>) from Munro College, St. Elizabeth, Jamaica, <named-content xmlns:xlink="http://www.w3.org/1999/xlink" content-type="dwc:verbatimCoordinates" xlink:type="simple"><named-content content-type="geo-json" specific-use="{&#34;type&#34;:&#34;Point&#34;,&#34;coordinates&#34;:[-77.686900,17.924400]}" id="NCID0EW5LO" xlink:type="simple">17.9244 -77.6869</named-content></named-content><sup>4</sup>, coll. R. Physick v.1959; original holotype presumably lost.</comment></tp:nomenclature-citation><tp:nomenclature-citation><tp:taxon-name>
                  <tp:taxon-name-part taxon-name-part-type="genus" reg="Mygale">Mygale</tp:taxon-name-part> <tp:taxon-name-part taxon-name-part-type="species" reg="nidulans">nidulans</tp:taxon-name-part></tp:taxon-name><comment>Latreille, 1804: 166.</comment></tp:nomenclature-citation><tp:nomenclature-citation><tp:taxon-name>
                  <tp:taxon-name-part taxon-name-part-type="genus" reg="Cteniza">Cteniza</tp:taxon-name-part> <tp:taxon-name-part taxon-name-part-type="species" reg="nidulans">nidulans</tp:taxon-name-part></tp:taxon-name><comment>Sells, 1837: 207.</comment></tp:nomenclature-citation><tp:nomenclature-citation><tp:taxon-name>
                  <tp:taxon-name-part taxon-name-part-type="genus" reg="Cteniza">Cteniza</tp:taxon-name-part> <tp:taxon-name-part taxon-name-part-type="species" reg="venatoria">venatoria</tp:taxon-name-part></tp:taxon-name><comment>Koch, 1838: 12.</comment></tp:nomenclature-citation><tp:nomenclature-citation><tp:taxon-name>
                  <tp:taxon-name-part taxon-name-part-type="genus" reg="Actinopus">Actinopus</tp:taxon-name-part> <tp:taxon-name-part taxon-name-part-type="species" reg="nidulans">nidulans</tp:taxon-name-part></tp:taxon-name><comment>Westwood, 1840: 173.</comment></tp:nomenclature-citation><tp:nomenclature-citation><tp:taxon-name>
                  <tp:taxon-name-part taxon-name-part-type="genus" reg="Actinopus">Actinopus</tp:taxon-name-part> <tp:taxon-name-part taxon-name-part-type="species" reg="venatorius">venatorius</tp:taxon-name-part></tp:taxon-name><comment>Koch, 1850: 75.</comment></tp:nomenclature-citation><tp:nomenclature-citation><tp:taxon-name>
                  <tp:taxon-name-part taxon-name-part-type="genus" reg="Pachylomerus">Pachylomerus</tp:taxon-name-part> <tp:taxon-name-part taxon-name-part-type="species" reg="nidulans">nidulans</tp:taxon-name-part></tp:taxon-name><comment>Ausserer, 1871: 147.</comment></tp:nomenclature-citation><tp:nomenclature-citation><tp:taxon-name>
                  <tp:taxon-name-part taxon-name-part-type="genus" reg="Pachylomerus">Pachylomerus</tp:taxon-name-part> <tp:taxon-name-part taxon-name-part-type="species" reg="nidulans">nidulans</tp:taxon-name-part></tp:taxon-name><comment>Simon, 1892: 87.</comment></tp:nomenclature-citation><tp:nomenclature-citation><tp:taxon-name>
                  <tp:taxon-name-part taxon-name-part-type="genus" reg="Ummidia">Ummidia</tp:taxon-name-part> <tp:taxon-name-part taxon-name-part-type="species" reg="nidulans">nidulans</tp:taxon-name-part></tp:taxon-name><comment>Rudloff, 1996: 48.</comment></tp:nomenclature-citation></tp:nomenclature-citation-list></tp:nomenclature><tp:treatment-sec sec-type="diagnosis" id="SECID0E5BMO"><title>Diagnosis.</title><p><italic><tp:taxon-name><tp:taxon-name-part taxon-name-part-type="genus" reg="Ummidia">Ummidia</tp:taxon-name-part> <tp:taxon-name-part taxon-name-part-type="species" reg="nidulans">nidulans</tp:taxon-name-part></tp:taxon-name></italic> is a relatively large species (<abbrev xmlns:xlink="http://www.w3.org/1999/xlink" xlink:title="Carapace length" id="ABBRID0EPCMO" xlink:type="simple">CL</abbrev> 11–13.5), which can be differentiated from <italic><tp:taxon-name><tp:taxon-name-part taxon-name-part-type="genus" reg="Ummidia">U.</tp:taxon-name-part> <tp:taxon-name-part taxon-name-part-type="species" reg="tibacuy">tibacuy</tp:taxon-name-part></tp:taxon-name></italic>, <italic><tp:taxon-name><tp:taxon-name-part taxon-name-part-type="genus" reg="Ummidia">U.</tp:taxon-name-part> <tp:taxon-name-part taxon-name-part-type="species" reg="asperula">asperula</tp:taxon-name-part></tp:taxon-name></italic>, and <italic><tp:taxon-name><tp:taxon-name-part taxon-name-part-type="genus" reg="Ummidia">U.</tp:taxon-name-part> <tp:taxon-name-part taxon-name-part-type="species" reg="neblina">neblina</tp:taxon-name-part></tp:taxon-name></italic> by the presence of a defined comb of long spinules on the retrolateral face of tarsus IV. Females can be further distinguished from all geographically proximate species by having a large number of distal endite cuspules (&gt; 90 vs 30-54) and spermathecae which are straight with rounded, anteriorly facing bulbs.</p></tp:treatment-sec><tp:treatment-sec sec-type="Female neotype" id="SECID0EUDMO"><title>Female neotype.</title><p><italic>Specimen preparation and condition</italic>. Specimen preserved in 80% EtOH. Spermathecae removed, cleared, in vial with specimen. <italic>General coloration</italic>. Carapace, chelicerae, and legs dark reddish brown 2.5YR 2.5/4. Abdomen black 5YR 2.5/1, spinnerets dark brown 7.5YR 3/4. <italic>Cephalothorax</italic>. Carapace 13.48 long, 12.72 wide. Pars cephalica 9.26 long. Foveal groove procurved, 1.42 long, 3.29 wide. Eye tubercle moderate under ME. <abbrev xmlns:xlink="http://www.w3.org/1999/xlink" xlink:title="Anterior eye row" id="ABBRID0EAEMO" xlink:type="simple">AER</abbrev> procurved. <abbrev xmlns:xlink="http://www.w3.org/1999/xlink" xlink:title="posterior eye row" id="ABBRID0EEEMO" xlink:type="simple">PER</abbrev> slightly recurved. Eye group 1.3 long, 2.89 wide, <abbrev xmlns:xlink="http://www.w3.org/1999/xlink" xlink:title="Anterior median eyes" id="ABBRID0EIEMO" xlink:type="simple">AME</abbrev> 0.6, <abbrev xmlns:xlink="http://www.w3.org/1999/xlink" xlink:title="posterior median eyes" id="ABBRID0EMEMO" xlink:type="simple">PME</abbrev> 0.44, <abbrev xmlns:xlink="http://www.w3.org/1999/xlink" xlink:title="Anterior lateral eyes" id="ABBRID0EQEMO" xlink:type="simple">ALE</abbrev> 0.68, <abbrev xmlns:xlink="http://www.w3.org/1999/xlink" xlink:title="posterior lateral eyes" id="ABBRID0EUEMO" xlink:type="simple">PLE</abbrev> 0.58. Sternum sparsely setose, thicker anteriorly, <abbrev xmlns:xlink="http://www.w3.org/1999/xlink" xlink:title="Sternum length" id="ABBRID0EYEMO" xlink:type="simple">STRl</abbrev> 7.9, <abbrev xmlns:xlink="http://www.w3.org/1999/xlink" xlink:title="Sternum width" id="ABBRID0E3EMO" xlink:type="simple">STRw</abbrev> 8.3. Chelicerae with anterior row comprising 12 teeth, posterior margin with nine teeth. Palpal endites with 24 cuspules spread across proximal half of endite and 103 smaller cuspules distally, <abbrev xmlns:xlink="http://www.w3.org/1999/xlink" xlink:title="Palpal endite width" id="ABBRID0EAFMO" xlink:type="simple">ENDw</abbrev> 3.28, <abbrev xmlns:xlink="http://www.w3.org/1999/xlink" xlink:title="Palpal endite length" id="ABBRID0EEFMO" xlink:type="simple">ENDl</abbrev> 5.32. Labium with 14 cuspules, <abbrev xmlns:xlink="http://www.w3.org/1999/xlink" xlink:title="Labium width" id="ABBRID0EIFMO" xlink:type="simple">LBw</abbrev> 2.77, <abbrev xmlns:xlink="http://www.w3.org/1999/xlink" xlink:title="Labium length" id="ABBRID0EMFMO" xlink:type="simple">LBl</abbrev> 1.86. Rastellum with many strong spines on process, none along margin, with small spines above process. <italic>Abdomen</italic>. Evenly setose with pale speckles forming patches at apodemes, lighter dorsally. <italic>Legs</italic>. <abbrev xmlns:xlink="http://www.w3.org/1999/xlink" xlink:title="Femur I length" id="ABBRID0EUFMO" xlink:type="simple">F1</abbrev> 7.41; <abbrev xmlns:xlink="http://www.w3.org/1999/xlink" xlink:title="Femur I width" id="ABBRID0EYFMO" xlink:type="simple">F1w</abbrev> 2.81; <abbrev xmlns:xlink="http://www.w3.org/1999/xlink" xlink:title="Patella I length" id="ABBRID0E3FMO" xlink:type="simple">P1</abbrev> 5.11; <abbrev xmlns:xlink="http://www.w3.org/1999/xlink" xlink:title="Tibia I length" id="ABBRID0EAGMO" xlink:type="simple">Ti1</abbrev> 4.57; <abbrev xmlns:xlink="http://www.w3.org/1999/xlink" xlink:title="Metatarsus I length" id="ABBRID0EEGMO" xlink:type="simple">Mt1</abbrev> 4.47; <abbrev xmlns:xlink="http://www.w3.org/1999/xlink" xlink:title="Tarsus I length" id="ABBRID0EIGMO" xlink:type="simple">Tr1</abbrev> 2.42; <abbrev xmlns:xlink="http://www.w3.org/1999/xlink" xlink:title="Femur III lengthFemur III length" id="ABBRID0EMGMO" xlink:type="simple">F3</abbrev> 6.8; <abbrev xmlns:xlink="http://www.w3.org/1999/xlink" xlink:title="Femur III width" id="ABBRID0EQGMO" xlink:type="simple">F3w</abbrev> 3.47; <abbrev xmlns:xlink="http://www.w3.org/1999/xlink" xlink:title="Patella III length" id="ABBRID0EUGMO" xlink:type="simple">P3</abbrev> 4.61; <abbrev xmlns:xlink="http://www.w3.org/1999/xlink" xlink:title="Tibia III length" id="ABBRID0EYGMO" xlink:type="simple">Ti3</abbrev> 4.16, <abbrev xmlns:xlink="http://www.w3.org/1999/xlink" xlink:title="Saddle length" id="ABBRID0E3GMO" xlink:type="simple">Sd3</abbrev> 2.6; <abbrev xmlns:xlink="http://www.w3.org/1999/xlink" xlink:title="Metatarsus III length" id="ABBRID0EAHMO" xlink:type="simple">Mt3</abbrev> 2.72; <abbrev xmlns:xlink="http://www.w3.org/1999/xlink" xlink:title="Tarsus III length" id="ABBRID0EEHMO" xlink:type="simple">Tr3</abbrev> 2.26; <abbrev xmlns:xlink="http://www.w3.org/1999/xlink" xlink:title="Femur IV length" id="ABBRID0EIHMO" xlink:type="simple">F4</abbrev> 7.83; <abbrev xmlns:xlink="http://www.w3.org/1999/xlink" xlink:title="Femur IV width" id="ABBRID0EMHMO" xlink:type="simple">F4w</abbrev> 3.44; <abbrev xmlns:xlink="http://www.w3.org/1999/xlink" xlink:title="Patella IV length" id="ABBRID0EQHMO" xlink:type="simple">P4</abbrev> 4.57; <abbrev xmlns:xlink="http://www.w3.org/1999/xlink" xlink:title="Tibia IV length" id="ABBRID0EUHMO" xlink:type="simple">Ti4</abbrev> 4.57; <abbrev xmlns:xlink="http://www.w3.org/1999/xlink" xlink:title="Metatarsus IV length" id="ABBRID0EYHMO" xlink:type="simple">Mt4</abbrev> 4.47; <abbrev xmlns:xlink="http://www.w3.org/1999/xlink" xlink:title="Tarsus IV length" id="ABBRID0E3HMO" xlink:type="simple">Tr4</abbrev> 2.42. Retrolateral face tarsus IV with defined comb of long spinules over length of tarsus. <italic>Pedipalps</italic>. <abbrev xmlns:xlink="http://www.w3.org/1999/xlink" xlink:title="Palp femur length" id="ABBRID0ECIMO" xlink:type="simple">PF</abbrev> 6.57, <abbrev xmlns:xlink="http://www.w3.org/1999/xlink" xlink:title="Palp patella length" id="ABBRID0EGIMO" xlink:type="simple">PP</abbrev> 4.14, <abbrev xmlns:xlink="http://www.w3.org/1999/xlink" xlink:title="Palp tibia length" id="ABBRID0EKIMO" xlink:type="simple">PTi</abbrev> 4.44, <abbrev xmlns:xlink="http://www.w3.org/1999/xlink" xlink:title="Palp tarsus length" id="ABBRID0EOIMO" xlink:type="simple">PTr</abbrev> 3.68. Spermathecae simple on relatively long, weak stalks, bulbs facing anteriorly.</p><fig id="F79" position="float" orientation="portrait"><object-id xmlns:xlink="http://www.w3.org/1999/xlink" content-type="doi" xlink:type="simple">10.3897/zookeys.1027.54888.figure73</object-id><object-id xmlns:xlink="http://www.w3.org/1999/xlink" content-type="arpha" xlink:type="simple">B3C60919-AA0A-5ACC-A226-C23D327CFD10</object-id><label>Figure 73.</label><caption><p><italic><tp:taxon-name><tp:taxon-name-part taxon-name-part-type="genus" reg="Ummidia">Ummidia</tp:taxon-name-part> <tp:taxon-name-part taxon-name-part-type="species" reg="nidulans">nidulans</tp:taxon-name-part></tp:taxon-name></italic> (Fabricius, 1787) from St. Elizabeth, Jamaica. Female neotype (UMM297) <bold>A</bold> female habitus illustration <bold>B</bold> cleared spermathecae. Scale bars: 4.0 mm (<bold>A</bold>), 1.0 mm (<bold>B</bold>).</p></caption><graphic xmlns:xlink="http://www.w3.org/1999/xlink" xlink:href="zookeys-1027-001-g079.jpg" position="float" orientation="portrait" xlink:type="simple" id="oo_527538.jpg"><uri content-type="original_file" xlink:type="simple">https://binary.pensoft.net/fig/527538</uri></graphic></fig></tp:treatment-sec><tp:treatment-sec sec-type="variation" id="SECID0ESJMO"><title>Variation, females.</title><p><bold>(n = 5)</bold><abbrev xmlns:xlink="http://www.w3.org/1999/xlink" xlink:title="Carapace length" id="ABBRID0E1JMO" xlink:type="simple">CL</abbrev> 4.95–13.48, 11.14±1.59; <abbrev xmlns:xlink="http://www.w3.org/1999/xlink" xlink:title="Carapace width" id="ABBRID0E5JMO" xlink:type="simple">CW</abbrev> 4.65–12.72, 10.43±1.5; <abbrev xmlns:xlink="http://www.w3.org/1999/xlink" xlink:title="Caput length" id="ABBRID0ECKMO" xlink:type="simple">Cap</abbrev> 3.75–10.11, 8.02±1.12; <abbrev xmlns:xlink="http://www.w3.org/1999/xlink" xlink:title="Palpal endite length" id="ABBRID0EGKMO" xlink:type="simple">ENDl</abbrev> 0.68–1.39, 1.16±0.13; <abbrev xmlns:xlink="http://www.w3.org/1999/xlink" xlink:title="Palpal endite width" id="ABBRID0EKKMO" xlink:type="simple">ENDw</abbrev> 1.15–2.89, 2.28±0.31; <abbrev xmlns:xlink="http://www.w3.org/1999/xlink" xlink:title="Sternum length" id="ABBRID0EOKMO" xlink:type="simple">STRl</abbrev> 2.98–8.12, 6.7±0.96; <abbrev xmlns:xlink="http://www.w3.org/1999/xlink" xlink:title="Sternum width" id="ABBRID0ESKMO" xlink:type="simple">STRw</abbrev> 2.98–8.3, 6.02±1.18; <abbrev xmlns:xlink="http://www.w3.org/1999/xlink" xlink:title="Labium length" id="ABBRID0EWKMO" xlink:type="simple">LBl</abbrev> 1.07–2.19, 1.83±0.2; <abbrev xmlns:xlink="http://www.w3.org/1999/xlink" xlink:title="Labium width" id="ABBRID0E1KMO" xlink:type="simple">LBw</abbrev> 1.22–3.11, 2.49±0.34; <abbrev xmlns:xlink="http://www.w3.org/1999/xlink" xlink:title="Femur I length" id="ABBRID0E5KMO" xlink:type="simple">F1</abbrev> 3.23–8.04, 6.58±0.88; <abbrev xmlns:xlink="http://www.w3.org/1999/xlink" xlink:title="Femur I width" id="ABBRID0ECLMO" xlink:type="simple">F1w</abbrev> 1.28–3, 2.5±0.31; <abbrev xmlns:xlink="http://www.w3.org/1999/xlink" xlink:title="Patella I length" id="ABBRID0EGLMO" xlink:type="simple">P1</abbrev> 2.05–5.25, 4.32±0.59; <abbrev xmlns:xlink="http://www.w3.org/1999/xlink" xlink:title="Tibia I length" id="ABBRID0EKLMO" xlink:type="simple">Ti1</abbrev> 1.91–5.41, 4.28±0.62; <abbrev xmlns:xlink="http://www.w3.org/1999/xlink" xlink:title="Metatarsus I length" id="ABBRID0EOLMO" xlink:type="simple">Mt1</abbrev> 1.18–3.75, 2.89±0.45; <abbrev xmlns:xlink="http://www.w3.org/1999/xlink" xlink:title="Tarsus I length" id="ABBRID0ESLMO" xlink:type="simple">Tr1</abbrev> 0.92–1.96, 1.61±0.19; <abbrev xmlns:xlink="http://www.w3.org/1999/xlink" xlink:title="Femur III lengthFemur III length" id="ABBRID0EWLMO" xlink:type="simple">F3</abbrev> 2.75–7, 5.8±0.78; <abbrev xmlns:xlink="http://www.w3.org/1999/xlink" xlink:title="Femur III width" id="ABBRID0E1LMO" xlink:type="simple">F3w</abbrev> 1.58–3.65, 3.1±0.39; <abbrev xmlns:xlink="http://www.w3.org/1999/xlink" xlink:title="Patella III length" id="ABBRID0E5LMO" xlink:type="simple">P3</abbrev> 1.87–4.74, 3.9±0.53; <abbrev xmlns:xlink="http://www.w3.org/1999/xlink" xlink:title="Tibia III length" id="ABBRID0ECMMO" xlink:type="simple">Ti3</abbrev> 1.55–4.21, 3.42±0.5; <abbrev xmlns:xlink="http://www.w3.org/1999/xlink" xlink:title="Metatarsus III length" id="ABBRID0EGMMO" xlink:type="simple">Mt3</abbrev> 1.13–3.14, 2.46±0.35; <abbrev xmlns:xlink="http://www.w3.org/1999/xlink" xlink:title="Tarsus III length" id="ABBRID0EKMMO" xlink:type="simple">Tr3</abbrev> 1.12–3.13, 2.28±0.34; <abbrev xmlns:xlink="http://www.w3.org/1999/xlink" xlink:title="Femur IV length" id="ABBRID0EOMMO" xlink:type="simple">F4</abbrev> 3.53–8.34, 7.03±0.89; <abbrev xmlns:xlink="http://www.w3.org/1999/xlink" xlink:title="Femur IV width" id="ABBRID0ESMMO" xlink:type="simple">F4w</abbrev> 1.57–3.65, 3.01±0.38; <abbrev xmlns:xlink="http://www.w3.org/1999/xlink" xlink:title="Patella IV length" id="ABBRID0EWMMO" xlink:type="simple">P4</abbrev> 1.94–4.78, 3.99±0.53; <abbrev xmlns:xlink="http://www.w3.org/1999/xlink" xlink:title="Tibia IV length" id="ABBRID0E1MMO" xlink:type="simple">Ti4</abbrev> 2.04–5.02, 4.1±0.55; <abbrev xmlns:xlink="http://www.w3.org/1999/xlink" xlink:title="Metatarsus IV length" id="ABBRID0E5MMO" xlink:type="simple">Mt4</abbrev> 1.81–4.57, 3.79±0.53; <abbrev xmlns:xlink="http://www.w3.org/1999/xlink" xlink:title="Tarsus IV length" id="ABBRID0ECNMO" xlink:type="simple">Tr4</abbrev> 1.21–3.01, 2.29±0.31; <abbrev xmlns:xlink="http://www.w3.org/1999/xlink" xlink:title="Palp femur length" id="ABBRID0EGNMO" xlink:type="simple">PF</abbrev> 2.88–7.44, 5.91±0.8; <abbrev xmlns:xlink="http://www.w3.org/1999/xlink" xlink:title="Palp patella length" id="ABBRID0EKNMO" xlink:type="simple">PP</abbrev> 1.71–4.24, 3.58±0.48; <abbrev xmlns:xlink="http://www.w3.org/1999/xlink" xlink:title="Palp tibia length" id="ABBRID0EONMO" xlink:type="simple">PTi</abbrev> 1.69–4.72, 3.85±0.56; <abbrev xmlns:xlink="http://www.w3.org/1999/xlink" xlink:title="Palp tarsus length" id="ABBRID0ESNMO" xlink:type="simple">PTr</abbrev> 1.59–4.28, 3.36±0.47.</p></tp:treatment-sec><tp:treatment-sec sec-type="Males" id="SECID0EWNMO"><title>Males.</title><p>Unknown.</p></tp:treatment-sec><tp:treatment-sec sec-type="material" id="SECID0E2NMO"><title>Material examined.</title><p><bold>Jamaica</bold>: <named-content xmlns:xlink="http://www.w3.org/1999/xlink" content-type="dwc:verbatimCoordinates" xlink:type="simple"><named-content content-type="geo-json" specific-use="{&#34;type&#34;:&#34;Point&#34;,&#34;coordinates&#34;:[-77.297700,18.119200]}" id="NCID0EGOMO" xlink:type="simple">18.1192 -77.2977</named-content></named-content> 9, 311 m a.s.l. (UMM0476, 13.viii.1923, 1♀, JT Lloyd, <named-content xmlns:xlink="http://www.w3.org/1999/xlink" content-type="dwc:institutional_code" xlink:type="simple">AMNH</named-content>); <bold>Clarendon</bold>: Mosley Hall, <named-content xmlns:xlink="http://www.w3.org/1999/xlink" content-type="dwc:verbatimCoordinates" xlink:type="simple"><named-content content-type="geo-json" specific-use="{&#34;type&#34;:&#34;Point&#34;,&#34;coordinates&#34;:[-77.298600,18.108000]}" id="NCID0EYOMO" xlink:type="simple">18.108 -77.2986</named-content></named-content> 9, 309 m a.s.l. (UMM0305, i.1966, 1♀, R Kern, <named-content xmlns:xlink="http://www.w3.org/1999/xlink" content-type="dwc:institutional_code" xlink:type="simple">AMNH</named-content>); <bold>Portland</bold>: Cinchona, <named-content xmlns:xlink="http://www.w3.org/1999/xlink" content-type="dwc:verbatimCoordinates" xlink:type="simple"><named-content content-type="geo-json" specific-use="{&#34;type&#34;:&#34;Point&#34;,&#34;coordinates&#34;:[-76.680000,18.105600]}" id="NCID0EKPMO" xlink:type="simple">18.1056 -76.68</named-content></named-content> 6, 1553 m a.s.l. (UMM0201, 1♀, CT Brues, <named-content xmlns:xlink="http://www.w3.org/1999/xlink" content-type="dwc:institutional_code" xlink:type="simple">MCZ</named-content>); <bold>St. Elizabeth</bold>: Munro College, <named-content xmlns:xlink="http://www.w3.org/1999/xlink" content-type="dwc:verbatimCoordinates" xlink:type="simple"><named-content content-type="geo-json" specific-use="{&#34;type&#34;:&#34;Point&#34;,&#34;coordinates&#34;:[-77.686900,17.924400]}" id="NCID0E3PMO" xlink:type="simple">17.9244 -77.6869</named-content></named-content> 4, 774 m a.s.l. (UMM0297, 1–31.v.1959, 1♀, R Physick, <named-content xmlns:xlink="http://www.w3.org/1999/xlink" content-type="dwc:institutional_code" xlink:type="simple">AMNH</named-content>); <named-content xmlns:xlink="http://www.w3.org/1999/xlink" content-type="dwc:institutional_code" xlink:type="simple">AMNH</named-content>).</p></tp:treatment-sec><tp:treatment-sec><!--Section generated to contain objects referenced in tp:taxon-treatment.--><fig id="F72" position="float" orientation="portrait"><object-id xmlns:xlink="http://www.w3.org/1999/xlink" content-type="doi" xlink:type="simple">10.3897/zookeys.1027.54888.map6</object-id><object-id xmlns:xlink="http://www.w3.org/1999/xlink" content-type="arpha" xlink:type="simple">4364173B-8D55-5C14-ACD4-DCD8164B6CC2</object-id><label>Map 6.</label><caption><p>Locality records for South American and Caribbean species.</p></caption><graphic xmlns:xlink="http://www.w3.org/1999/xlink" xlink:href="zookeys-1027-001-g071.jpg" position="float" orientation="portrait" xlink:type="simple" id="oo_527530.jpg"><uri content-type="original_file" xlink:type="simple">https://binary.pensoft.net/fig/527530</uri></graphic></fig></tp:treatment-sec></tp:taxon-treatment>
